# Supplementary material for: Cell state-specific cytoplasmic density controls spindle architecture and scaling
Source: Nat Cell Biol. 2025 Jun 13;27(6):959–71. doi: 10.1038/s41556-025-01678-x (PMC12173940; doi:10.1038/s41556-025-01678-x)
Supplement: Supplementary file 9 — Source data for Supplementary Figures. [file 41556_2025_1678_MOESM9_ESM.xlsx]

## Sheet: SuppNote Figure 2
Dataset	Target_Sum	Day	Target_ID	Batch	Loading_Sum	Loading	Target_norm_by_Loading
20231130	7451467	ESCs	CPAP	2811	82435825	DM1a	0.0903911
20231202	5072873	ESCs	CPAP	2811	87194074	DM1a	0.0581791
20231206	9014098	ESCs	CPAP	2811	87194074	DM1a	0.10337970903848351
20231130	2866408	DIF	CPAP	2811	51801056	DM1a	0.0553349
20231202	5577271	DIF	CPAP	2811	63078950	DM1a	0.0884173
20231206	8465483	DIF	CPAP	2811	63078950	DM1a	0.13420456428016003

## Sheet: SuppNote Figure 3a-1
Cell Volume Differentiated (μm3)	Astral MT Number (Differentiated)
2745.28	336.031
2780.98	379.039
2565.77	361.14
2740.77	350.798
2865.06	373.595
2500.94	355.641
2770.47	317.24
2974.95	423.958
2733.3	313.544
2896.61	331.37
2743.7	277.947
2672.33	360.995
2609.81	413.033
2724.61	363.78
2611.31	277.292
2777.97	255.023
2786.41	285.613
2674.95	369.771
2760.5	357.28
2752.08	372.429
2706.95	359.174
2534.28	329.367
2662.41	310.412
2734.92	307.918
2826.11	414.29
2771.31	475.105
2609.75	298.522
2948.05	370.991
2996.88	317.058
2673.03	326.126
2694.31	333.919
2757.75	365.765
2749.81	350.998
2582.38	362.433
2634.58	382.553
2517.17	306.042
2737.73	351.799
2739.8	319.061
2662.44	287.324
2753.44	350.525
2525.8	308.501
2612.45	432.716
2785.47	404.221
2704.48	423.831
2605.31	310.831
2784.52	373.303
2743.25	363.835
2859.73	404.33
2513.17	356.807
2545.84	407.28
2629.61	292.15
2558.25	380.805
2567.52	340.947
2615.2	346.829
2568.02	291.221
2517.77	358.555
2519.64	377.546
2541.22	354.185
2590.39	410.575
2515.06	369.753
2740.7	416.493
2506.14	290.584
2504.28	275.507
2778.06	288.508
2704.31	297.375
2999.59	352.601
2835.19	336.869
2559.72	305.46
2941.91	379.458
2669.86	345.773
2936.67	378.019
2664.41	433.864
2746.28	378.22
2749.3	405.732
2614.17	280.733
2926.59	377.928
2718.48	442.567
2564.22	378.729
2945.02	434.81
2651.25	257.408
2529.97	326.253
2703.22	337.451
2886.45	455.167
2657.86	347.466
2865.34	375.415
2778.25	424.395
2759.62	244.681
2953.06	368.424
2639.97	361.122
2783.97	322.903
2685.98	376.763
2783.3	349.105
2576.91	388.489
2688.59	363.016
2798.7	416.821
2664.36	465.236
2701.22	350.27
2606.92	479.202
2509.44	320.263
2728.22	379.148
2678.73	333.974
2616.36	298.486
2553.06	393.296
2647.94	471.773
2831.78	460.775
2883.25	353.438
2635.45	405.058
2898.38	438.998
2695.98	569.696
2755.84	410.903
2857.5	408.518
2525.16	278.839
2958.28	401.471
2662.06	265.948
2558.08	387.16
2958.28	600.996
2710.84	336.177
2698.02	329.203
2601.94	356.697
2939.8	404.348
2527.12	446.518
2556.59	347.885
2612.38	381.461
2787.5	349.086
2748.05	456.733
2939.12	498.229
2639.91	259.448
2566.11	400.725
2507.5	262.215
2654.3	345.918
2518.09	345.718
2864	394.279
2889.92	348.486
2564.14	349.942
2851.38	380.35
2515.33	228.021
2506.39	438.762
2936.86	497.72
2784.33	449.996
2547.23	341.567
2736.67	419.661
2846.84	544.278
2684.08	411.795
2529.27	232.318
2778.81	318.624
2504.2	257.955
2887.91	324.87
2735.73	330.241
2556.47	363.689
2548.27	262.47
2917.81	314.145
2913.38	289.801
2652.11	280.533
2540.62	295.209
2874.67	216.786
2640.11	313.562
2679.16	315.62
2749.84	228.658
2793.64	308.883
2918.84	300.453
2667.08	299.16
2566.61	303.111
2610.88	223.341
2742.73	340.164
2776.23	228.367
2748.77	318.297
2553.05	383.609
2918.59	350.197
2986.72	272.285
2750.94	376.872
2813.89	446.118
2803.44	314.309
2956.14	284.648
2974.22	350.543
2673.88	273.632
2796.27	439.617
2684.38	415.983
2961.25	371.719
2946.7	245.682
2800.83	449.595
2958.83	312.816
2743.92	312.124
2779.86	366.694
2670.33	266.95
2647.16	329.895
2794.28	405.641
2932.81	296.319
2851.42	301.581
2858.06	276.054
2830.25	291.585
2801.3	418.514
2735.27	334.939
2759.36	365.419
2870.89	338.034
2812.22	275.234
2592	331.643
2930.05	382.371
2863.39	357.826
2924.91	340.347
2703.03	267.022
2765.44	340.092
2556.78	267.787
2760.8	373.777
2814.17	376.836
2565.8	521.062
2648	281.552
2814.22	350.798
2876.45	399.578
2838.09	322.994
2998.31	318.551
2717.92	283.646
2892.64	420.462
2832.02	380.386
2507.8	319.699
2702.97	359.52
2825.31	362.36
2676.67	329.331
2541.14	264.218
2910.2	247.066
2602.94	334.684
2634.61	388.143
2812.95	359.046
2854.59	413.161
2686.2	325.598
2790.5	277.674
2945.92	328.038
2671.19	273.067
2635.72	292.86
2787.09	390.601
2815.27	385.812
2840.88	452.454
2596.61	337.761
2524.91	288.872
2555.47	290.129
2987.59	354.513
2583.22	294.207
2699.89	336.869
2935.58	467.476
2833.14	317.095
2900.58	340.729
2589.61	319.243
2550.44	391.73
2661.67	491.966
2581.53	304.914
2704.44	341.057
2752.41	304.131
2707.36	324.706
2663.39	400.488
2704.38	411.65
2643.02	334.702
2646.17	385.594
2794.2	264.746
2620	452.964
2879.97	377.473
2523.84	320.5
2627.44	363.671
2719.75	324.633
2614.53	273.96
2851.7	364.126
2659.5	281.935
2978.58	308.828
2565.52	435.12
2637.83	381.952
2654.5	420.808
2539.77	326.381
2763.39	322.084
2578.03	375.252
2797.11	409.683
2773.59	335.958
2620.28	315.966
2825.64	382.444
2565.84	388.671
2700.3	407.462
2996.36	406.697
2713.31	449.523
2789.52	355.587
2920.61	289.637
2744.64	328.202
2942.94	393.46
2878.05	253.293
2919.59	401.289
2942.25	316.148
2733.42	343.187
2866.81	345.062
2659.62	332.28
2858.67	408.572
2743.89	484.719
2762.52	319.626
2543.09	383.9
2937.78	371.574
2843.53	273.796
2809.22	302.164
2539.2	405.368
2916.34	398.959
2642.72	408.044
2581.09	213.454
2611.48	337.961
2581.92	329.877
2892.06	393.15
2721.52	318.679
2765.08	306.334
2547.89	391.42
2614.19	210.177
2527.2	251.309
2525.45	284.593
2594.83	285.322
2615.69	305.442
2672.38	290.274
2601.03	291.239
2825.27	466.893
2783.17	402.819
2547.48	322.029
2538.72	310.467
2868.25	431.333
2533.06	363.544
2829.92	463.033
2852.94	416.092
2868.91	439.308
2733.83	368.187
2715	326.017
2883.03	365.947
2864.56	352.255
2545.42	395.499
2802.7	327.838
2658.55	423.103
2740.2	406.224
2562.72	347.047
2550	259.484
2662.73	444.625
2613.02	321.137
2727.92	361.595
2603.28	308.938
2816.59	398.613
2561.69	415.71
2603.19	292.186
2691.08	499.559
2604.67	351.053
2779.69	294.826
2946.61	335.867
2685.05	316.13
2988.62	257.809
2555.45	389.308
2544.39	370.135
2816.58	424.596
2703.31	331.188
2984.7	435.156
2703.33	389.108
2920.84	410.685
2752.09	501.926
2956.56	379.075
2689.45	304.094
2802.2	412.578
2750.05	373.868
2564.67	317.222
2569.28	501.616
2544.67	334.884
2577.2	325.507
2924.98	369.316
2852.39	534.646
2567.47	419.352
2624.34	443.55
2608.05	390.71
2614.14	351.599
2949.62	466.893
2543.8	359.665
2910.16	509.227
2531.22	361.577
2620.73	330.842
2701.06	401.763
2632.64	407.79
2554.48	405.677
2686.69	435.666
2547.7	324.178
2938.86	343.715
2733.09	299.779
2873.47	457.498
2780.98	454.002
2857.72	395.608
2541.84	289.491
2664.86	298.959
2693.53	369.389
2911.25	409.465
2673.06	284.174
2537.34	333.901
2592.89	345.135
2683.33	338.617
2652.47	300.161
2896.98	360.776
2701.56	306.662
2599.89	286.705
2860.64	329.84
2838.45	276.217
2508.94	333.646
2685.09	414.09
2533.36	272.703
2568.98	357.735
2805.23	429.457
2857.48	397.466
2822.42	431.096
2517	370.791
2617.03	255.478
2518.62	269.663
2654.08	309.629
2646.61	352.455
2584.7	313.581
2817.72	439.271
2842.86	436.121
2969.89	312.179
2542.69	360.612
2647.97	338.599
2887.06	293.224
2572.75	376.016
2899.31	258.028
2733.56	275.216
2707.61	344.735
2967.27	319.207
2812.56	367.932
2525.94	330.314
2598.31	371.391
2631.75	261.341
2556.84	356.625
2967.36	332.226
2736.64	249.397
2661.8	273.359
2567	315.583
2954.17	356.588
2818.08	348.249
2531.45	296.702
2931.03	447.21
2931.22	361.723
2631.45	263.49
2820.05	293.624
2513.14	210.104
2920.31	440.455
2743.47	353.293
2612.22	308.81
2845.16	308.719
2575.95	355.933
2871.53	525.596
2735.5	351.381
2974.06	411.067
2539.41	361.923
2579.06	394.297
2688.22	290.347
2590.44	417.021
2684.55	322.903
2856.86	399.505
2553.28	457.188
2578.91	283.392
2518.19	345.518
2619.81	446.209
2995.88	508.062
2976.92	460.229
2623.55	390.929
2773.09	396.391
2586.61	414.29
2926.58	290.292
2576.88	250.38
2578.27	444.77
2658.33	357.189
2898.22	433.59
2578.34	348.413
2605.47	385.485
2967.92	347.794
2575.77	357.845
2620.08	368.241
2597.75	315.128
2542.16	340.474
2698.25	352.455
2594.23	350.47
2893.47	384.902
2546.41	309.211
2914.91	435.994
2707.2	331.734
2679.95	365.091
2583.73	277.492
2611.41	360.667
2876.64	358.3
2638.62	313.854
2583.34	365.783
2734.72	453.346
2615.91	323.832
2736.78	364.636
2549.86	324.378
2842.22	529.966
2967.83	346.683
2749.52	468.368
2655.75	397.356
2738.08	381.77
2519.23	417.804
2800.33	383.718
2663.86	381.697
2506.41	339.436
2617.03	304.112
2624.67	295.882
2550.3	386.195
2890.78	571.026
2590.81	453.965
2683.61	370.39
2502.14	494.114
2845.06	448.958
2918.61	347.703
2807.58	446.646
2751.47	395.699
2746.2	423.084
2730.95	398.631
2938.05	418.514
2681.27	392.822
2722.61	349.651
2606.83	299.378
2516.61	351.526
2836.95	519.897
2526.25	328.511
2824.12	305.66
2564.08	328.256
2630.66	372.757
2555.38	319.699
2744.3	428.274
2525.23	256.88
2549.75	436.941
2640	325.999
2606.56	263.745
2601.94	235.085
2520.56	395.481
2643.38	289
2826.14	326.945
2538.27	244.699
2525.23	234.284
2630.08	280.678
2517.47	252.183
2503.86	296.174
2520.62	314.746
2828.73	294.535
2931.66	387.651
2674.05	304.859
2648.41	318.551
2578.64	317.823
2510.59	330.059
2656.81	378.438
2551.02	444.443
2515.05	371.574
2706.16	359.884
2581.47	312.179
3030.28	407.061
3063.12	376.981
3384.08	555.895
3001.16	406.551
3420.08	697.918
3264.78	461.849
3008.12	434.992
3023.73	409.647
3107.48	383.955
3358.27	384.192
3188.69	427.381
3241.75	396.81
3307.28	537.322
3016.25	304.859
3340.16	356.279
3138.56	474.085
3472.34	444.042
3093.19	581.258
3040.59	354.567
3262.33	456.988
3332.45	394.607
3127.78	487.978
3100.69	462.032
3134.48	409.629
3052.45	503.382
3202.7	436.413
3280.41	467.367
3440.94	543.386
3023	528.073
3133.2	372.284
3018.09	355.204
3378.81	533.335
3231.41	377.2
3137.78	302.911
3028.03	350.489
3320.02	351.472
3107.16	446.81
3026.17	307.39
3073.52	354.385
3153.09	327.637
3102.64	281.079
3045.7	335.266
3235.2	360.74
3030.05	523.648
3071.47	328.966
3300.31	466.857
3326.02	431.934
3136.47	477.217
3406.45	509.118
3187.33	402.473
3166.44	407.407
3032.16	452.472
3080.5	415.182
3075.94	379.367
3161.69	466.056
3048.38	493.149
3135.89	448.521
3177.03	433.153
3010.3	407.353
3075.62	351.745
3250.86	577.198
3045.69	483.991
3106.81	469.46
3021.38	420.025
3003.59	407.99
3234.2	385.758
3131.77	416.001
3165.55	380.86
3333.48	391.675
3139.02	470.444
3430.31	368.606
3045.42	371.173
3103.55	381.588
3215.06	413.088
3100.08	448.885
3204.45	390.856
3384.8	423.449
3056.94	368.314
3241.08	483.208
3185.75	301.855
3072.66	411.795
3108.92	476.78
3108.83	317.095
3045.94	377.182
3315.53	345.682
3132.83	342.55
3221.58	362.743
3168.72	550.614
3012.48	485.01
3248.95	400.543
3420.52	415.564
2151.27	219.153
2247.33	298.759
2234.77	210.286
2474.52	234.776
2474.55	294.553
2435.59	301.909
2393.97	379.622
2215.03	244.371
2286.72	214.82
2196.44	250.872
2417.61	342.75
2472.48	334.283
2313.95	290.984
2214.09	311.123
2428.33	264.182
2383.69	395.299
2263.61	324.706
2316.84	270.482
2397.59	321.884
2038.3	235.795
2366	339.819
2460.73	319.571
2453.5	319.243
2326.81	269.936
2333.97	292.095
2421.06	329.695
2216.05	261.524
2225.48	308.828
2183.52	267.459
2370	300.962
2379.45	284.721
2305.84	345.19
2439.09	292.222
2392.94	375.67
2262.16	331.971
2212.95	290.711
2129.95	202.966
2173.92	317.878
2222.22	321.046
2274.78	298.832
2266.12	314.473
2270.42	397.884
2363.05	316.84
2327.8	314.509
2343.2	333.427
2243.66	350.926
2296.39	333.974
2226.61	361.614
2329.28	365.619
2411.02	319.334
2124.56	350.306
2463.8	381.005
2117.77	274.87
2356.33	315.329
2351.81	356.352
2064.53	265.985
2293.47	271.502
2334.8	309.447
2261.92	300.161
2263.48	300.234
2199.08	326.454
2136.38	224.452
2249	338.562
2086.56	277.929
2394.78	279.531
2137.22	214
2398.41	317.149
2115.11	267.332
2298.61	352.637
2130.39	298.122
2444.59	324.797
2335.33	332.135
2410.84	238.254
2310.64	201.71
2455.67	232.645
2496.86	328.511
2098.44	246.975
2343.38	379.13
2413.17	276.163
2459.41	232.791
2229.56	285.868
2133.3	278.73
2282.11	376.308
2494.56	341.202
2247.11	307.718
2483.02	346.738
2091.38	380.805
2497.62	361.195
2385.28	275.016
2312.14	320.718
2191.11	374.614
2409.64	345.627
2184.33	307.736
2144.09	299.214
2443.23	248.359
2351.67	251.527
2330.52	247.103
2163.72	308.209
2332.94	347.32
2357.66	341.767
2334.19	427.618
2310.06	297.94
2232.16	354.367
2181.77	268.497
2205.92	348.649
2356.22	341.13
2256.59	357.335
2016.61	284.174
2325.17	403.565
2178.31	424.814
2369.17	443.241
2240.42	411.704
2170.17	365.365
2440.12	350.543
2457.34	362.506
2379.98	460.229
2223.03	379.967
2310.8	388.798
2120.69	300.871
2147.75	366.02
2383.91	354.221
2264.38	383.882
2082.61	257.518
2372.84	332.39
2181.95	291.166
2284.61	259.921
2404.75	315.292
2402.09	320.937
2235.14	368.442
2398.91	307.972
2390.92	299.415
2151.09	268.515
2167.2	327.146
2354.97	318.406
2115.22	242.678
2179.14	354.84
2232.22	323.941
2332.86	253.658
2488.17	254.513
2143.61	229.896
2142.2	312.306
2273.62	425.615
2071.86	355.969
2475.66	311.578
2363.72	379.002
2376.66	341.366
2424.31	348.449
2335.66	235.049
2452.55	389.563
2382.52	325.653
2400.14	241.458
2298.44	329.367
2375.98	434.264
2337.34	410.102
2324.17	318.242
2294.25	339.673
2487.39	300.234
2394.84	364.472
2377.69	404.039
2151.84	292.295
2233.31	367.531
2206.19	275.362
2404.09	331.133
2165.33	393.751
2112.91	301.709
2108.2	192.424
2192.08	232.045
2169.58	255.733
2374.95	226.309
2479.08	327.856
2407.11	195.355
2417.23	314.054
2338.47	209.212
2359.95	273.85
2496.66	408.554
2354.47	178.039
2133.8	310.503
2494.64	300.798
2089.14	271.957
2498.47	337.324
2404.36	343.733
2448.11	267.933
2486.55	371.191
2415.66	287.507
2439.31	253.275
2499.12	364.199
2430.61	460.52
2318.12	401.835
2469.39	194.791
2485.06	286.05
2325.59	272.412
2412.92	332.681
2496.34	298.668
2493.08	191.222
2353.12	249.452
2409.72	290.62
2398.91	308.555
2413.98	343.751
2359.38	333.282
2459.11	317.932
2206.86	333.573
2390.75	354.494
2310.72	450.324
2257.81	256.079
2240.42	280.314
2498.89	321.01
2277.48	274.797
2199.45	284.903
2471.11	346.173
2402.91	320.354
2491.56	385.885
2092.56	367.495
2493.17	510.046
2486.89	432.207
2338.55	315.784
2492.22	365.274
2476.16	252.984
2245.39	343.278
2398.45	341.148
2144.97	345.809
2475.59	257.299
2235.38	286.032
2434.23	336.65
2231.05	358.045
2271.36	331.024
2168.31	347.557
2297.28	428.711
2235.08	356.697
2383.91	304.258
2291.14	418.951
2484.73	398.849
2306.73	262.926
2062.48	281.625
2138.19	370.335
2435.16	322.12
2416.11	332.99
2096.59	375.051
2248.62	283.446
2287.73	328.803
2242.53	284.138
2222.45	272.867
2402.44	388.015
2300.7	298.796
2499.11	348.304
2208.02	416.02
2450.19	297.521
2176.67	306.115
2440.38	323.886
2371.95	346.556
2427.88	330.004
2361.75	301.672
2373.28	283.428
2392.94	298.031
2378.58	389.308
2454.84	334.702
2298.25	209.139
2202.56	305.423
2493.56	325.379
2179.88	206.153
2243.84	371.373
2354.56	298.541
2285.84	362.415
2342.09	224.561
2262.2	340.219
2304.67	324.342
2360.78	292.386
2169.2	283.009
2482.2	411.103
2260.3	340.347
2447.83	292.842
2182.91	178.021
2397.5	299.105
2344.61	309.866
2371.81	252.565
2493.91	442.567
2421.53	424.814
2306.77	249.488
2173.45	221.138
2474.89	284.102
2405.53	311.56
2450.5	408.791
2223.72	320.7
2224.39	247.066
2200.31	376.909
2482.11	266.221
2489.8	302.656
2374.45	311.141
2178.3	276.181
2220.7	313.981
2426.06	330.988
2445.56	332.462
2450.78	268.333
2226.48	271.32
2490.83	366.129
2380.67	362.397
2290.44	347.63
2366.34	323.595
2427.14	258.137
2146.58	289.145
2172.88	258.792
2418.33	367.24
2417.28	267.987
2153.89	296.538
2379.11	406.387
2465.05	400.197
2343.05	338.253
2450.11	365.164
2304.75	298.887
2334.75	318.06
2474.19	383.518
2273.88	327.929
2498.28	362.997
2475.05	369.607
2214.64	286.45
2293.5	321.192
2312.12	240.256
2260.94	343.223
2455.73	232.609
2095.38	351.126
2136.36	273.668
2329.03	356.479
2165.17	282.081
2038.34	212.052
2033.47	341.548
2414.19	283.628
2430.88	394.953
2186.09	212.234
2304	308.373
2096.83	300.016
2469.78	312.707
2472.88	311.669
2392.19	251.382
2271.22	356.88
2435.59	370.863
2171.05	242.569
2136.75	247.285
2403.55	369.006
2275.59	284.866
2138.61	309.812
2309.2	293.133
2192.11	296.483
2403.84	304.568
2132.7	232.318
2226.91	337.925
2495.78	325.179
2418.16	332.954
2374.22	381.242
2263.38	265.62
2007.62	221.429
2315.95	384.337
2444.2	426.69
2121.84	222.449
2227.41	267.041
2290	287.07
2159.08	256.808
2109.48	235.14
2098.36	277.947
2476.72	392.313
2417.89	371.847
2124.73	265.657
2265	306.662
2121.56	327.018
2474.11	365.747
2435.77	365.51
2401.34	236.633
2470.91	398.995
2131.33	320.081
2498.17	343.606
2489.95	331.807
2333.55	247.685
2120.94	249.36
2412.36	315.784
2006.22	280.46
2058.78	297.903
2121.34	242.951
2489.45	329.003
2153.08	342.404
2473.97	278.548
2272.8	321.246
2341.14	409.792
2006.05	334.884
2394.3	289.965
2238.75	249.834
2190.53	340.001
2132.72	276.454
2201.09	313.435
2010.88	271.757
2330.09	402.764
2467.94	336.45
2300.83	293.388
2266.81	393.423
2232.88	336.013
2187.31	246.374
2234.34	345.554
2089.67	246.939
2168.27	407.662
2087.72	353.784
2063.86	321.738
2134.84	306.844
2458.08	433.062
2281.34	295.919
2042.55	277.073
2331.36	271.502
2221.7	287.361
2093.77	313.69
2314.81	220.646
2309.73	252.765
2113.45	275.853
2270.84	324.342
2050.56	263.872
2169.61	249.051
2001.25	282.317
2194.66	277.219
2320.56	406.843
2059.89	278.657
2358	319.134
2466.56	329.531
2459.5	420.408
2280.69	294.844
2453.16	307.08
2385.02	341.621
2157.16	329.64
2398.39	450.324
2417.69	277.601
2401.06	313.672
2011.64	444.06
2256.69	290.657
2431.73	288.872
2415.19	411.431
2261.41	323.795
2111.86	272.448
2455.78	467.257
2437.73	505.567
2097.44	248.213
2025.55	368.096
2192.97	188.309
2029.25	229.277
2010.48	278.057
2013.86	244.335
2424.66	368.041
2042.75	221.866
2093.3	292.35
2330.52	282.681
2334.73	228.749
2318.84	246.993
2338.88	285.012
2296	293.861
2131.55	246.429
2175.39	278.148
2171.88	276.454
2201.02	270.154
2158.91	288.836
2127.89	289.255
2189.61	264.018
2152.83	261.833
2036.8	283.592
2088.11	220.555
2090.77	246.065
2283.05	299.16
2070.89	282.372
2154.75	234.958
2147.02	303.22
2089.78	290.657
2198.36	272.467
2316.69	273.978
2121.41	306.844
2480.69	262.798
2051.2	276.964
2022.05	264.054
2076	267.35
2178.59	255.934
2364.59	331.57
2219.36	295.536
2311.47	297.211
2272.75	341.749
2163.39	289.054
2082.39	333.701
2040.69	242.806
2102.75	316.439
2011.3	258.774
2029.25	240.184
2010.78	282.9
2039.81	314.983
2178.47	265.038
2458.11	319.353
2296.56	248.486
2179.69	307.153
2168.25	351.545
2006.75	259.339
2023.97	222.595
2021.06	306.88
2157.28	313.38
2268.03	201.382
2213.34	241.841
2046.36	257.955
2095.94	321.355
2102.97	249.87
2032.33	222.449
2257.94	283.555
2077.52	342.659
2045.44	254.459
2026.47	317.586
2184.03	195.009
2155.67	235.923
2047.5	280.369
2109.67	272.23
2111.28	238.745
2174.95	279.914
2484.22	226.273
2273.95	251.891
2112.31	335.03
2462.98	258.009
2174.41	279.914
2156.3	265.839
2179.59	233.155
2126.39	267.751
2255.42	294.608
2241.86	295.063
2032.91	272.266
2027.97	288.162
2255.67	269.59
2331.97	243.771
2136.55	279.859
2185.53	294.189
2220.14	224.324
2116.72	194.172
2009.12	294.407
2387.2	262.015
2345.28	301.363
2258.5	300.052
2297.52	348.049
2360.84	347.867
2065.78	280.424
2013.34	353.639
2112.66	245.646
2280.52	287.416
2161.27	370.991
2146.75	317.168
2150.94	325.325
2003.06	222.376
2033.44	275.234
2451.92	314.09
2039.33	225.617
2065.86	263.035
2122.44	230.879
2131.61	278.239
2234.66	293.624
2128.89	204.113
2112.64	214.273
2165.11	275.416
2031.98	306.771
2334.97	352.892
2039.27	247.631
2437.06	345.973
2351.03	389.017
2080.33	393.077
2176.39	271.137
2018.77	312.088
2083.83	304.003
2056.72	247.995
2221.41	310.594
2087.59	227.438
2161.33	277.456
2001.09	334.356
2132.03	338.999
2028.72	224.16
2474.42	452.527
2097.38	290.493
2125.8	255.988
2047.2	262.434
2141.02	239
2239.12	348.941
2121.2	256.553
2100.31	273.177
2376.23	296.902
2454.55	219.882
2095.23	198.414
2163.03	311.924
2018.64	260.304
2102.23	298.832
2099.55	239.419
2005.17	215.912
2359.64	314.181
2230.61	263.199
2115.67	313.544
2219.67	308.846
2410.84	315.31
2151	232.5
2073.3	211.724
2195.17	316.731
2006.06	244.626
2118.16	325.653
2248.62	255.515
2221.36	220.41
2381.56	290.711
2004.77	250.69
2157.95	324.779
2270.8	241.367
2020.86	312.597
2182.58	301.272
2369.7	277.037
2039.19	256.662
2312.33	266.185
2125.52	266.112
2336.84	347.393
2094.67	296.92
2213.09	356.133
2148.84	251.436
2238.98	261.068
2005.55	269.936
2167.44	369.917
2073.05	265.893
2020.52	290.493
2130.12	268.898
2171.31	364.454
2022.91	264.874
2484.88	258.392
2137.34	367.204
2025.22	244.226
2010.02	252.656
2335.61	267.969
2116.25	284.684
2275.73	407.917
2129.34	323.085
2096.28	256.99
2024.64	329.531
2161.86	351.217
2195.78	389.6
2055.64	220.719
2485.16	300.635
2117.12	208.192
2200.42	334.775
2165.73	314.236
2285.31	344.407
2066.19	216.932
2080.38	232.336
2195.84	320.973
2321.83	278.748
2079.95	353.948
2017.78	311.56
2001.97	297.193
2141.66	266.713
2068.33	381.843
2265.31	401.417
2120.56	375.033
2110.16	289.473
2340.95	254.204
2332.55	376.162
2205.83	426.325
2100	313.89
2044.56	233.283
2061.53	344.316
2227.48	357.28
2433.16	323.741
2072.83	282.445
2375.33	437.888
2468.03	374.833
2034.97	244.626
2309.25	227.201
2225.45	297.448
2159.73	308.136
2153.55	209.594
2029.3	267.387
2107.27	148.688
2123.28	192.952
2000.25	273.96
2182.62	270.245
2101.31	260.668
2064.94	289.309
2024.05	229.951
2160.8	343.369
2033.06	307.809
2055.58	318.952
2471.44	266.84
2151.5	331.661
2065.06	332.189
2332.23	302.546
2169.33	314.418
2023.17	204.332
2453.16	254.695
2144.53	288.472
2084.2	338.198
2036.05	255.733
2213.14	168.48
2076.06	334.757
2252.58	344.443
2197.8	312.197
2113.33	270.719
2181.77	309.702
2178.56	278.949
2118.69	238.527
2112.59	352
2055.14	288.872
2163.12	246.028
2360.12	337.451
2462.48	286.05
2056.22	240.839
2172.78	329.221
2085.97	305.023
2041.64	334.119
2184.69	298.213
2091.8	348.795
2011	288.708
2350.11	394.698
2169.91	324.979
2192.05	318.187
2440.02	356.424
2322.59	325.58
2047.95	229.295
2150.23	276.145
2020.61	308.792
2031.83	273.486
2012.56	226.946
2151.73	253.111
2018.08	272.03
2057.12	306.334
2141.23	304.404
2354.23	280.697
2027.48	186.779
2279.12	260.504
2165.08	244.772
2215.83	225.908
2197.8	217.168
2366.84	238.563
2140.47	209.521
2244.42	226.054
2287.77	262.325
2200.66	303.475
2363.48	325.507
2081.27	241.221
2211.44	228.221
2156.12	347.156
2036.92	244.226
2395.8	217.077
2086.28	235.358
2007.11	180.406
2047.61	291.021
2124.69	240.748
2080.83	229.35
2166.58	306.188
2134.56	268.133
2178.39	336.104
2106.59	259.175
2033.73	279.167
2082.83	323.012
2053.16	205.716
2265.67	281.571
2211.89	319.425
2255.83	198.505
2203.61	240.366
2156.28	331.862
2186.72	252.51
2246.06	219.262
2057.91	290.056
2384.88	260.613
2479.23	229.677
2133.08	266.549
2066.89	259.848
2071.03	218.206
2123.88	239.291
2098.42	275.216
2061.75	242.296
2265.83	315.092
2226.06	261.542
2207.25	249.561
2101.88	257.408
2038.12	174.634
2089.67	253.039
2177.12	368.515
2010	270.3
2012.33	223.796
2004.09	218.279
2216.61	268.861
2369.98	227.966
2103.62	284.484
2287.38	265.748
2075.02	301.472
2110.95	307.281
2240.16	248.669
2160.05	279.823
2194.2	286.359
2140.73	298.614
2066.67	194.627
2073.89	255.369
2374.89	317.659
2170.75	247.194
2007.8	295.791
2243.61	295.609
2216.56	317.095
2134.31	207.7
2434.98	303.056
2060.88	289.054
2063.73	205.242
2206.88	306.734
2397.83	300.434
2323.34	283.428
2420.95	165.767
2085.44	327.528
2110.27	224.616
2080.62	253.548
2032.64	219.281
2263.05	288.781
2297.7	276.8
2159.02	287.652
2269.61	253.73
2052.08	294.262
2110.25	225.38
2020.91	218.989
2042.16	213.927
2257.03	276.345
2003.61	250.872
2008.42	200.727
2222.14	227.383
2139.75	245.937
2243.67	227.056
2282.62	270.263
2095.08	182.955
2355.09	208.775
2318.7	248.996
2124.89	242.824
2267.08	279.222
2095.08	202.93
2113.58	254.35
2097.66	264.51
2301.61	279.422
2163.78	286.724
2232.17	212.653
2135.28	189.401
2006.17	283.646
2228.58	204.095
2057.58	301.727
2489.33	270.263
2160.22	227.893
2018.39	275.708
2265.17	339.891
2199.06	323.085
2065.91	237.416
2009.09	233.192
2050.23	264.091
2342.64	309.83
2090.55	218.643
2487.83	278.694
2170.33	309.484
2296.88	293.497
2423.08	348.85
2046.33	154.624
2344.5	171.594
2319.98	295.846
2411.28	281.043
2010.95	285.504
2194.23	217.842
2133.17	240.985
2298.98	222.758
2038.28	183.884
2363.23	365.674
2237.91	290.456
2345.95	256.498
2108.75	291.876
2074.06	214
2232.64	276.891
2164.64	246.593
2146.41	267.714
2128.55	228.621
2178.03	412.014
2152.25	316.658
2273.72	277.82
2104.14	271.065
2327.16	219.445
2038.52	275.07
2249.17	202.019
2051.11	215.275
2091.61	209.139
2029.45	228.312
2063.06	223.195
2257.56	245.61
2046.41	260.704
2099.61	217.005
2102.59	304.786
2333.59	300.562
2098	208.501
2296.22	316.949
2222.09	251.964
2186.53	321.556
2426.89	252.693
2187.23	250.999
2348.91	266.567
2047.16	126.219
2082.25	243.971
2284.61	338.508
2156.14	244.007
2284.16	221.174
2074.27	204.405
2005.62	169.991
2260.08	265.402
2027.17	279.968
2049.92	280.697
2275.42	280.879
2423.08	420.39
2145.03	241.258
2136.58	230.005
2025.62	277.802
2023	243.06
2012.12	280.733
2143.02	238.599
2018.25	262.215
2077.56	346.865
2064.69	253.439
2362.14	261.032
2273.25	176.583
2468.48	312.998
2058.17	340.31
2000.34	204.842
2199.84	192.588
2125.59	271.447
2287.73	319.953
2356.89	298.577
2034.53	184.339
2076.75	205.533
2013.36	209.576
2060.08	255.569
2263.41	249.452
2426.78	276.309
2395.28	247.03
2237.61	309.903
2188.44	273.268
2191.23	298.45
2181.31	214.219
2105.22	327.291
2029.38	283.774
2038.09	308.136
2316.72	299.524
2091.78	191.131
2048.98	263.417
2288.78	348.34
2004.3	264.291
2181.88	270.846
2187.33	339.527
2004.64	202.311
2159.97	217.15
2229.31	247.631
2055.16	237.853
2344.23	274.579
2013.22	262.124
2063.77	320.718
2113.16	282.062
2180.81	305.97
2147.3	311.104
2161.23	280.861
2423.62	357.936
2349.08	293.679
2022.66	253.658
2162.66	208.283
2417.25	312.725
2184.98	246.921
2239.75	315.529
2062.94	236.742
2139.08	207.245
2004.8	271.793
2232.23	294.316
2034.02	258.301
2024.81	247.139
2347.47	337.124
2094.98	290.292
2241.38	293.716
2044.66	200.544
2166.03	285.886
2034.77	226.163
2483.27	284.247
2104.91	328.384
2020.33	268.88
2412.48	280.15
2144.41	246.429
2056.55	312.197
2108.61	251.91
2315.92	387.105
2436.53	387.433
2477.52	368.241
2063.36	284.739
2049.69	251.637
2107.97	212.58
2092.89	301.181
2338.5	298.286
2453.5	274.797
2148.48	288.563
2297.88	213.673
2103.84	295.555
2153.55	323.049
2239.33	253.057
2401.47	269.353
2060.14	265.657
2129.22	276.09
2215.94	225.562
2258.47	280.369
2134.25	186.816
2169.72	250.981
2054.81	293.242
2102.3	255.569
2067.97	233.738
2438.95	340.529
2163.73	255.788
2121.84	245.355
2262.11	248.395
2245.39	272.467
2268.44	368.788
2065.8	247.449
2042.05	272.976
2438.56	250.744
2136.62	268.388
2307.91	327.073
2293.39	369.443
2138.59	337.269
2083.44	308.3
2137.02	200.016
2121.67	402.181
2056.75	228.057
2179.03	294.954
2105.72	301.399
4044.62	598.939
3541.62	438.816
3584.23	499.067
3740.66	395.845
3804.88	423.23
3970.83	414.235
3844.14	445.735
3557.77	503.419
3836.38	487.942
3524.98	411.267
3674.38	589.361
1959.25	263.308
1964.36	322.357
1766.83	326.836
1946.61	237.489
1975.2	327.819
1992.64	272.485
1974.12	420.899
1991.89	250.872
1683.88	194.991
1800.81	178.658
1863.09	210.905
1847.78	300.361
1922.89	277.255
1951.7	271.483
1792.45	331.133
1984.3	209.503
1967.7	258.264
1736.31	276.29
1977.94	297.849
1920.27	304.877
1950.97	292.969
1576.09	293.734
1760.61	217.715
1644.45	198.105
1800.25	238.709
1942.75	213.818
1614.8	288.399
1681.19	235.577
1947.95	242.441
1812.62	331.151
1596.22	302.31
1616.83	217.569
1808.84	333.956
1939.02	285.176
1707.78	285.74
1933.55	328.712
1865.28	320.372
1744.08	358.318
1969.2	380.004
1780.98	299.761
1908.98	274.215
1808.64	274.415
1878.94	321.865
1901.91	280.132
1793.69	283.064
1849.06	258.355
1631.69	311.45
1671.41	298.431
1826.64	232.9
1658.67	213.673
1977.56	238.217
1990.25	336.304
1905.55	293.643
1869.95	294.043
1721.7	221.411
1948.64	295.281
1751.47	223.232
1956.06	309.302
1872.53	243.88
1843.45	267.951
1973.7	336.723
1899.45	322.63
1579.3	287.67
1906.92	319.953
1965.58	284.939
1655.02	218.188
1774.47	256.498
1519.78	201.874
1796.23	296.756
1911.48	169.827
1891.3	243.334
1909.31	218.425
1874.78	278.293
1655.72	312.579
1924.89	219.9
1945.39	259.757
1981.89	265.293
1572.97	246.884
1858.09	193.279
1824.95	252.292
1948.41	333.063
1926.59	215.184
1924.91	266.458
1732.25	240.875
1878.09	236.87
1831.09	303.038
1787.39	303.22
1578.34	239.437
1813.42	273.104
1946.02	335.23
1844.27	285.704
1783.83	276.035
1597.83	281.589
1981.7	230.734
1806.53	262.252
1960.84	308.992
1976.19	254.058
1585.58	238.982
1784.42	257.536
1932.97	331.516
1970.64	293.042
1941.5	263.162
1983.59	267.951
1683.12	237.653
1884.73	183.975
1845.25	285.431
1805.78	224.597
1830.27	206.681
1682.69	256.607
1837.55	221.411
1933.58	196.102
1631.14	169.226
1866.8	240.857
1690.73	297.175
1972.88	238.727
1842.47	198.796
1775.08	259.193
1930.2	323.613
1617.86	175.563
1805	229.058
1861.05	239.492
1963.38	316.803
1948.8	248.141
1933.72	252.219
1782.17	233.793
1533.23	171.739
1948.7	332.663
1740.16	250.908
1638.72	226.072
1999.05	226.455
1799.36	284.32
1939.08	229.951
1534.75	211.324
1762.88	219.536
1877.67	251.309
1911.53	270.537
1718.91	231.935
1818.95	219.718
1609.14	238.399
1983.95	296.192
1785.66	204.477
1955.12	194.772
1878.28	260.285
1855.02	267.623
1881.66	299.706
1813.73	220.938
1771.38	306.862
1665.39	247.667
1680.73	284.011
1801.2	253.603
1997.56	282.354
1796.02	178.039
1666.58	237.817
1762.69	184.995
1676.34	240.311
1589.7	219.099
1637.44	242.023
1751.27	339.382
1946.39	262.252
1991.8	238.727
1891.19	312.798
1832.39	246.32
1817.97	337.688
1843.66	252.784
1759.81	269.153
1979.61	266.786
1839.2	243.916
1891.52	206.244
1664.03	339.855
1922.53	384.064
1901.14	199.543
1696.08	274.488
1872.81	352.673
1862.08	264.928
1833.38	260.631
1853.53	281.534
1765.05	207.318
1760.45	303.42
1770.88	242.824
1930.47	254.987
1667.56	251.491
1951.16	343.843
1966.91	255.77
1971.25	277.984
1838.52	287.925
1909.73	232.955
1951.14	247.303
1674.88	252.62
1860.06	300.616
1638.06	236.451
1811.52	309.484
1675.39	202.948
1623.66	289.783
1906.52	223.56
1722.47	192.915
1985.97	328.184
1808.09	302.419
1814.78	260.813
1968.88	257.427
1985.94	246.502
1598.97	290.729
1789.03	291.33
1849.98	248.177
1966.2	265.529
1946.56	263.29
1978.08	241.149
1891.98	248.632
1968.95	312.251
1620.73	198.505
1804.95	201.892
1730.67	242.532
1899.86	293.151
1812.92	232.154
1964.92	250.872
1865.59	384.647
1905.66	262.325
1790.08	262.416
1823.83	223.214
1876.58	270.282
1973.7	241.859
1710.27	260.34
1975.12	340.802
1853.3	291.257
1693.12	306.953
1709.3	303.402
1651.12	210.85
1875.53	230.861
1726.86	272.831
1923.97	232.919
1853.48	220.628
1917.69	283.082
1611.88	222.012
1650.2	196.229
1604.41	189.966
1534.61	200.799
1585.92	274.852
1914.47	265.456
1710.39	288.053
1843.09	268.679
1976.38	203.112
1714.38	281.407
1977	240.02
1547.58	240.566
1894.16	180.861
1824.62	286.651
1962.23	288.271
1879.2	254.787
1736.58	316.749
1689.48	264
1736.23	269.826
1870.11	165.093
1957.8	205.879
1985.72	235.449
1756.81	198.687
1640.52	275.799
1565.92	293.515
1873.12	242.878
1902.67	285.085
1645.39	208.374
1824.61	253.111
1586.67	260.486
1949.22	229.295
1729.72	287.161
1938.19	299.051
1978.94	250.981
1996.66	296.847
1778.28	205.115
1752.11	248.104
1872.84	258.082
1910.61	315.583
1855.77	257.7
1745.11	261.742
1830.48	249.725
1997.69	303.475
1520.42	210.541
1758.28	232.627
1669.31	220.045
1974.28	292.805
1584.91	205.169
1696.55	221.265
1870.62	232.573
1891.16	287.616
1801.19	268.297
1865.12	303.038
1926.94	229.332
1738.98	249.433
1878.52	236.76
1644.95	301.126
1658.98	259.284
1923.02	194.609
1923.67	254.095
1871.2	358.482
1926.05	311.705
1795.94	149.598
1772.08	247.831
1750.77	209.721
1889.84	256.298
1992.14	266.458
1772.47	296.665
1613.34	316.676
1582.84	230.825
1961.7	326.982
1539.58	215.038
1725.77	203.185
1622.3	259.102
1950.66	216.841
1822.53	267.532
1940.59	262.47
1577.38	260.759
1648.88	313.653
1824.61	257.354
1938.44	275.507
1713.23	233.337
1710.42	281.461
1884.34	246.575
1966.75	306.771
1733.53	262.452
1672.92	244.499
1849.88	291.039
1978.97	349.086
1723.92	327.619
1906.5	245.209
1721.69	159.139
1657.73	261.178
1610.09	279.222
1947.22	273.869
1887.3	327.364
1696.72	278.02
1682.8	214.328
1588.31	243.352
1953.42	298.723
1780.25	219.809
1643.8	330.842
1624.33	257.281
1797.06	238.29
1723.09	229.805
1967.97	270.791
[truncated: 922 more rows]

## Sheet: SuppNote Figure 3a-2
Cell Volume Undifferentiated (μm3)	Astral MT Number (Undifferentiated)
2712.7	343.081
2846.72	247.422
2666.11	349.606
2793.69	267.389
2967.89	252.839
2886.47	202.801
2956.7	303.796
2820	302.04
2628.45	353.821
2862.36	342.433
2805.62	351.889
2978.56	358.05
2536.5	241.343
2740.23	342.365
2624.59	219.836
2703.59	295.029
2694.41	301.797
2853.14	339.002
2892.36	273.846
2956.33	325.06
2778.39	342.892
2951.47	309.524
2640.92	273.644
2997.62	385.527
2965.14	275.873
2616.75	256.487
2941.86	395.511
2759.69	311.483
2831.81	323.547
2834.33	337.583
2811.17	316.319
2725.11	252.677
2903.62	256.379
2930.19	301.04
2974.34	342.23
2802.78	320.588
2794.94	224.943
2908.86	303.594
2941.11	295.61
2885.95	391.809
2911.61	317.414
2929.09	325.046
2754.16	297.015
2976.41	252.313
2980.89	428.284
2812.61	164.219
2832.28	295.177
2873.94	343.135
2776.73	299.703
2816.53	283.303
2859.98	344.216
2999.14	402.765
2655.7	281.479
2829.58	286.626
2843.45	265.349
2693.41	240.978
2667.78	275.211
2931.53	312.199
2623.06	319.791
2845.19	305.62
2965.02	284.046
2759.34	231.778
2882.41	299.636
2977.11	282.33
2780.53	274.265
2998.3	325.492
2869.55	283.587
2843.39	275.711
2800.09	436.349
2743.42	249.341
2652.75	295.529
2596.55	211.177
2895.39	287.747
2773.28	340.866
2536.42	255.811
2700.25	253.772
2623.38	282.871
2932.09	324.263
2686.11	171.554
2902.61	187.428
2678.48	247.206
2819.81	295.907
2911.33	277.832
2538.38	288.436
2867.5	218.458
2500.56	189.386
2750.27	271.766
2712.83	266.16
2970.02	345.256
2689.17	297.123
2735.62	327.316
2815.31	285.383
2783.83	261.067
2914.92	258
2592.28	276.724
2784.61	311.807
2829.67	286.126
2847.16	233.899
2822.92	243.883
2962.78	363.683
2847.69	294.948
2886.11	291.76
2745.38	200.099
2594.48	259.013
2756.78	251.016
2900.19	277.561
2684.58	246.76
2958.52	300.216
2514.77	238.385
2826.23	258.513
2769.72	296.285
2939.94	301.459
2678.14	254.298
2759.41	276.319
2632.22	318.305
2763.91	335.219
2814.66	278.858
2818.8	315.414
2708.12	291.962
2821.14	247.111
2659.45	297.109
2621.02	215.581
2951.72	260.026
2871.41	230.873
2897.59	307.525
2752.95	253.853
2632.94	227.388
2736.59	273.576
2582.69	236.034
2646.77	239.33
2682.08	291.462
2787.23	256.392
2727.16	254.515
2667.14	231.86
2687.73	272.266
2936.73	273.076
2665.09	251.029
2956.95	304.229
2625.45	335.557
2720.55	292.84
2743.86	272.549
2818.98	265.106
2645.36	258.311
2993.91	265.39
2690.06	319.832
2630.31	286.396
2878.89	253.38
2907.08	360.873
2695.94	269.091
2687.55	250.313
2915.27	261.242
2981.48	299.122
2808.34	300.595
2813.69	271.469
2726.56	284.883
2737.47	260.107
2557.23	261.958
2501.64	238.992
2550.97	283.168
2835.89	341.609
2545.19	261.148
2644.22	263.336
2758.66	254.501
2520.14	295.961
2868.2	270.685
2844.31	337.407
2577.98	299.852
2556.31	289.085
2928.59	383.352
2793.34	329.991
2610.89	298.231
2679.39	284.735
2569.48	271.509
2976.22	338.839
2726.56	259.999
2720.67	297.515
2938.38	291.057
2549.91	243.356
2719.72	280.655
2534.33	226.01
2524.44	276.535
2768.56	298.366
2807.86	296.88
2758.53	259.743
2547.45	246.666
2906.61	330.882
2626.03	275.738
2714.28	280.344
2530.52	242.843
2536.98	260.297
2651.94	254.379
2816.17	257.284
2609.61	273.657
2931.19	252.326
2618.39	191.386
2981.02	317.144
2762.53	299.96
2751.66	317.049
2783.55	336.935
2502.72	326.789
2542.14	249.395
2513.05	298.19
2685.08	267.159
2501	254.244
2537.95	240.695
2780.81	241.073
2809	334.814
2795.09	283.316
2542.92	218.526
2899.83	321.804
2757.03	280.763
2687.77	262.755
2723.66	277.751
2552.97	228.185
2603.11	336.138
2769.42	358.536
2688.14	352.146
2916.86	318.724
2715.36	311.618
2726.48	320.264
2521.58	327.154
2728.38	349.552
2961.41	352.916
2672.42	372.761
2943.38	402.238
2690.28	311.564
2691.25	390.688
2842.47	287.275
2732.48	432.918
2997.22	398.685
2758.33	228.172
2668.5	197.614
2943.42	317.319
2842.12	404.143
2513.62	287.639
2789.62	331.598
2700.61	237.074
2821.36	321.102
2555.16	317.441
2863.06	406.561
2781.95	381.448
2753.86	354.834
2840.72	355.604
2781.47	379.124
2654.98	328.154
2811.59	407.169
2880.19	413.762
2796.58	260.364
2919.83	386.406
2896.28	306.822
2989.84	337.57
2607.59	267.578
2542.39	313.469
2611.77	299.636
2992.45	325.979
2572.33	361.238
2845.16	351.7
2718.55	332.463
2548.53	342.595
2992.72	369.951
2650.69	368.168
2960.12	386.716
2686.72	380.921
2971.97	322.925
2642.12	320.723
2527.94	331.544
2998.56	371.302
2586.48	272.563
2797.86	387.392
2879.73	456.329
2861.5	284.964
2980.72	329.45
2836.34	227.037
2687.91	249.259
2900.28	292.543
2783.48	332.233
2958.14	359.414
2740.64	295.407
2742.97	317.63
2622.69	304.796
2637.62	248.435
2820.47	263.809
2688.41	226.402
2655.55	274.414
2745.55	311.497
2668.66	301.081
2718.34	285.221
2502.17	173.567
2794.91	314.388
2726.16	252.461
2755.53	233.778
2574.31	233.508
2700.81	242.64
2837.69	275.657
2854.36	313.388
2946.14	339.069
2818.06	287.329
2805.52	234.94
2894.89	332.855
2780.59	285.991
2791.66	259.189
2860.22	274.171
2924.44	293.448
2680.83	255.285
2857.33	271.347
2971.2	336.908
2622.31	286.14
2883.09	318.576
2923.28	331.436
2864.64	322.237
2894.19	261.945
2755.38	295.623
2636	258.554
2834.25	313.834
2911.72	347.404
2873.2	307.619
2738.67	309.794
2933.19	310.902
2981.48	331.882
2775.5	306.62
2606.62	268.794
2818.38	335.408
2821.39	277.197
2800.02	302.432
2965.25	351.876
2900.36	317.103
2758.62	312.942
2856.09	210.461
2649.8	316.009
2993.61	355.267
2923.22	322.655
2995.42	286.613
2856.91	221.917
2877.12	340.974
2729.47	278.453
2852.75	235.764
2611.95	361.886
2730.78	287.518
2605.12	332.26
2754.38	359.373
2831.23	300.203
2621.47	309.767
2506.05	276.332
2540.52	299.109
2795.44	430.081
2916.08	401.306
2524.44	352.551
2667.78	286.721
2690.92	348.904
2648.25	329.707
2611.8	346.459
2892.08	324.033
2719.48	350.525
2662.89	366.398
2565.78	295.069
2505.92	279.79
2900.64	321.156
2694.27	340.352
2767.92	350.957
2555.77	329.032
2641.03	373.166
2751.45	331.585
2700.58	363.318
2656.84	345.54
2512.33	364.912
2554.81	386.595
2762.62	367.155
2902.33	348.134
2613.19	338.299
2593.08	377.652
2979.41	368.209
2870.2	361.792
2781.44	369.451
2972.41	400.117
2680.61	362.332
2661.7	353.267
2722.62	397.037
2623.95	292.881
2520.86	179.349
2679.66	362.967
2635.52	262.053
2516.53	244.004
2874.73	328.572
2588.88	280.331
2878.66	291.206
2980.08	293.029
2529.94	240.006
2572.14	293.664
2838.06	322.142
2562.14	309.984
2516.02	291.625
2562.5	224.605
2646.72	286.342
2786.06	289.976
2811.56	279.642
2663.69	302.472
2715.45	376.503
2646.34	320.805
2788.12	316.441
2941.97	269.848
2553.88	283.546
2584.3	343.878
2651.78	332.814
2811.89	305.553
2657.28	257.77
2517.55	281.965
2702.64	330.504
2522.92	271.009
2796.27	309.322
2813.27	259.945
2961.86	357.361
2949	336.367
2676.8	290.625
2908.55	413.032
2900.55	346.094
2571.78	332.355
2752.64	270.591
2707.11	326.722
2515.06	290.598
2573.38	370.073
2561.42	327.208
2638.69	275.427
2614.41	326.532
2842.88	339.528
2813.23	269.402
2509.78	321.966
2796.31	375.72
2517.44	303.391
2868.38	322.196
2588.03	299.69
2748.75	361.832
2631.59	269.794
2641.33	460.031
2546.52	355.186
2654.97	289.558
2583.88	277.075
2613.91	283.397
2577.73	319.21
2505.48	419.476
2761.66	318.873
2681.23	427.528
2722.86	278.385
2806.47	271.469
2589.73	219.904
2827.28	299.19
3043.86	264.295
3294.33	372.383
3270.52	363.899
3362.84	297.379
3330.73	396.848
3133.62	316.738
3265.83	335.003
3159.78	286.869
3103.69	376.868
3117.98	362.183
3150.66	247.652
3038.16	366.614
3162.92	352.241
3003.44	410.155
3174.45	366.182
3359.58	385.257
3120.2	349.768
3262.2	352.268
3052.95	381.718
3083.78	335.881
3123.09	370.343
3131.92	252.34
3179.83	299.365
3162.05	301.216
3021.62	326.776
3321.08	413.964
3282.52	311.996
3370.06	337.488
3386.95	401.833
3082.19	353.7
3138	456.343
3085.03	378.462
3008.47	367.371
3015.02	261.053
3027.36	361.859
3019.91	378.759
3002.25	415.059
3082.22	378.705
3326.98	340.555
3139.84	310.105
3364.44	352.308
3144.08	386.014
3203.28	271.563
3251.7	295.461
3185.69	317.252
3392.61	368.749
3031.94	311.983
3019.84	325.952
3048.94	332.45
3229.44	367.655
3098.59	332.004
3322.47	321.291
3185.98	281.425
3001.69	261.472
3265.98	344.946
3076.25	382.772
3310.88	314.523
3256.38	296.65
3420.45	302.621
3421.03	329.842
3023.17	363.561
3108.48	256.352
3229.36	288.909
3430.38	320.062
3276.05	333.152
3082.06	325.56
3154.44	274.846
3037.09	312.848
3281.97	294.651
3119.5	334.044
3003.28	338.475
3085.28	336.205
3123.75	292.638
3203.44	269.294
3051.95	311.902
3128.41	291.462
3031.08	226.658
3017.98	236.871
3105.5	255.487
3375.39	317.076
3184.25	301.946
3097.47	298.825
3195.89	272.63
3067.61	285.14
3024.12	338.596
3001.95	278.75
3307.45	300.77
3044.22	297.393
3016.52	268.105
3023.06	352.146
3079.45	374.815
3106.67	397.51
3349.77	367.236
3008.48	388.067
3005.23	364.156
3353.02	390.269
3199.39	378.881
3103.3	341.879
3203.97	359.698
3253.94	468.258
3264.88	367.52
3140.81	407.412
3112.78	335.3
3068.06	420.192
3149.92	358.563
3033.66	407.507
3031.5	381.326
3058.81	449.278
3016.97	308.079
3005.19	379.637
3442.8	292.975
3486.86	379.962
3188.22	359.941
3265.17	336.259
3426.62	349.606
3255.11	327.964
3187.73	285.843
3312.7	372.896
3047.08	358.293
3265.11	369.384
3472.42	394.16
3048.11	338.812
3247.42	311.699
3312.58	346.54
3472.31	381.812
3132.28	367.452
3351.91	429.662
3077.12	333.26
3240.12	310.159
3190.64	308.363
3436.86	232.116
3043.75	317.089
3379.42	384.717
3266.7	299.041
3237.03	344.419
3283.97	380.07
3137.48	341.46
3446.39	380.678
3231.83	355.159
3473.02	303.364
3349.66	353.592
3184.41	443.59
3454.72	288.747
3395.56	318.157
3205.81	319.183
3241.06	308.39
3128.88	322.439
3195.52	334.125
3163.08	288.355
3066.05	277.048
3262.88	258.257
3213.95	349.35
3110.95	389.607
3274.7	323.371
3029.41	282.128
3438.58	339.123
3023.52	251.178
3002.95	345.067
3008.38	296.056
3407.81	328.87
3311	354.118
3320.81	276.602
3428.19	362.413
3273.25	262.35
3195.73	345.716
3350.91	419.098
3329.8	293.286
3435.08	419.881
3209	298.149
3018.33	343.811
3214	337.799
3308.06	280.479
3201.98	342.663
3205.45	255.568
3350	358.657
3408.64	369.749
3252.58	311.524
3344.69	312.051
3067.77	263.363
3250.61	305.58
3272.25	356.158
3144.66	329.68
3041.27	263.863
3463.7	288.031
3107.7	376.854
3154.17	343.527
3377.92	382.623
3212.05	314.496
3345.47	289.355
3266.8	370.438
3239.14	351.714
3083.36	304.053
3342.17	372.518
3205.23	318.521
3396.36	356.415
3443.17	409.007
3005.78	271.766
3218.41	286.883
3109.73	374.139
3234.16	287.383
3004.41	285.032
3246.98	334.435
3023.27	275.427
3023.91	275.684
3267.75	437.214
3164.33	379.637
3246.62	479.66
3284.45	406.723
3289.31	389.188
3173.39	316.954
3156.34	276.94
3293.78	290.422
3121.59	309.416
3107.75	362.953
3166.39	311.686
3297.89	381.974
3008.5	315.793
3439.66	413.289
3001.95	278.291
3122.72	287.396
3383.53	286.545
3038.34	348.809
3150.14	299.608
3007.27	315.441
3055.58	367.439
3173.23	280.79
3258.58	323.439
3102.53	268.551
3028.88	353.821
3109.12	367.83
3084.8	400.144
3230.95	403.535
3088	267.254
3053.91	308.146
3199.28	318.116
3039.69	377.408
3057.12	320.778
3057.45	289.328
2468.42	238.33
2482.02	290.503
2497.88	205.449
2467.97	284.87
2438.69	294.664
2365.2	234.534
2172.56	191.724
2467.05	274.765
2350.19	191.575
2269.84	195.263
2211.44	200.667
2498.11	230.63
2262.77	208.745
2447.64	271.253
2273.53	211.285
2225.66	260.702
2469.22	256.041
2483.66	243.194
2495.56	200.518
2470.23	275.981
2449.17	246.652
2223.7	157.126
2172.89	229.117
2318.58	228.915
2440.31	261.837
2476.88	240.451
2389.73	255.001
2151.19	199.032
2302.25	191.534
2438.19	268.01
2047.17	221.066
2494.62	321.872
2332.84	230.495
2156.02	218.229
2207.78	220.039
2367.41	280.614
2211	191.426
2386.81	208.056
2358.2	271.442
2142.86	238.493
2403.44	268.145
2024	201.383
2204.67	230.009
2477.22	227.766
2353.38	210.407
2090.2	192.48
2326.52	253.866
2493.55	216.864
2389.47	264.322
2286.36	252.083
2250.95	264.174
2111.33	211.163
2288.39	294.286
2377.25	278.926
2411.94	258.23
2467.84	245.099
2493.58	269.159
2403.62	230.198
2306.97	286.572
2471.47	242.883
2451.14	291.408
2079.33	220.242
2478.19	294.813
2289.62	185.172
2418.14	283.006
2340.17	259.418
2140.92	175.377
2407.41	233.292
2131.48	238.722
2243.3	236.574
2455.5	331.504
2015.23	207.759
2489.78	321.548
2408.44	266.065
2306.52	261.242
2223.45	258.311
2485.89	264.606
2312.23	222.335
2240.42	276.697
2126.45	253.15
2320.47	292.327
2027.41	291.598
2000.28	238.263
2466.77	294.259
2436.73	320.129
2461.45	324.29
2187.58	235.993
2483.33	239.452
2105.19	105.089
2309.28	227.118
2413.12	289.531
2243.48	262.39
2252.06	245.355
2040.7	217.567
2334.58	321.291
2433.02	256.973
2324.86	252.177
2359.47	207.029
2161.05	243.045
2004.67	269.875
2354.95	251.151
2212.89	294.016
2305.39	252.893
2383.36	227.401
2307.41	248.192
2056.44	307.133
2333.25	194.587
2447.42	300.487
2393.34	272.293
2043.09	280.587
2440.19	319.44
2193.27	281.709
2263.42	260.729
2363.36	404.359
2245	301.176
2335.86	370.816
2230.33	244.761
2197.75	269.334
2396.77	249.246
2130.64	300.703
2164.77	301.581
2362.06	331.801
2265.47	265.335
2218.27	358.603
2420.11	353.821
2061.19	302.108
2393.44	350.133
2261.5	332.152
2401.25	276.683
2452.42	339.69
2349.47	263.485
2383.89	319.845
2148.5	336.273
2362.53	285.262
2123.52	323.709
2434.75	327.573
2447.03	353.51
2275.25	286.626
2191.33	320.197
2315.53	273.13
2164.48	245.193
2148.02	298.676
2103.66	260.283
2069.22	286.518
2417.75	330.747
2497.05	268.78
2330.36	253.245
2344.8	325.749
2419.62	307.052
2148.69	284.978
2236.31	269.888
2255.38	267.2
2383.52	321.737
2179.98	247.476
2397.77	317.481
2258.3	278.25
2183.27	246.436
2432.05	320.737
2099.69	240.06
2371.3	266.038
2012.17	274.373
2184.84	348.377
2406.5	318.494
2210.55	265.525
2235.89	375.058
2144.73	298.366
2360.83	287.342
2196.14	255.609
2365	300.054
2314.23	337.245
2174.66	245.747
2450.39	296.718
2314.39	254.136
2258.89	260.513
2063.09	257.257
2046.27	310.267
2248.59	289.558
2291.45	206.043
2068.17	275.886
2060.2	226.348
2168.48	279.331
2301.52	341.204
2222.77	293.111
2010.08	260.148
2475.14	299.095
2499.12	286.505
2461.05	234.291
2409.12	254.987
2157.61	274.157
2236.91	250.124
2344.59	249.192
2363.27	243.315
2164.66	288.693
2261.97	249.665
2210.2	223.524
2493.12	180.024
2485.97	266.308
2099.34	239.492
2208.14	235.818
2452.69	232.63
2163.19	206.205
2183.55	219.445
2222.42	306.782
2357.31	317.508
2265.27	318.981
2101.3	256.433
2156.64	246.206
2402.5	292.232
2265.89	236.142
2247.8	263.89
2131.5	254.528
2050.98	173.891
2287.73	329.937
2327.19	207.043
2240.06	223.051
2251.81	211.542
2287.23	216.229
2377.11	260.459
2216.77	295.799
2053.06	255.163
2034.38	349.066
2013.73	251.543
2100.48	259.054
2144.22	234.44
2396.56	309.47
2311.44	285.356
2195.66	301.473
2388.62	283.465
2233.27	309.416
2324.05	289.287
2388.45	213.838
2132.97	309.592
2352.83	287.288
2383.75	270.726
2020.45	258.311
2283.55	260.094
2291.56	255.068
2421.36	327.951
2497.94	288.369
2328.17	279.02
2360.77	377.152
2062.73	255.15
2429.64	327.91
2146.25	239.546
2495.14	304.202
2346.66	279.709
2433.05	317.346
2219.31	269.375
2223.42	236.75
2287.98	300.176
2092.73	260.661
2458.62	243.045
2375.55	325.56
2377.27	303.634
2110.19	285.154
2046.44	288.531
2017.23	270.023
2180.19	290.584
2043.84	311.618
2092.95	218.364
2033.27	212.636
2239.06	233.764
2128.14	157.694
2270.72	232.562
2179.38	237.79
2275.02	212.893
2261.56	202.625
2050.39	176.836
2086.25	127.554
2088.75	246.99
2091.09	265.16
2496.22	272.495
2349.33	187.09
2345.28	320.021
2264.28	256.338
2053.2	266.565
2064.45	194.493
2028.67	218.04
2318.2	248.773
2112.69	226.888
4031.66	390.512
4027.8	440.172
4163.89	443.766
4096.64	425.826
3552.7	437.119
3633.3	370.991
3556.3	362.494
3514.12	312.861
3992.52	407.764
3975.62	497.789
3731.33	465.435
3712.59	312.334
3565.23	453.033
3806.83	452.101
3523.09	410.087
3514.77	354.524
3752.77	355.685
3505.59	358.941
3607.95	414.329
3509.16	380.718
3742.23	320.818
3929.16	362.508
3632.31	398.753
3618.72	354.524
3660.52	341.149
3545.27	424.002
3776.91	484.564
3500.39	489.441
3643.02	315.333
3674.5	324.02
3596.81	278.358
3501.09	312.591
3738.05	294.286
3913.17	409.398
3641.5	393.174
3590.16	310.348
3684.28	366.25
3759.89	491.791
3667.47	443.442
3632.91	314.442
3800.02	346.256
3515	400.401
3527.16	438.241
3661.62	358.982
3748.31	347.877
3521	410.668
3672.86	380.718
3699.41	400.185
3674.73	375.963
3927.56	408.615
3503.95	360.9
3846.88	449.386
3817.56	436.849
3609.61	433.391
3657.34	371.775
3521.64	388.175
3699.72	307.809
3535.19	341.433
3628.02	319.359
3656.14	405.021
3547.8	409.128
3617.41	441.023
3666.25	436.255
1986.89	248.152
1861.22	180.349
1918.31	207.313
1822.16	199.937
1651.22	224.429
1911.78	229.793
1924.11	229.59
1905.58	216.013
1775.38	186.32
1985.06	199.937
1990.05	316.765
1984.72	236.142
1960.34	302.581
1991.5	261.053
1839.34	242.032
1816.78	291.327
1849.7	197.033
1968.61	255.974
1922.27	249.759
1818.58	188.778
1864.53	206.151
1936.45	206.395
1753.64	190.629
1914.25	203.706
1995.34	267.186
1816.94	215.162
1732.44	158.302
1904.5	196.708
1979.86	231.914
1928.3	288.045
1919	212.095
1591.92	240.195
1917.42	227.739
1954.14	269.564
1788.83	239.1
1863.92	275.521
1984.3	266.484
1986.16	270.51
1936.8	262.809
1880.42	251.205
1787.12	237.844
1742.88	283.505
1955.09	274.008
1945.81	258.203
1590.14	168.839
1845.69	206.989
1719.92	112.492
1642.02	235.642
1785.73	194.101
1919	172.054
1884.42	182.807
1688.84	161.355
1845.42	168.244
1500.75	229.536
1691.22	184.388
1701.77	185.361
1750.81	210.137
1428.95	163.192
1460.06	206.908
1446.66	195.29
1473.55	183.645
1453.89	198.086

## Sheet: SuppNote Figure 3a-3
Cell Volume (μm3)	Astral MT Number (Undifferentiated)	Astral MT Number SEM (Undifferentiated)	Astral MT Number (Differentiated)	Astral MT Number SEM (Differentiated)
1000	189.424	7.53874	207.526	2.8302
1500	224.705	5.42907	250.17	1.40358
2000	263.938	2.67919	292.787	1.76765
2500	302.04	2.3599	356.028	2.74616
3000	334.578	3.09006	421.718	7.66233
3500	385.488	7.12141	460.892	18.7106

## Sheet: SuppNote Figure 3c
Cell Volume (μm3)	Total MT Number (Undifferentiated)	Total MT Number SEM (Undifferentiated)	Total MT Number (Differentiated)	Total MT Number SEM (Differentiated)
1000	1013.01	90.149	876.966	172.488
1500	1201.68	219.2	1057.17	192.286
2000	1411.5	239.751	1237.26	238.213
2500	1615.26	266.227	1504.51	270.418
3000	1789.26	254.937	1782.1	308.881
3500	2061.52	292.529	1947.64	250.034
