# Supplementary material for: Cell state-specific cytoplasmic density controls spindle architecture and scaling
Source: Nat Cell Biol. 2025 Jun 13;27(6):959–71. doi: 10.1038/s41556-025-01678-x (PMC12173940; doi:10.1038/s41556-025-01678-x)
Supplement: Supplementary file 10 — Statistical Source Data. [file 41556_2025_1678_MOESM10_ESM.xlsx]

## Sheet: Figure 1b, c
Cell_ID	Average_Oct-4	Time	Average_Nestin	Average_Nestin_normalised	Average_Oct-4_normalised	True_Nestin	True_Oct-4
1	23551.8	0	720.527	0.0317823	0.5659616949285027	FALSE	TRUE
2	22304.8	0	671.031	0.0279974	0.5351924057024245	FALSE	TRUE
3	23123.9	0	748.967	0.033957064534114095	0.5554030084899994	FALSE	TRUE
4	20983.7	0	704.066	0.030523521122053945	0.5025986460058001	FALSE	TRUE
5	21382.7	0	603.558	0.022837755075432658	0.5124423729362227	FALSE	TRUE
6	29252.9	0	748.515	0.033922500457094634	0.7066258885364878	FALSE	TRUE
7	13678.4	0	580.91	0.021105880703005796	0.3223507094869602	FALSE	TRUE
8	34020.6	0	1144.09	0.0641721	0.8242609938502183	TRUE	TRUE
9	23346.1	0	628.935	0.0247783	0.5608851295923016	FALSE	TRUE
10	20667.7	0	662.445	0.0273408	0.4948001666339004	FALSE	TRUE
11	29349.6	0	609.802	0.0233152	0.7090121710648385	FALSE	TRUE
12	28483.8	0	687.852	0.0292836	0.6876500879555391	FALSE	TRUE
13	18557.3	0	632.767	0.0250713	0.44272998419326853	FALSE	TRUE
14	20525.4	0	607.812	0.0231631	0.4912888782826405	FALSE	TRUE
15	18353.2	0	630.963	0.024933393417730345	0.4376952648496032	FALSE	TRUE
16	17139.3	0	605.062	0.022952764747639038	0.407743	FALSE	TRUE
17	20191.8	0	810.476	0.038660608369048916	0.4830591088461638	FALSE	TRUE
18	14253.5	0	698.27	0.030080305656556502	0.33654148497215663	FALSE	TRUE
19	21291.9	0	633.172	0.025102313873783467	0.5102023539949896	FALSE	TRUE
20	20951.2	0	785.219	0.0367292	0.5017957260240229	FALSE	TRUE
21	22910.4	0	669.814	0.0279043	0.5501348052858596	FALSE	TRUE
22	30131.1	0	697.856	0.0300486	0.7282934276526215	FALSE	TRUE
23	18781.9	0	748.196	0.0338981	0.4482709265492295	FALSE	TRUE
24	18792	0	741.935	0.033419333141191734	0.4485218791377199	FALSE	TRUE
25	25185.4	0	524.605	0.016800282568976557	0.6062687616112761	FALSE	TRUE
26	24472.7	0	775.872	0.036014468277938916	0.5886827118413895	FALSE	TRUE
27	25077.5	0	702.368	0.030393676425640097	0.6036042131019014	FALSE	TRUE
28	21840.2	0	671.108	0.0280032	0.5237304281160855	FALSE	TRUE
29	20645.4	0	738.575	0.0331624	0.4942510860219383	FALSE	TRUE
30	23697	0	792.016	0.037248986993430766	0.5695440671857149	FALSE	TRUE
31	20129	0	699.757	0.030194015352414793	0.48150848782794825	FALSE	TRUE
32	22147.6	0	681.761	0.028817875684179466	0.5313156310967836	FALSE	TRUE
33	26092.4	0	789.057	0.0370227	0.6286456593862536	FALSE	TRUE
34	22216.4	0	681.524	0.028799752484503328	0.5330114054016071	FALSE	TRUE
35	16863.1	0	672.94	0.028143340897921202	0.4009293412651228	FALSE	TRUE
36	14587.8	0	603.546	0.022836837445069317	0.3447899321305374	FALSE	TRUE
37	26908.1	0	690.55	0.029489963456135474	0.6487715092349369	FALSE	TRUE
38	20777.6	0	644.91	0.0259999	0.49751245806518346	FALSE	TRUE
39	11560.4	0	595.972	0.022257659747402365	0.27009333038042743	FALSE	TRUE
40	24686.8	0	712.985	0.031205549889612893	0.5939659411124245	FALSE	TRUE
41	14433.7	0	631.144	0.0249472	0.340987	FALSE	TRUE
42	21864.7	0	611.108	0.023415097512372907	0.5243356159137942	FALSE	TRUE
43	20289.1	0	751.167	0.0341253	0.48545945518096806	FALSE	TRUE
44	20901	0	647.042	0.0261629	0.5005568527155286	FALSE	TRUE
45	19320.7	0	648.408	0.026267398558448587	0.4615667011303945	FALSE	TRUE
46	23306.5	0	705.62	0.030642354254107603	0.5599084105707716	FALSE	TRUE
47	23177	0	618.795	0.024002916229294725	0.5567128670110671	FALSE	TRUE
48	16064.7	0	650.35	0.026415901738917193	0.38122935334519237	FALSE	TRUE
49	17209	0	653.898	0.026687214449680637	0.4094637771614047	FALSE	TRUE
50	23068	0	647.46	0.0261949	0.5540232503835225	FALSE	TRUE
51	17532.3	0	622.338	0.0242738	0.4174393371278964	FALSE	TRUE
52	19215.6	0	714.77	0.031342	0.4589720768797733	FALSE	TRUE
53	10969.6	0	583.961	0.0213392	0.2555151093641067	FALSE	TRUE
54	23473.8	0	716.14	0.0314468	0.5640358663581118	FALSE	TRUE
55	19889.4	0	707.505	0.030786498690350304	0.47559830886921867	FALSE	TRUE
56	21514.9	0	810.376	0.038652961449354345	0.515705	FALSE	TRUE
57	10201.9	0	574.312	0.0206013	0.23657496176618512	FALSE	TRUE
58	18551.2	0	654.798	0.026756036726931793	0.442579	FALSE	TRUE
59	21981	0	633.971	0.025163412762143105	0.5272051258972216	FALSE	TRUE
60	18298.3	0	715.806	0.031421269494196796	0.4363402047611265	FALSE	TRUE
61	33776.1	0	1078.75	0.0591751	0.8182286571620996	TRUE	TRUE
62	17244.4	0	657.574	0.026968315217653128	0.4103372875822412	FALSE	TRUE
63	23163.5	0	739.435	0.033228160148827415	0.5563808378120388	FALSE	TRUE
64	22850.6	0	639.086	0.025554552704520502	0.5486605235960078	FALSE	TRUE
65	25240.3	0	766.502	0.035298	0.6076228100926219	FALSE	TRUE
66	16624.4	0	679.781	0.028666466674226922	0.3950393204289767	FALSE	TRUE
67	13405.2	0	694.125	0.029763340835216454	0.31560987770706067	FALSE	TRUE
68	19504.5	0	671.92	0.028065342317036553	0.4661001814773846	FALSE	TRUE
69	18291.4	0	729.144	0.0324412	0.43616924315600897	FALSE	TRUE
70	24741.1	0	704.95	0.030591119892153972	0.5953039765930889	FALSE	TRUE
71	24650.6	0	664.187	0.027474006017055238	0.5930719271421793	FALSE	TRUE
72	20937.3	0	761.56	0.03492	0.5014516809061474	FALSE	TRUE
73	19464.6	0	703.93	0.030513121311269317	0.46511684999948677	FALSE	TRUE
74	21067	0	693.054	0.0296814	0.504653	FALSE	TRUE
75	21341.9	0	825.758	0.0398292	0.5114346641938055	FALSE	TRUE
76	7338.96	0	980.231	0.0516416	0.16593628631817642	TRUE	FALSE
77	20217.4	0	659.377	0.0271062	0.4836903763691733	FALSE	TRUE
78	27519.8	0	698.071	0.0300651	0.6638640707939448	FALSE	TRUE
79	19740.3	0	639.752	0.025605481189686353	0.47191756398686513	FALSE	TRUE
80	27192.8	0	592.627	0.022001870283618895	0.6557961831717526	FALSE	TRUE
81	18282.9	0	647.721	0.026214864220146867	0.4359602352534328	FALSE	TRUE
82	20043.8	0	612.618	0.0235306	0.4794079966507415	FALSE	TRUE
83	20290.8	0	712.614	0.031177179817546034	0.48550105444005726	FALSE	TRUE
84	13210.2	0	740.179	0.0332851	0.31079810670570185	FALSE	TRUE
85	21476.1	0	683.068	0.028917820924587532	0.5147468880003854	FALSE	TRUE
86	13598.7	0	652.158	0.026554158046995065	0.3203837257776841	FALSE	TRUE
87	23348.6	0	699.32	0.0301606	0.5609480959678623	FALSE	TRUE
88	20893.9	0	652.203	0.026557599160857624	0.500382	FALSE	TRUE
89	18284.8	0	605.057	0.0229524	0.4360077807885838	FALSE	TRUE
90	18110.6	0	721.391	0.0318483	0.43170941274281527	FALSE	TRUE
91	18535.9	0	647.766	0.026218305334009425	0.4422010370305452	FALSE	TRUE
92	14391.8	0	689.978	0.029446223075482513	0.3399536851712804	FALSE	TRUE
93	21033.3	0	662.018	0.027308144328879954	0.5038213336002003	FALSE	TRUE
94	15115	0	661.651	0.0272801	0.35779621435886017	FALSE	TRUE
95	19777.9	0	756.873	0.0345616	0.4728457011927687	FALSE	TRUE
96	21940.9	0	629.221	0.024800184076650893	0.5262151079429221	FALSE	TRUE
97	22269.1	0	702.746	0.030422581782085577	0.5343127516187688	FALSE	TRUE
98	22129.6	0	827.927	0.039995072324948824	0.5308707460193013	FALSE	TRUE
99	19928.8	0	688.572	0.029338707384576824	0.4765685881477938	FALSE	TRUE
100	27807.2	0	745.669	0.0337049	0.6709560536149807	FALSE	TRUE
101	17752.5	0	622.723	0.024303287234897542	0.4228741841018389	FALSE	TRUE
102	18461.7	0	654.72	0.026750072129570025	0.4403721993779949	FALSE	TRUE
103	12466.8	0	642.964	0.0258511	0.292458	FALSE	TRUE
104	14430.8	0	609.207	0.0232697	0.34091611832625507	FALSE	TRUE
105	16064.1	0	618.469	0.023977987271090424	0.3812141545648846	FALSE	TRUE
106	12121.4	0	616.205	0.0238049	0.2839356935657444	FALSE	TRUE
107	24096.1	0	815.384	0.039035919187658544	0.5793905081840498	FALSE	TRUE
108	27617.6	0	981.016	0.0517017	0.6662781355083776	TRUE	TRUE
109	33108.4	0	762.685	0.035006068977815594	0.801755	FALSE	TRUE
110	8919.23	0	577.101	0.020814609531839518	0.20492668463675703	FALSE	FALSE
111	20731.6	0	642.143	0.0257883	0.496378	FALSE	TRUE
112	19464.4	0	755.115	0.0344272	0.4651101881964298	FALSE	TRUE
113	18504.1	0	670.678	0.0279704	0.44141874396489994	FALSE	TRUE
114	20065.9	0	668.151	0.0277771	0.47995226596049584	FALSE	TRUE
115	15363.4	0	647.801	0.026221	0.3639260601050571	FALSE	TRUE
116	15129.9	0	610.006	0.023330828457338717	0.3581640692543281	FALSE	TRUE
117	20237.8	0	629.721	0.024838418675123753	0.48419289837977053	FALSE	TRUE
118	17415.1	0	653.315	0.026642632907861282	0.4145488054548225	FALSE	TRUE
119	31962.9	0	672.252	0.0280907	0.7734908252661367	FALSE	TRUE
120	20292.9	0	585.269	0.021439209932492233	0.4855531151972802	FALSE	TRUE
121	19654.3	0	772.468	0.0357542	0.46979565634649745	FALSE	TRUE
122	18000.7	0	663.777	0.027442653646307488	0.42899633176450336	FALSE	TRUE
123	18057.3	0	653.359	0.026645997552526886	0.4303923989517974	FALSE	TRUE
124	16985.6	0	714.774	0.0313424	0.40395143121189947	FALSE	TRUE
125	18400.9	0	711.081	0.03106	0.438872	FALSE	TRUE
126	16388.4	0	651.58	0.026509958851160437	0.38921663315039523	FALSE	TRUE
127	18449.8	0	608.296	0.0232001	0.44007767366284284	FALSE	TRUE
128	22501.1	0	729.244	0.0324489	0.5400361533584568	FALSE	TRUE
129	16946	0	621.639	0.0242204	0.4029741200300976	FALSE	TRUE
130	16347.7	0	591.923	0.021948035968969107	0.388212	FALSE	TRUE
131	13546	0	639.053	0.025552029221021292	0.31908553774863824	FALSE	TRUE
132	15246.7	0	615.24	0.0237311	0.36104665611042286	FALSE	TRUE
133	23387.7	0	639.672	0.025599363653930705	0.5619127003771667	FALSE	TRUE
134	16429.8	0	638.198	0.025486648057632694	0.39023884981947005	FALSE	TRUE
135	20441	0	635.702	0.025295780942056156	0.4892075089475418	FALSE	TRUE
136	9864.29	0	569.67	0.020246366929335808	0.22824452508351437	FALSE	FALSE
137	34878.8	0	810.173	0.0386374	0.8454364477805438	FALSE	TRUE
138	24605.6	0	655.366	0.0267995	0.5919631317067087	FALSE	TRUE
139	18470	0	704.89	0.0305865	0.44057548306461103	FALSE	TRUE
140	21912.3	0	624.577	0.024445061126034926	0.5255094009390873	FALSE	TRUE
141	20166.9	0	616.221	0.023806084516356425	0.4824433608569428	FALSE	TRUE
142	23608.6	0	643.783	0.025913728522574588	0.5673624747246259	FALSE	TRUE
143	19355.4	0	678.457	0.028565221457470782	0.4624207442822978	FALSE	TRUE
144	18901.2	0	612.241	0.0235017	0.45121618370074906	FALSE	TRUE
145	14850.8	0	610.11	0.023338781253821075	0.35127934252839804	FALSE	TRUE
146	17476.5	0	646.134	0.0260935	0.41606221906929775	FALSE	TRUE
147	11287.8	0	712.555	0.031172668134926227	0.26336730260732116	FALSE	TRUE
148	23886.1	0	712.249	0.0311493	0.5742098213334029	FALSE	TRUE
149	17382.7	0	662.87	0.0273733	0.41374837748085547	FALSE	TRUE
150	15672	0	615.865	0.0237789	0.37154092044603093	FALSE	TRUE
151	32833.8	0	1218.06	0.0698281	0.7949781749462517	TRUE	TRUE
152	21571.3	0	643.885	0.025921528380663052	0.5170948528244861	FALSE	TRUE
153	19744.2	0	770.33	0.0355907	0.47201571455190444	FALSE	TRUE
154	20612.5	0	637.625	0.025442831207782794	0.49343822268226495	FALSE	TRUE
155	13054.5	0	659.637	0.027126071170952167	0.3069579966902189	FALSE	TRUE
156	19864.1	0	655.093	0.026778595140030777	0.4749725681754121	FALSE	TRUE
157	13260.9	0	658.713	0.027055413632974316	0.3120512412074069	FALSE	TRUE
158	24832.4	0	695.84	0.029894485507978383	0.5975580593407757	FALSE	TRUE
159	16659.4	0	664.297	0.0274824	0.3959036276922567	FALSE	TRUE
160	25433.3	0	674.09	0.028231280474408784	0.6123850863646019	FALSE	TRUE
161	21738.9	0	727.181	0.0322911	0.5212297106152229	FALSE	TRUE
162	23811	0	711.505	0.031092375478133216	0.5723573712900173	FALSE	TRUE
163	20607.3	0	688.829	0.0293584	0.49331053812367304	FALSE	TRUE
164	12330.1	0	616.841	0.0238535	0.28908529200212546	FALSE	TRUE
165	15864.5	0	677.725	0.0285092	0.3762908600456832	FALSE	TRUE
166	18033.6	0	655.767	0.026830135378772203	0.42980862761724975	FALSE	TRUE
167	18249.6	0	653.3	0.026641485869907087	0.43513915568998907	FALSE	TRUE
168	19863.5	0	662.688	0.027359378690833585	0.47495764080189556	FALSE	TRUE
169	19135.5	0	636.025	0.0253205	0.45699722237355206	FALSE	TRUE
170	23971.3	0	662.098	0.027314261864635602	0.576311	FALSE	TRUE
171	13929.4	0	575.665	0.020704799765025452	0.32854529808953303	FALSE	TRUE
172	23744.8	0	672.48	0.0281082	0.5707227622065946	FALSE	TRUE
173	21514.4	0	678.277	0.028551457002020556	0.5156915810205528	FALSE	TRUE
174	21475.3	0	644.325	0.0259552	0.5147260143508068	FALSE	TRUE
175	13259.6	0	601.83	0.022705616303110448	0.31201911651266556	FALSE	TRUE
176	15325.4	0	612.116	0.0234922	0.36298854702818445	FALSE	TRUE
177	16253.5	0	627.099	0.0246379	0.38588696528914396	FALSE	TRUE
178	17550	0	718.629	0.0316371	0.4178755865347492	FALSE	TRUE
179	20407.4	0	725.556	0.032166844164417646	0.48837838587374033	FALSE	TRUE
180	19698.5	0	459.184	0.011797591235590054	0.47088688436057347	FALSE	TRUE
181	23666.8	0	666.087	0.0276193	0.568799	FALSE	TRUE
182	16805.9	0	725.959	0.0321977	0.39951664424353106	FALSE	TRUE
183	18110.8	0	641.428	0.025733643563767398	0.4317147175119162	FALSE	TRUE
184	17613.4	0	755.289	0.034440502797204994	0.4194402466860737	FALSE	TRUE
185	5397.77	0	1742.84	0.1099580405869439	0.11804041434638533	TRUE	FALSE
186	18581.3	0	621.688	0.0242241	0.4433215276313826	FALSE	TRUE
187	22725	0	697.953	0.0300561	0.5455605892468433	FALSE	TRUE
188	19161.8	0	694.109	0.029762117328065326	0.4576446015906215	FALSE	TRUE
189	12557.7	0	632.69	0.0250655	0.2946994401716791	FALSE	TRUE
190	15567.4	0	629.122	0.024792613626153263	0.3689598912083149	FALSE	TRUE
191	28489.1	0	848.469	0.0415659	0.687781	FALSE	TRUE
192	20849.4	0	839.534	0.040882650293897885	0.499284	FALSE	TRUE
193	6776.76	0	927.009	0.0475718	0.15206485793285537	TRUE	FALSE
194	22056.8	0	730.06	0.032511261427461205	0.5290753654221038	FALSE	TRUE
195	15845	0	715.481	0.0313964	0.37580940907142163	FALSE	TRUE
196	18856.2	0	843.591	0.0411929	0.4501052416842933	FALSE	TRUE
197	18441	0	682.818	0.0288987	0.4398617078770739	FALSE	TRUE
198	16074.8	0	607.971	0.0231752	0.38147756719242604	FALSE	TRUE
199	19334.7	0	745.702	0.033707392606086295	0.461912	FALSE	TRUE
200	25074.5	0	830.38	0.040182651265056685	0.6035316241219251	FALSE	TRUE
201	7167.61	0	787.481	0.036902199185281884	0.16170831132470992	FALSE	FALSE
202	28293	0	654.819	0.0267576	0.6829435981158251	FALSE	TRUE
203	26019.2	0	661.719	0.027285280038993182	0.6268412730182568	FALSE	TRUE
204	14327.1	0	601.875	0.0227091	0.3383565302250446	FALSE	TRUE
205	17263.4	0	710.366	0.031005277062812028	0.4108046007300152	FALSE	TRUE
206	21772.1	0	698.126	0.030069294092196313	0.5220499512849485	FALSE	TRUE
207	16726.1	0	651.894	0.026533970179001398	0.3975478347067504	FALSE	TRUE
208	14877.2	0	634.731	0.025221529351821852	0.35193012666702983	FALSE	TRUE
209	14179.3	0	600.691	0.0226185	0.3347112902856502	FALSE	TRUE
210	17195.5	0	1200.2	0.0684623	0.40913044027510975	TRUE	TRUE
211	26420.2	0	693.019	0.029678765903394477	0.6367340505578545	FALSE	TRUE
212	13408.3	0	606.194	0.023039327878581598	0.3156875000493467	FALSE	TRUE
213	16591.1	0	712.017	0.031131527706969437	0.3942182655388776	FALSE	TRUE
214	23924.1	0	663.585	0.027427971560493907	0.5751482473240278	FALSE	TRUE
215	31162	0	752.513	0.0342282	0.7537292773512908	FALSE	TRUE
216	19987.6	0	709.412	0.030932325448925806	0.47802145337448454	FALSE	TRUE
217	17143.1	0	648.28	0.026257610501239526	0.40783802580871326	FALSE	TRUE
218	17516.1	0	680.691	0.0287361	0.4170402951247839	FALSE	TRUE
219	17087	0	763.212	0.0350464	0.40645293825979095	FALSE	TRUE
220	20441.7	0	655.507	0.026810253387566308	0.4892242868219075	FALSE	TRUE
221	25806.6	0	669.413	0.027873634040293613	0.6215946836640351	FALSE	TRUE
222	18598.7	0	685.574	0.029109452732133525	0.44375091784842113	FALSE	TRUE
223	17256.1	0	678.783	0.0285902	0.4106252501877148	FALSE	TRUE
224	5426.33	0	998.783	0.053060293438308204	0.11874523310981257	TRUE	FALSE
225	22959.2	0	702.075	0.0303713	0.5513386917916323	FALSE	TRUE
226	20021.4	0	732.893	0.0327279	0.4788534632296106	FALSE	TRUE
227	9026.58	0	614.149	0.0236476	0.20757529416548437	FALSE	FALSE
228	20798.8	0	610.322	0.023355	0.49803587839870384	FALSE	TRUE
229	16690.4	0	1185.06	0.0673049	0.3966665521823475	TRUE	TRUE
230	11878.8	0	656.997	0.026924192491015447	0.2779491506053062	FALSE	TRUE
231	21850.4	0	747.465	0.033842207800301616	0.5239830091453233	FALSE	TRUE
232	20170.4	0	704.831	0.030582020057717426	0.4825309018837802	FALSE	TRUE
233	23050.5	0	686.367	0.0291701	0.5535931693128335	FALSE	TRUE
234	14743.4	0	639.809	0.025609839933912266	0.34862829033854986	FALSE	TRUE
235	19175	0	634.23	0.025183218284152046	0.45796999365993735	FALSE	TRUE
236	18356.1	0	704.919	0.0305887	0.43776565790190514	FALSE	TRUE
237	12890.6	0	689.873	0.029438193809803222	0.3029125551005133	FALSE	TRUE
238	13020.1	0	636.227	0.025335927270452665	0.3061099244877221	FALSE	TRUE
239	12919.4	0	607.969	0.023175060703160274	0.30362529400757493	FALSE	TRUE
240	22113.3	0	742.035	0.033426980060886305	0.530469	FALSE	TRUE
241	24694.4	0	713.393	0.031236749321966756	0.5941527183314661	FALSE	TRUE
242	19925.1	0	681.317	0.028783923360735566	0.47647727209922397	FALSE	TRUE
243	28772.3	0	648.786	0.026296303914894067	0.6947675089949146	FALSE	TRUE
244	18706.5	0	698.96	0.030133069402449055	0.44641220947630134	FALSE	TRUE
245	20337.8	0	684.65	0.029038795194155673	0.4866608990256201	FALSE	TRUE
246	22474.3	0	705.235	0.030612913613283502	0.5393752038018269	FALSE	TRUE
247	16911.8	0	635.524	0.025282169424999817	0.40212982284933313	FALSE	TRUE
248	13257.1	0	610.699	0.023383821610822104	0.31195758119109485	FALSE	TRUE
249	15482.7	0	702.41	0.030396888131911815	0.3668692446956257	FALSE	TRUE
250	21979.1	0	672.847	0.028136229262605245	0.5271577284021385	FALSE	TRUE
251	23576.4	0	725.523	0.0321643	0.5665691033272302	FALSE	TRUE
252	22049.6	0	692.538	0.029641984219663586	0.5288972238736915	FALSE	TRUE
253	25442.9	0	659.36	0.027104889203398205	0.6126218517799155	FALSE	TRUE
254	21269.6	0	689.696	0.029424658761943823	0.5096508060485619	FALSE	TRUE
255	16477.9	0	664.468	0.0274955	0.39142354046310096	FALSE	TRUE
256	18174.5	0	634.912	0.0252354	0.4332841396187593	FALSE	TRUE
257	18725.2	0	693.569	0.0297208	0.44687182454054286	FALSE	TRUE
258	30130.1	0	753.172	0.0342786	0.7282700619952328	FALSE	TRUE
259	22301.9	0	693.125	0.029686871638270728	0.535122	FALSE	TRUE
260	15572.6	0	673.584	0.028192587060754244	0.3690872796867709	FALSE	TRUE
261	20230.3	0	685.328	0.0290906	0.4840089585953643	FALSE	TRUE
262	15271.7	0	691.259	0.029544180116769996	0.3616636624402214	FALSE	TRUE
263	23826.5	0	651.891	0.026533740771410557	0.5727385251182545	FALSE	TRUE
264	28596	0	681.694	0.0288128	0.690418	FALSE	TRUE
265	20294.3	0	712.008	0.031130839484196923	0.4855889408937199	FALSE	TRUE
266	14203.9	0	594.582	0.022151367563647804	0.33531716893700914	FALSE	TRUE
267	17580.4	0	729.9	0.032499026355949895	0.4186263717392694	FALSE	TRUE
268	22445.2	0	658.789	0.0270612	0.5386568393721839	FALSE	TRUE
269	11635.3	0	647.136	0.026170129739933618	0.27194	FALSE	TRUE
270	21797.4	0	651.486	0.026502770746647534	0.5226730519308768	FALSE	TRUE
271	28269.2	0	681.873	0.0288264	0.682354	FALSE	TRUE
272	22862.9	0	516.022	0.0161439	0.5489645732221968	FALSE	TRUE
273	20485.5	0	672.319	0.028095853526617896	0.4903053000712961	FALSE	TRUE
274	26145.1	0	837.261	0.0407088	0.6299461173630077	FALSE	TRUE
275	21313.3	0	683.676	0.028964314196330544	0.5107301661838588	FALSE	TRUE
276	15605.3	0	649.95	0.026385314060138904	0.3698936786101446	FALSE	TRUE
277	26445.6	0	668.089	0.027772388823537473	0.6373611482856172	FALSE	TRUE
278	16953.5	0	706.599	0.030717217597917474	0.40316018172214413	FALSE	TRUE
279	6660.72	0	855.527	0.0421056	0.14920173834569372	TRUE	FALSE
280	13536.8	0	598.097	0.022420156790912037	0.3188572106171968	FALSE	TRUE
281	13680.5	0	651.858	0.026531217287911347	0.32240375717796943	FALSE	TRUE
282	24990.9	0	694.476	0.029790181523344405	0.6014687104486286	FALSE	TRUE
283	18175.3	0	677.891	0.028521939891999495	0.43330405100789626	FALSE	TRUE
284	15366	0	746.623	0.0337778	0.36398944592747695	FALSE	TRUE
285	25262.2	0	670.593	0.027963867692689572	0.6081612318196928	FALSE	TRUE
286	14149.5	0	679.935	0.028678242930556565	0.33397390270727784	FALSE	TRUE
287	19072	0	561.382	0.019612590225049614	0.455431	FALSE	TRUE
288	21826.3	0	724.443	0.0320817	0.5233874192786857	FALSE	TRUE
289	18145	0	739.062	0.033199637138366656	0.43255674474497235	FALSE	TRUE
290	14582.2	0	1194.59	0.0680334	0.34465161336039896	TRUE	TRUE
291	12355.8	0	597.423	0.0223686	0.2897176451522997	FALSE	TRUE
292	24355.3	0	851.704	0.041813280420727406	0.5857858144453946	TRUE	TRUE
293	21203.1	0	730.567	0.03255	0.5080106207892471	FALSE	TRUE
294	34073.6	0	694.933	0.0298251	0.8255700134775679	FALSE	TRUE
295	26438.9	0	765.36	0.035210624079645425	0.6371967744635226	FALSE	TRUE
296	16744	0	613.35	0.0235865	0.3979906718966261	FALSE	TRUE
297	22021.4	0	660.986	0.027229228117631957	0.5282007200274131	FALSE	TRUE
298	26787.9	0	579.704	0.021013658851489248	0.6458063900409696	FALSE	TRUE
299	21357.9	0	508.878	0.015597651508611084	0.5118299805218748	FALSE	TRUE
300	15960.2	0	619.818	0.024081144217770207	0.3786516796823495	FALSE	TRUE
301	17668.3	0	670.391	0.0279484	0.4207949860210698	FALSE	TRUE
302	22519.3	0	672.641	0.028120476608034423	0.5404868613452777	FALSE	TRUE
303	24515.7	0	645.308	0.026030344047916824	0.5897441838018112	FALSE	TRUE
304	19998.7	0	637.652	0.0254449	0.4782942418729951	FALSE	TRUE
305	16810.6	0	666.147	0.027623885643068866	0.39963436077088216	FALSE	TRUE
306	12697.6	0	707.369	0.030776098879565682	0.2981518579225912	FALSE	TRUE
307	13641.7	0	568.646	0.020168062471663386	0.3214450496980377	FALSE	TRUE
308	18572	0	658.587	0.027045778514159156	0.4430931264799072	FALSE	TRUE
309	16455.3	0	633.812	0.025151254159828735	0.3908664163407811	FALSE	TRUE
310	27193.3	0	702.317	0.030389776496595865	0.65581	FALSE	TRUE
311	23825.3	0	636.354	0.0253456	0.5727092131848037	FALSE	TRUE
312	16516.2	0	740.814	0.033333611171415575	0.3923685542367489	FALSE	TRUE
313	21615.1	0	769.989	0.0355646	0.5181765816008699	FALSE	TRUE
314	20971.8	0	683.199	0.0289278	0.5023032567235852	FALSE	TRUE
315	22989.6	0	668.631	0.0278138	0.55209	FALSE	TRUE
316	15570.9	0	643.092	0.025860888307485088	0.3690447428405849	FALSE	TRUE
317	21448.1	0	630.034	0.024862353533767766	0.5140567005303388	FALSE	TRUE
318	21364.4	0	775.728	0.0360035	0.5119894936950722	FALSE	TRUE
319	10182.8	0	962.679	0.0502994	0.23610256590941212	TRUE	TRUE
320	18112.4	0	604.955	0.022944582543565847	0.43175293652278757	FALSE	TRUE
321	14119.5	0	600.56	0.022608500422989366	0.33323513342160466	FALSE	TRUE
322	25746.6	0	771.581	0.0356863	0.6201148257982914	FALSE	TRUE
323	21284.1	0	695.728	0.0298859	0.5100085448727211	FALSE	TRUE
324	18774.9	0	727.315	0.032301353481845194	0.44810026102424777	FALSE	TRUE
325	18752	0	720.056	0.0317463	0.447533	FALSE	TRUE
326	21048	0	690.994	0.0295239	0.5041848706603534	FALSE	TRUE
327	11810.1	0	609.842	0.0233183	0.27625480735447266	FALSE	TRUE
328	22302.8	0	833.109	0.0403913	0.5351440952935892	FALSE	TRUE
329	19013.3	0	684.365	0.029017001473026143	0.4539824110634488	FALSE	TRUE
330	19318.5	0	739.835	0.0332587	0.46151103806485183	FALSE	TRUE
331	16178.6	0	688.851	0.02936	0.38403944991468947	FALSE	TRUE
332	9062.73	0	1261.83	0.0731751	0.2084674576348803	TRUE	FALSE
333	20374.2	0	712.638	0.031179	0.4875581945507043	FALSE	TRUE
334	15987.9	0	686.362	0.029169710459326762	0.37933520534933907	FALSE	TRUE
335	16045.1	0	647.78	0.026219375902766667	0.3807451883030187	FALSE	TRUE
336	22329.4	0	733.844	0.0328006	0.5357999868145648	FALSE	TRUE
337	8867.11	0	940.375	0.0485939	0.20364075926000497	TRUE	FALSE
338	13589.2	0	622.668	0.024299081429065537	0.3201512288509959	FALSE	TRUE
339	19972.4	0	683.762	0.028970890547267866	0.4776458510487948	FALSE	TRUE
340	24972.4	0	611.559	0.023449585120195435	0.601012	FALSE	TRUE
341	16851.2	0	635.129	0.025251964092206255	0.40063429740973305	FALSE	TRUE
342	24777	0	770.467	0.0356012	0.5961907859466945	FALSE	TRUE
343	18557.3	0	673.029	0.028150146656449365	0.44272958941975393	FALSE	TRUE
344	22902.8	0	745.821	0.0337165	0.5499489903272594	FALSE	TRUE
345	18202.4	0	662.582	0.0273513	0.4339740556820147	FALSE	TRUE
346	18207.4	0	656.004	0.0268483	0.43409665753160753	FALSE	TRUE
347	13894.8	0	597.46	0.0223714	0.3276905394106347	FALSE	TRUE
348	16870.6	0	647.481	0.026196511612879895	0.40111259019587875	FALSE	TRUE
349	16249	0	641.612	0.0257477	0.3857766260918448	FALSE	TRUE
350	28004.9	0	693.864	0.0297434	0.6758333816930889	FALSE	TRUE
351	13733.2	0	648.085	0.0262427	0.3237033762610053	FALSE	TRUE
352	16711.6	0	762.009	0.034954375800680296	0.3971901699026251	FALSE	TRUE
353	29337.1	0	663.959	0.027456571040151607	0.7087032607897524	FALSE	TRUE
354	21051.3	0	727.503	0.0323157	0.5042651577238623	FALSE	TRUE
355	17183.4	0	716.538	0.031477244946361074	0.40883125129781794	FALSE	TRUE
356	20056	0	609.585	0.023298634925424572	0.47970829592854286	FALSE	TRUE
357	29140.6	0	667.695	0.027742259959940858	0.7038545537914445	FALSE	TRUE
358	24999.5	0	996.885	0.052915154902505215	0.60168	TRUE	TRUE
359	12739.3	0	624.535	0.0244418	0.29917977413428143	FALSE	TRUE
360	15300.7	0	605.176	0.0229615	0.3623800776756367	FALSE	TRUE
361	13406.6	0	601.538	0.0226833	0.3156452346099519	FALSE	TRUE
362	16997	0	610.236	0.023348416372636235	0.40423325015455386	FALSE	TRUE
363	7213.99	0	791.732	0.037227269741498176	0.16285275974320773	FALSE	FALSE
364	25342.4	0	738.395	0.0331486	0.6101406262213306	FALSE	TRUE
365	21805	0	803.409	0.038120200554233444	0.522863	FALSE	TRUE
366	27106.2	0	691.536	0.0295654	0.6536607792118584	FALSE	TRUE
367	18660.2	0	627.691	0.0246832	0.44527022839226904	FALSE	TRUE
368	19314.7	0	645.892	0.026075002058933133	0.4614180689021901	FALSE	TRUE
369	21304.7	0	764.188	0.035121002180825034	0.5105176546663415	FALSE	TRUE
370	1448.39	0	582.895	0.021257672058943074	0.0205961	FALSE	FALSE
371	12460.8	0	626.906	0.024623157885721527	0.29230861774791184	FALSE	TRUE
372	18605.8	0	757.679	0.0346233	0.4439277023628774	FALSE	TRUE
373	20110.9	0	643.246	0.0258727	0.48106266516336915	FALSE	TRUE
374	24677	0	675.52	0.028340631426041176	0.593725	FALSE	TRUE
375	7438.52	0	601.352	0.022669064026970383	0.16839261647200388	FALSE	FALSE
376	31729.2	0	747.505	0.0338453	0.767724	FALSE	TRUE
377	20379.7	0	683.547	0.028954449669924543	0.48769552638705643	FALSE	TRUE
378	18560	0	729.697	0.0324835	0.4427972437307992	FALSE	TRUE
379	14996.6	0	674.21	0.028240456778042277	0.35487498904503495	FALSE	TRUE
380	27873.6	0	659.598	0.027123088872271283	0.6725953259605432	FALSE	TRUE
381	14557.3	0	733.945	0.032808344257595365	0.3440359887379012	FALSE	TRUE
382	12346.4	0	906.656	0.046015415731289075	0.28948633254615497	TRUE	TRUE
383	16435.9	0	672.325	0.028096312341799577	0.39038797551456755	FALSE	TRUE
384	8218.41	0	1392.44	0.0831627	0.18763503721529926	TRUE	FALSE
385	9155.46	0	632.766	0.025071267379823497	0.2107552935180558	FALSE	FALSE
386	29210.8	0	684.495	0.0290269	0.7055865238928776	FALSE	TRUE
387	14246	0	736.03	0.0329678	0.3363566816206874	FALSE	TRUE
388	24946.4	0	653.04	0.0266216	0.6003717828919372	FALSE	TRUE
389	16697	0	708.786	0.0308845	0.3968296429905199	FALSE	TRUE
390	15332.7	0	751.173	0.0341258	0.36316871179085847	FALSE	TRUE
391	14450.4	0	445.886	0.010780703854605753	0.34139865492768146	FALSE	TRUE
392	11596.6	0	629.401	0.0248139	0.2709862340501631	FALSE	TRUE
393	9648.33	0	612.515	0.0235227	0.222916	FALSE	FALSE
394	24184.9	0	659.882	0.027144806124203866	0.581581	FALSE	TRUE
395	12121	0	610.819	0.023393	0.28392478794740666	FALSE	TRUE
396	19309.3	0	674.082	0.028230668720833216	0.46128544967466717	FALSE	TRUE
397	25895.6	0	812.512	0.0388163	0.6237900931981313	FALSE	TRUE
398	19047.6	0	721.356	0.031845673537245586	0.4548268316109365	FALSE	TRUE
399	3854.96	0	710.884	0.031044888106829923	0.0799742	FALSE	FALSE
400	26708.9	0	793.468	0.03736	0.6438569984264328	FALSE	TRUE
401	4476.67	0	950.297	0.0493526	0.0953138	TRUE	FALSE
402	15069	0	600.8	0.022626853030256338	0.3566612651780547	FALSE	TRUE
403	13765.7	0	643.024	0.0258557	0.324505	FALSE	TRUE
404	14620.3	0	422.723	0.00900945	0.34559129769160135	FALSE	TRUE
405	18085.5	0	897.411	0.0453085	0.4310888287780418	TRUE	TRUE
406	32025	0	688.901	0.029363865750371965	0.775024	FALSE	TRUE
407	15060	0	703.784	0.030501956808515248	0.3564405621101118	FALSE	TRUE
408	13840.6	0	863.545	0.0427188	0.3263532934769993	TRUE	TRUE
409	21034.5	0	809.425	0.0385802	0.5038520519142964	FALSE	TRUE
410	15072.8	0	629.934	0.024854706614073196	0.356755	FALSE	TRUE
411	10530.7	0	900.468	0.0455422	0.2446867185951748	TRUE	TRUE
412	12703.4	0	803.324	0.0381137	0.29829409975452986	FALSE	TRUE
413	16575.8	0	732.442	0.0326934	0.39384	FALSE	TRUE
414	10486.9	0	393.537	0.00677762	0.24360622348602387	FALSE	TRUE
415	12624.7	0	658.21	0.027016949626910616	0.2963541333576514	FALSE	TRUE
416	23056.1	0	692.102	0.029608643649795246	0.5537301063756713	FALSE	TRUE
417	7146.58	0	716.317	0.031460345253836064	0.16118955425332934	FALSE	FALSE
418	1395.43	0	583.966	0.021339570568871948	0.019289423464863974	FALSE	FALSE
1	23027.9	24	771.228	0.035659345327322955	0.5530350829300723	FALSE	TRUE
2	37246.3	24	884.227	0.0443003	0.9038496783385405	TRUE	TRUE
3	24485.4	24	638.5	0.025509741755110307	0.5889968775388872	FALSE	TRUE
4	31306.1	24	850.409	0.0417143	0.7572845336027269	TRUE	TRUE
5	38975.3	24	672.515	0.028110841489219263	0.9465107054681658	FALSE	TRUE
6	8300.69	24	714.085	0.0312897	0.1896651846868933	FALSE	FALSE
7	20758.5	24	722.538	0.031936060128035446	0.4970406543686821	FALSE	TRUE
8	18187.7	24	954.702	0.0496895	0.4336108147019973	TRUE	TRUE
9	32020.6	24	859.681	0.0424233	0.7749138110724497	TRUE	TRUE
10	19640.5	24	881.962	0.0441271	0.4694566199175871	TRUE	TRUE
11	17580.6	24	767.671	0.035387344393787004	0.4186308129413074	FALSE	TRUE
12	22171.5	24	694.927	0.029824669131166933	0.5319051266472913	FALSE	TRUE
13	25994.7	24	856.552	0.042184003087520294	0.6262354437135871	TRUE	TRUE
14	35811	24	887.99	0.044588	0.868437	TRUE	TRUE
15	19508.8	24	730.075	0.0325124	0.46620686901967473	FALSE	TRUE
16	32757.3	24	833.409	0.0404143	0.7930906887534553	FALSE	TRUE
17	22844	24	967.705	0.0506838	0.5484963471606705	TRUE	TRUE
18	13763.2	24	973.264	0.0511089	0.32444407006756154	TRUE	TRUE
19	18176.4	24	1378.19	0.0820733	0.43333163580722106	TRUE	TRUE
20	13233.1	24	683.737	0.028968978817344223	0.31136448333226746	FALSE	TRUE
21	27157.3	24	865.294	0.0428525	0.6549210936568582	TRUE	TRUE
22	26501.1	24	666.492	0.027650267516015136	0.6387301734871688	FALSE	TRUE
23	31046.7	24	710.161	0.030989600877438152	0.7508864639267806	FALSE	TRUE
24	25375.8	24	703.326	0.030466933916314106	0.6109648886462348	FALSE	TRUE
25	31326	24	673.523	0.028187922439740557	0.7577759526082293	FALSE	TRUE
26	22874.5	24	672.367	0.028099524048071294	0.5492508580402338	FALSE	TRUE
27	26851.3	24	741.094	0.033355	0.6473711982323621	FALSE	TRUE
28	20418.4	24	769.801	0.035550223783281404	0.48864986668498417	FALSE	TRUE
29	20900.9	24	682.558	0.0288788	0.5005534231206215	FALSE	TRUE
30	26953.3	24	765.349	0.035209782918479024	0.6498877560204935	FALSE	TRUE
31	22635.2	24	780.836	0.036394061371577524	0.5433463292774303	FALSE	TRUE
32	22906.3	24	647.77	0.026218611210797205	0.5500354704002767	FALSE	TRUE
33	24005.2	24	670.684	0.0279708	0.5771489101487587	FALSE	TRUE
34	30235.2	24	755.887	0.0344862	0.730863	FALSE	TRUE
35	20895.2	24	756.087	0.0345015	0.5004132785229786	FALSE	TRUE
36	37839.5	24	677.433	0.028486916999798353	0.9184862764883159	FALSE	TRUE
37	28578.1	24	734.5	0.0328508	0.6899761428495859	FALSE	TRUE
38	29621.7	24	743.844	0.0335653	0.7157264049791995	FALSE	TRUE
39	16330.3	24	896.251	0.0452198	0.3877827663990892	TRUE	TRUE
40	8099.83	24	640.918	0.025694644273325077	0.18470942004612537	FALSE	FALSE
41	29472.5	24	803.928	0.038159888067448286	0.7120454627100886	FALSE	TRUE
42	23674	24	671.602	0.028041025112407813	0.5689762595051594	FALSE	TRUE
43	27960.3	24	782.975	0.0365576	0.6747329258481117	FALSE	TRUE
44	33082.7	24	885.722	0.044414609562427196	0.8011211962584945	TRUE	TRUE
45	19681.7	24	720.764	0.031800403772653724	0.470472	FALSE	TRUE
46	17334.1	24	688.871	0.029361571674463596	0.4125495983574264	FALSE	TRUE
47	24508.8	24	710.603	0.031023400262488166	0.5895742584771692	FALSE	TRUE
48	18693.5	24	789.042	0.0370216	0.4460914806691253	FALSE	TRUE
49	27944.8	24	719.802	0.0317268	0.6743510811662241	FALSE	TRUE
50	18962.9	24	771.848	0.035706756229429315	0.45273810961913047	FALSE	TRUE
51	34943.4	24	889.846	0.04473	0.847031	TRUE	TRUE
52	23719.2	24	715.518	0.0313992	0.5700920128238229	FALSE	TRUE
53	19117.9	24	863.78	0.0427367	0.45656117035345656	TRUE	TRUE
54	28048.4	24	869.764	0.0431943	0.6769066968589451	TRUE	TRUE
55	13313.7	24	866.123	0.0429159	0.31335248873119004	TRUE	TRUE
56	29225.9	24	716.677	0.0314879	0.7059590913971746	FALSE	TRUE
57	33808.8	24	746.146	0.033741344929530195	0.8190363390993953	FALSE	TRUE
58	36351.6	24	640.055	0.025628651356360912	0.8817760899894123	FALSE	TRUE
59	17228.1	24	768.91	0.0354821	0.40993481598422166	FALSE	TRUE
60	27770.6	24	651.744	0.026522499799459535	0.6700525897537325	FALSE	TRUE
61	22329.3	24	700.784	0.030272549217678062	0.535797	FALSE	TRUE
62	20165.5	24	625.548	0.0245193	0.4824102985751045	FALSE	TRUE
63	21592.7	24	630.028	0.0248619	0.5176227390333893	FALSE	TRUE
64	14048.8	24	655.186	0.026785706775346734	0.33149023448757214	FALSE	TRUE
65	22340.9	24	824.449	0.039729112457971574	0.5360832861578985	FALSE	TRUE
66	17668.1	24	645.44	0.026040437981913665	0.4207916304461967	FALSE	TRUE
67	31384.9	24	727.256	0.0322968	0.759229	FALSE	TRUE
68	20978.5	24	717.93	0.031583690068509515	0.5024687655195338	FALSE	TRUE
69	30824.2	24	737.118	0.033051	0.745396	FALSE	TRUE
70	25133.8	24	656.844	0.026912492703882757	0.6049954936603322	FALSE	TRUE
71	30618.8	24	805.01	0.0382426	0.7403267658811463	FALSE	TRUE
72	23516.7	24	693.816	0.029739711853360228	0.5650961786713345	FALSE	TRUE
73	24962.4	24	688.967	0.029368912717370386	0.6007657915327399	FALSE	TRUE
74	25855.1	24	756.879	0.0345621	0.6227921057535083	FALSE	TRUE
75	18656	24	690.166	0.0294606	0.445165	FALSE	TRUE
76	18398.1	24	795.754	0.0375348	0.4388016422972977	FALSE	TRUE
77	22678.5	24	663.979	0.0274581	0.5444144136942196	FALSE	TRUE
78	26560.8	24	794.404	0.0374316	0.6402043071369525	FALSE	TRUE
79	25339.8	24	832	0.040306531364108764	0.6100765988919498	FALSE	TRUE
80	14331.1	24	654.268	0.026715508052550557	0.33845547033711293	FALSE	TRUE
81	19280.4	24	664.013	0.0274607	0.46057068755334374	FALSE	TRUE
82	22216.4	24	666.545	0.027654320383453262	0.5330112326881945	FALSE	TRUE
83	19102.5	24	695.846	0.029894944323160057	0.45618100345900553	FALSE	TRUE
84	24082.9	24	691.749	0.0295817	0.5790662017418987	FALSE	TRUE
85	16806.3	24	678.298	0.0285531	0.3995266616214611	FALSE	TRUE
86	15869.2	24	646.815	0.026145583127714044	0.376405	FALSE	TRUE
87	19336.1	24	750.152	0.034047680532494795	0.4619459057644039	FALSE	TRUE
88	27326.4	24	783.739	0.0366161	0.6590937510116072	FALSE	TRUE
89	31086.6	24	761.808	0.034939005492094194	0.7518707823384646	FALSE	TRUE
90	21608.8	24	677.58	0.028498157971749382	0.5180214849563658	FALSE	TRUE
91	34756.3	24	729.528	0.0324706	0.8424126306996415	FALSE	TRUE
92	24201.1	24	685.676	0.029117252590221996	0.581981	FALSE	TRUE
93	24953.6	24	671.161	0.0280073	0.6005484193663254	FALSE	TRUE
94	24403.4	24	664.824	0.0275227	0.5869734658903841	FALSE	TRUE
95	28498.5	24	757.836	0.0346353	0.6880120459216343	FALSE	TRUE
96	19111.9	24	728.23	0.0323713	0.4564143639527567	FALSE	TRUE
97	32958.6	24	778.508	0.036216	0.798059	FALSE	TRUE
98	22492.3	24	642.836	0.025841312193066988	0.5398199655125858	FALSE	TRUE
99	30400.3	24	802.263	0.0380326	0.7349377866549183	FALSE	TRUE
100	18030	24	731.469	0.032619	0.42972106191706755	FALSE	TRUE
101	25435.7	24	702.085	0.030372035642904454	0.6124442036983963	FALSE	TRUE
102	17841	24	804.775	0.0382247	0.42505747902370933	FALSE	TRUE
103	19150.1	24	889.101	0.044673	0.457357	TRUE	TRUE
104	17273.9	24	891.656	0.0448684	0.4110650278828533	TRUE	TRUE
105	22209.6	24	720.119	0.0317511	0.5328436266579502	FALSE	TRUE
106	26799.4	24	725.066	0.0321294	0.6460911451116381	FALSE	TRUE
107	24099	24	653.579	0.026662820775854943	0.5794615427433129	FALSE	TRUE
108	31478.9	24	902.44	0.045693021596965894	0.7615495679598658	TRUE	TRUE
109	34933.8	24	811.025	0.0387026	0.8467940492235201	FALSE	TRUE
110	24096.4	24	659.536	0.0271183	0.5793981815942376	FALSE	TRUE
111	22932.2	24	612.994	0.023559318417812555	0.5506724127925569	FALSE	TRUE
112	22970.9	24	707.02	0.030749411129831625	0.551629	FALSE	TRUE
113	29338.9	24	777.814	0.036163	0.7087494492909474	FALSE	TRUE
114	17508.7	24	683.197	0.028927685450993532	0.41685665142051354	FALSE	TRUE
115	26074.4	24	676.021	0.028378942493710983	0.628202	FALSE	TRUE
116	24650.3	24	665.686	0.027588633343276884	0.593065	FALSE	TRUE
117	24189	24	788.124	0.0369514	0.5816839695898067	FALSE	TRUE
118	30421.7	24	689.621	0.029418923572172895	0.7354633535694238	FALSE	TRUE
119	15669.2	24	703.763	0.030500350955379393	0.37147	FALSE	TRUE
120	29887.6	24	868.223	0.043076475085073895	0.7222856656157796	TRUE	TRUE
121	23377.8	24	777.546	0.0361425	0.5616691991387622	FALSE	TRUE
122	26870	24	680.763	0.028741559425627634	0.6478332806310693	FALSE	TRUE
123	25162	24	868.498	0.0430975	0.6056901963524507	TRUE	TRUE
124	34862.3	24	714.902	0.0313521	0.8450280792531517	FALSE	TRUE
125	19668.1	24	700.841	0.0302769	0.47013762890342187	FALSE	TRUE
126	29532	24	905.575	0.0459328	0.7135132553102961	TRUE	TRUE
127	28402.5	24	864.631	0.0428018	0.6856430347345426	TRUE	TRUE
128	23066.8	24	775.467	0.0359835	0.5539947526704455	FALSE	TRUE
129	19236.1	24	731.596	0.0326287	0.4594792128058212	FALSE	TRUE
130	27728.1	24	674.129	0.028234262773089668	0.6690033064255707	FALSE	TRUE
131	39186.1	24	713.834	0.0312705	0.9517122659683913	FALSE	TRUE
132	23807.9	24	952.083	0.0494892	0.572279	TRUE	TRUE
133	18868.5	24	733.143	0.032747	0.4504094886972395	FALSE	TRUE
134	25568.8	24	693.601	0.029723270976016892	0.6157266467779771	FALSE	TRUE
135	24226.8	24	629.71	0.0248376	0.5826153143305155	FALSE	TRUE
136	21389.5	24	715.544	0.0314012	0.5126093868061955	FALSE	TRUE
137	21160.5	24	648.82	0.0262989	0.5069601284671971	FALSE	TRUE
138	27450.5	24	676.971	0.0284516	0.6621548988629734	FALSE	TRUE
139	10013.4	24	794.759	0.0374587	0.23192415966535843	FALSE	TRUE
140	22516.8	24	739.923	0.033265477116936934	0.5404242403965421	FALSE	TRUE
141	18969.7	24	661.96	0.0273037	0.45290554293596225	FALSE	TRUE
142	19538.5	24	676.058	0.0283818	0.46694028418955763	FALSE	TRUE
143	27831.3	24	707.116	0.030756752172738416	0.6715500397142157	FALSE	TRUE
144	16186	24	626.785	0.024613905112891094	0.3842218846250718	FALSE	TRUE
145	22357.5	24	628.683	0.024759	0.5364932831260378	FALSE	TRUE
146	27669.2	24	713.756	0.031264507640458045	0.66755	FALSE	TRUE
147	37158.2	24	957.063	0.04987	0.9016766228547021	TRUE	TRUE
148	22920.6	24	658.254	0.027020314271576227	0.5503870162149274	FALSE	TRUE
149	17551.4	24	787.191	0.036880023118167626	0.417911	FALSE	TRUE
150	19486.2	24	655.207	0.0267873	0.46564912806373854	FALSE	TRUE
151	10722.6	24	704.411	0.030549902995000214	0.24942190353472313	FALSE	TRUE
152	27650.9	24	682.357	0.028863451325559123	0.6671003253723307	FALSE	TRUE
153	20017.6	24	709.046	0.030904337722843674	0.47876088884046336	FALSE	TRUE
154	24894.7	24	679.185	0.028620891032847266	0.5990944191657804	FALSE	TRUE
155	26121.1	24	734.953	0.0328854	0.6293555361853352	FALSE	TRUE
156	32292.9	24	667.754	0.0277468	0.7816344353830764	FALSE	TRUE
157	23832.7	24	789.755	0.0370761	0.5728914258350842	FALSE	TRUE
158	17923.7	24	737.122	0.0330513	0.42709682965285983	FALSE	TRUE
159	26343	24	649.202	0.0263281	0.6348290462903529	FALSE	TRUE
160	18472.5	24	707.665	0.030798733761861614	0.4406367963260797	FALSE	TRUE
161	34809.6	24	739.036	0.033197648939246066	0.8437287809235965	FALSE	TRUE
162	12933.5	24	637.56	0.0254379	0.3039716337465033	FALSE	TRUE
163	19460	24	669.266	0.027862393068342584	0.4650030071872466	FALSE	TRUE
164	25816.4	24	671.617	0.028042172150361994	0.621837	FALSE	TRUE
165	32201.3	24	755.864	0.0344845	0.7793725311851338	FALSE	TRUE
166	26380.7	24	675.129	0.028310731970035394	0.6357605390711296	FALSE	TRUE
167	25568	24	655.436	0.026804824074583167	0.6157082651362087	FALSE	TRUE
168	14227.3	24	671.125	0.028004549305464702	0.33589499399549483	FALSE	TRUE
169	23489.5	24	652.862	0.026608	0.5644249156566387	FALSE	TRUE
170	19290.6	24	717.728	0.0315682	0.4608227010956544	FALSE	TRUE
171	31669.1	24	758.958	0.034721068280798864	0.7662412537927866	FALSE	TRUE
172	23378.4	24	678.973	0.028604679563094777	0.561683	FALSE	TRUE
173	10421.9	24	855.67	0.0421166	0.2420020859832506	TRUE	TRUE
174	13231.7	24	749.442	0.0339934	0.3113309029101914	FALSE	TRUE
175	28695.6	24	708.595	0.030869850115021146	0.6928764945138325	FALSE	TRUE
176	29860.3	24	739.209	0.0332109	0.7216133909939529	FALSE	TRUE
177	20039.2	24	710.062	0.030982	0.47929247605106473	FALSE	TRUE
178	20081.7	24	658.842	0.027065278159380316	0.4803427463130128	FALSE	TRUE
179	17321.5	24	676.097	0.028384754152678857	0.4122395037617968	FALSE	TRUE
180	27411.7	24	759.664	0.0347751	0.6611987574108859	FALSE	TRUE
181	16085.2	24	664.086	0.0274663	0.3817351075639395	FALSE	TRUE
182	18198.8	24	628.852	0.024771966942977914	0.4338835785271632	FALSE	TRUE
183	34857.7	24	805.154	0.0382536	0.8449150753346297	FALSE	TRUE
184	33230.9	24	703.273	0.0304629	0.8047777612630858	FALSE	TRUE
185	26449.2	24	727.982	0.032352358436207984	0.6374501943864787	FALSE	TRUE
186	19737.2	24	785.544	0.0367541	0.4718432231994183	FALSE	TRUE
187	21016	24	862.181	0.0426144	0.5033952002646562	TRUE	TRUE
188	13522.5	24	812.603	0.038823258350952475	0.318505	FALSE	TRUE
189	25637.7	24	747.861	0.033872489602292125	0.6174270596715958	FALSE	TRUE
190	28473.1	24	923.483	0.0473022	0.6873872674882694	TRUE	TRUE
191	17650.5	24	795.337	0.0375029	0.42035565244613515	FALSE	TRUE
192	23654.8	24	626.955	0.024626904876371872	0.568502	FALSE	TRUE
193	23976.3	24	630.55	0.0249018	0.5764358258148717	FALSE	TRUE
194	14652.9	24	696.296	0.0299294	0.34639535264723276	FALSE	TRUE
195	19578.6	24	686.214	0.0291584	0.46792924119003687	FALSE	TRUE
196	12749.9	24	650.38	0.026418195814825563	0.2994430140484103	FALSE	TRUE
197	23397.8	24	730.327	0.0325317	0.5621622712583564	FALSE	TRUE
198	30364.5	24	819.193	0.0393272	0.7340525563953705	FALSE	TRUE
199	8521.58	24	732.235	0.0326776	0.1951152551144883	FALSE	FALSE
200	29280.1	24	677.984	0.0285291	0.707297	FALSE	TRUE
201	14328.7	24	687.79	0.0292789	0.3383975866705512	FALSE	TRUE
202	22463.4	24	797.416	0.0376619	0.5391054994713983	FALSE	TRUE
203	26744.4	24	660.344	0.027180134893192803	0.6447326307549096	FALSE	TRUE
204	27278.8	24	650.299	0.026412001809872954	0.657919	FALSE	TRUE
205	24668.4	24	716.772	0.0314951	0.5935120749374877	FALSE	TRUE
206	24404.9	24	716.451	0.0314706	0.5870093162601684	FALSE	TRUE
207	25236.3	24	640.715	0.025679121026345095	0.6075224389265634	FALSE	TRUE
208	21466.4	24	660.394	0.027183958353040088	0.514507	FALSE	TRUE
209	12285.8	24	719.701	0.0317191	0.2879900915795599	FALSE	TRUE
210	18663.7	24	625.408	0.024508607028696828	0.44535611630501465	FALSE	TRUE
211	15900	24	757.5	0.0346096	0.377165	FALSE	TRUE
212	28564.6	24	694.632	0.029802110718067935	0.689643	FALSE	TRUE
213	16113.9	24	973.966	0.0511626	0.3824422456217643	TRUE	TRUE
214	15862.1	24	576.359	0.020757869387705793	0.37623174271188875	FALSE	TRUE
215	35585.4	24	835.734	0.0405921	0.8628700903004938	FALSE	TRUE
216	19328.4	24	636.605	0.025364832626898152	0.4617556002570765	FALSE	TRUE
217	29442	24	830.332	0.040179	0.7112914699707631	FALSE	TRUE
218	28915.2	24	695.356	0.029857474416656645	0.6982950324069579	FALSE	TRUE
219	22056.7	24	697.244	0.030001848260490186	0.5290727993942596	FALSE	TRUE
220	28320.5	24	859.14	0.042381905369215836	0.6836210541400294	TRUE	TRUE
221	30003.7	24	760.545	0.0348424	0.7251509811306156	FALSE	TRUE
222	21688.7	24	719.133	0.031675682512435244	0.5199929345410245	FALSE	TRUE
223	26077.2	24	711.181	0.0310676	0.6282724257016508	FALSE	TRUE
224	17239.3	24	634.202	0.025181077146637563	0.41021	FALSE	TRUE
225	25932.8	24	805.746	0.0382989	0.6247075221724545	FALSE	TRUE
226	14261.2	24	684.459	0.0290242	0.33673105027914435	FALSE	TRUE
227	19322.9	24	681.645	0.028809	0.4616204643483987	FALSE	TRUE
228	30263	24	675.489	0.0283383	0.7315487300530813	FALSE	TRUE
229	25196.1	24	748.955	0.0339561	0.6065320755454389	FALSE	TRUE
230	17723.6	24	735.032	0.032891466274675374	0.4221606309744037	FALSE	TRUE
231	32622.7	24	726.572	0.032244536868514515	0.7897706681699643	FALSE	TRUE
232	19584	24	864.638	0.0428023	0.46806104619718625	TRUE	TRUE
233	15222.1	24	611.084	0.0234133	0.3604387048981129	FALSE	TRUE
234	29410	24	859.498	0.0424093	0.7105029592222647	TRUE	TRUE
235	25834.3	24	800.45	0.037893928200471036	0.6222773704373065	FALSE	TRUE
236	20166.7	24	766.481	0.035296346049421584	0.48243901834828345	FALSE	TRUE
237	26602.6	24	905.028	0.045890923878661435	0.641235	TRUE	TRUE
238	28890.6	24	721.337	0.031844220622503625	0.6976866617477888	FALSE	TRUE
239	36468	24	960.016	0.0500958	0.8846461181130775	TRUE	TRUE
240	32378	24	744.913	0.0336471	0.7837319164122353	FALSE	TRUE
241	24190.9	24	651.794	0.0265263	0.5817304048244482	FALSE	TRUE
242	32073.8	24	717.457	0.0315475	0.7762283081823128	FALSE	TRUE
243	26994.4	24	816.521	0.0391229	0.6509018058124874	FALSE	TRUE
244	21326.3	24	689.916	0.029441481985271887	0.5110500067506272	FALSE	TRUE
245	21382.2	24	679.599	0.028652549280382803	0.5124306777708562	FALSE	TRUE
246	31293.2	24	731.493	0.0326208	0.7569668149435987	FALSE	TRUE
247	27160.4	24	719.83	0.031729	0.6549983212256297	FALSE	TRUE
248	25240.5	24	799.577	0.0378272	0.607628	FALSE	TRUE
249	25369.9	24	664.179	0.0274734	0.6108186990791513	FALSE	TRUE
250	25458.9	24	722.211	0.031911054700634184	0.6130151202203784	FALSE	TRUE
251	29692.2	24	684.256	0.029008666330559058	0.7174656290439613	FALSE	TRUE
252	14774	24	639.931	0.025619169175939645	0.3493831219715937	FALSE	TRUE
253	14162.2	24	632.782	0.025072490886974632	0.33428893197183845	FALSE	TRUE
254	20967.8	24	635.874	0.025308933643930828	0.5022050321385119	FALSE	TRUE
255	26167.1	24	693.952	0.029750111664144843	0.6304893010455972	FALSE	TRUE
256	20551.3	24	675.923	0.028371448512410306	0.49192848539614337	FALSE	TRUE
257	25894.4	24	758.97	0.034721985911162226	0.6237614967916757	FALSE	TRUE
258	21817.2	24	701.287	0.030311013223741762	0.5231633853092142	FALSE	TRUE
259	20733.9	24	691.604	0.0295706	0.4964331719499206	FALSE	TRUE
260	31228	24	769.394	0.035519100820124494	0.7553590011124718	FALSE	TRUE
261	32737.1	24	1099.47	0.0607601	0.7925934468386143	TRUE	TRUE
262	25769.3	24	736.161	0.032977799998027094	0.6206745159484554	FALSE	TRUE
263	35187.8	24	870.746	0.0432694	0.8530607826858653	TRUE	TRUE
264	25710.7	24	715.099	0.031367205771956175	0.6192273996110692	FALSE	TRUE
265	20789.5	24	626.621	0.024601364164591997	0.4978052566462095	FALSE	TRUE
266	25154.9	24	711.133	0.0310639	0.6055157064590474	FALSE	TRUE
267	25287.4	24	1018.77	0.0545887	0.608785	TRUE	TRUE
268	27023.1	24	689.766	0.029430011605730024	0.6516104736176809	FALSE	TRUE
269	21914.8	24	801.483	0.0379729	0.525571	FALSE	TRUE
270	30412.4	24	726.823	0.0322637	0.7352351004580163	FALSE	TRUE
271	28287.5	24	834.635	0.040508027698060764	0.6828076233134289	FALSE	TRUE
272	18465.5	24	679.945	0.028679007622526027	0.44046432964693827	FALSE	TRUE
273	20671.6	24	696.711	0.0299611	0.49489799644545923	FALSE	TRUE
274	26680.8	24	726.842	0.0322652	0.6431636280949257	FALSE	TRUE
275	21553.3	24	1099.63	0.060772135481087994	0.5166526077948821	TRUE	TRUE
276	11736.6	24	624.425	0.024433437808099177	0.27443971275489537	FALSE	TRUE
277	22141.4	24	750.976	0.0341107	0.5311610772658618	FALSE	TRUE
278	20304.9	24	700.038	0.0302155	0.48584860317287365	FALSE	TRUE
279	22643.4	24	828.108	0.0400089	0.5435482065834011	FALSE	TRUE
280	41143.2	24	1108.98	0.0614867	1	TRUE	TRUE
281	20982.1	24	665.306	0.0275596	0.5025588725742155	FALSE	TRUE
282	20818.4	24	642.378	0.025806289300865846	0.4985196980140523	FALSE	TRUE
283	18614.9	24	703.793	0.030502645031287762	0.4441517363323488	FALSE	TRUE
284	22830.2	24	672.781	0.028131182295606825	0.5481565458580758	FALSE	TRUE
285	18544.1	24	642.296	0.025800018826716297	0.44240358051682166	FALSE	TRUE
286	27134.3	24	700.148	0.0302239	0.6543522743691718	FALSE	TRUE
287	28502	24	681.233	0.028777499948192117	0.6880986740347196	FALSE	TRUE
288	24131.1	24	824.262	0.039714812718142714	0.5802538531868883	FALSE	TRUE
289	28695.4	24	695.099	0.029837821833041598	0.6928720779851392	FALSE	TRUE
290	24374.4	24	760.461	0.034836001483808304	0.5862564338213524	FALSE	TRUE
291	18927.5	24	670.349	0.0279452	0.4518645498516046	FALSE	TRUE
292	30292.9	24	1091.55	0.0601537	0.7322871292385846	TRUE	TRUE
293	21585.5	24	797.138	0.0376407	0.5174466453725833	FALSE	TRUE
294	30269.5	24	675.117	0.028309814339672047	0.7317092054867202	FALSE	TRUE
295	19746.6	24	748.113	0.033891759839922445	0.47207520198586866	FALSE	TRUE
296	19179.5	24	664.998	0.027536022535778224	0.4580823313981536	FALSE	TRUE
297	22420.7	24	710.482	0.031014147489657733	0.5380525644882275	FALSE	TRUE
298	17931.6	24	653	0.026618545110823368	0.42729268666273473	FALSE	TRUE
299	24679.1	24	623.677	0.024376238848783777	0.593776	FALSE	TRUE
300	27841.2	24	764.948	0.0351791	0.6717960576337749	FALSE	TRUE
301	23300.7	24	887.293	0.044534742670828936	0.5597655519052165	TRUE	TRUE
302	24817.1	24	650.309	0.026412766501842416	0.597181	FALSE	TRUE
303	22589.1	24	653.237	0.026636668310499507	0.5422090361288825	FALSE	TRUE
304	25347	24	842.932	0.0411425	0.6102558507408715	FALSE	TRUE
305	25466.5	24	678.751	0.028587703401372826	0.6132043401005409	FALSE	TRUE
306	24281.1	24	691.669	0.029575532487517747	0.5839542627249321	FALSE	TRUE
307	22239.9	24	667.865	0.027755259723421622	0.5335921912614515	FALSE	TRUE
308	22822.7	24	704.037	0.030521303515342522	0.5479712737130581	FALSE	TRUE
309	22812.3	24	644.161	0.025942633879020068	0.547715	FALSE	TRUE
310	17136.9	24	987.131	0.0521693	0.4076852237852622	TRUE	TRUE
311	23233.4	24	711.749	0.031111033962187975	0.5581045423430124	FALSE	TRUE
312	16126.3	24	709.045	0.0309043	0.38274935474269056	FALSE	TRUE
313	31255.4	24	824.647	0.039744253358966836	0.756036	FALSE	TRUE
314	23043.4	24	666.909	0.027682155171141507	0.5534160393715521	FALSE	TRUE
315	26238.4	24	942.242	0.048736648573799765	0.6322494727799715	TRUE	TRUE
316	20341.1	24	701.677	0.030340836210550597	0.48674333267011377	FALSE	TRUE
317	23006.3	24	659.93	0.027148476645657265	0.5525017192386557	FALSE	TRUE
318	25908.4	24	789.645	0.0370677	0.6241061340698228	FALSE	TRUE
319	23258.2	24	856.331	0.0421671	0.5587178476711127	TRUE	TRUE
320	15187.2	24	907.115	0.046050515092687164	0.35957827134994386	TRUE	TRUE
321	12305.9	24	652.227	0.0265594	0.2884878022879494	FALSE	TRUE
322	20816.8	24	740.267	0.033291782520686264	0.49848059076277346	FALSE	TRUE
323	20034.6	24	661.317	0.027254539421820993	0.47918	FALSE	TRUE
324	20279.7	24	675.627	0.028348813630114367	0.4852269089075906	FALSE	TRUE
325	21675.2	24	657.304	0.026947668534477786	0.519659	FALSE	TRUE
326	24236.4	24	853.882	0.0419798	0.5828533627597512	TRUE	TRUE
327	29194	24	665.864	0.027602244860333223	0.7051737881834813	FALSE	TRUE
328	35011.2	24	761.035	0.0348799	0.8487023103725162	FALSE	TRUE
329	31394.9	24	862.4	0.042631194951258916	0.7594771797222216	TRUE	TRUE
330	28857.1	24	704.788	0.0305787	0.6968611656556517	FALSE	TRUE
331	24725.6	24	673.037	0.028150758410024932	0.5949238096986379	FALSE	TRUE
332	26379	24	843.378	0.0411766	0.6357165711709536	FALSE	TRUE
333	29400.7	24	694.068	0.029758982090990548	0.7102720413896344	FALSE	TRUE
334	22166.9	24	924.162	0.0473541	0.5317917279552549	TRUE	TRUE
335	16421.3	24	744.403	0.0336081	0.39002848488293784	FALSE	TRUE
336	20993.9	24	756.351	0.0345217	0.5028504374880088	FALSE	TRUE
337	26023.8	24	681.617	0.028806864119819277	0.6269549184437396	FALSE	TRUE
338	24886.6	24	659.122	0.0270867	0.5988946390941055	FALSE	TRUE
339	32615.2	24	745.491	0.0336913	0.7895843844178156	FALSE	TRUE
340	21600.6	24	811.568	0.038744112732113645	0.517817	FALSE	TRUE
341	20450.1	24	666.418	0.027644608795441155	0.489431	FALSE	TRUE
342	27065.5	24	721.511	0.031857526262772176	0.6526567714711393	FALSE	TRUE
343	17727.6	24	638.138	0.025482059905815955	0.4222597191265399	FALSE	TRUE
344	26449.9	24	943.432	0.048827646918165185	0.6374665528139852	TRUE	TRUE
345	27278.2	24	693.377	0.029706141875901048	0.6579040270056666	FALSE	TRUE
346	24425.9	24	710.134	0.030987536209120623	0.5875272591111754	FALSE	TRUE
347	20174.6	24	652.931	0.0266133	0.48263378973099347	FALSE	TRUE
348	29138.9	24	685.152	0.029077182731022434	0.7038126337788748	FALSE	TRUE
349	12153.8	24	640.456	0.025659315504336155	0.28473392561203714	FALSE	TRUE
350	22375.2	24	640.287	0.025646392210052323	0.5369302974065749	FALSE	TRUE
351	23103.1	24	650.484	0.0264261	0.5548890873941712	FALSE	TRUE
352	8710.63	24	891.969	0.0448923	0.19977980026828812	TRUE	FALSE
353	22244.2	24	684.341	0.029015166212299447	0.5336991255371881	FALSE	TRUE
354	31350.6	24	659.395	0.0271076	0.7583836077404034	FALSE	TRUE
355	31060.1	24	706.827	0.030734652574821098	0.7512152855910037	FALSE	TRUE
356	26916.2	24	706.851	0.030736487835547794	0.6489728190539806	FALSE	TRUE
357	12466.5	24	753.448	0.034299723005627905	0.29245026741957875	FALSE	TRUE
358	18030.7	24	660.461	0.027189081789235448	0.4297364580841325	FALSE	TRUE
359	25803.8	24	670.73	0.0279743	0.621526	FALSE	TRUE
360	27371.7	24	649.454	0.0263474	0.6602116509112558	FALSE	TRUE
361	15503	24	727.21	0.0322933	0.36737070575240277	FALSE	TRUE
362	34328.3	24	716.719	0.031491085871008254	0.8318535001409342	FALSE	TRUE
363	28181.7	24	654.135	0.0267053	0.6801963939018547	FALSE	TRUE
364	28285.9	24	625.329	0.024502565962138113	0.6827683433487375	FALSE	TRUE
365	26023.2	24	718.19	0.0316036	0.626938	FALSE	TRUE
366	18890	24	646.941	0.026155218246529204	0.4509389786735452	FALSE	TRUE
367	15388.7	24	668.376	0.0277943	0.36454977758460194	FALSE	TRUE
368	22536.3	24	747.85	0.033871648441125723	0.540907	FALSE	TRUE
369	8430.66	24	752.174	0.0342023	0.19287212733182849	FALSE	FALSE
370	19012.9	24	671.778	0.028054483691070265	0.4539721716254168	FALSE	TRUE
371	22019.4	24	598.627	0.022460685465293267	0.5281523849452331	FALSE	TRUE
372	23000.9	24	652.469	0.026577939967245192	0.5523691987045113	FALSE	TRUE
373	21935.9	24	701.599	0.030334871613188836	0.5260908529792373	FALSE	TRUE
374	12419.8	24	695.391	0.029860150838549742	0.2912978248374125	FALSE	TRUE
375	26690.4	24	706.665	0.030722264564915888	0.6433999000433462	FALSE	TRUE
376	27996.8	24	696.883	0.029974242880392774	0.6756348846353359	FALSE	TRUE
377	16739.5	24	653.071	0.026623974423806516	0.39788	FALSE	TRUE
378	22322.6	24	741.128	0.0333576	0.5356331456580046	FALSE	TRUE
379	20095.2	24	653.727	0.026674138217002912	0.48067423269845855	FALSE	TRUE
380	18908.8	24	721.554	0.031860814438240834	0.4514032323265819	FALSE	TRUE
381	32353.2	24	807.315	0.0384189	0.783121	FALSE	TRUE
382	17009.9	24	656.063	0.026852770261068134	0.4045512895671624	FALSE	TRUE
383	20036.2	24	696.201	0.0299221	0.47921880144392365	FALSE	TRUE
384	13242.3	24	863.568	0.042720510973291534	0.31159128071634024	TRUE	TRUE
385	14649.7	24	650.003	0.026389366927577023	0.34631755759153415	FALSE	TRUE
386	18906.1	24	993.964	0.052691788378226745	0.4513350598752989	TRUE	TRUE
387	16538.5	24	610.931	0.023401562464513522	0.3929188191692544	FALSE	TRUE
388	31893.3	24	714.298	0.031305953945202636	0.771774	FALSE	TRUE
389	26205.9	24	669.812	0.027904145249874956	0.6314463060647476	FALSE	TRUE
390	18694.9	24	688.547	0.0293368	0.4461253078246479	FALSE	TRUE
391	27378.8	24	724.151	0.0320594	0.6603863381914163	FALSE	TRUE
392	20458.6	24	627.017	0.024631645966582513	0.48964277142060836	FALSE	TRUE
393	18326.8	24	749.74	0.0340162	0.4370432470437386	FALSE	TRUE
394	23972	24	782.328	0.0365082	0.5763290642525478	FALSE	TRUE
395	29696.4	24	624.219	0.0244177	0.7175692817648588	FALSE	TRUE
396	8729.77	24	936.893	0.0483276	0.2002521961250611	TRUE	FALSE
397	30969.3	24	713.715	0.0312614	0.7489758341366975	FALSE	TRUE
398	26580.4	24	953.541	0.0496007	0.6406859308246267	TRUE	TRUE
399	17747.9	24	744.354	0.0336043	0.42275905827567667	FALSE	TRUE
400	21971.3	24	623.175	0.024337851311917017	0.5269653996805493	FALSE	TRUE
401	27951.3	24	834.3	0.0404824	0.6745118033333097	FALSE	TRUE
402	22255.6	24	732.919	0.0327299	0.5339786251854449	FALSE	TRUE
403	18842.8	24	723.729	0.0320271	0.44977380464553685	FALSE	TRUE
404	32242.9	24	789.705	0.0370723	0.7803986955893535	FALSE	TRUE
405	23308.6	24	781.167	0.0364194	0.5599595584142423	FALSE	TRUE
406	34379.4	24	738.111	0.033126914932071275	0.8331135185057981	FALSE	TRUE
407	31357.3	24	651.036	0.026468359608021953	0.7585482529692891	FALSE	TRUE
408	26917.2	24	733.677	0.0327879	0.6489973443585682	FALSE	TRUE
409	27074.8	24	784.915	0.036705979225919144	0.6528850986025808	FALSE	TRUE
410	24590.7	24	744.452	0.033611806109904135	0.591595	FALSE	TRUE
411	32821.9	24	762.857	0.035019221679690266	0.7946850802850898	FALSE	TRUE
412	17407.1	24	629.504	0.024821824859386537	0.4143516654310256	FALSE	TRUE
413	16845.4	24	962.186	0.0502618	0.4004928451248234	TRUE	TRUE
414	21385.5	24	718.404	0.0316199	0.5125105947341951	FALSE	TRUE
415	26286.5	24	861.93	0.042595254428694426	0.6334364827179999	TRUE	TRUE
416	25704.7	24	799.989	0.0378587	0.619081	FALSE	TRUE
417	26007	24	695.222	0.029847227544265918	0.6265398881132905	FALSE	TRUE
418	19474.9	24	914.125	0.0465866	0.4653709854494378	TRUE	TRUE
419	26880.5	24	707.13	0.030757822741495657	0.6480920546698155	FALSE	TRUE
420	25445.2	24	709.614	0.030947772226708848	0.6126765772583611	FALSE	TRUE
421	21818.8	24	672.105	0.028079489118471513	0.5232016289934303	FALSE	TRUE
422	12293.3	24	645.258	0.026026520588069545	0.2881760299048833	FALSE	TRUE
423	36678.1	24	838.821	0.0408281	0.8898298891318063	FALSE	TRUE
424	19240.5	24	486.823	0.0139111	0.459587	FALSE	TRUE
425	23924.5	24	638.367	0.0254996	0.5751562908343855	FALSE	TRUE
426	22300.9	24	681.409	0.028791	0.5350984496059766	FALSE	TRUE
427	16692.3	24	625.674	0.0245289	0.3967134315371928	FALSE	TRUE
428	30595.2	24	654.818	0.0267576	0.7397459060012681	FALSE	TRUE
429	22072.8	24	720.036	0.0317447	0.5294686832092561	FALSE	TRUE
430	17697.4	24	634.613	0.025212505986582267	0.42151283231047515	FALSE	TRUE
431	20005.1	24	769.599	0.0355348	0.4784513864051055	FALSE	TRUE
432	21451.7	24	674.858	0.02829	0.5141443895972442	FALSE	TRUE
433	16519.4	24	787.182	0.0368793	0.3924489153202916	FALSE	TRUE
434	23767.2	24	647.444	0.026193682252592897	0.5712764073873179	FALSE	TRUE
435	23673.4	24	691.536	0.0295654	0.5689612087649195	FALSE	TRUE
436	19904	24	635.989	0.025317727601579586	0.4759572813606106	FALSE	TRUE
437	25431.8	24	656.947	0.0269204	0.6123470153937984	FALSE	TRUE
438	21959.6	24	737.961	0.033115444552529405	0.5266773877283865	FALSE	TRUE
439	33843.1	24	698.777	0.0301191	0.8198819192940818	FALSE	TRUE
440	23327.4	24	688.144	0.029306	0.5604247003076865	FALSE	TRUE
441	23043.6	24	703.227	0.030459363465816475	0.5534229972547451	FALSE	TRUE
442	29033.3	24	701.014	0.0302901	0.7012093491842796	FALSE	TRUE
443	27015.5	24	777.413	0.0361323	0.6514221173045812	FALSE	TRUE
444	25094.8	24	952.708	0.049537	0.6040329618119789	TRUE	TRUE
445	16645.6	24	677.37	0.028482099440390773	0.395562	FALSE	TRUE
446	19811	24	605.385	0.022977464298252506	0.4736623395541744	FALSE	TRUE
447	21608.7	24	647.053	0.026163782796587123	0.5180175865679102	FALSE	TRUE
448	24033.6	24	703.771	0.030500962708954946	0.5778499538904536	FALSE	TRUE
449	28304.6	24	833.078	0.040388965158416265	0.6832295868537261	FALSE	TRUE
450	18213.4	24	689.293	0.029393841675574694	0.4342445989061615	FALSE	TRUE
451	21744.4	24	681.425	0.028792182034005697	0.5213664502913035	FALSE	TRUE
452	18665.9	24	756.841	0.0345592	0.4454101262564654	FALSE	TRUE
453	33163.7	24	758.826	0.034711	0.8031180840614932	FALSE	TRUE
454	19043.1	24	779.504	0.0362922	0.45471644306694803	FALSE	TRUE
455	16814.3	24	835.006	0.0405364	0.39972493661911224	FALSE	TRUE
456	11760.8	24	730.952	0.0325795	0.27503823874954697	FALSE	TRUE
457	18461.7	24	959.471	0.0500541	0.4403721253579609	TRUE	TRUE
458	32406.4	24	821.081	0.0394716	0.7844341444744737	FALSE	TRUE
459	27106.7	24	769.011	0.0354898	0.6536732639242541	FALSE	TRUE
460	26668.5	24	739.14	0.033205601735728424	0.642861	FALSE	TRUE
461	21131.8	24	680.96	0.0287566	0.5062516087020715	FALSE	TRUE
462	18610.1	24	681.721	0.028814816916301642	0.4440327614644203	FALSE	TRUE
463	19065.1	24	851.439	0.041793	0.45525925664936767	TRUE	TRUE
464	23803.4	24	733.125	0.032745639516099864	0.5721693604037429	FALSE	TRUE
465	30493.1	24	812.997	0.0388534	0.7372270042453944	FALSE	TRUE
466	21429.5	24	704.367	0.030546538350334603	0.5135960245122771	FALSE	TRUE
467	34783.7	24	794.234	0.0374186	0.8430889024033024	FALSE	TRUE
468	32418.9	24	723.325	0.0319962	0.7847425859560113	FALSE	TRUE
469	24507.1	24	833.335	0.0404086	0.5895309074106095	FALSE	TRUE
470	23841.1	24	799.996	0.0378592	0.5730989286636364	FALSE	TRUE
471	21664.3	24	721.669	0.031869608395889606	0.5193898686509563	FALSE	TRUE
472	18910.4	24	771.496	0.0356798	0.4514415253574871	FALSE	TRUE
473	30435.4	24	818.668	0.039287	0.7358022913049554	FALSE	TRUE
474	16941.3	24	646.745	0.026140230283927837	0.4028583526969742	FALSE	TRUE
475	21867.9	24	718.703	0.0316428	0.5244136083562501	FALSE	TRUE
476	21700.1	24	645.46	0.026042	0.5202729029828298	FALSE	TRUE
477	17909.5	24	605.219	0.0229648	0.4267458759984809	FALSE	TRUE
478	29685.1	24	682.069	0.028841428196838752	0.7172896587498787	FALSE	TRUE
479	28731.6	24	905.537	0.0459298	0.6937642414545352	TRUE	TRUE
480	26041.9	24	736.672	0.0330169	0.6274014319619692	FALSE	TRUE
481	26130.8	24	705.468	0.030630730936171854	0.6295939300413961	FALSE	TRUE
482	19273.4	24	640.493	0.025662144864623145	0.4603985416276828	FALSE	TRUE
483	25954.4	24	802.787	0.038072636713733204	0.6252405897837352	FALSE	TRUE
484	19882.4	24	1101.48	0.0609138	0.4754237696291261	TRUE	TRUE
485	22358.5	24	681.229	0.028777194071404343	0.5365173889837661	FALSE	TRUE
486	20124.1	24	744.352	0.033604159190209565	0.48138936491995177	FALSE	TRUE
487	24842.7	24	862.51	0.0426396	0.5978126142375858	TRUE	TRUE
488	29827.3	24	1373.58	0.081721	0.7207996394138719	TRUE	TRUE
489	21650.9	24	763.978	0.035104943649466425	0.51906	FALSE	TRUE
490	15658.8	24	697.255	0.030002689421656587	0.3712139246093124	FALSE	TRUE
491	18843.2	24	776.958	0.0360975	0.449784	FALSE	TRUE
492	32046.1	24	745.175	0.0336671	0.7755448812087018	FALSE	TRUE
493	18456.2	24	805.275	0.038262892075734176	0.4402366686958026	FALSE	TRUE
494	35328.4	24	652.01	0.026542840605847096	0.856528	FALSE	TRUE
495	20571.6	24	647.84	0.026223964054583413	0.49242992177957584	FALSE	TRUE
496	18815.1	24	674.423	0.028256744716991713	0.4490903529985812	FALSE	TRUE
497	31990.1	24	739.781	0.0332546	0.7741621623008664	FALSE	TRUE
498	28579.6	24	661.473	0.027266468616544522	0.6900137697001855	FALSE	TRUE
499	27068.4	24	625.03	0.0244797	0.6527277073370238	FALSE	TRUE
500	21364.5	24	732.589	0.0327047	0.5119942309772462	FALSE	TRUE
501	25126.3	24	781.252	0.0364259	0.6048084450344993	FALSE	TRUE
502	20459.2	24	843.29	0.041169868597626044	0.4896572053272317	FALSE	TRUE
503	22290.1	24	738.24	0.033136779458477275	0.53483	FALSE	TRUE
504	18623.3	24	737.573	0.0330858	0.4443583755938381	FALSE	TRUE
505	18426.2	24	911.624	0.0463953	0.43949602423593565	TRUE	TRUE
506	31650.7	24	814.686	0.0389825	0.7657878070647091	FALSE	TRUE
507	27345.3	24	835.406	0.040567	0.6595603239590415	FALSE	TRUE
508	10403.2	24	671.959	0.0280683	0.24154207614549458	FALSE	TRUE
509	10639.5	24	734.531	0.0328532	0.24737048764003608	FALSE	TRUE
510	23706.2	24	825.752	0.0398288	0.5697704204495839	FALSE	TRUE
511	22934.6	24	678.755	0.028588009278160607	0.5507337507273703	FALSE	TRUE
512	26264.1	24	818.587	0.0392809	0.6328815545233545	FALSE	TRUE
513	20420.2	24	630.259	0.024879559103080557	0.48869420468533004	FALSE	TRUE
514	16361.7	24	756.931	0.0345661	0.3885574847479253	FALSE	TRUE
515	19828.6	24	621.974	0.024246011806385203	0.47409723192707115	FALSE	TRUE
516	25872.6	24	802.578	0.0380567	0.6232220634574739	FALSE	TRUE
517	32832.9	24	1040.38	0.0562414	0.7949578441102556	TRUE	TRUE
518	22222.7	24	689.539	0.0294127	0.5331682045068924	FALSE	TRUE
519	23285.4	24	626.306	0.024577276367554097	0.5593884691788474	FALSE	TRUE
520	19196.6	24	682.051	0.0288401	0.45850468971196534	FALSE	TRUE
521	14619.6	24	684.378	0.029017995572586445	0.34557419906375514	FALSE	TRUE
522	24724.3	24	677.312	0.0284777	0.5948898838497366	FALSE	TRUE
523	22233.1	24	655.82	0.0268342	0.5334234502573529	FALSE	TRUE
524	21912.1	24	686.321	0.0291666	0.5255052804905298	FALSE	TRUE
525	24756.3	24	750.161	0.0340484	0.5956795048987447	FALSE	TRUE
526	16230.5	24	768.474	0.0354487	0.3853212054961948	FALSE	TRUE
527	14381	24	695.127	0.029839962970556074	0.3396868676221765	FALSE	TRUE
528	17297	24	692.382	0.0296301	0.41163525355118513	FALSE	TRUE
529	19616.5	24	627.466	0.024666	0.46886408954568676	FALSE	TRUE
530	19279.2	24	693.732	0.0297333	0.46054283134722784	FALSE	TRUE
531	31815.8	24	745.941	0.0337257	0.7698617957141809	FALSE	TRUE
532	25984.8	24	723.656	0.032021552690220764	0.6259924359420758	FALSE	TRUE
533	32437.3	24	719.836	0.0317294	0.7851956379105743	FALSE	TRUE
534	18595.2	24	716.944	0.0315083	0.4436664609896656	FALSE	TRUE
535	32496.6	24	752.133	0.0341992	0.78666	FALSE	TRUE
536	17896	24	687.128	0.029228285864187197	0.4264131559458023	FALSE	TRUE
537	17964.8	24	632.353	0.025039685601484913	0.4281113235650575	FALSE	TRUE
538	30649.6	24	680.456	0.028718083382165294	0.7410871736900823	FALSE	TRUE
539	21555.4	24	631.803	0.0249976	0.5167023245843628	FALSE	TRUE
540	28291.1	24	651.958	0.026538864207605917	0.6828951396669217	FALSE	TRUE
541	16504.5	24	676.225	0.028394542209887918	0.3920809123847558	FALSE	TRUE
542	34232.5	24	701.756	0.030346877277109306	0.829489	FALSE	TRUE
543	22703.7	24	624.995	0.024477025250358244	0.5450348496189252	FALSE	TRUE
544	28199.1	24	671.529	0.0280354	0.6806267463793348	FALSE	TRUE
545	28959.6	24	897.865	0.0453432	0.6993904548896254	TRUE	TRUE
546	19687.1	24	807.984	0.03847	0.47060632375849654	FALSE	TRUE
547	33426.7	24	836.778	0.0406719	0.8096082840063827	FALSE	TRUE
548	28481.3	24	668.103	0.027773459392294707	0.6875896135877887	FALSE	TRUE
549	16569.5	24	626.013	0.0245549	0.3936841863204661	FALSE	TRUE
550	17404.4	24	683.987	0.028988096116580656	0.41428546684731504	FALSE	TRUE
551	22061.1	24	706.867	0.030737711342698922	0.5291800790968214	FALSE	TRUE
552	21642.9	24	703.235	0.030459975219392043	0.5188618590753299	FALSE	TRUE
553	30089.9	24	803.126	0.0380986	0.7272781935400842	FALSE	TRUE
554	29811.8	24	839.731	0.0408977	0.7204159195577906	FALSE	TRUE
555	22527.7	24	727.18	0.032291	0.5406920695527769	FALSE	TRUE
556	24683.7	24	655.463	0.026806888742900697	0.5938878253032454	FALSE	TRUE
557	21189.3	24	790.297	0.0371175	0.5076698572262108	FALSE	TRUE
558	25683.6	24	668.243	0.027784165079867116	0.6185592947844893	FALSE	TRUE
559	20765.4	24	766.791	0.035320051500474764	0.4972124055208286	FALSE	TRUE
560	26828.3	24	745.116	0.0336626	0.6468034892451853	FALSE	TRUE
561	27215.7	24	667.882	0.027756559699769697	0.6563629545718327	FALSE	TRUE
562	17642.4	24	780.456	0.036365	0.4201565138814211	FALSE	TRUE
563	32866.4	24	710.032	0.0309797	0.7957835129158052	FALSE	TRUE
564	23149.2	24	986.619	0.052130122126660364	0.5560272687831265	TRUE	TRUE
565	26466	24	748.037	0.0338859	0.6378636456228698	FALSE	TRUE
566	17249.2	24	821.938	0.039537098304440854	0.41045485606952437	FALSE	TRUE
567	23826.9	24	791.137	0.0371818	0.5727485671695293	FALSE	TRUE
568	24615.2	24	725.062	0.0321291	0.5921993296350951	FALSE	TRUE
569	21698.4	24	739.643	0.0332441	0.5202310569902941	FALSE	TRUE
570	19527.5	24	736.693	0.0330185	0.46666850729817794	FALSE	TRUE
571	28989.8	24	694.622	0.0298013	0.7001351211046711	FALSE	TRUE
572	27879.1	24	621.925	0.0242423	0.6727304371958764	FALSE	TRUE
573	34466.4	24	751.832	0.034176148783363614	0.8352604202443017	FALSE	TRUE
574	14059.9	24	805.675	0.0382935	0.3317635411263204	FALSE	TRUE
575	25605.6	24	804.355	0.038192540414544104	0.6166360075685979	FALSE	TRUE
576	18566.4	24	611.974	0.023481319836927913	0.4429550544432154	FALSE	TRUE
577	25329.1	24	682.151	0.0288477	0.6098131615910636	FALSE	TRUE
578	23075.7	24	695.46	0.029865427213139003	0.5542133831774374	FALSE	TRUE
579	15397.3	24	686.716	0.029196780555045553	0.3647629059357356	FALSE	TRUE
580	17771.3	24	611.567	0.023450196873771003	0.4233364392139585	FALSE	TRUE
581	31705	24	770.059	0.035569952836093405	0.7671266814390917	FALSE	TRUE
582	27934	24	1340.14	0.0791637	0.6740841649237417	TRUE	TRUE
583	33025.9	24	861.978	0.0425989	0.7997196269153424	TRUE	TRUE
584	12114	24	687.042	0.0292217	0.2837521485548526	FALSE	TRUE
585	16414.2	24	623.364	0.024352303990139764	0.3898520211219621	FALSE	TRUE
586	24246.3	24	692.501	0.029639154859376588	0.5830962965112286	FALSE	TRUE
587	18680	24	723.306	0.0319948	0.4457575762959033	FALSE	TRUE
588	22318.5	24	666.834	0.027676419981370572	0.5355313927846456	FALSE	TRUE
589	22236.3	24	711.778	0.031113251568899405	0.5335029231004881	FALSE	TRUE
590	23725.4	24	687.668	0.029269579230537888	0.5702445927871721	FALSE	TRUE
591	23553	24	784.505	0.036674626855171394	0.5659896991746866	FALSE	TRUE
592	21892.6	24	715.994	0.0314356	0.5250219543420744	FALSE	TRUE
593	25092.6	24	697.982	0.0300583	0.6039770026663004	FALSE	TRUE
594	26694.2	24	607.462	0.023136290820308787	0.6434937821197602	FALSE	TRUE
595	29900.7	24	776.274	0.036045208895111105	0.7226087877373872	FALSE	TRUE
596	12417	24	668.585	0.027810317545222552	0.2912272343983533	FALSE	TRUE
597	23511.8	24	800.491	0.037897063437545814	0.5649732807416058	FALSE	TRUE
598	32343.8	24	733.134	0.032746327738872386	0.78289	FALSE	TRUE
599	18570.1	24	668.481	0.027802364748740194	0.443045	FALSE	TRUE
600	23938.2	24	653.637	0.026667255989277796	0.5754939702293398	FALSE	TRUE
601	18092	24	655.99	0.0268472	0.43124930421168073	FALSE	TRUE
602	20514.3	24	731.775	0.032642406100223134	0.4910147820968633	FALSE	TRUE
603	19024.3	24	678.771	0.028589232785311735	0.4542524114740133	FALSE	TRUE
604	31580.3	24	808.936	0.0385428	0.7640519385748202	FALSE	TRUE
605	11575.2	24	624.957	0.024474119420874307	0.27045726221409516	FALSE	TRUE
606	16103.5	24	638.265	0.0254918	0.38218695052461454	FALSE	TRUE
607	30113	24	702.202	0.030380982538947107	0.7278489126753092	FALSE	TRUE
608	20633.2	24	852.061	0.0418406	0.4939494543835256	TRUE	TRUE
609	26108.7	24	671.275	0.028016019685006558	0.6290475881706907	FALSE	TRUE
610	20319	24	646.415	0.026114995448935748	0.48619829848667523	FALSE	TRUE
611	21454.9	24	686.955	0.029215056693115585	0.514223	FALSE	TRUE
612	11029.5	24	659.533	0.027118118374469816	0.256993	FALSE	TRUE
613	28112.3	24	817.793	0.0392201	0.6784844338829371	FALSE	TRUE
614	15096.7	24	656.908	0.026917386732487277	0.35734656732585945	FALSE	TRUE
615	15996.6	24	824.174	0.0397081	0.37955011018128787	FALSE	TRUE
616	29463.4	24	658.027	0.027003	0.7118199236665933	FALSE	TRUE
617	23453.3	24	829.763	0.0401355	0.5635315678666993	FALSE	TRUE
618	26451.3	24	692.198	0.029615984692702036	0.6375011695165367	FALSE	TRUE
619	16529	24	512.316	0.015860552607710503	0.3926860261624303	FALSE	TRUE
620	32899.4	24	866.203	0.042922	0.7965968450490271	TRUE	TRUE
621	11363.8	24	648.043	0.026239487301563395	0.2652415638873821	FALSE	TRUE
622	27484	24	654.915	0.026765	0.6629819000291344	FALSE	TRUE
623	20681.9	24	633.585	0.0251339	0.49515	FALSE	TRUE
624	32470.7	24	657.609	0.026971	0.7860209612892988	FALSE	TRUE
625	22137.3	24	658.404	0.0270318	0.5310616190135558	FALSE	TRUE
626	29150.8	24	764.983	0.0351818	0.7041080477344344	FALSE	TRUE
627	14344.5	24	694.177	0.029767317233457633	0.3387864879290102	FALSE	TRUE
628	26460.2	24	646.958	0.0261565	0.6377204662038343	FALSE	TRUE
629	27328.8	24	767	0.035336033562636426	0.659152	FALSE	TRUE
630	31008.2	24	702.518	0.0304051	0.7499345909633185	FALSE	TRUE
631	28290.8	24	690.191	0.029462511014431963	0.682889	FALSE	TRUE
632	20422.2	24	646.177	0.026096795780062663	0.4887429345410245	FALSE	TRUE
633	18421.2	24	654.314	0.026719025635610055	0.43937100439856647	FALSE	TRUE
634	20106.1	24	716.188	0.031450480727430064	0.4809440357222658	FALSE	TRUE
635	23621	24	673.191	0.028162534666354575	0.5676695344988627	FALSE	TRUE
636	30524.9	24	764.573	0.0351504	0.7380114438920248	FALSE	TRUE
637	18397.2	24	785.539	0.0367537	0.43878029985417066	FALSE	TRUE
638	15794	24	714.681	0.0313352	0.37455	FALSE	TRUE
639	28050.3	24	715.94	0.0314315	0.6769530087268634	FALSE	TRUE
640	17908	24	735.667	0.03294	0.42670876728811913	FALSE	TRUE
641	29917.8	24	700.959	0.0302859	0.7230317135381261	FALSE	TRUE
642	31703.4	24	853.522	0.041952301420774746	0.7670875248411235	TRUE	TRUE
643	26721.3	24	840.761	0.040976477998550295	0.6441644776475289	FALSE	TRUE
644	32373.5	24	693.025	0.0296792	0.7836221940485525	FALSE	TRUE
645	20613.3	24	751.934	0.0341839	0.49345899763846485	FALSE	TRUE
646	18137.3	24	759.079	0.034730321053629304	0.43236624185088773	FALSE	TRUE
647	21690.6	24	721.231	0.0318361	0.520039	FALSE	TRUE
648	20241.4	24	674.262	0.028244433176283442	0.4842824626208698	FALSE	TRUE
649	8824.05	24	815.349	0.0390332	0.20257834971248645	FALSE	FALSE
650	24646.5	24	1484.42	0.0901964	0.5929719507496355	TRUE	TRUE
651	28908	24	693.927	0.0297482	0.6981157558846914	FALSE	TRUE
652	24095.9	24	832.98	0.0403815	0.5793865851222496	FALSE	TRUE
653	23900.3	24	753.366	0.0342935	0.5745610710679177	FALSE	TRUE
654	17768.3	24	713.978	0.0312815	0.42326170365299726	FALSE	TRUE
655	16671.1	24	641.537	0.025742	0.3961922318046913	FALSE	TRUE
656	24927.1	24	947.923	0.0491711	0.5998952172399173	TRUE	TRUE
657	21600.4	24	651.735	0.026521811576687027	0.5178134146408865	FALSE	TRUE
658	7629.53	24	856.324	0.0421666	0.17310557072801766	TRUE	FALSE
659	14981.8	24	700.545	0.0302543	0.35450962615737724	FALSE	TRUE
660	29339.1	24	836.298	0.040635195972581514	0.7087540385330533	FALSE	TRUE
661	20065	24	659.435	0.027110624393169126	0.47992894964979643	FALSE	TRUE
662	22223.2	24	659.308	0.027100912805157026	0.5331796529388125	FALSE	TRUE
663	16045	24	678.275	0.028551304063626656	0.3807427456418978	FALSE	TRUE
664	29795.4	24	693.657	0.029727553251045858	0.720012	FALSE	TRUE
665	20178.7	24	648.744	0.0262931	0.4827358140111437	FALSE	TRUE
666	16885	24	680.389	0.028712959945969927	0.4014688239460139	FALSE	TRUE
667	25131.6	24	696.109	0.029915055721956785	0.6049396825547215	FALSE	TRUE
668	26005.9	24	658.961	0.027074377993816855	0.6265109216066651	FALSE	TRUE
669	25733.2	24	744.53	0.033617770707265904	0.6197828952926417	FALSE	TRUE
670	21206.9	24	632.469	0.0250486	0.5081035899519087	FALSE	TRUE
671	20757.2	24	703.13	0.0304519	0.49700919585424647	FALSE	TRUE
672	15416.3	24	679.267	0.028627161506996828	0.3652303917969222	FALSE	TRUE
673	31279.4	24	701.426	0.030321642442117224	0.7566279759014456	FALSE	TRUE
674	15249.6	24	635.494	0.025279875349091447	0.3611181347898897	FALSE	TRUE
675	15391	24	1057.99	0.0575878	0.3646072171309598	TRUE	TRUE
676	31767.7	24	967.973	0.050704277480410315	0.768674	TRUE	TRUE
677	30137.8	24	870.554	0.0432547	0.7284586897151236	TRUE	TRUE
678	27193.2	24	651.925	0.026536340724106707	0.6558066940165759	FALSE	TRUE
679	13505.7	24	671.351	0.028021831343974433	0.3180901410052039	FALSE	TRUE
680	30216.3	24	677.74	0.028510393043260692	0.7303972250580121	FALSE	TRUE
681	15734.4	24	751.354	0.0341396	0.37307950087205466	FALSE	TRUE
682	35221.2	24	749.354	0.0339867	0.8538836387301243	FALSE	TRUE
683	29321.4	24	948.803	0.0492384	0.7083164814389338	TRUE	TRUE
684	22534.2	24	731.947	0.032655558802097806	0.5408542721205418	FALSE	TRUE
685	25223.1	24	815.121	0.0390158	0.6071968494704904	FALSE	TRUE
686	35745.5	24	762.741	0.0350104	0.8668195279061451	FALSE	TRUE
687	22009.9	24	773.154	0.0358066	0.5279171986239775	FALSE	TRUE
688	23453.2	24	720.589	0.031787021663188225	0.5635288784721318	FALSE	TRUE
689	25905.5	24	659.933	0.027148706053248105	0.6240359877509675	FALSE	TRUE
690	16724.5	24	596.748	0.022316999844232254	0.39750944298246654	FALSE	TRUE
691	18249.4	24	701.737	0.030345424362367337	0.4351328886604466	FALSE	TRUE
692	22439.5	24	677.238	0.028472	0.538517	FALSE	TRUE
693	29131.3	24	708.53	0.030864879617219673	0.7036265227401388	FALSE	TRUE
694	34388.8	24	745.36	0.0336812	0.8333469776929279	FALSE	TRUE
695	25557.2	24	713.975	0.0312813	0.6154407073867653	FALSE	TRUE
696	28637	24	662.509	0.027345690704580306	0.69143	FALSE	TRUE
697	19972.3	24	711.969	0.0311279	0.47764400054794565	FALSE	TRUE
698	21797.3	24	662.807	0.0273685	0.5226713001234062	FALSE	TRUE
699	32210.8	24	775.226	0.0359651	0.7796075447929769	FALSE	TRUE
700	17763.2	24	630.871	0.024926358251611342	0.423137	FALSE	TRUE
701	18664.7	24	688.773	0.0293541	0.4453796793491606	FALSE	TRUE
702	13888.4	24	621.171	0.024184607041237784	0.3275326546781846	FALSE	TRUE
703	34221.4	24	792.034	0.0372504	0.8292155741704428	FALSE	TRUE
704	22645.2	24	822.985	0.0396172	0.5435925692570915	FALSE	TRUE
705	22960.5	24	653.973	0.026692949639451558	0.5513714086466454	FALSE	TRUE
706	36007.2	24	767.02	0.035337562946575335	0.8732785160700456	FALSE	TRUE
707	28866.7	24	814.526	0.038970308616679106	0.697098	FALSE	TRUE
708	25003.8	24	644.658	0.0259806	0.6017866511678586	FALSE	TRUE
709	32451.4	24	837.586	0.0407337	0.7855433100101141	FALSE	TRUE
710	18993.4	24	686.734	0.029198157000590582	0.45349138683146095	FALSE	TRUE
711	23171.7	24	663.897	0.0274518	0.5565820736110487	FALSE	TRUE
712	24044.5	24	692.817	0.029663319125611442	0.5781186712870959	FALSE	TRUE
713	17686.3	24	690.479	0.029484534143152333	0.4212387854713872	FALSE	TRUE
714	20872.9	24	948.685	0.049229339609721104	0.4998629642437837	TRUE	TRUE
715	11662.9	24	655.454	0.026806200520128182	0.27262333514139603	FALSE	TRUE
716	22799.7	24	1112.79	0.0617785	0.5474046750263907	TRUE	TRUE
717	20087.4	24	788.725	0.036997326866282376	0.48048402588450984	FALSE	TRUE
718	27387	24	774.701	0.0359249	0.6605893751445859	FALSE	TRUE
719	19246.5	24	780.082	0.036336403597080444	0.4597343598629031	FALSE	TRUE
720	19550.8	24	695.908	0.0298997	0.4672433962286497	FALSE	TRUE
721	28375.1	24	686.583	0.029186610151851766	0.6849690083052452	FALSE	TRUE
722	35435.9	24	737.896	0.0331105	0.8591828316551512	FALSE	TRUE
723	21897.1	24	673.895	0.028216368981004363	0.5251336505733297	FALSE	TRUE
724	23155.7	24	716.229	0.0314536	0.5561891012507215	FALSE	TRUE
725	26712.3	24	711.069	0.031059034908264876	0.6439424668923194	FALSE	TRUE
726	30174.7	24	795.625	0.037524964325207896	0.7293705918602439	FALSE	TRUE
727	29146.7	24	825.911	0.0398409	0.7040065909412112	FALSE	TRUE
728	20221.5	24	617.856	0.023931111653362685	0.48379190718243037	FALSE	TRUE
729	16178.6	24	707.553	0.030790169211803695	0.38403984468820396	FALSE	TRUE
730	30992.3	24	671.783	0.028054866037054992	0.7495444066909374	FALSE	TRUE
731	23129	24	639.869	0.025614428085729012	0.5555295087280476	FALSE	TRUE
732	31916.6	24	770.851	0.0356305	0.7723485234286238	FALSE	TRUE
733	23407.1	24	655.372	0.026799930045978634	0.5623918320570306	FALSE	TRUE
734	18306.9	24	688.087	0.029301619824058146	0.4365523215051293	FALSE	TRUE
735	27092.4	24	705.578	0.0306391	0.6533197689153756	FALSE	TRUE
736	26007.4	24	734.208	0.032828455656392086	0.6265497574511528	FALSE	TRUE
737	26412.9	24	879.687	0.0439531	0.6365551688091026	TRUE	TRUE
738	18561.8	24	722.342	0.0319211	0.44284074283742675	FALSE	TRUE
739	34138.5	24	965.651	0.050526716005102335	0.8271707707321234	TRUE	TRUE
740	19878.8	24	963.594	0.0503694	0.4753356117686722	TRUE	TRUE
741	26879.8	24	716.87	0.031502632719747056	0.6480747833285567	FALSE	TRUE
742	11785.3	24	822.289	0.0395639	0.27564266167357127	FALSE	TRUE
743	26545.3	24	739.271	0.0332156	0.6398220676815505	FALSE	TRUE
744	16674.2	24	732.705	0.0327135	0.39626731279247784	FALSE	TRUE
745	26394.1	24	817.357	0.0391868	0.6360909151560659	FALSE	TRUE
746	14391	24	669.058	0.027846487475377876	0.3399327375016679	FALSE	TRUE
747	13729.8	24	646.551	0.0261254	0.32362005437610386	FALSE	TRUE
748	23944.4	24	824.36	0.039722306699443405	0.5756469202928589	FALSE	TRUE
749	25039.9	24	674.456	0.028259268200490923	0.6026778030301236	FALSE	TRUE
750	25155.3	24	646.29	0.026105436799317528	0.605525	FALSE	TRUE
751	24752.3	24	763.004	0.035030462651641295	0.5955805894600209	FALSE	TRUE
752	17259.5	24	672.015	0.028072606890746397	0.41070854739927154	FALSE	TRUE
753	34719.6	24	991.707	0.0525192	0.841507	TRUE	TRUE
754	24219.3	24	616.943	0.023861295276551234	0.582431	FALSE	TRUE
755	31455.7	24	826.538	0.039888856610391196	0.7609778372175101	FALSE	TRUE
756	32987.2	24	801.643	0.037985155952427296	0.7987633127498424	FALSE	TRUE
757	17176	24	665.02	0.027537704858111026	0.4086499022146005	FALSE	TRUE
758	15793	24	650.219	0.026405884274117306	0.37452641982268353	FALSE	TRUE
759	19986.1	24	847.778	0.0415131	0.47798446803084604	FALSE	TRUE
760	16316.1	24	654.725	0.0267505	0.387433	FALSE	TRUE
761	23234.4	24	707.371	0.030776251817959576	0.5581291416676339	FALSE	TRUE
762	22913.8	24	666.319	0.027637038344943524	0.5502191387778917	FALSE	TRUE
763	23562.1	24	773.311	0.0358186	0.5662156329916964	FALSE	TRUE
764	20514.9	24	766.549	0.0353015	0.4910301535905836	FALSE	TRUE
765	26157.7	24	684.981	0.029064106498344715	0.630257	FALSE	TRUE
766	19032.2	24	695.964	0.029903967688399657	0.4544472568767572	FALSE	TRUE
767	15542	24	713.317	0.031230937662998875	0.3683330402139988	FALSE	TRUE
768	14194	24	693.989	0.0297529	0.33507388975870656	FALSE	TRUE
769	23217.8	24	846.561	0.041419999340835525	0.5577214639938922	FALSE	TRUE
770	15134.2	24	649.672	0.026364055623387988	0.3582719657905063	FALSE	TRUE
771	22783.3	24	1262.17	0.0732015	0.5469995880538376	TRUE	TRUE
772	20661.3	24	674.414	0.0282561	0.49464358958871707	FALSE	TRUE
773	15820.5	24	662.631	0.027355	0.37520316031989287	FALSE	TRUE
774	26978.7	24	801.233	0.037953803581679546	0.6505135460609894	FALSE	TRUE
775	31862.5	24	755.309	0.034442	0.7710146330698615	FALSE	TRUE
776	21372.2	24	682.32	0.028860621965272133	0.5121830067372048	FALSE	TRUE
777	37999.2	24	779.91	0.0363233	0.9224261901829303	FALSE	TRUE
778	26888.3	24	798.846	0.0377713	0.6482849508783317	FALSE	TRUE
779	12802.8	24	629.56	0.0248261	0.30074749378034327	FALSE	TRUE
780	21238.1	24	896.959	0.0452739	0.5088732502650904	TRUE	TRUE
781	17899.9	24	797.387	0.0376597	0.4265099494768856	FALSE	TRUE
782	33963.8	24	893.197	0.044986216809596524	0.8228600413406826	TRUE	TRUE
783	26329.6	24	771.963	0.035715550187078074	0.6344980533718001	FALSE	TRUE
784	26088.8	24	805.171	0.0382549	0.628558	FALSE	TRUE
785	23303.5	24	688.451	0.0293295	0.5598353034505574	FALSE	TRUE
786	12932.1	24	740.348	0.033298	0.3039380779977719	FALSE	TRUE
787	28207.7	24	724.476	0.032084257431716265	0.680837	FALSE	TRUE
788	17071.2	24	697.135	0.029993513118023094	0.4060621124804488	FALSE	TRUE
789	21870.2	24	571.27	0.0203687	0.5244715413695009	FALSE	TRUE
790	24570.9	24	784.787	0.0366962	0.5911058316733108	FALSE	TRUE
791	26737.7	24	660.784	0.027213781339848923	0.6445687257263636	FALSE	TRUE
792	32503.2	24	1046.79	0.056731426645278735	0.7868229683573238	TRUE	TRUE
793	25194.3	24	851.977	0.0418342	0.606487	TRUE	TRUE
794	22950	24	666.628	0.027660667326799764	0.5511131774214816	FALSE	TRUE
795	32237.2	24	850.724	0.041738340607720595	0.7802587483784679	TRUE	TRUE
796	5895.53	24	743.697	0.0335541	0.13032204044217793	FALSE	FALSE
797	26224.6	24	748.448	0.0339174	0.6319081417300081	FALSE	TRUE
798	20867.3	24	713	0.0312067	0.4997265453211838	FALSE	TRUE
799	17097.9	24	621.496	0.0242095	0.40672165565643337	FALSE	TRUE
800	16187.7	24	689.812	0.0294335	0.3842630891106463	FALSE	TRUE
801	14230.8	24	659.848	0.027142206171507716	0.3359807832148618	FALSE	TRUE
802	24404.5	24	707.445	0.030781910538533564	0.5869997676757868	FALSE	TRUE
803	25554.2	24	722.295	0.0319175	0.6153659718258039	FALSE	TRUE
804	29697.2	24	870.407	0.0432435	0.7175884776270006	TRUE	TRUE
805	16463.6	24	652.613	0.026589	0.3910708596745961	FALSE	TRUE
806	16659.2	24	714.649	0.0313328	0.395899	FALSE	TRUE
807	19453.2	24	540.621	0.018025013227259346	0.46483448824324997	FALSE	TRUE
808	25670.9	24	750.86	0.0341018	0.618247	FALSE	TRUE
809	24128.7	24	944.322	0.0488957	0.5801944891196472	TRUE	TRUE
810	21681.9	24	713.297	0.031229408279059966	0.5198237494167222	FALSE	TRUE
811	16808.6	24	737.009	0.0330426	0.3995836570476152	FALSE	TRUE
812	20360	24	876.388	0.0437008	0.4872099056175481	TRUE	TRUE
813	19603.4	24	705.467	0.030630654466974907	0.46854141154428297	FALSE	TRUE
814	27180.9	24	807.715	0.038449476916281755	0.6555031625306247	FALSE	TRUE
815	26039.3	24	755.265	0.0344387	0.6273349866448121	FALSE	TRUE
816	21947.8	24	662.155	0.027318620608861515	0.5263848358808069	FALSE	TRUE
817	33409.2	24	728.99	0.0324294	0.8091759576613302	FALSE	TRUE
818	34218.1	24	709.32	0.030925290282806803	0.8291342261531137	FALSE	TRUE
819	35923	24	926.047	0.0474982	0.8711990465824853	TRUE	TRUE
820	18845.1	24	856.252	0.0421611	0.449831	TRUE	TRUE
821	21827.2	24	740.602	0.0333174	0.523409	FALSE	TRUE
822	36270.2	24	935.731	0.0482388	0.879766	TRUE	TRUE
823	26826.6	24	707.42	0.030779998808609915	0.6467613965192031	FALSE	TRUE
824	33561.1	24	771.266	0.0356623	0.8129233699209428	FALSE	TRUE
825	21641.7	24	647.012	0.026160647559512345	0.518834	FALSE	TRUE
826	25926	24	880.033	0.0439796	0.6245411251360983	TRUE	TRUE
827	17892.8	24	663.158	0.027395319213398082	0.426335	FALSE	TRUE
828	16427.7	24	727.57	0.032320853127066354	0.390187	FALSE	TRUE
829	12757.3	24	591.249	0.0218965	0.29962507865862276	FALSE	TRUE
830	37478.7	24	796.329	0.0375788	0.9095837883098089	FALSE	TRUE
831	21977	24	707.667	0.030798886700255514	0.5271063584985658	FALSE	TRUE
832	20571.4	24	1036.42	0.0559383	0.49242419756361583	TRUE	TRUE
833	38867.7	24	874.104	0.0435262	0.9438548913227993	TRUE	TRUE
834	19450.6	24	602.561	0.022761515286077772	0.4647710777474855	FALSE	TRUE
835	21459.4	24	617.829	0.023929	0.5143339795775766	FALSE	TRUE
836	19076.6	24	627.53	0.0246709	0.4555429754395606	FALSE	TRUE
837	32607.2	24	805.021	0.0382435	0.7893879845943584	FALSE	TRUE
838	28040.4	24	698.742	0.0301164	0.6767097048752161	FALSE	TRUE
839	21535.2	24	756.883	0.034562394697136484	0.5162059215632401	FALSE	TRUE
840	27364.8	24	730.429	0.0325395	0.6600402205125898	FALSE	TRUE
841	19155.6	24	641.968	0.0257749	0.45749286052099053	FALSE	TRUE
842	23922.1	24	693.094	0.0296845	0.5750980864143433	FALSE	TRUE
843	25352.3	24	922.093	0.0471959	0.610384	TRUE	TRUE
844	21749	24	682.823	0.028899085971335833	0.5214792568230682	FALSE	TRUE
845	20272	24	671.736	0.0280513	0.4850369488270884	FALSE	TRUE
846	27545.6	24	848.55	0.0415721	0.6645020988133898	FALSE	TRUE
847	19515.2	24	636.829	0.025382	0.46636591339932365	FALSE	TRUE
848	19323.2	24	651.149	0.026477000627276825	0.46162821177862046	FALSE	TRUE
849	30041.4	24	790.786	0.037154929881187515	0.7260822271779459	FALSE	TRUE
850	15530.4	24	678.279	0.028551609940414443	0.3680470761494423	FALSE	TRUE
851	18855.4	24	831.505	0.0402687	0.4500852809484671	FALSE	TRUE
852	22715.3	24	705.104	0.0306029	0.5453222447374717	FALSE	TRUE
853	28394.3	24	868.781	0.0431191	0.685442	TRUE	TRUE
854	12676.2	24	661.714	0.027284897693008455	0.2976228614131787	FALSE	TRUE
855	28953.7	24	748.717	0.0339379	0.6992434511021682	FALSE	TRUE
856	15881.2	24	681.694	0.0288128	0.37670283088139506	FALSE	TRUE
857	20790.2	24	652.898	0.0266107	0.4978221825606431	FALSE	TRUE
858	26098.9	24	624.87	0.024467466600740024	0.6288063568799944	FALSE	TRUE
859	26835.6	24	764.649	0.035156254480617016	0.6469844682282329	FALSE	TRUE
860	23651.2	24	778.996	0.0362534	0.5684147928741802	FALSE	TRUE
861	18831.3	24	655.011	0.0267723	0.4494917389694359	FALSE	TRUE
862	23402.2	24	667.488	0.0277264	0.5622702911612579	FALSE	TRUE
863	15172.1	24	914.769	0.0466358	0.3592064933926757	TRUE	TRUE
864	19602.7	24	806.478	0.0383549	0.4685225364356215	FALSE	TRUE
865	32263.2	24	892.058	0.044899118394275336	0.7809017110668439	TRUE	TRUE
866	22641.1	24	724.228	0.0320653	0.5434918526642081	FALSE	TRUE
867	31731.8	24	897.412	0.0453085	0.767789	TRUE	TRUE
868	19486.7	24	622.753	0.024305581310805926	0.4656606011690033	FALSE	TRUE
869	29722.5	24	793.599	0.037370037732195854	0.718212	FALSE	TRUE
870	27812.9	24	739.233	0.0332127	0.6710971851464097	FALSE	TRUE
871	21930.5	24	679.884	0.028674343001512333	0.5259581103849911	FALSE	TRUE
872	25749.7	24	675.344	0.0283272	0.6201912638200339	FALSE	TRUE
873	20077.8	24	718.545	0.0316307	0.48024582941520627	FALSE	TRUE
874	24736.2	24	649.765	0.026371167258703938	0.5951851744385729	FALSE	TRUE
875	9494.3	24	608.062	0.023182172338476224	0.21911568364113826	FALSE	FALSE
876	20315.2	24	735.363	0.0329168	0.48610298535627133	FALSE	TRUE
877	27553.5	24	697.495	0.030021	0.6646969195427892	FALSE	TRUE
878	24210.3	24	702.813	0.030427705218280945	0.5822092897708656	FALSE	TRUE
879	11517.3	24	613.94	0.023631658278123215	0.2690299585724674	FALSE	TRUE
880	35243.3	24	710.411	0.031008718176674586	0.8544306221077905	FALSE	TRUE
881	24721.1	24	724.524	0.032087927953169657	0.5948121874874166	FALSE	TRUE
882	21023.7	24	1009.72	0.0538966	0.5035837292911685	TRUE	TRUE
883	30342.6	24	707.532	0.0307886	0.7335132957745812	FALSE	TRUE
884	27346.7	24	776.782	0.0360841	0.6595932875475012	FALSE	TRUE
885	13972	24	704.369	0.030546691288728497	0.32959640724519934	FALSE	TRUE
886	22870.2	24	706.589	0.0307165	0.5491444912514242	FALSE	TRUE
887	27543.7	24	658.06	0.027005479247368753	0.6644537390578652	FALSE	TRUE
888	24094	24	747.039	0.0338096	0.5793384227534821	FALSE	TRUE
889	24685.2	24	736.326	0.0329904	0.5939259209473934	FALSE	TRUE
890	21351.4	24	705.681	0.030647018875121296	0.5116691103147214	FALSE	TRUE
891	29945.3	24	732.395	0.0326898	0.7237101071494273	FALSE	TRUE
892	24316.7	24	851.189	0.0417739	0.584833	TRUE	TRUE
893	15658	24	683.532	0.028953302631970355	0.37119445734037926	FALSE	TRUE
894	27093.1	24	839.861	0.040907655721299147	0.6533369415632558	FALSE	TRUE
895	24589	24	728.336	0.0323794	0.5915527646383993	FALSE	TRUE
896	20580.5	24	640.62	0.025671856452635252	0.49264907042680545	FALSE	TRUE
897	21505.1	24	684.88	0.029056383109453198	0.5154629578089754	FALSE	TRUE
898	21227.2	24	755.493	0.0344561	0.508607	FALSE	TRUE
899	20559	24	684.167	0.029001860572030896	0.49211940773708723	FALSE	TRUE
900	15201.6	24	674.92	0.0282947	0.35993275329260854	FALSE	TRUE
901	27746.3	24	741.982	0.0334229	0.6694537183322556	FALSE	TRUE
902	30068.8	24	683.584	0.028957279030211527	0.7267565496873789	FALSE	TRUE
903	31323	24	768.574	0.0354564	0.7577018092075396	FALSE	TRUE
904	38600.8	24	821.46	0.0395005	0.9372711053816315	FALSE	TRUE
905	15062.1	24	662.796	0.0273676	0.35649195668702904	FALSE	TRUE
906	19970.2	24	705.234	0.030612837144086556	0.4775911008970044	FALSE	TRUE
907	24427.8	24	671.718	0.0280499	0.5875739657526082	FALSE	TRUE
908	25922.2	24	775.308	0.035971339650861536	0.6244480572800579	FALSE	TRUE
909	27605.7	24	721.213	0.031834738442082344	0.6659853616006962	FALSE	TRUE
910	23033.5	24	921.172	0.0471254	0.5531728835599728	TRUE	TRUE
911	22853.4	24	695.968	0.0299043	0.5487285480072228	FALSE	TRUE
912	29808.1	24	725.945	0.0321966	0.7203257138097303	FALSE	TRUE
913	15943.5	24	697.129	0.029993054302841427	0.37823968417329296	FALSE	TRUE
914	16798.8	24	628.529	0.024747267392364446	0.3993413894764435	FALSE	TRUE
915	22463.6	24	687.384	0.029247861978605297	0.5391120132343874	FALSE	TRUE
916	11086.1	24	972.535	0.0510531	0.2583911331105232	TRUE	TRUE
917	28449.4	24	721.136	0.0318289	0.6868015469594939	FALSE	TRUE
918	28596.2	24	791.48	0.037207999503867856	0.6904235199348783	FALSE	TRUE
919	26649.7	24	775.93	0.036018903491361776	0.642396	FALSE	TRUE
920	19143.2	24	675.77	0.0283597	0.45718639290702534	FALSE	TRUE
921	15995.7	24	727.546	0.032319	0.3795270406040351	FALSE	TRUE
922	24341.8	24	804.931	0.038236586671984846	0.585452	FALSE	TRUE
923	27636.7	24	829.206	0.0400929	0.6667489029244034	FALSE	TRUE
924	30853.1	24	837.197	0.040703941780635716	0.7461084954075998	FALSE	TRUE
925	21982.9	24	658.727	0.027056484201731557	0.5272516844985864	FALSE	TRUE
926	27000.3	24	736.751	0.033022916824225076	0.6510477486461244	FALSE	TRUE
927	18359.3	24	737.132	0.0330521	0.437845	FALSE	TRUE
928	27972.8	24	808.463	0.038506675875597154	0.6750425516501929	FALSE	TRUE
929	24440.6	24	734.742	0.0328693	0.5878901546643676	FALSE	TRUE
930	16278.1	24	694.136	0.029764181996382855	0.3864956567017936	FALSE	TRUE
931	29055.3	24	687.59	0.0292636	0.7017501888991268	FALSE	TRUE
932	11170.9	24	628.742	0.024763555331313882	0.26048266786361995	FALSE	TRUE
933	29447.5	24	663.684	0.0274355	0.7114284070336009	FALSE	TRUE
934	26924.9	24	730.82	0.032569378017139966	0.6491868849922111	FALSE	TRUE
935	22975.5	24	726.696	0.032254	0.5517421256500934	FALSE	TRUE
936	28392	24	737.714	0.0330966	0.6853850995895145	FALSE	TRUE
937	26972.8	24	824.92	0.0397651	0.6503679486541777	FALSE	TRUE
938	17973.2	24	635.551	0.0252842	0.42831850564012924	FALSE	TRUE
939	24479.4	24	673.779	0.028207498554158664	0.5888471350101734	FALSE	TRUE
940	21302.5	24	737.936	0.033113532822605776	0.5104642862218517	FALSE	TRUE
941	18392.2	24	635.364	0.025269934353488507	0.43865713051765076	FALSE	TRUE
942	20141.9	24	648.413	0.026267780904433314	0.4818264285471782	FALSE	TRUE
943	27406.7	24	711.402	0.0310845	0.6610747491806477	FALSE	TRUE
944	33705.4	24	683.878	0.028979760974113578	0.816483	FALSE	TRUE
945	21681.5	24	1036.82	0.0559689	0.5198154098262286	TRUE	TRUE
946	19729.8	24	1075.86	0.0589539	0.471659	TRUE	TRUE
947	32632.2	24	716.895	0.0315045	0.7900040780104047	FALSE	TRUE
948	15455.6	24	653.419	0.026650585704343626	0.36619968414171106	FALSE	TRUE
949	22028.2	24	839.939	0.0409136	0.5283693870114777	FALSE	TRUE
950	23278.2	24	736.53	0.033006017131700066	0.5592108210973283	FALSE	TRUE
951	22511.3	24	781.376	0.0364354	0.5402875007204617	FALSE	TRUE
952	22033.2	24	705.192	0.0306096	0.5284919641877259	FALSE	TRUE
953	24618.9	24	722.872	0.0319616	0.5922911144772133	FALSE	TRUE
954	35886.5	24	708.034	0.030826950895534593	0.8703	FALSE	TRUE
955	25283	24	826.116	0.0398566	0.6086756710557587	FALSE	TRUE
956	33404.9	24	677.43	0.028486687592207512	0.8090693688124188	FALSE	TRUE
957	17123.9	24	691.666	0.029575303079926913	0.40736331065754267	FALSE	TRUE
958	21777.1	24	757.21	0.034587400124537745	0.5221734907216381	FALSE	TRUE
959	18529.4	24	749.01	0.0339604	0.44204142516396916	FALSE	TRUE
960	29910.9	24	615.351	0.0237396	0.722862	FALSE	TRUE
961	24537.4	24	695.619	0.029877585815453373	0.5902791512606304	FALSE	TRUE
962	20312.7	24	886.694	0.044488937621858446	0.4860423136017636	TRUE	TRUE
963	25050.6	24	885.17	0.0443724	0.6029424493248978	TRUE	TRUE
964	21827.8	24	760.025	0.034802660913939965	0.5234251201493192	FALSE	TRUE
965	24311.3	24	743.882	0.0335682	0.5847008781342057	FALSE	TRUE
966	17825.3	24	689.262	0.0293915	0.42466988545251705	FALSE	TRUE
967	16773.4	24	790.814	0.0371571	0.3987158708427388	FALSE	TRUE
968	19765.8	24	764.468	0.0351424	0.4725472524158166	FALSE	TRUE
969	31918.5	24	774.175	0.035884700050722015	0.7723945638897508	FALSE	TRUE
970	27227.7	24	704.003	0.030518703562646365	0.6566581958139797	FALSE	TRUE
971	23448.1	24	682.487	0.028873392321162063	0.5634015640137098	FALSE	TRUE
972	17931.2	24	829.087	0.0400838	0.427283	FALSE	TRUE
973	24036	24	692.299	0.029623708081593553	0.5779080102704278	FALSE	TRUE
974	26144.2	24	751.503	0.034151	0.6299233191925461	FALSE	TRUE
975	29015	24	732.614	0.0327066	0.7007569634100221	FALSE	TRUE
976	23309.3	24	677.587	0.028498693256127996	0.5599785322162822	FALSE	TRUE
977	18914	24	722.005	0.0318953	0.45153002864476627	FALSE	TRUE
978	20479.8	24	738.622	0.033166	0.4901657229605803	FALSE	TRUE
979	21114	24	648.174	0.026249504766363282	0.5058128919607533	FALSE	TRUE
980	20419	24	671.281	0.028016478500188232	0.48866353571792326	FALSE	TRUE
981	21329.8	24	738.069	0.0331237	0.5111368322504697	FALSE	TRUE
982	18304.3	24	783.102	0.0365673	0.43648873829595225	FALSE	TRUE
983	19119.7	24	642.202	0.025792830722203394	0.4566056563938703	FALSE	TRUE
984	31160.1	24	814.038	0.038933	0.7536824473431349	FALSE	TRUE
985	16863	24	619.771	0.024077550165513755	0.40092630644373023	FALSE	TRUE
986	20020.6	24	576.572	0.0207742	0.4788345634476045	FALSE	TRUE
987	19334.6	24	667.553	0.027731401333974556	0.46190901911414406	FALSE	TRUE
988	33647.3	24	676.138	0.028387889389753642	0.8150519887110567	FALSE	TRUE
989	28774.7	24	661.707	0.027284362408629827	0.6948268730621555	FALSE	TRUE
990	37950.8	24	679.747	0.028663866721530765	0.921232	FALSE	TRUE
991	27507.4	24	671.482	0.0280318	0.6635586888071445	FALSE	TRUE
992	18809.6	24	669.071	0.027847481574938177	0.4489563520637575	FALSE	TRUE
993	38422.4	24	975.231	0.051259290911842406	0.9328694300417908	TRUE	TRUE
994	17996.6	24	648.198	0.026251340027089978	0.4288952944181394	FALSE	TRUE
995	10509.7	24	679.718	0.028661649114819342	0.2441697873512987	FALSE	TRUE
996	27926.1	24	1014.2	0.054239	0.6738897389678569	TRUE	TRUE
997	31246.6	24	775.146	0.035959	0.7558181473831649	FALSE	TRUE
998	21664.1	24	867.731	0.0430389	0.5193852794088504	TRUE	TRUE
999	16817.1	24	656.727	0.026903545807840098	0.39979439208431733	FALSE	TRUE
1000	21892.7	24	615.624	0.0237604	0.5250250631835011	FALSE	TRUE
1001	22990.3	24	695.244	0.029848909866598727	0.5521064275839309	FALSE	TRUE
1002	22789.3	24	714.646	0.0313326	0.5471470853081879	FALSE	TRUE
1003	18277.2	24	694.776	0.029813122282428123	0.4358195231688628	FALSE	TRUE
1004	14905.3	24	621.164	0.024184071756859157	0.35262295418495454	FALSE	TRUE
1005	16999.2	24	635.635	0.025290657505860795	0.4042862731722184	FALSE	TRUE
1006	24620.2	24	713.462	0.031242025696556004	0.5923225976649937	FALSE	TRUE
1007	19946.7	24	658.251	0.027020084863985386	0.4770116473977714	FALSE	TRUE
1008	18657.2	24	679.825	0.0286698	0.44519470328427885	FALSE	TRUE
1009	22843.9	24	742.787	0.033484484896989505	0.5484959030404667	FALSE	TRUE
1010	21667.4	24	678.647	0.028579750604890476	0.5194676637066549	FALSE	TRUE
1011	20929.9	24	665.537	0.027577239432931968	0.5012709980032357	FALSE	TRUE
1012	18977.8	24	628.569	0.0247503	0.4531060632079769	FALSE	TRUE
1013	36208	24	829.924	0.040147781311249436	0.8782311471960421	FALSE	TRUE
1014	21806.4	24	666.332	0.027638	0.5228953340928777	FALSE	TRUE
1015	12280.9	24	656.557	0.026890546044359327	0.28787099334490807	FALSE	TRUE
1016	27135.9	24	707.408	0.030779081178246567	0.654392	FALSE	TRUE
1017	22535.4	24	742.769	0.0334831	0.5408830165670654	FALSE	TRUE
1018	18954.8	24	607.253	0.0231203	0.4525377127138389	FALSE	TRUE
1019	20539.2	24	804.914	0.038235286695636764	0.49162964184567676	FALSE	TRUE
1020	15462	24	728.581	0.032398163485178474	0.36635897525480654	FALSE	TRUE
1021	26340.5	24	729.345	0.0324566	0.634768	FALSE	TRUE
1022	21741.5	24	644.711	0.025984691937340227	0.5212961312590354	FALSE	TRUE
1023	18969.8	24	869.033	0.0431384	0.45290714670336485	TRUE	TRUE
1024	18259.7	24	676.931	0.0284485	0.43538657999019387	FALSE	TRUE
1025	25016.1	24	789.25	0.037037473194678885	0.6020907748140815	FALSE	TRUE
1026	24030.8	24	686.935	0.029213527309176663	0.5777804737519038	FALSE	TRUE
1027	25174.5	24	738.37	0.0331467	0.6059989585874689	FALSE	TRUE
1028	20199.5	24	716.188	0.031450480727430064	0.4832485507864283	FALSE	TRUE
1029	19041.1	24	636.483	0.025355503384870765	0.45466613411719564	FALSE	TRUE
1030	19630.3	24	763.728	0.0350858	0.46920475441534437	FALSE	TRUE
1031	23451.6	24	765.36	0.035210624079645425	0.563488	FALSE	TRUE
1032	25245.8	24	620.632	0.024143390144084027	0.6077575018810959	FALSE	TRUE
1033	3923.07	24	612.424	0.023515730975553487	0.0816549	FALSE	FALSE
1034	33060.2	24	815.264	0.039026742884025065	0.8005650590699611	FALSE	TRUE
1035	16660.3	24	952.324	0.0495076	0.3959241065683207	TRUE	TRUE
1036	27901	24	649.222	0.026329644484762407	0.6732715236441702	FALSE	TRUE
1037	20305.4	24	717.698	0.0315659	0.485861	FALSE	TRUE
1038	23518.9	24	631.276	0.0249573	0.5651493990757563	FALSE	TRUE
1039	20208.9	24	659.423	0.027109706762805785	0.48348033218612146	FALSE	TRUE
1040	32812.5	24	889.289	0.044687375187932615	0.794452	TRUE	TRUE
1041	24427.1	24	727.256	0.0322968	0.5875587669723004	FALSE	TRUE
1042	32365.7	24	840.082	0.0409246	0.7834300873870653	FALSE	TRUE
1043	16590.3	24	627.697	0.024683645020505605	0.3941973918892992	FALSE	TRUE
1044	20704.3	24	1004.97	0.0535337	0.4957030630082216	TRUE	TRUE
1045	23460.9	24	895.463	0.0451595	0.5637188632259786	TRUE	TRUE
1046	28531.6	24	736.301	0.0329885	0.6888299672969621	FALSE	TRUE
1047	32842.8	24	783.309	0.0365832	0.795201	FALSE	TRUE
1048	17715.8	24	779.617	0.036300845420500674	0.4219666491387226	FALSE	TRUE
1049	23114.9	24	670.699	0.027971973427565817	0.5551803809011733	FALSE	TRUE
1050	16397.1	24	742.59	0.0334694	0.3894308224553491	FALSE	TRUE
1051	13199.7	24	684.764	0.029047512682607492	0.31053970276712545	FALSE	TRUE
1052	35782.2	24	719.76	0.0317236	0.8677265447290237	FALSE	TRUE
1053	29655.2	24	805.476	0.0382783	0.7165530607185352	FALSE	TRUE
1054	13473.7	24	646.64	0.0261322	0.3172998044292009	FALSE	TRUE
1055	23890.8	24	508.123	0.015539917264917057	0.5743246510794293	FALSE	TRUE
1056	22925.3	24	790.483	0.0371318	0.5505030796281866	FALSE	TRUE
1057	37954.8	24	1193.92	0.0679825	0.9213317299607043	TRUE	TRUE
1058	28760.4	24	940.633	0.0486136	0.6944754999609175	TRUE	TRUE
1059	21874	24	665.167	0.0275489	0.5245631041515173	FALSE	TRUE
1060	30560.2	24	834.95	0.0405321	0.7388812286378182	FALSE	TRUE
1061	21968.7	24	767.247	0.0353549	0.5269008542109307	FALSE	TRUE
1062	25988.1	24	763.319	0.035054550448679195	0.6260720814986235	FALSE	TRUE
1063	21780.7	24	685.936	0.0291371	0.5222623394357424	FALSE	TRUE
1064	10308.1	24	653.62	0.026666	0.23919438272818502	FALSE	TRUE
1065	21864.5	24	693.143	0.0296882	0.5243301631046253	FALSE	TRUE
1066	21978	24	641.779	0.0257605	0.5271296501359205	FALSE	TRUE
1067	26740.4	24	688.688	0.0293476	0.6446334932560841	FALSE	TRUE
1068	29863.9	24	876.118	0.0436802	0.7217027331749503	TRUE	TRUE
1069	21594.6	24	644.538	0.025971462766268615	0.5176715675824624	FALSE	TRUE
1070	20042	24	615.687	0.0237652	0.47936314051015794	FALSE	TRUE
1071	30899.9	24	684.964	0.0290628	0.7472638000977461	FALSE	TRUE
1072	28805.1	24	757.549	0.0346133	0.6955785711804281	FALSE	TRUE
1073	31570.6	24	818.328	0.039261	0.7638117435645997	FALSE	TRUE
1074	15369.6	24	959.104	0.0500261	0.36407925690202275	TRUE	TRUE
1075	12882.7	24	635.051	0.025245999494844493	0.3027178083911479	FALSE	TRUE
1076	21506.7	24	614.592	0.0236815	0.5155022871203563	FALSE	TRUE
1077	29039.7	24	933.444	0.0480639	0.7013657288427056	TRUE	TRUE
1078	15353.6	24	715.269	0.0313802	0.36368357047378347	FALSE	TRUE
1079	24557	24	697.185	0.0299973	0.5907620086155373	FALSE	TRUE
1080	27477.9	24	964.122	0.050409794602972305	0.6628318614202846	TRUE	TRUE
1081	30070.4	24	716.647	0.0314856	0.7267970139726139	FALSE	TRUE
1082	27748.4	24	673.336	0.028173622699911704	0.6695051129091729	FALSE	TRUE
1083	29076.4	24	822.071	0.0395473	0.7022714873250069	FALSE	TRUE
1084	16700.5	24	640.499	0.0256626	0.396917	FALSE	TRUE
1085	13231.2	24	702.155	0.030377388486690655	0.3113181467910045	FALSE	TRUE
1086	25977.8	24	698.22	0.030076482196709216	0.6258177980086045	FALSE	TRUE
1087	18304.8	24	628.463	0.024742220425366026	0.4365004828080082	FALSE	TRUE
1088	28675.5	24	798.922	0.0377771	0.692379	FALSE	TRUE
1089	26767.1	24	683.218	0.028929291304129395	0.6452923455784183	FALSE	TRUE
1090	30275.3	24	675.036	0.028303620334719438	0.7318529030459936	FALSE	TRUE
1091	21059.1	24	1288.11	0.075185	0.5044576344855194	TRUE	TRUE
1092	14946.7	24	636.144	0.0253296	0.3536440358801752	FALSE	TRUE
1093	21119.1	24	692.87	0.029667371993049568	0.5059391948120444	FALSE	TRUE
1094	26452.3	24	755.927	0.0344893	0.6375253000476098	FALSE	TRUE
1095	22589.7	24	823.101	0.039626	0.5422236427489185	FALSE	TRUE
1096	27815.1	24	881.454	0.0440882	0.671152	TRUE	TRUE
1097	26064.7	24	652.237	0.026560199113553774	0.6279618623124728	FALSE	TRUE
1098	18564.6	24	727.381	0.0323064	0.44291	FALSE	TRUE
1099	21086.3	24	721.565	0.0318617	0.5051296623738996	FALSE	TRUE
1100	26739.2	24	923.603	0.0473113	0.6446061551902059	TRUE	TRUE
1101	15468.6	24	639.578	0.0255922	0.3665210051091588	FALSE	TRUE
1102	30922.5	24	699.899	0.030204873978381095	0.7478206281399299	FALSE	TRUE
1103	27402.5	24	822.249	0.0395609	0.6609708990729929	FALSE	TRUE
1104	18557.2	24	708.171	0.0308374	0.44272828173248724	FALSE	TRUE
1105	34178.7	24	1127.5	0.0629029	0.8281630092874418	TRUE	TRUE
1106	35949.2	24	838.15	0.040776816925325005	0.871846	FALSE	TRUE
1107	29884.6	24	713.273	0.031227573018333264	0.7222121883953957	FALSE	TRUE
1108	23083.1	24	652.697	0.026595374944148816	0.554396	FALSE	TRUE
1109	19274.6	24	818.993	0.0393119	0.4604289391882983	FALSE	TRUE
1110	19165.6	24	784.976	0.0367106	0.4577389277872391	FALSE	TRUE
1111	21025.1	24	674.286	0.028246268437010145	0.5036202458412585	FALSE	TRUE
1112	17204.6	24	741.082	0.0333541	0.40935543650502265	FALSE	TRUE
1113	29745	24	776.494	0.036062	0.7187674934013607	FALSE	TRUE
1114	24838	24	747.676	0.0338583	0.5976970689645644	FALSE	TRUE
1115	29561.5	24	651.41	0.026497	0.7142413903844226	FALSE	TRUE
1116	24907.3	24	825.917	0.039841369239087904	0.5994054266751623	FALSE	TRUE
1117	16965.2	24	620.468	0.0241308	0.403448	FALSE	TRUE
1118	19059	24	790.846	0.0371595	0.4551098348741344	FALSE	TRUE
1119	22597.4	24	600.123	0.022575083383924086	0.5424136521761102	FALSE	TRUE
1120	36245.2	24	875.271	0.0436154	0.8791489956172246	TRUE	TRUE
1121	31331.7	24	707.251	0.030767075514326083	0.7579182437868571	FALSE	TRUE
1122	15893.9	24	659	0.0270774	0.3770152941181115	FALSE	TRUE
1123	22930.9	24	761.809	0.0349391	0.5506411516648784	FALSE	TRUE
1124	22098.3	24	757.228	0.0345888	0.5300993585719938	FALSE	TRUE
1125	18292.4	24	802.981	0.0380875	0.4361946073543148	FALSE	TRUE
1126	21934.8	24	711.816	0.031116157398383342	0.5260654394342422	FALSE	TRUE
1127	24383.5	24	782.09	0.03649	0.5864807638709597	FALSE	TRUE
1128	29873.6	24	765.405	0.035214065193507976	0.721941	FALSE	TRUE
1129	24308.6	24	715.064	0.031364529350063064	0.5846331004564371	FALSE	TRUE
1130	17433.9	24	656.907	0.026917310263290337	0.4150120968474177	FALSE	TRUE
1131	29735.4	24	750.682	0.034088209206876025	0.7185322577334158	FALSE	TRUE
1132	24389.5	24	765.712	0.035237541236970316	0.5866308764998434	FALSE	TRUE
1133	26979.3	24	637.742	0.0254518	0.6505301512219426	FALSE	TRUE
1134	19292.4	24	618.158	0.023954205350840297	0.4608672858294468	FALSE	TRUE
1135	25389.2	24	805.129	0.0382517	0.611296	FALSE	TRUE
1136	19916.1	24	791.487	0.0372085	0.4762567417446936	FALSE	TRUE
1137	22424.9	24	638.81	0.0255334	0.5381576235897704	FALSE	TRUE
1138	20822.3	24	659.767	0.027136	0.4986157760181406	FALSE	TRUE
1139	20331	24	717.674	0.0315641	0.48649309560861836	FALSE	TRUE
1140	23169.4	24	713.468	0.031242484511737677	0.5565253002449965	FALSE	TRUE
1141	18553.6	24	662.855	0.027372149046723523	0.44263810065777165	FALSE	TRUE
1142	33351	24	956.023	0.0497905	0.8077412026696165	TRUE	TRUE
1143	19699.5	24	673.839	0.0282121	0.4709125693123598	FALSE	TRUE
1144	16823.7	24	717.26	0.031532455706555884	0.39995738419911114	FALSE	TRUE
1145	30382.9	24	1058.21	0.057604857812792856	0.7345080263377098	TRUE	TRUE
1146	21677.4	24	1382.91	0.082434	0.5197139530330055	TRUE	TRUE
1147	30092.5	24	684.529	0.029029542421325247	0.7273427143363582	FALSE	TRUE
1148	19767.7	24	657.356	0.026951644932718965	0.47259442785079775	FALSE	TRUE
1149	19001.3	24	711.338	0.031079605122243278	0.45368522062707406	FALSE	TRUE
1150	23244.1	24	768.067	0.0354176	0.5583693860245439	FALSE	TRUE
1151	24390.9	24	750.093	0.0340432	0.5866647036553659	FALSE	TRUE
1152	30008	24	870.516	0.043251818953670446	0.7252574466128038	TRUE	TRUE
1153	29322.1	24	679.015	0.028607891269366494	0.7083346903672895	FALSE	TRUE
1154	21959.4	24	831.832	0.0402937	0.5266701584384024	FALSE	TRUE
1155	21231.7	24	775.328	0.035972869034800445	0.508717	FALSE	TRUE
1156	13292.7	24	678.795	0.0285911	0.3128344471868045	FALSE	TRUE
1157	11312.3	24	658.275	0.0270219	0.26397179955137934	FALSE	TRUE
1158	9689.86	24	841.864	0.0410608	0.2239407289019217	FALSE	FALSE
1159	30120.9	24	665.655	0.0275863	0.7280438814447764	FALSE	TRUE
1160	27723.8	24	674.557	0.028267	0.6688982473240278	FALSE	TRUE
1161	14234.1	24	717.893	0.0315809	0.33606126766512784	FALSE	TRUE
1162	23405.5	24	649.947	0.026385084652548064	0.5623527001324071	FALSE	TRUE
1163	21926.6	24	629.624	0.024831001163020023	0.5258619090141796	FALSE	TRUE
1164	30901.3	24	799.022	0.0377847	0.7472970844396861	FALSE	TRUE
1165	22373.6	24	687.798	0.029279520226140828	0.5368917082955339	FALSE	TRUE
1166	15867.6	24	644.544	0.0259719	0.3763651268130961	FALSE	TRUE
1167	37821.1	24	784.323	0.0366607	0.9180332245337528	FALSE	TRUE
1168	26550.8	24	892.162	0.044907071190757694	0.6399562166564421	TRUE	TRUE
1169	29322.8	24	720.199	0.0317572	0.708351	FALSE	TRUE
1170	24453.6	24	794.016	0.0374019	0.5882116730185726	FALSE	TRUE
1171	32671.8	24	1066.08	0.058206211577574066	0.7909819073324444	TRUE	TRUE
1172	24804.8	24	814.242	0.0389486	0.5968757179943296	FALSE	TRUE
1173	17127.6	24	690.301	0.029470922626095995	0.40745497213293763	FALSE	TRUE
1174	13902.1	24	806.201	0.0383337	0.3278707781933427	FALSE	TRUE
1175	31269.9	24	876.106	0.0436793	0.7563931103336705	TRUE	TRUE
1176	27565.6	24	699.138	0.030146680919505394	0.6649944554059891	FALSE	TRUE
1177	25009.9	24	687.997	0.0292947	0.6019368871634655	FALSE	TRUE
1178	15717.6	24	725.557	0.0321669	0.3726652354152899	FALSE	TRUE
1179	15436.5	24	703.128	0.0304518	0.36572973094605893	FALSE	TRUE
1180	21886.4	24	601.618	0.022689404833357952	0.5248697198055504	FALSE	TRUE
1181	17546.2	24	672.397	0.0281018	0.4177841471194561	FALSE	TRUE
1182	26549.4	24	784.108	0.0366443	0.6399224141742642	FALSE	TRUE
1183	23648.2	24	777.474	0.036137	0.5683395144996365	FALSE	TRUE
1184	25787.7	24	732.646	0.032709	0.6211274938829845	FALSE	TRUE
1185	20586.1	24	692.978	0.0296756	0.49278721648353124	FALSE	TRUE
1186	27033.6	24	777.412	0.0361322	0.6518676932357138	FALSE	TRUE
1187	13809.8	24	811.316	0.038724842494483325	0.32559406998860685	FALSE	TRUE
1188	15587.6	24	686.586	0.029186839559442606	0.36945708377646663	FALSE	TRUE
1189	34082.8	24	824.292	0.0397171	0.8257965394548495	FALSE	TRUE
1190	15019.2	24	785.863	0.0367785	0.3554324832675246	FALSE	TRUE
1191	31421.5	24	734.959	0.032885884023298326	0.7601324544095808	FALSE	TRUE
1192	26514.9	24	867.582	0.0430275	0.6390705176033459	TRUE	TRUE
1193	37998.1	24	998.499	0.0530386	0.9224002338243527	TRUE	TRUE
1194	12991.6	24	692.935	0.029672342490851034	0.3054046862774358	FALSE	TRUE
1195	18962.1	24	726.241	0.032219225564325465	0.4527179268232022	FALSE	TRUE
1196	38178.6	24	946.574	0.049067913134968666	0.9268534024344894	TRUE	TRUE
1197	28161	24	743.046	0.0335043	0.6796860504410016	FALSE	TRUE
1198	30330	24	782.889	0.0365511	0.7332027323854032	FALSE	TRUE
1199	23350.1	24	680.993	0.0287591	0.5609844398045398	FALSE	TRUE
1200	29660.4	24	847.388	0.0414832	0.7166818309042919	FALSE	TRUE
1201	26227.3	24	786.771	0.0368479	0.6319738221734809	FALSE	TRUE
1202	21499.3	24	792.906	0.037317	0.5153197290432506	FALSE	TRUE
1203	20875	24	769.621	0.0355365	0.4999152223877639	FALSE	TRUE
1204	14398.3	24	780.263	0.0363502	0.3401147527651911	FALSE	TRUE
1205	22165.3	24	689.661	0.029422	0.5317526700506653	FALSE	TRUE
1206	22635.2	24	876.745	0.0437281	0.5433459591772605	TRUE	TRUE
1207	21534	24	758.105	0.0346558	0.5161753019425226	FALSE	TRUE
1208	30813.8	24	844.067	0.0412293	0.7451377720088209	FALSE	TRUE
1209	20716.4	24	601.566	0.022685428435116773	0.49600227665885804	FALSE	TRUE
1210	25031.1	24	813.402	0.0388844	0.60246	FALSE	TRUE
1211	34130.4	24	880.976	0.0440517	0.8269696829731815	TRUE	TRUE
1212	7948.78	24	659.34	0.0271034	0.18098248666257682	FALSE	FALSE
1213	23074	24	723.429	0.0320042	0.5541726228120666	FALSE	TRUE
1214	26547.7	24	683.792	0.028973184623176242	0.6398797046146656	FALSE	TRUE
1215	34789.4	24	700.071	0.030218	0.8432295157944937	FALSE	TRUE
1216	35922	24	1350.51	0.0799567	0.8711761497186451	TRUE	TRUE
1217	31416.2	24	763.281	0.0350516	0.7600023025165233	FALSE	TRUE
1218	24055.4	24	755.153	0.0344301	0.5783856615496125	FALSE	TRUE
1219	21642.3	24	945.207	0.048963379742743854	0.5188470797418814	TRUE	TRUE
1220	28428.3	24	735.083	0.032895366203719606	0.6862805199404051	FALSE	TRUE
1221	18175.7	24	791.854	0.0372366	0.4333144631593409	FALSE	TRUE
1222	34708.4	24	1030.98	0.0555228	0.8412320111578788	TRUE	TRUE
1223	14055.9	24	656.249	0.026867	0.33166469970763074	FALSE	TRUE
1224	6871.59	24	1610.73	0.0998551	0.15440460653318586	TRUE	FALSE
1225	15295.7	24	618.928	0.024013086632488505	0.36225527989836953	FALSE	TRUE
1226	21671.2	24	476.885	0.0131512	0.5195604848292487	FALSE	TRUE
1227	13744.2	24	878.493	0.043861813737706534	0.3239741168719094	TRUE	TRUE
1228	18653.5	24	669.998	0.0279184	0.4451027457287479	FALSE	TRUE
1229	14485.5	24	550.873	0.018808975434346956	0.34226565158552885	FALSE	TRUE
1230	30267.6	24	819.245	0.0393312	0.7316613145247441	FALSE	TRUE
1231	17599.2	24	743.611	0.0335475	0.4190903539855149	FALSE	TRUE
1232	17343.8	24	628.268	0.024727308931961612	0.41278826362027843	FALSE	TRUE
1233	27952.7	24	636.596	0.025364144404125637	0.6745467407893417	FALSE	TRUE
1234	28427.7	24	925.826	0.0474813	0.6862649017132382	TRUE	TRUE
1235	18459.9	24	656.365	0.026875863958545746	0.4403268250971735	FALSE	TRUE
1236	14785	24	976.048	0.051321766245747066	0.3496557871033809	TRUE	TRUE
1237	29186.4	24	655.387	0.026801077083932822	0.7049858019705515	FALSE	TRUE
1238	20749.6	24	698.86	0.030125422482754478	0.4968203214009091	FALSE	TRUE
1239	21009.8	24	695.583	0.029874832924363322	0.5032407698004578	FALSE	TRUE
1240	27341.8	24	712.581	0.031174656334046823	0.6594720920785537	FALSE	TRUE
1241	17387	24	622.904	0.0243171	0.41385444818952916	FALSE	TRUE
1242	5423.69	24	790.62	0.037142235994494524	0.11868004613323292	FALSE	FALSE
1243	25631.4	24	883.824	0.0442695	0.6172719136804025	TRUE	TRUE
1244	14360.9	24	933.741	0.0480866	0.3391900204808499	TRUE	TRUE
1245	36526.7	24	796.184	0.037567710606300556	0.8860942460575943	FALSE	TRUE
1246	34880.9	24	929.856	0.0477895	0.8454885085377668	TRUE	TRUE
1247	24695.5	24	729.316	0.0324544	0.5941809939844412	FALSE	TRUE
1248	25941.9	24	693.771	0.029736270739497663	0.6249331599093285	FALSE	TRUE
1249	19685.3	24	701.668	0.030340147987778083	0.4705627012851457	FALSE	TRUE
1250	3342.54	24	664.192	0.027474388363039965	0.0673311	FALSE	FALSE
1251	31539.8	24	657.164	0.026936962846905384	0.7630512864089743	FALSE	TRUE
1252	9890.65	24	884.285	0.0443047	0.22889498846866566	TRUE	FALSE
1253	24330.7	24	801.704	0.0379898	0.585179	FALSE	TRUE
1254	23854	24	780.065	0.0363351	0.5734180537034099	FALSE	TRUE
1255	17782.5	24	652.454	0.026576792929290997	0.4236129533875121	FALSE	TRUE
1256	22547.4	24	919.476	0.0469958	0.5411780850957997	TRUE	TRUE
1257	23546.1	24	719.863	0.031731505026205614	0.5658214269641364	FALSE	TRUE
1258	32307	24	811.34	0.0387267	0.7819820087892376	FALSE	TRUE
1259	18970.5	24	737.668	0.033093	0.452924	FALSE	TRUE
1260	15337.4	24	637.309	0.0254187	0.3632852439976661	FALSE	TRUE
1261	8888.93	24	843.038	0.041150598359995724	0.20417923033376523	FALSE	FALSE
1262	22062.8	24	861.558	0.0425668	0.5292222951895269	TRUE	TRUE
1263	24976.6	24	1028.84	0.0553589	0.601116	TRUE	TRUE
1264	20116.7	24	777.566	0.036144	0.4812064367426763	FALSE	TRUE
1265	19836.9	24	689.763	0.0294298	0.4743026868680169	FALSE	TRUE
1266	5175.33	24	616.3	0.023812125582915133	0.11255212490791909	FALSE	FALSE
1267	10301.1	24	2982.31	0.20473878084088742	0.23902226147586872	TRUE	TRUE
1268	33503.6	24	1201.27	0.0685445	0.8115061083305897	TRUE	TRUE
1269	18067.3	24	747.709	0.0338609	0.4306402673722059	FALSE	TRUE
1270	27905.4	24	667.599	0.027734918917034068	0.6733786553066641	FALSE	TRUE
1271	6093.39	24	642.512	0.025816536173256566	0.13520385906901353	FALSE	FALSE
1272	31285.9	24	766.4	0.035290152044468975	0.7567864034474783	FALSE	TRUE
1273	18097.5	24	912.34	0.0464501	0.4313862906212077	TRUE	TRUE
1274	17799.9	24	1183.91	0.0672172	0.42404337988502616	TRUE	TRUE
1275	31714.7	24	1017.1	0.0544608	0.7673671725294482	TRUE	TRUE
1276	15249	24	839.972	0.0409161	0.3611035281698537	FALSE	TRUE
1277	27110	24	771.982	0.035717003101820036	0.6537538717412434	FALSE	TRUE
1278	14480.5	24	747.062	0.0338114	0.34214097717498493	FALSE	TRUE
1279	15706.3	24	625.64	0.0245263	0.37238615521389223	FALSE	TRUE
1280	27556.3	24	689.061	0.0293761	0.6647652400341401	FALSE	TRUE
1281	5827.57	24	675.475	0.028337190312178618	0.12864523993939436	FALSE	FALSE
1282	23837.7	24	674.51	0.0282634	0.5730161495923175	FALSE	TRUE
1283	18849.7	24	721.954	0.0318914	0.44994419876372727	FALSE	TRUE
1284	4405.83	24	742.872	0.033490984778729874	0.0935661	FALSE	FALSE
1285	31795.2	24	730.585	0.032551407755857714	0.7693530806940752	FALSE	TRUE
1286	20964.4	24	931.141	0.0478878	0.5021203778929991	TRUE	TRUE
1287	3241.03	24	665.629	0.027584274599050978	0.0648264	FALSE	FALSE
1288	7565.39	24	751.474	0.0341488	0.17152294838178392	FALSE	FALSE
1289	16161.5	24	760.472	0.034836842644974705	0.3836182759214211	FALSE	TRUE
1290	14518.2	24	873	0.0434418	0.3430717544287667	TRUE	TRUE
1291	7406.08	24	813.714	0.038908215628759193	0.16759233653810474	FALSE	FALSE
1292	29728.6	24	884.138	0.0442935	0.7183631713024922	TRUE	TRUE
1293	10615.3	24	639.377	0.025576805240831706	0.24677460169326257	FALSE	TRUE
1294	5387.31	24	828.852	0.040065806332123616	0.1177823558346341	FALSE	FALSE
1295	27276.3	24	557.065	0.019282472701834908	0.6578559880036225	FALSE	TRUE
1296	24599.8	24	891.752	0.044875718820009944	0.591819	TRUE	TRUE
1297	5917.23	24	1819.87	0.11584838635847643	0.13085745202120094	TRUE	FALSE
1298	24204.4	24	828.924	0.0400713	0.5820637170373986	FALSE	TRUE
1299	15714.9	24	667.032	0.027691560882365834	0.37259841999796295	FALSE	TRUE
1300	1262.12	24	551.04	0.018821745790236887	0.0160003	FALSE	FALSE
1301	4897.29	24	1585.7	0.0979414	0.1056920961999891	TRUE	FALSE
1302	24243.8	24	697.429	0.030016	0.5830342183760755	FALSE	TRUE
1303	16762.6	24	826.994	0.0399237	0.3984498181673192	FALSE	TRUE
1304	14357.4	24	833.308	0.0404066	0.33910561296878367	FALSE	TRUE
1305	19318.2	24	686.594	0.0291875	0.46150304390118346	FALSE	TRUE
1306	30633.6	24	832.577	0.0403507	0.7406918080153236	FALSE	TRUE
1307	7536.1	24	727.426	0.032309841562706165	0.1708002907901708	FALSE	FALSE
1308	21227.3	24	751.091	0.0341195	0.5086071729163263	FALSE	TRUE
1309	22982.1	24	816.113	0.039091665232231995	0.5519035880175185	FALSE	TRUE
1310	20594.9	24	804.329	0.038190552215423515	0.4930040458363632	FALSE	TRUE
1311	9116.7	24	762.739	0.0350102	0.20979897935255568	FALSE	FALSE
1312	31018.3	24	777.697	0.036154024562364884	0.7501844085779549	FALSE	TRUE
1313	24400.5	24	916.954	0.0468029	0.5869015677640582	TRUE	TRUE
1314	18618.8	24	845.967	0.041374576637849755	0.44424766629636914	FALSE	TRUE
1315	17127.1	24	720.269	0.0317626	0.4074426848072992	FALSE	TRUE
1316	7154.79	24	817.614	0.0392064	0.16139219643298444	FALSE	FALSE
1	4360.02	120	589.416	0.021756327692226175	0.0924358	FALSE	FALSE
1	4360.02	120	563.091	0.0197433	0.0924358	FALSE	FALSE
2	6303.89	120	621.853	0.024236759033554763	0.1403974254055706	FALSE	FALSE
2	6303.89	120	702.283	0.0303872	0.1403974254055706	FALSE	FALSE
3	5007.12	120	605.644	0.022997269820261453	0.1084018709501172	FALSE	FALSE
3	5007.12	120	2359.87	0.15714129389398818	0.1084018709501172	TRUE	FALSE
4	2400.21	120	963.435	0.0503573	0.0440807	TRUE	FALSE
4	2400.21	120	1392.61	0.0831758	0.0440807	TRUE	FALSE
5	4646.38	120	584.309	0.0213658	0.0995013	FALSE	FALSE
5	4646.38	120	812.25	0.0387963	0.0995013	FALSE	FALSE
6	5101	120	1213.47	0.0694772	0.11071822921971435	TRUE	FALSE
6	5101	120	2024.97	0.13153237159043926	0.11071822921971435	TRUE	FALSE
7	5890.52	120	618.848	0.024006969096732843	0.13019822959869692	FALSE	FALSE
7	5890.52	120	624.063	0.024405755958804825	0.13019822959869692	FALSE	FALSE
8	5005.61	120	1195.71	0.0681191	0.10836468821972146	TRUE	FALSE
8	5005.61	120	715.134	0.0313699	0.10836468821972146	FALSE	FALSE
9	6032.63	120	596.675	0.022311417592855206	0.13370458328102586	FALSE	FALSE
9	6032.63	120	2650.85	0.17939222435205932	0.13370458328102586	TRUE	FALSE
10	3503.07	120	830.766	0.0402122	0.0712921	FALSE	FALSE
10	3503.07	120	937.227	0.0483532	0.0712921	TRUE	FALSE
11	4878.42	120	1300.6	0.0761396	0.10522633747292841	TRUE	FALSE
11	4878.42	120	966.418	0.0505854	0.10522633747292841	TRUE	FALSE
12	7023.71	120	612.209	0.0234993	0.1581579403955157	FALSE	FALSE
12	7023.71	120	710.962	0.031050852704191684	0.1581579403955157	FALSE	FALSE
13	6122.78	120	955.123	0.0497216	0.13592903334178152	TRUE	FALSE
13	6122.78	120	580.077	0.021042181861950008	0.13592903334178152	FALSE	FALSE
14	4678.07	120	562.677	0.019711617835094338	0.10028303287121146	FALSE	FALSE
14	4678.07	120	595.453	0.022218	0.10028303287121146	FALSE	FALSE
15	6058.82	120	717.637	0.0315613	0.1343508275242411	FALSE	FALSE
15	6058.82	120	551.254	0.018838110198383277	0.1343508275242411	FALSE	FALSE
16	3586.62	120	624.377	0.024429767286645778	0.0733535	FALSE	FALSE
16	3586.62	120	901.836	0.0456468	0.0733535	TRUE	FALSE
17	3154.33	120	938.485	0.0484494	0.0626874	TRUE	FALSE
17	3154.33	120	747.483	0.0338436	0.0626874	FALSE	FALSE
18	3932.23	120	566.04	0.019968783744422815	0.0818807	FALSE	FALSE
18	3932.23	120	1105.99	0.061258	0.0818807	TRUE	FALSE
19	6312.71	120	618.279	0.0239635	0.14061516767215482	FALSE	FALSE
19	6312.71	120	1106.71	0.061313078580282065	0.14061516767215482	TRUE	FALSE
20	4100.65	120	1052.12	0.0571392	0.0860362	TRUE	FALSE
20	4100.65	120	1145.64	0.0642904	0.0860362	TRUE	FALSE
21	4596.95	120	1609.17	0.099736	0.0982816	TRUE	FALSE
21	4596.95	120	721.962	0.031892013870594704	0.0982816	FALSE	FALSE
22	4984.4	120	607.067	0.023106085487515225	0.10784121853951169	FALSE	FALSE
22	4984.4	120	822.593	0.0395872	0.10784121853951169	FALSE	FALSE
23	5228.93	120	734.1	0.032820196983121955	0.11387471487482916	FALSE	FALSE
23	5228.93	120	1723.19	0.1084549620517787	0.11387471487482916	TRUE	FALSE
24	4865.36	120	1829.78	0.11660596669261776	0.10490420228510701	TRUE	FALSE
24	4865.36	120	804.427	0.038198046196724206	0.10490420228510701	FALSE	FALSE
25	6401.19	120	598.25	0.022431856578044734	0.14279826520726793	FALSE	FALSE
25	6401.19	120	615.429	0.0237455	0.14279826520726793	FALSE	FALSE
26	9156.08	120	910.355	0.046298275290791335	0.2107706156650868	TRUE	FALSE
26	9156.08	120	559.435	0.0194637	0.2107706156650868	FALSE	FALSE
27	4464.94	120	1175.63	0.0665835	0.0950244	TRUE	FALSE
27	4464.94	120	578.117	0.0208923	0.0950244	FALSE	FALSE
28	5324.34	120	1276.82	0.0743218	0.11622884803509377	TRUE	FALSE
28	5324.34	120	796.985	0.037628962433054094	0.11622884803509377	FALSE	FALSE
29	4515.63	120	578.95	0.020956001076992175	0.0962751	FALSE	FALSE
29	4515.63	120	829.084	0.0400835	0.0962751	FALSE	FALSE
30	5252.02	120	2499.68	0.1678322993805766	0.1144442743628553	TRUE	FALSE
30	5252.02	120	1023.35	0.054938606322886135	0.1144442743628553	TRUE	FALSE
31	2376.51	120	698.951	0.0301324	0.043496	FALSE	FALSE
31	2376.51	120	839.917	0.0409119	0.043496	FALSE	FALSE
32	6750.69	120	812.123	0.0387866	0.15142159916434342	FALSE	FALSE
32	6750.69	120	728.641	0.032402751636995214	0.15142159916434342	FALSE	FALSE
33	8013.67	120	839.672	0.040893203043076407	0.18258361401730214	FALSE	FALSE
33	8013.67	120	813.751	0.038911	0.18258361401730214	FALSE	FALSE
34	2961.36	120	723.469	0.0320073	0.0579261	FALSE	FALSE
34	2961.36	120	574	0.020577478552110815	0.0579261	FALSE	FALSE
35	5462.33	120	1347.88	0.0797553	0.11963347351740834	TRUE	FALSE
35	5462.33	120	587.159	0.0215837	0.11963347351740834	FALSE	FALSE
36	3757.12	120	920.145	0.0470469	0.0775601	TRUE	FALSE
36	3757.12	120	849.541	0.0416479	0.0775601	FALSE	FALSE
37	7354.82	120	3515.16	0.24548554537181277	0.1663274821976884	TRUE	FALSE
37	7354.82	120	1196.37	0.0681694	0.1663274821976884	TRUE	FALSE
38	3012.37	120	590.017	0.0218023	0.059184766045372116	FALSE	FALSE
38	3012.37	120	1577.73	0.0973318	0.059184766045372116	TRUE	FALSE
39	2661.93	120	586.348	0.021521720195996668	0.050538288491009824	FALSE	FALSE
39	2661.93	120	1013.63	0.054195861012952276	0.050538288491009824	TRUE	FALSE
40	5045.23	120	875.136	0.0436051	0.10934219678828058	TRUE	FALSE
40	5045.23	120	813.396	0.0388839	0.10934219678828058	FALSE	FALSE
41	3995.07	120	705.944	0.030667130273918018	0.0834313	FALSE	FALSE
41	3995.07	120	954.065	0.0496407	0.0834313	TRUE	FALSE
42	16900.4	120	563.173	0.019749546556779417	0.40184926224725614	FALSE	TRUE
42	16900.4	120	1668.45	0.10426926761856033	0.40184926224725614	TRUE	TRUE
43	4146.18	120	551.776	0.018878027119188946	0.0871595	FALSE	FALSE
43	4146.18	120	646.195	0.0260982	0.0871595	FALSE	FALSE
44	7123.24	120	607.94	0.0231728	0.1606137524091054	FALSE	FALSE
44	7123.24	120	1510.83	0.0922163	0.1606137524091054	TRUE	FALSE
45	14796.4	120	717.443	0.0315464	0.34993587891190947	FALSE	TRUE
45	14796.4	120	845.36	0.041328159835303704	0.34993587891190947	FALSE	TRUE
46	2679.56	120	1185.37	0.0673287	0.0509732	TRUE	FALSE
46	2679.56	120	2072.81	0.13519012268794428	0.0509732	TRUE	FALSE
47	3704.66	120	624.809	0.024462801979726338	0.0762658	FALSE	FALSE
47	3704.66	120	605.435	0.0229813	0.0762658	FALSE	FALSE
48	5267.26	120	1317.89	0.0774621	0.11482029613540416	TRUE	FALSE
48	5267.26	120	909.413	0.0462262	0.11482029613540416	TRUE	FALSE
49	3444.9	120	1293.68	0.0756105	0.0698566	TRUE	FALSE
49	3444.9	120	794.89	0.0374688	0.0698566	FALSE	FALSE
50	4176.52	120	1059.39	0.0576949	0.0879082	TRUE	FALSE
50	4176.52	120	1543.11	0.0946845	0.0879082	TRUE	FALSE
51	4132.7	120	570.213	0.0202879	0.086827	FALSE	FALSE
51	4132.7	120	2539.65	0.17088907905928513	0.086827	TRUE	FALSE
52	3163.02	120	565.377	0.0199181	0.0629018	FALSE	FALSE
52	3163.02	120	1770.04	0.112038	0.0629018	TRUE	FALSE
53	5495.65	120	571.133	0.020358241364467417	0.12045558936132751	FALSE	FALSE
53	5495.65	120	2083.75	0.13602654276413667	0.12045558936132751	TRUE	FALSE
54	8399.48	120	624.473	0.0244371	0.19210266440540402	FALSE	FALSE
54	8399.48	120	644.686	0.025982780207416584	0.19210266440540402	FALSE	FALSE
55	3377.97	120	1276.22	0.0742757	0.0682054	TRUE	FALSE
55	3377.97	120	3460.9	0.2413362502763406	0.0682054	TRUE	FALSE
56	3521.22	120	569.836	0.020259060816028806	0.0717397	FALSE	FALSE
56	3521.22	120	713.537	0.0312478	0.0717397	FALSE	FALSE
57	3152.95	120	1134.22	0.0634168	0.0626534	TRUE	FALSE
57	3152.95	120	621.049	0.024175277799210398	0.0626534	FALSE	FALSE
58	1632.52	120	546.202	0.018451787815413453	0.0251393	FALSE	FALSE
58	1632.52	120	732.327	0.0326846	0.0251393	FALSE	FALSE
59	5901.6	120	640.681	0.025676521073648945	0.13047170895085783	FALSE	FALSE
59	5901.6	120	1152.02	0.0647785	0.13047170895085783	TRUE	FALSE
60	3698.43	120	2644.53	0.17890932137334703	0.0761123	TRUE	FALSE
60	3698.43	120	726.27	0.032221443171036895	0.0761123	FALSE	FALSE
61	4305.21	120	835.93	0.040607055308105475	0.0910834	FALSE	FALSE
61	4305.21	120	804.47	0.0382013	0.0910834	FALSE	FALSE
62	7945.91	120	3199.88	0.22137641342796044	0.1809116988367604	TRUE	FALSE
62	7945.91	120	556.075	0.019206768196858636	0.1809116988367604	FALSE	FALSE
63	5049.69	120	2099.16	0.13720508602746423	0.10945228925213316	TRUE	FALSE
63	5049.69	120	1169.54	0.0661179	0.10945228925213316	TRUE	FALSE
64	6982.84	120	642.607	0.0258238	0.15714944210606935	FALSE	FALSE
64	6982.84	120	1348.99	0.0798406	0.15714944210606935	TRUE	FALSE
65	6522.39	120	808.935	0.0385428	0.14578874859954097	FALSE	FALSE
65	6522.39	120	3211.87	0.22229350850693055	0.14578874859954097	TRUE	FALSE
66	3543.16	120	583.908	0.021335135355449095	0.0722811	FALSE	FALSE
66	3543.16	120	705.859	0.030660630392177635	0.0722811	FALSE	FALSE
67	5533.96	120	588.804	0.021709528543695383	0.12140084986842199	FALSE	FALSE
67	5533.96	120	573.51	0.02054	0.12140084986842199	FALSE	FALSE
68	3676.95	120	1183.87	0.067214	0.0755822	TRUE	FALSE
68	3676.95	120	566.867	0.020032	0.0755822	FALSE	FALSE
69	4377.82	120	859.261	0.042391158142046276	0.092875	TRUE	FALSE
69	4377.82	120	768.905	0.0354817	0.092875	FALSE	FALSE
70	23597.6	120	637.551	0.025437172487208812	0.5670914380335859	FALSE	TRUE
70	23597.6	120	868.196	0.0430744	0.5670914380335859	TRUE	TRUE
71	4955.35	120	1785.99	0.11325715115077349	0.10712465526402848	TRUE	FALSE
71	4955.35	120	552.568	0.018938590723169963	0.10712465526402848	FALSE	FALSE
72	3657.28	120	2617.32	0.17682821217846903	0.0750968	TRUE	FALSE
72	3657.28	120	615.44	0.023746362073541808	0.0750968	FALSE	FALSE
73	3397.77	120	620.767	0.024153713485671708	0.0686939	FALSE	FALSE
73	3397.77	120	1570.88	0.0968082	0.0686939	TRUE	FALSE
74	21970.2	120	711.095	0.031061023107385472	0.5269385304082196	FALSE	TRUE
74	21970.2	120	705.13	0.030604884347604198	0.5269385304082196	FALSE	TRUE
75	3296.54	120	1394.23	0.0833001	0.0661962	TRUE	FALSE
75	3296.54	120	633.726	0.0251447	0.0661962	FALSE	FALSE
76	3733.49	120	558.324	0.019378747420789575	0.0769771	FALSE	FALSE
76	3733.49	120	1397.12	0.0835207	0.0769771	TRUE	FALSE
77	4472.38	120	563.619	0.0197837	0.095208	FALSE	FALSE
77	4472.38	120	1817.51	0.11566768964609368	0.095208	TRUE	FALSE
78	5324.42	120	625.505	0.024516024540800565	0.11623067386259829	FALSE	FALSE
78	5324.42	120	591.022	0.021879137222521012	0.11623067386259829	FALSE	FALSE
79	5368.68	120	1319.84	0.0776113	0.11732266675035867	TRUE	FALSE
79	5368.68	120	640.221	0.025641345243053903	0.11732266675035867	FALSE	FALSE
80	3938.46	120	932.556	0.047995967932183456	0.0820344	TRUE	FALSE
80	3938.46	120	2570.31	0.1732336246376412	0.0820344	TRUE	FALSE
81	2664.36	120	879.177	0.0439141	0.050598072005109955	TRUE	FALSE
81	2664.36	120	1330.23	0.0784056	0.050598072005109955	TRUE	FALSE
82	4668.06	120	3425.45	0.23862587605979618	0.10003610203789984	TRUE	FALSE
82	4668.06	120	1086.31	0.059753336370180044	0.10003610203789984	TRUE	FALSE
83	6388.15	120	2931.35	0.2008424458489117	0.1424766234863397	TRUE	FALSE
83	6388.15	120	577.756	0.020864696855838975	0.1424766234863397	FALSE	FALSE
84	5139.09	120	665.13	0.027546116469775058	0.11165801224429532	FALSE	FALSE
84	5139.09	120	570.303	0.020294771931002462	0.11165801224429532	FALSE	FALSE
85	3267.51	120	1035.52	0.0558697	0.0654799	TRUE	FALSE
85	3267.51	120	2680.77	0.18168071800905414	0.0654799	TRUE	FALSE
86	4016.12	120	2123.6	0.1390744520159995	0.0839506	TRUE	FALSE
86	4016.12	120	2029.82	0.13190294131883826	0.0839506	TRUE	FALSE
87	5682.49	120	638.282	0.025493071470176144	0.12506548305671555	FALSE	FALSE
87	5682.49	120	745.197	0.0336688	0.12506548305671555	FALSE	FALSE
88	4832.09	120	782.076	0.0364889	0.10408341880179922	FALSE	FALSE
88	4832.09	120	652.602	0.026588110370438966	0.10408341880179922	FALSE	FALSE
89	2618.23	120	1131.65	0.0632206	0.0494601	TRUE	FALSE
89	2618.23	120	804.655	0.0382155	0.0494601	FALSE	FALSE
90	4778.33	120	1709.83	0.1074332571113868	0.10275683175305497	TRUE	FALSE
90	4778.33	120	2529.04	0.17007766441049402	0.10275683175305497	TRUE	FALSE
91	9175.76	120	616.9	0.023858	0.21125621176125048	FALSE	FALSE
91	9175.76	120	1321.07	0.077705	0.21125621176125048	TRUE	FALSE
92	3690.04	120	561.619	0.019630713424725752	0.0759052	FALSE	FALSE
92	3690.04	120	1492.7	0.09083	0.0759052	TRUE	FALSE
93	6523.3	120	678.825	0.028593362121946814	0.14581122601652208	FALSE	FALSE
93	6523.3	120	741.687	0.0334004	0.14581122601652208	FALSE	FALSE
94	3586.05	120	592.468	0.021989711681304525	0.0733393	FALSE	FALSE
94	3586.05	120	620.064	0.024099955640218853	0.0733393	FALSE	FALSE
95	3719.43	120	833.096	0.040390341603961294	0.0766303	FALSE	FALSE
95	3719.43	120	620.837	0.024159066329457902	0.0766303	FALSE	FALSE
96	3836.66	120	857.204	0.0422339	0.0795227	TRUE	FALSE
96	3836.66	120	1970.11	0.12733658322322408	0.0795227	TRUE	FALSE
97	7855.42	120	590.21	0.021817	0.1786789585322005	FALSE	FALSE
97	7855.42	120	602.163	0.0227311	0.1786789585322005	FALSE	FALSE
98	10149.6	120	613.773	0.023618887922233277	0.23528353423357487	FALSE	TRUE
98	10149.6	120	1273.85	0.0740946	0.23528353423357487	TRUE	TRUE
99	3236.6	120	609.077	0.023259788573376138	0.0647172	FALSE	FALSE
99	3236.6	120	1555.96	0.0956672	0.0647172	TRUE	FALSE
100	6403.89	120	627.571	0.024674009901690445	0.14286480921780367	FALSE	FALSE
100	6403.89	120	964.228	0.050417900337848556	0.14286480921780367	TRUE	FALSE
101	3914.54	120	2463.01	0.16502870921295534	0.0814443	TRUE	FALSE
101	3914.54	120	627.932	0.0247016	0.0814443	FALSE	FALSE
102	3607.42	120	578.512	0.0209225	0.0738665	FALSE	FALSE
102	3607.42	120	1065.93	0.058195	0.0738665	TRUE	FALSE
103	7144.79	120	4427.62	0.31526085822450306	0.16114531494636214	TRUE	FALSE
103	7144.79	120	826.753	0.0399053	0.16114531494636214	FALSE	FALSE
104	3139.52	120	552.005	0.018895538565289517	0.062322	FALSE	FALSE
104	3139.52	120	2297.8	0.15239538612394543	0.062322	TRUE	FALSE
105	3266.15	120	1487.29	0.0904158	0.0654462	TRUE	FALSE
105	3266.15	120	586.108	0.021503367588729696	0.0654462	FALSE	FALSE
106	4160.48	120	845.539	0.0413418	0.0875124	FALSE	FALSE
106	4160.48	120	781.087	0.0364133	0.0875124	FALSE	FALSE
107	4975.7	120	577.225	0.0208241	0.10762670848107733	FALSE	FALSE
107	4975.7	120	648.573	0.02628	0.10762670848107733	FALSE	FALSE
108	4657.06	120	1319.06	0.0775518	0.0997647	TRUE	FALSE
108	4657.06	120	873.51	0.043480767729325964	0.0997647	TRUE	FALSE
109	4259.3	120	1475.06	0.0894805	0.0899506	TRUE	FALSE
109	4259.3	120	2583.82	0.17426687642677186	0.0899506	TRUE	FALSE
110	9070.16	120	623.754	0.0243821	0.20865060787225762	FALSE	FALSE
110	9070.16	120	711.493	0.031091457847769875	0.20865060787225762	FALSE	FALSE
111	4420.41	120	588.94	0.021719928354480004	0.0939257	FALSE	FALSE
111	4420.41	120	738.117	0.0331274	0.0939257	FALSE	FALSE
112	2898.78	120	1444.48	0.0871423	0.056382	TRUE	FALSE
112	2898.78	120	851.419	0.0417915	0.056382	TRUE	FALSE
113	2914.95	120	1050.17	0.0569897	0.056780990115660755	TRUE	FALSE
113	2914.95	120	1288.48	0.0752133	0.056780990115660755	TRUE	FALSE
114	5568.81	120	584.665	0.021393	0.12226074060300866	FALSE	FALSE
114	5568.81	120	1497.99	0.0912345	0.12226074060300866	TRUE	FALSE
115	3935.08	120	660.62	0.0272012	0.081951	FALSE	FALSE
115	3935.08	120	1219.88	0.0699673	0.081951	TRUE	FALSE
116	5130.13	120	574.737	0.0206338	0.11143696374952726	FALSE	FALSE
116	5130.13	120	976.16	0.051330330795804985	0.11143696374952726	TRUE	FALSE
117	3162.69	120	1041.37	0.056317116536226786	0.0628936	TRUE	FALSE
117	3162.69	120	1067.55	0.0583191	0.0628936	TRUE	FALSE
118	4140.45	120	632.775	0.025072	0.0870183	FALSE	FALSE
118	4140.45	120	1605.41	0.0994486	0.0870183	TRUE	FALSE
119	3224.8	120	1050.63	0.057025297769141184	0.0644261	TRUE	FALSE
119	3224.8	120	874.462	0.0435536	0.0644261	TRUE	FALSE
120	5402.22	120	641.688	0.025753525554973285	0.11815028475013599	FALSE	FALSE
120	5402.22	120	682.807	0.028897862464184704	0.11815028475013599	FALSE	FALSE
121	4622.57	120	1219.4	0.0699309	0.0989138	TRUE	FALSE
121	4622.57	120	1445.92	0.0872525	0.0989138	TRUE	FALSE
122	28825.9	120	629.917	0.0248534	0.6960909625288876	FALSE	TRUE
122	28825.9	120	734.689	0.0328652	0.6960909625288876	FALSE	TRUE
123	4126.06	120	616.912	0.023858924731445925	0.0866632	FALSE	FALSE
123	4126.06	120	747.232	0.0338244	0.0866632	FALSE	FALSE
124	2409.49	120	863.033	0.0426796	0.0443097	TRUE	FALSE
124	2409.49	120	2129.56	0.1395297496146144	0.0443097	TRUE	FALSE
125	4583.5	120	579.094	0.020967012641352364	0.0979498	FALSE	FALSE
125	4583.5	120	1511.14	0.0922402	0.0979498	TRUE	FALSE
126	2224.68	120	570.764	0.020330024230794438	0.0397499	FALSE	FALSE
126	2224.68	120	1126.47	0.0628247	0.0397499	TRUE	FALSE
127	5491.54	120	2732.49	0.18563555193669332	0.12035425593482764	TRUE	FALSE
127	5491.54	120	845.77	0.041359512206051455	0.12035425593482764	FALSE	FALSE
128	2006.08	120	556.812	0.019263125995007634	0.034356102685328405	FALSE	FALSE
128	2006.08	120	1695.64	0.10634823567592384	0.034356102685328405	TRUE	FALSE
129	4503.51	120	573.519	0.020540696868379924	0.0959761	FALSE	FALSE
129	4503.51	120	956.071	0.0497941	0.0959761	TRUE	FALSE
130	5471.01	120	1158.67	0.065287	0.11984758880232822	TRUE	FALSE
130	5471.01	120	956.418	0.0498207	0.11984758880232822	TRUE	FALSE
131	3146.51	120	830.713	0.040208115507639614	0.0624945	FALSE	FALSE
131	3146.51	120	925.044	0.0474215	0.0624945	TRUE	FALSE
132	7063.19	120	691.577	0.029568497321398737	0.15913211806254637	FALSE	FALSE
132	7063.19	120	2246.02	0.14843542876011084	0.15913211806254637	TRUE	FALSE
133	5921.5	120	858.873	0.0423615	0.13096270850950104	TRUE	FALSE
[truncated: 88,599 more rows]

## Sheet: Figure 1h, i
Cell_ID	Dataset	Experiment	Condition	Differentiation_mins	Differentiation_bins	Spindle_Volume_um3	Cell_Volume_um3	Cell_Volume_bin
20190227-182447_HighZoom--W0000--P0001-T0004--0001	20190227	20190227-182447	ESCs	450.017	(0, 2880]	396.812	2712.7	(2500.0, 3000.0]
20190227-182447_HighZoom--W0000--P0001-T0012--0000	20190227	20190227-182447	ESCs	530.1	(0, 2880]	286.172	2846.72	(2500.0, 3000.0]
20190227-182447_HighZoom--W0000--P0001-T0036--0001	20190227	20190227-182447	ESCs	770.3	(0, 2880]	404.359	2666.11	(2500.0, 3000.0]
20190227-182447_HighZoom--W0000--P0001-T0037--0001	20190227	20190227-182447	ESCs	780.3	(0, 2880]	309.266	2793.69	(2500.0, 3000.0]
20190227-182447_HighZoom--W0000--P0001-T0077--0000	20190227	20190227-182447	ESCs	1180.67	(0, 2880]	292.438	2967.89	(2500.0, 3000.0]
20190227-182447_HighZoom--W0000--P0001-T0079--0001	20190227	20190227-182447	ESCs	1200.68	(0, 2880]	234.562	2886.47	(2500.0, 3000.0]
20190227-182447_HighZoom--W0000--P0001-T0108--0000	20190227	20190227-182447	ESCs	1490.95	(0, 2880]	351.375	2956.7	(2500.0, 3000.0]
20190227-182447_HighZoom--W0000--P0001-T0110--0002	20190227	20190227-182447	ESCs	1510.95	(0, 2880]	349.344	2820	(2500.0, 3000.0]
20190227-182447_HighZoom--W0000--P0001-T0116--0000	20190227	20190227-182447	ESCs	1571	(0, 2880]	409.234	2628.45	(2500.0, 3000.0]
20190227-182447_HighZoom--W0000--P0001-T0116--0001	20190227	20190227-182447	ESCs	1571	(0, 2880]	396.062	2862.36	(2500.0, 3000.0]
20190227-182447_HighZoom--W0000--P0001-T0117--0000	20190227	20190227-182447	ESCs	1581.02	(0, 2880]	407	2805.62	(2500.0, 3000.0]
20190227-182447_HighZoom--W0000--P0001-T0127--0000	20190227	20190227-182447	ESCs	1681.13	(0, 2880]	414.125	2978.56	(2500.0, 3000.0]
20190227-182447_HighZoom--W0000--P0001-T0134--0002	20190227	20190227-182447	ESCs	1751.17	(0, 2880]	279.141	2536.5	(2500.0, 3000.0]
20190227-182447_HighZoom--W0000--P0001-T0137--0001	20190227	20190227-182447	ESCs	1781.2	(0, 2880]	395.984	2740.23	(2500.0, 3000.0]
20190227-182447_HighZoom--W0000--P0001-T0137--0002	20190227	20190227-182447	ESCs	1781.2	(0, 2880]	254.266	2624.59	(2500.0, 3000.0]
20190227-182447_HighZoom--W0000--P0001-T0140--0000	20190227	20190227-182447	ESCs	1811.27	(0, 2880]	341.234	2703.59	(2500.0, 3000.0]
20190227-182447_HighZoom--W0000--P0001-T0142--0002	20190227	20190227-182447	ESCs	1831.27	(0, 2880]	349.062	2694.41	(2500.0, 3000.0]
20190227-182447_HighZoom--W0000--P0001-T0146--0001	20190227	20190227-182447	ESCs	1871.27	(0, 2880]	392.094	2853.14	(2500.0, 3000.0]
20190227-182447_HighZoom--W0000--P0001-T0146--0002	20190227	20190227-182447	ESCs	1871.27	(0, 2880]	316.734	2892.36	(2500.0, 3000.0]
20190227-182447_HighZoom--W0000--P0001-T0171--0002	20190227	20190227-182447	ESCs	2121.5	(0, 2880]	375.969	2956.33	(2500.0, 3000.0]
20190227-182447_HighZoom--W0000--P0001-T0174--0000	20190227	20190227-182447	ESCs	2151.53	(0, 2880]	396.594	2778.39	(2500.0, 3000.0]
20190227-182447_HighZoom--W0000--P0001-T0180--0001	20190227	20190227-182447	ESCs	2211.6	(0, 2880]	358	2951.47	(2500.0, 3000.0]
20190227-182447_HighZoom--W0000--P0001-T0186--0000	20190227	20190227-182447	ESCs	2271.65	(0, 2880]	316.5	2640.92	(2500.0, 3000.0]
20190227-182447_HighZoom--W0000--P0001-T0186--0001	20190227	20190227-182447	ESCs	2271.65	(0, 2880]	445.906	2997.62	(2500.0, 3000.0]
20190227-182447_HighZoom--W0000--P0001-T0191--0000	20190227	20190227-182447	ESCs	2321.7	(0, 2880]	319.078	2965.14	(2500.0, 3000.0]
20190227-182447_HighZoom--W0000--P0001-T0193--0001	20190227	20190227-182447	ESCs	2341.72	(0, 2880]	296.656	2616.75	(2500.0, 3000.0]
20190227-182447_HighZoom--W0000--P0001-T0195--0001	20190227	20190227-182447	ESCs	2361.73	(0, 2880]	457.453	2941.86	(2500.0, 3000.0]
20190227-182447_HighZoom--W0000--P0001-T0201--0002	20190227	20190227-182447	ESCs	2421.78	(0, 2880]	360.266	2759.69	(2500.0, 3000.0]
20190227-182447_HighZoom--W0000--P0001-T0202--0001	20190227	20190227-182447	ESCs	2431.82	(0, 2880]	374.219	2831.81	(2500.0, 3000.0]
20190227-182447_HighZoom--W0000--P0001-T0205--0000	20190227	20190227-182447	ESCs	2461.85	(0, 2880]	390.453	2834.33	(2500.0, 3000.0]
20190227-182447_HighZoom--W0000--P0001-T0205--0001	20190227	20190227-182447	ESCs	2461.85	(0, 2880]	365.859	2811.17	(2500.0, 3000.0]
20190227-182447_HighZoom--W0000--P0001-T0210--0001	20190227	20190227-182447	ESCs	2511.87	(0, 2880]	292.25	2725.11	(2500.0, 3000.0]
20190227-182447_HighZoom--W0000--P0001-T0210--0003	20190227	20190227-182447	ESCs	2511.87	(0, 2880]	296.531	2903.62	(2500.0, 3000.0]
20190227-182447_HighZoom--W0000--P0001-T0211--0001	20190227	20190227-182447	ESCs	2521.88	(0, 2880]	348.188	2930.19	(2500.0, 3000.0]
20190227-182447_HighZoom--W0000--P0001-T0214--0002	20190227	20190227-182447	ESCs	2551.9	(0, 2880]	395.828	2974.34	(2500.0, 3000.0]
20190227-182447_HighZoom--W0000--P0001-T0214--0003	20190227	20190227-182447	ESCs	2551.9	(0, 2880]	370.797	2802.78	(2500.0, 3000.0]
20190227-182447_HighZoom--W0000--P0001-T0216--0002	20190227	20190227-182447	ESCs	2577.78	(0, 2880]	260.172	2794.94	(2500.0, 3000.0]
20190227-182447_HighZoom--W0000--P0001-T0218--0001	20190227	20190227-182447	ESCs	2601.92	(0, 2880]	351.141	2908.86	(2500.0, 3000.0]
20190227-182447_HighZoom--W0000--P0001-T0218--0003	20190227	20190227-182447	ESCs	2601.92	(0, 2880]	341.906	2941.11	(2500.0, 3000.0]
20190227-182447_HighZoom--W0000--P0001-T0219--0002	20190227	20190227-182447	ESCs	2612.5	(0, 2880]	453.172	2885.95	(2500.0, 3000.0]
20190227-182447_HighZoom--W0000--P0001-T0220--0000	20190227	20190227-182447	ESCs	2622.92	(0, 2880]	367.125	2911.61	(2500.0, 3000.0]
20190227-182447_HighZoom--W0000--P0001-T0221--0002	20190227	20190227-182447	ESCs	2634.13	(0, 2880]	375.953	2929.09	(2500.0, 3000.0]
20190227-182447_HighZoom--W0000--P0001-T0229--0002	20190227	20190227-182447	ESCs	2717.37	(0, 2880]	343.531	2754.16	(2500.0, 3000.0]
20190227-182447_HighZoom--W0000--P0001-T0230--0000	20190227	20190227-182447	ESCs	2727.53	(0, 2880]	291.828	2976.41	(2500.0, 3000.0]
20190227-182447_HighZoom--W0000--P0001-T0236--0000	20190227	20190227-182447	ESCs	2787.73	(0, 2880]	495.359	2980.89	(2500.0, 3000.0]
20190227-182447_HighZoom--W0000--P0001-T0238--0000	20190227	20190227-182447	ESCs	2807.73	(0, 2880]	189.938	2812.61	(2500.0, 3000.0]
20190227-182447_HighZoom--W0000--P0001-T0243--0000	20190227	20190227-182447	ESCs	2857.82	(0, 2880]	341.406	2832.28	(2500.0, 3000.0]
20190227-182447_HighZoom--W0000--P0001-T0248--0000	20190227	20190227-182447	ESCs	2917.07	(2880, 5760]	396.875	2873.94	(2500.0, 3000.0]
20190227-182447_HighZoom--W0000--P0001-T0250--0001	20190227	20190227-182447	ESCs	2938.37	(2880, 5760]	346.641	2776.73	(2500.0, 3000.0]
20190227-182447_HighZoom--W0000--P0001-T0252--0000	20190227	20190227-182447	ESCs	2959.72	(2880, 5760]	327.672	2816.53	(2500.0, 3000.0]
20190227-182447_HighZoom--W0000--P0001-T0252--0002	20190227	20190227-182447	ESCs	2959.72	(2880, 5760]	398.125	2859.98	(2500.0, 3000.0]
20190227-182447_HighZoom--W0000--P0001-T0254--0000	20190227	20190227-182447	ESCs	2979.73	(2880, 5760]	465.844	2999.14	(2500.0, 3000.0]
20190227-182447_HighZoom--W0000--P0001-T0255--0002	20190227	20190227-182447	ESCs	2990.63	(2880, 5760]	325.562	2655.7	(2500.0, 3000.0]
20190227-182447_HighZoom--W0000--P0001-T0260--0005	20190227	20190227-182447	ESCs	3045.08	(2880, 5760]	331.516	2829.58	(2500.0, 3000.0]
20190227-182447_HighZoom--W0000--P0001-T0265--0001	20190227	20190227-182447	ESCs	3101.07	(2880, 5760]	306.906	2843.45	(2500.0, 3000.0]
20190227-182447_HighZoom--W0000--P0001-T0272--0000	20190227	20190227-182447	ESCs	3182.7	(2880, 5760]	278.719	2693.41	(2500.0, 3000.0]
20190227-182447_HighZoom--W0000--P0001-T0272--0002	20190227	20190227-182447	ESCs	3182.7	(2880, 5760]	318.312	2667.78	(2500.0, 3000.0]
20190227-182447_HighZoom--W0000--P0001-T0279--0001	20190227	20190227-182447	ESCs	3257.5	(2880, 5760]	361.094	2931.53	(2500.0, 3000.0]
20190227-182447_HighZoom--W0000--P0001-T0281--0000	20190227	20190227-182447	ESCs	3279.38	(2880, 5760]	369.875	2623.06	(2500.0, 3000.0]
20190227-182447_HighZoom--W0000--P0001-T0287--0000	20190227	20190227-182447	ESCs	3343.03	(2880, 5760]	353.484	2845.19	(2500.0, 3000.0]
20190227-182447_HighZoom--W0000--P0001-T0287--0001	20190227	20190227-182447	ESCs	3343.03	(2880, 5760]	328.531	2965.02	(2500.0, 3000.0]
20190227-182447_HighZoom--W0000--P0001-T0289--0007	20190227	20190227-182447	ESCs	3363.08	(2880, 5760]	268.078	2759.34	(2500.0, 3000.0]
20190227-182447_HighZoom--W0000--P0001-T0292--0005	20190227	20190227-182447	ESCs	3400.12	(2880, 5760]	346.562	2882.41	(2500.0, 3000.0]
20190227-182447_HighZoom--W0000--P0001-T0292--0006	20190227	20190227-182447	ESCs	3400.12	(2880, 5760]	326.547	2977.11	(2500.0, 3000.0]
20190227-182447_HighZoom--W0000--P0001-T0294--0000	20190227	20190227-182447	ESCs	3430.2	(2880, 5760]	317.219	2780.53	(2500.0, 3000.0]
20190227-182447_HighZoom--W0000--P0001-T0294--0001	20190227	20190227-182447	ESCs	3430.2	(2880, 5760]	376.469	2998.3	(2500.0, 3000.0]
20190227-182447_HighZoom--W0000--P0001-T0294--0004	20190227	20190227-182447	ESCs	3430.2	(2880, 5760]	328	2869.55	(2500.0, 3000.0]
20190227-182447_HighZoom--W0000--P0001-T0294--0005	20190227	20190227-182447	ESCs	3430.2	(2880, 5760]	318.891	2843.39	(2500.0, 3000.0]
20190227-182447_HighZoom--W0000--P0001-T0294--0008	20190227	20190227-182447	ESCs	3430.2	(2880, 5760]	504.688	2800.09	(2500.0, 3000.0]
20190227-182447_HighZoom--W0000--P0001-T0295--0000	20190227	20190227-182447	ESCs	3444.85	(2880, 5760]	288.391	2743.42	(2500.0, 3000.0]
20190227-182447_HighZoom--W0000--P0001-T0295--0003	20190227	20190227-182447	ESCs	3444.85	(2880, 5760]	341.812	2652.75	(2500.0, 3000.0]
20190227-182447_HighZoom--W0000--P0001-T0295--0004	20190227	20190227-182447	ESCs	3444.85	(2880, 5760]	244.25	2596.55	(2500.0, 3000.0]
20190227-182447_HighZoom--W0000--P0001-T0298--0003	20190227	20190227-182447	ESCs	3481.03	(2880, 5760]	332.812	2895.39	(2500.0, 3000.0]
20190227-182447_HighZoom--W0000--P0001-T0298--0004	20190227	20190227-182447	ESCs	3481.03	(2880, 5760]	394.25	2773.28	(2500.0, 3000.0]
20190227-182447_HighZoom--W0000--P0001-T0298--0005	20190227	20190227-182447	ESCs	3481.03	(2880, 5760]	295.875	2536.42	(2500.0, 3000.0]
20190227-182447_HighZoom--W0000--P0001-T0299--0002	20190227	20190227-182447	ESCs	3491.07	(2880, 5760]	293.516	2700.25	(2500.0, 3000.0]
20190227-182447_HighZoom--W0000--P0001-T0301--0003	20190227	20190227-182447	ESCs	3511.12	(2880, 5760]	327.172	2623.38	(2500.0, 3000.0]
20190227-182447_HighZoom--W0000--P0001-T0302--0001	20190227	20190227-182447	ESCs	3521.18	(2880, 5760]	375.047	2932.09	(2500.0, 3000.0]
20190227-182447_HighZoom--W0000--P0001-T0304--0001	20190227	20190227-182447	ESCs	3541.2	(2880, 5760]	198.422	2686.11	(2500.0, 3000.0]
20190227-182447_HighZoom--W0000--P0001-T0305--0000	20190227	20190227-182447	ESCs	3551.23	(2880, 5760]	216.781	2902.61	(2500.0, 3000.0]
20190227-182447_HighZoom--W0000--P0001-T0305--0003	20190227	20190227-182447	ESCs	3551.23	(2880, 5760]	285.922	2678.48	(2500.0, 3000.0]
20190227-182447_HighZoom--W0000--P0001-T0307--0004	20190227	20190227-182447	ESCs	3571.25	(2880, 5760]	342.25	2819.81	(2500.0, 3000.0]
20190227-182447_HighZoom--W0000--P0001-T0308--0002	20190227	20190227-182447	ESCs	3583.73	(2880, 5760]	321.344	2911.33	(2500.0, 3000.0]
20190227-182447_HighZoom--W0000--P0001-T0310--0002	20190227	20190227-182447	ESCs	3604.85	(2880, 5760]	333.609	2538.38	(2500.0, 3000.0]
20190227-182447_HighZoom--W0000--P0001-T0310--0003	20190227	20190227-182447	ESCs	3604.85	(2880, 5760]	252.672	2867.5	(2500.0, 3000.0]
20190227-182447_HighZoom--W0000--P0001-T0310--0005	20190227	20190227-182447	ESCs	3604.85	(2880, 5760]	219.047	2500.56	(2500.0, 3000.0]
20190227-182447_HighZoom--W0000--P0001-T0310--0008	20190227	20190227-182447	ESCs	3604.85	(2880, 5760]	314.328	2750.27	(2500.0, 3000.0]
20190227-182447_HighZoom--W0000--P0001-T0311--0001	20190227	20190227-182447	ESCs	3621.88	(2880, 5760]	307.844	2712.83	(2500.0, 3000.0]
20190227-182447_HighZoom--W0000--P0001-T0311--0002	20190227	20190227-182447	ESCs	3621.88	(2880, 5760]	399.328	2970.02	(2500.0, 3000.0]
20190227-182447_HighZoom--W0000--P0001-T0312--0004	20190227	20190227-182447	ESCs	3636.6	(2880, 5760]	343.656	2689.17	(2500.0, 3000.0]
20190227-182447_HighZoom--W0000--P0001-T0312--0008	20190227	20190227-182447	ESCs	3636.6	(2880, 5760]	378.578	2735.62	(2500.0, 3000.0]
20190227-182447_HighZoom--W0000--P0001-T0313--0002	20190227	20190227-182447	ESCs	3651.17	(2880, 5760]	330.078	2815.31	(2500.0, 3000.0]
20190227-182447_HighZoom--W0000--P0001-T0313--0003	20190227	20190227-182447	ESCs	3651.17	(2880, 5760]	301.953	2783.83	(2500.0, 3000.0]
20190227-182447_HighZoom--W0000--P0001-T0313--0004	20190227	20190227-182447	ESCs	3651.17	(2880, 5760]	298.406	2914.92	(2500.0, 3000.0]
20190227-182447_HighZoom--W0000--P0001-T0315--0004	20190227	20190227-182447	ESCs	3678.77	(2880, 5760]	320.062	2592.28	(2500.0, 3000.0]
20190227-182447_HighZoom--W0000--P0001-T0315--0006	20190227	20190227-182447	ESCs	3678.77	(2880, 5760]	360.641	2784.61	(2500.0, 3000.0]
20190227-182447_HighZoom--W0000--P0001-T0315--0007	20190227	20190227-182447	ESCs	3678.77	(2880, 5760]	330.938	2829.67	(2500.0, 3000.0]
20190227-182447_HighZoom--W0000--P0001-T0316--0001	20190227	20190227-182447	ESCs	3691.15	(2880, 5760]	270.531	2847.16	(2500.0, 3000.0]
20190227-182447_HighZoom--W0000--P0001-T0316--0003	20190227	20190227-182447	ESCs	3691.15	(2880, 5760]	282.078	2822.92	(2500.0, 3000.0]
20190227-182447_HighZoom--W0000--P0001-T0316--0007	20190227	20190227-182447	ESCs	3691.15	(2880, 5760]	420.641	2962.78	(2500.0, 3000.0]
20190227-182447_HighZoom--W0000--P0001-T0317--0002	20190227	20190227-182447	ESCs	3704.07	(2880, 5760]	341.141	2847.69	(2500.0, 3000.0]
20190227-182447_HighZoom--W0000--P0001-T0317--0007	20190227	20190227-182447	ESCs	3704.07	(2880, 5760]	337.453	2886.11	(2500.0, 3000.0]
20190227-182447_HighZoom--W0000--P0001-T0318--0001	20190227	20190227-182447	ESCs	3716.43	(2880, 5760]	231.438	2745.38	(2500.0, 3000.0]
20190227-182447_HighZoom--W0000--P0001-T0318--0004	20190227	20190227-182447	ESCs	3716.43	(2880, 5760]	299.578	2594.48	(2500.0, 3000.0]
20190227-182447_HighZoom--W0000--P0001-T0318--0005	20190227	20190227-182447	ESCs	3716.43	(2880, 5760]	290.328	2756.78	(2500.0, 3000.0]
20190227-182447_HighZoom--W0000--P0001-T0318--0007	20190227	20190227-182447	ESCs	3716.43	(2880, 5760]	321.031	2900.19	(2500.0, 3000.0]
20190227-182447_HighZoom--W0000--P0001-T0319--0008	20190227	20190227-182447	ESCs	3733.32	(2880, 5760]	285.406	2684.58	(2500.0, 3000.0]
20190227-182447_HighZoom--W0000--P0001-T0320--0001	20190227	20190227-182447	ESCs	3748.17	(2880, 5760]	347.234	2958.52	(2500.0, 3000.0]
20190227-182447_HighZoom--W0000--P0001-T0320--0007	20190227	20190227-182447	ESCs	3748.17	(2880, 5760]	275.719	2514.77	(2500.0, 3000.0]
20190227-182447_HighZoom--W0000--P0001-T0321--0002	20190227	20190227-182447	ESCs	3763.33	(2880, 5760]	299	2826.23	(2500.0, 3000.0]
20190227-182447_HighZoom--W0000--P0001-T0321--0004	20190227	20190227-182447	ESCs	3763.33	(2880, 5760]	342.688	2769.72	(2500.0, 3000.0]
20190227-182447_HighZoom--W0000--P0001-T0322--0004	20190227	20190227-182447	ESCs	3773.37	(2880, 5760]	348.672	2939.94	(2500.0, 3000.0]
20190227-182447_HighZoom--W0000--P0001-T0323--0002	20190227	20190227-182447	ESCs	3784.2	(2880, 5760]	294.125	2678.14	(2500.0, 3000.0]
20190227-182447_HighZoom--W0000--P0001-T0323--0003	20190227	20190227-182447	ESCs	3784.2	(2880, 5760]	319.594	2759.41	(2500.0, 3000.0]
20190227-182447_HighZoom--W0000--P0001-T0323--0006	20190227	20190227-182447	ESCs	3784.2	(2880, 5760]	368.156	2632.22	(2500.0, 3000.0]
20190227-182447_HighZoom--W0000--P0001-T0323--0009	20190227	20190227-182447	ESCs	3784.2	(2880, 5760]	387.719	2763.91	(2500.0, 3000.0]
20190227-182447_HighZoom--W0000--P0001-T0324--0000	20190227	20190227-182447	ESCs	3798.42	(2880, 5760]	322.531	2814.66	(2500.0, 3000.0]
20190227-182447_HighZoom--W0000--P0001-T0324--0003	20190227	20190227-182447	ESCs	3798.42	(2880, 5760]	364.812	2818.8	(2500.0, 3000.0]
20190227-182447_HighZoom--W0000--P0001-T0325--0005	20190227	20190227-182447	ESCs	3812.88	(2880, 5760]	337.688	2708.12	(2500.0, 3000.0]
20190227-182447_HighZoom--W0000--P0001-T0326--0002	20190227	20190227-182447	ESCs	3827.23	(2880, 5760]	285.812	2821.14	(2500.0, 3000.0]
20190227-182447_HighZoom--W0000--P0001-T0327--0001	20190227	20190227-182447	ESCs	3837.27	(2880, 5760]	343.641	2659.45	(2500.0, 3000.0]
20190227-182447_HighZoom--W0000--P0001-T0327--0005	20190227	20190227-182447	ESCs	3837.27	(2880, 5760]	249.344	2621.02	(2500.0, 3000.0]
20190227-182447_HighZoom--W0000--P0001-T0327--0006	20190227	20190227-182447	ESCs	3837.27	(2880, 5760]	300.75	2951.72	(2500.0, 3000.0]
20190227-182447_HighZoom--W0000--P0001-T0329--0001	20190227	20190227-182447	ESCs	3864.68	(2880, 5760]	267.031	2871.41	(2500.0, 3000.0]
20190227-182447_HighZoom--W0000--P0001-T0330--0000	20190227	20190227-182447	ESCs	3874.72	(2880, 5760]	355.688	2897.59	(2500.0, 3000.0]
20190227-182447_HighZoom--W0000--P0001-T0331--0001	20190227	20190227-182447	ESCs	3884.73	(2880, 5760]	293.609	2752.95	(2500.0, 3000.0]
20190227-182447_HighZoom--W0000--P0001-T0331--0002	20190227	20190227-182447	ESCs	3884.73	(2880, 5760]	263	2632.94	(2500.0, 3000.0]
20190227-182447_HighZoom--W0000--P0001-T0332--0000	20190227	20190227-182447	ESCs	3894.88	(2880, 5760]	316.422	2736.59	(2500.0, 3000.0]
20190227-182447_HighZoom--W0000--P0001-T0332--0003	20190227	20190227-182447	ESCs	3894.88	(2880, 5760]	273	2582.69	(2500.0, 3000.0]
20190227-182447_HighZoom--W0000--P0001-T0332--0006	20190227	20190227-182447	ESCs	3894.88	(2880, 5760]	276.812	2646.77	(2500.0, 3000.0]
20190227-182447_HighZoom--W0000--P0001-T0334--0000	20190227	20190227-182447	ESCs	3919.68	(2880, 5760]	337.109	2682.08	(2500.0, 3000.0]
20190227-182447_HighZoom--W0000--P0001-T0334--0005	20190227	20190227-182447	ESCs	3919.68	(2880, 5760]	296.547	2787.23	(2500.0, 3000.0]
20190227-182447_HighZoom--W0000--P0001-T0334--0006	20190227	20190227-182447	ESCs	3919.68	(2880, 5760]	294.375	2727.16	(2500.0, 3000.0]
20190227-182447_HighZoom--W0000--P0001-T0335--0000	20190227	20190227-182447	ESCs	3937.2	(2880, 5760]	268.172	2667.14	(2500.0, 3000.0]
20190227-182447_HighZoom--W0000--P0001-T0335--0001	20190227	20190227-182447	ESCs	3937.2	(2880, 5760]	314.906	2687.73	(2500.0, 3000.0]
20190227-182447_HighZoom--W0000--P0001-T0335--0002	20190227	20190227-182447	ESCs	3937.2	(2880, 5760]	315.844	2936.73	(2500.0, 3000.0]
20190227-182447_HighZoom--W0000--P0001-T0335--0003	20190227	20190227-182447	ESCs	3937.2	(2880, 5760]	290.344	2665.09	(2500.0, 3000.0]
20190227-182447_HighZoom--W0000--P0001-T0335--0011	20190227	20190227-182447	ESCs	3937.2	(2880, 5760]	351.875	2956.95	(2500.0, 3000.0]
20190227-182447_HighZoom--W0000--P0001-T0336--0001	20190227	20190227-182447	ESCs	3953	(2880, 5760]	388.109	2625.45	(2500.0, 3000.0]
20190227-182447_HighZoom--W0000--P0001-T0336--0006	20190227	20190227-182447	ESCs	3953	(2880, 5760]	338.703	2720.55	(2500.0, 3000.0]
20190227-182447_HighZoom--W0000--P0001-T0337--0000	20190227	20190227-182447	ESCs	3965.05	(2880, 5760]	315.234	2743.86	(2500.0, 3000.0]
20190227-182447_HighZoom--W0000--P0001-T0337--0004	20190227	20190227-182447	ESCs	3965.05	(2880, 5760]	306.625	2818.98	(2500.0, 3000.0]
20190227-182447_HighZoom--W0000--P0001-T0337--0008	20190227	20190227-182447	ESCs	3965.05	(2880, 5760]	298.766	2645.36	(2500.0, 3000.0]
20190227-182447_HighZoom--W0000--P0001-T0337--0009	20190227	20190227-182447	ESCs	3965.05	(2880, 5760]	306.953	2993.91	(2500.0, 3000.0]
20190227-182447_HighZoom--W0000--P0001-T0338--0005	20190227	20190227-182447	ESCs	3982.1	(2880, 5760]	369.922	2690.06	(2500.0, 3000.0]
20190227-182447_HighZoom--W0000--P0001-T0339--0002	20190227	20190227-182447	ESCs	3992.1	(2880, 5760]	331.25	2630.31	(2500.0, 3000.0]
20190227-182447_HighZoom--W0000--P0001-T0340--0003	20190227	20190227-182447	ESCs	4002.1	(2880, 5760]	293.062	2878.89	(2500.0, 3000.0]
20190227-182447_HighZoom--W0000--P0001-T0341--0006	20190227	20190227-182447	ESCs	4012.48	(2880, 5760]	417.391	2907.08	(2500.0, 3000.0]
20190227-182447_HighZoom--W0000--P0001-T0342--0000	20190227	20190227-182447	ESCs	4025.87	(2880, 5760]	311.234	2695.94	(2500.0, 3000.0]
20190227-182447_HighZoom--W0000--P0001-T0342--0003	20190227	20190227-182447	ESCs	4025.87	(2880, 5760]	289.516	2687.55	(2500.0, 3000.0]
20190227-182447_HighZoom--W0000--P0001-T0342--0005	20190227	20190227-182447	ESCs	4025.87	(2880, 5760]	302.156	2915.27	(2500.0, 3000.0]
20190227-182447_HighZoom--W0000--P0001-T0343--0000	20190227	20190227-182447	ESCs	4041.13	(2880, 5760]	345.969	2981.48	(2500.0, 3000.0]
20190227-182447_HighZoom--W0000--P0001-T0343--0003	20190227	20190227-182447	ESCs	4041.13	(2880, 5760]	347.672	2808.34	(2500.0, 3000.0]
20190227-182447_HighZoom--W0000--P0001-T0343--0006	20190227	20190227-182447	ESCs	4041.13	(2880, 5760]	313.984	2813.69	(2500.0, 3000.0]
20190227-182447_HighZoom--W0000--P0001-T0343--0015	20190227	20190227-182447	ESCs	4041.13	(2880, 5760]	329.5	2726.56	(2500.0, 3000.0]
20190227-182447_HighZoom--W0000--P0001-T0344--0000	20190227	20190227-182447	ESCs	4064.27	(2880, 5760]	300.844	2737.47	(2500.0, 3000.0]
20190227-182447_HighZoom--W0000--P0001-T0344--0002	20190227	20190227-182447	ESCs	4064.27	(2880, 5760]	302.984	2557.23	(2500.0, 3000.0]
20190227-182447_HighZoom--W0000--P0001-T0344--0003	20190227	20190227-182447	ESCs	4064.27	(2880, 5760]	276.422	2501.64	(2500.0, 3000.0]
20190227-182447_HighZoom--W0000--P0001-T0344--0004	20190227	20190227-182447	ESCs	4064.27	(2880, 5760]	327.516	2550.97	(2500.0, 3000.0]
20190227-182447_HighZoom--W0000--P0001-T0344--0008	20190227	20190227-182447	ESCs	4064.27	(2880, 5760]	395.109	2835.89	(2500.0, 3000.0]
20190227-182447_HighZoom--W0000--P0001-T0345--0001	20190227	20190227-182447	ESCs	4081.93	(2880, 5760]	302.047	2545.19	(2500.0, 3000.0]
20190227-182447_HighZoom--W0000--P0001-T0346--0002	20190227	20190227-182447	ESCs	4091.97	(2880, 5760]	304.578	2644.22	(2500.0, 3000.0]
20190227-182447_HighZoom--W0000--P0001-T0346--0004	20190227	20190227-182447	ESCs	4091.97	(2880, 5760]	294.359	2758.66	(2500.0, 3000.0]
20190227-182447_HighZoom--W0000--P0001-T0347--0002	20190227	20190227-182447	ESCs	4104.78	(2880, 5760]	342.312	2520.14	(2500.0, 3000.0]
20190227-182447_HighZoom--W0000--P0001-T0348--0007	20190227	20190227-182447	ESCs	4120.27	(2880, 5760]	313.078	2868.2	(2500.0, 3000.0]
20190227-182447_HighZoom--W0000--P0001-T0349--0004	20190227	20190227-182447	ESCs	4138.05	(2880, 5760]	390.25	2844.31	(2500.0, 3000.0]
20190227-182447_HighZoom--W0000--P0001-T0349--0010	20190227	20190227-182447	ESCs	4138.05	(2880, 5760]	346.812	2577.98	(2500.0, 3000.0]
20190227-182447_HighZoom--W0000--P0001-T0350--0002	20190227	20190227-182447	ESCs	4157.05	(2880, 5760]	334.359	2556.31	(2500.0, 3000.0]
20190227-182447_HighZoom--W0000--P0001-T0351--0011	20190227	20190227-182447	ESCs	4178.07	(2880, 5760]	443.391	2928.59	(2500.0, 3000.0]
20190227-182447_HighZoom--W0000--P0001-T0353--0005	20190227	20190227-182447	ESCs	4213.15	(2880, 5760]	381.672	2793.34	(2500.0, 3000.0]
20190227-182447_HighZoom--W0000--P0001-T0354--0004	20190227	20190227-182447	ESCs	4226.22	(2880, 5760]	344.938	2610.89	(2500.0, 3000.0]
20190227-182447_HighZoom--W0000--P0001-T0356--0001	20190227	20190227-182447	ESCs	4256.82	(2880, 5760]	329.328	2679.39	(2500.0, 3000.0]
20190227-182447_HighZoom--W0000--P0001-T0356--0002	20190227	20190227-182447	ESCs	4256.82	(2880, 5760]	314.031	2569.48	(2500.0, 3000.0]
20190227-182447_HighZoom--W0000--P0001-T0356--0003	20190227	20190227-182447	ESCs	4256.82	(2880, 5760]	391.906	2976.22	(2500.0, 3000.0]
20190227-182447_HighZoom--W0000--P0001-T0356--0006	20190227	20190227-182447	ESCs	4256.82	(2880, 5760]	300.719	2726.56	(2500.0, 3000.0]
20190227-182447_HighZoom--W0000--P0001-T0357--0005	20190227	20190227-182447	ESCs	4268.98	(2880, 5760]	344.109	2720.67	(2500.0, 3000.0]
20190227-182447_HighZoom--W0000--P0001-T0358--0000	20190227	20190227-182447	ESCs	4283.47	(2880, 5760]	336.641	2938.38	(2500.0, 3000.0]
20190227-182447_HighZoom--W0000--P0001-T0358--0004	20190227	20190227-182447	ESCs	4283.47	(2880, 5760]	281.469	2549.91	(2500.0, 3000.0]
20190227-182447_HighZoom--W0000--P0001-T0358--0009	20190227	20190227-182447	ESCs	4283.47	(2880, 5760]	324.609	2719.72	(2500.0, 3000.0]
20190227-182447_HighZoom--W0000--P0001-T0359--0004	20190227	20190227-182447	ESCs	4304.27	(2880, 5760]	261.406	2534.33	(2500.0, 3000.0]
20190227-182447_HighZoom--W0000--P0001-T0359--0010	20190227	20190227-182447	ESCs	4304.27	(2880, 5760]	319.844	2524.44	(2500.0, 3000.0]
20190227-182447_HighZoom--W0000--P0001-T0360--0000	20190227	20190227-182447	ESCs	4326.38	(2880, 5760]	345.094	2768.56	(2500.0, 3000.0]
20190227-182447_HighZoom--W0000--P0001-T0360--0005	20190227	20190227-182447	ESCs	4326.38	(2880, 5760]	343.375	2807.86	(2500.0, 3000.0]
20190227-182447_HighZoom--W0000--P0001-T0361--0000	20190227	20190227-182447	ESCs	4348.68	(2880, 5760]	300.422	2758.53	(2500.0, 3000.0]
20190227-182447_HighZoom--W0000--P0001-T0361--0004	20190227	20190227-182447	ESCs	4348.68	(2880, 5760]	285.297	2547.45	(2500.0, 3000.0]
20190227-182447_HighZoom--W0000--P0001-T0361--0010	20190227	20190227-182447	ESCs	4348.68	(2880, 5760]	382.703	2906.61	(2500.0, 3000.0]
20190227-182447_HighZoom--W0000--P0001-T0362--0003	20190227	20190227-182447	ESCs	4378.55	(2880, 5760]	318.922	2626.03	(2500.0, 3000.0]
20190227-182447_HighZoom--W0000--P0001-T0362--0004	20190227	20190227-182447	ESCs	4378.55	(2880, 5760]	324.25	2714.28	(2500.0, 3000.0]
20190227-182447_HighZoom--W0000--P0001-T0363--0007	20190227	20190227-182447	ESCs	4396.72	(2880, 5760]	280.875	2530.52	(2500.0, 3000.0]
20190227-182447_HighZoom--W0000--P0001-T0365--0002	20190227	20190227-182447	ESCs	4428.9	(2880, 5760]	301.062	2536.98	(2500.0, 3000.0]
20190227-182447_HighZoom--W0000--P0001-T0365--0003	20190227	20190227-182447	ESCs	4428.9	(2880, 5760]	294.219	2651.94	(2500.0, 3000.0]
20190227-182447_HighZoom--W0000--P0001-T0365--0005	20190227	20190227-182447	ESCs	4428.9	(2880, 5760]	297.578	2816.17	(2500.0, 3000.0]
20190227-182447_HighZoom--W0000--P0001-T0366--0000	20190227	20190227-182447	ESCs	4446.18	(2880, 5760]	316.516	2609.61	(2500.0, 3000.0]
20190227-182447_HighZoom--W0000--P0001-T0366--0009	20190227	20190227-182447	ESCs	4446.18	(2880, 5760]	291.844	2931.19	(2500.0, 3000.0]
20190227-182447_HighZoom--W0000--P0001-T0370--0000	20190227	20190227-182447	ESCs	4515.25	(2880, 5760]	221.359	2618.39	(2500.0, 3000.0]
20190227-182447_HighZoom--W0000--P0001-T0371--0002	20190227	20190227-182447	ESCs	4542.15	(2880, 5760]	366.812	2981.02	(2500.0, 3000.0]
20190227-182447_HighZoom--W0000--P0001-T0371--0005	20190227	20190227-182447	ESCs	4542.15	(2880, 5760]	346.938	2762.53	(2500.0, 3000.0]
20190227-182447_HighZoom--W0000--P0001-T0373--0005	20190227	20190227-182447	ESCs	4583	(2880, 5760]	366.703	2751.66	(2500.0, 3000.0]
20190227-182447_HighZoom--W0000--P0001-T0375--0004	20190227	20190227-182447	ESCs	4623.08	(2880, 5760]	389.703	2783.55	(2500.0, 3000.0]
20190227-182447_HighZoom--W0000--P0001-T0375--0005	20190227	20190227-182447	ESCs	4623.08	(2880, 5760]	377.969	2502.72	(2500.0, 3000.0]
20190227-182447_HighZoom--W0000--P0001-T0376--0008	20190227	20190227-182447	ESCs	4642.1	(2880, 5760]	288.453	2542.14	(2500.0, 3000.0]
20190227-182447_HighZoom--W0000--P0001-T0376--0011	20190227	20190227-182447	ESCs	4642.1	(2880, 5760]	344.891	2513.05	(2500.0, 3000.0]
20190227-182447_HighZoom--W0000--P0001-T0378--0000	20190227	20190227-182447	ESCs	4695.02	(2880, 5760]	309	2685.08	(2500.0, 3000.0]
20190227-182447_HighZoom--W0000--P0001-T0378--0006	20190227	20190227-182447	ESCs	4695.02	(2880, 5760]	294.062	2501	(2500.0, 3000.0]
20190227-182447_HighZoom--W0000--P0001-T0378--0010	20190227	20190227-182447	ESCs	4695.02	(2880, 5760]	278.391	2537.95	(2500.0, 3000.0]
20190227-182447_HighZoom--W0000--P0001-T0379--0003	20190227	20190227-182447	ESCs	4724.17	(2880, 5760]	278.828	2780.81	(2500.0, 3000.0]
20190227-182447_HighZoom--W0000--P0001-T0382--0009	20190227	20190227-182447	ESCs	4820.07	(2880, 5760]	387.25	2809	(2500.0, 3000.0]
20190227-182447_HighZoom--W0000--P0001-T0384--0004	20190227	20190227-182447	ESCs	4873.65	(2880, 5760]	327.688	2795.09	(2500.0, 3000.0]
20190227-182447_HighZoom--W0000--P0001-T0386--0000	20190227	20190227-182447	ESCs	4934.35	(2880, 5760]	252.75	2542.92	(2500.0, 3000.0]
20190227-182447_HighZoom--W0000--P0001-T0388--0000	20190227	20190227-182447	ESCs	5001.05	(2880, 5760]	372.203	2899.83	(2500.0, 3000.0]
20190227-182447_HighZoom--W0000--P0001-T0390--0008	20190227	20190227-182447	ESCs	5064.6	(2880, 5760]	324.734	2757.03	(2500.0, 3000.0]
20190227-182447_HighZoom--W0000--P0001-T0395--0006	20190227	20190227-182447	ESCs	5187.55	(2880, 5760]	303.906	2687.77	(2500.0, 3000.0]
20190227-182447_HighZoom--W0000--P0001-T0395--0007	20190227	20190227-182447	ESCs	5187.55	(2880, 5760]	321.25	2723.66	(2500.0, 3000.0]
20190227-182447_HighZoom--W0000--P0001-T0401--0009	20190227	20190227-182447	ESCs	5374.88	(2880, 5760]	263.922	2552.97	(2500.0, 3000.0]
20190227-182447_HighZoom--W0000--P0001-T0414--0001	20190227	20190227-182447	ESCs	5796.3	(5760, 8640]	388.781	2603.11	(2500.0, 3000.0]
20190227-182447_HighZoom--W0000--P0001-T0424--0005	20190227	20190227-182447	ESCs	6117.08	(5760, 8640]	414.688	2769.42	(2500.0, 3000.0]
20190618-conc_HighZoom--W0000--P0001-T0015--0001	20190618	20190618-conc	ESCs	560.133	(0, 2880]	407.297	2688.14	(2500.0, 3000.0]
20190618-conc_HighZoom--W0000--P0001-T0106--0001	20190618	20190618-conc	ESCs	1467.57	(0, 2880]	368.641	2916.86	(2500.0, 3000.0]
20190618-conc_HighZoom--W0000--P0001-T0138--0001	20190618	20190618-conc	ESCs	1787.83	(0, 2880]	360.422	2715.36	(2500.0, 3000.0]
20190618-conc_HighZoom--W0000--P0001-T0178--0001	20190618	20190618-conc	ESCs	2188.23	(0, 2880]	370.422	2726.48	(2500.0, 3000.0]
20190618-conc_HighZoom--W0000--P0001-T0185--0001	20190618	20190618-conc	ESCs	2258.3	(0, 2880]	378.391	2521.58	(2500.0, 3000.0]
20190618-conc_HighZoom--W0000--P0001-T0188--0001	20190618	20190618-conc	ESCs	2288.32	(0, 2880]	404.297	2728.38	(2500.0, 3000.0]
20190618-conc_HighZoom--W0000--P0001-T0214--0001	20190618	20190618-conc	ESCs	2549.43	(0, 2880]	408.188	2961.41	(2500.0, 3000.0]
20190618-conc_HighZoom--W0000--P0001-T0214--0002	20190618	20190618-conc	ESCs	2549.43	(0, 2880]	431.141	2672.42	(2500.0, 3000.0]
20190618-conc_HighZoom--W0000--P0001-T0246--0002	20190618	20190618-conc	ESCs	2893.58	(2880, 5760]	465.234	2943.38	(2500.0, 3000.0]
20190618-conc_HighZoom--W0000--P0001-T0247--0001	20190618	20190618-conc	ESCs	2906.53	(2880, 5760]	360.359	2690.28	(2500.0, 3000.0]
20190618-conc_HighZoom--W0000--P0001-T0262--0001	20190618	20190618-conc	ESCs	3096.53	(2880, 5760]	451.875	2691.25	(2500.0, 3000.0]
20190618-conc_HighZoom--W0000--P0001-T0265--0001	20190618	20190618-conc	ESCs	3139.28	(2880, 5760]	332.266	2842.47	(2500.0, 3000.0]
20190618-conc_HighZoom--W0000--P0001-T0268--0002	20190618	20190618-conc	ESCs	3182.48	(2880, 5760]	500.719	2732.48	(2500.0, 3000.0]
20190618-conc_HighZoom--W0000--P0001-T0269--0002	20190618	20190618-conc	ESCs	3201.17	(2880, 5760]	461.125	2997.22	(2500.0, 3000.0]
20190618-conc_HighZoom--W0000--P0001-T0270--0001	20190618	20190618-conc	ESCs	3214.28	(2880, 5760]	263.906	2758.33	(2500.0, 3000.0]
20190618-conc_HighZoom--W0000--P0001-T0272--0001	20190618	20190618-conc	ESCs	3239.33	(2880, 5760]	228.562	2668.5	(2500.0, 3000.0]
20190618-conc_HighZoom--W0000--P0001-T0273--0003	20190618	20190618-conc	ESCs	3253.07	(2880, 5760]	367.016	2943.42	(2500.0, 3000.0]
20190618-conc_HighZoom--W0000--P0001-T0274--0001	20190618	20190618-conc	ESCs	3268.97	(2880, 5760]	467.438	2842.12	(2500.0, 3000.0]
20190618-conc_HighZoom--W0000--P0001-T0276--0002	20190618	20190618-conc	ESCs	3294.37	(2880, 5760]	332.688	2513.62	(2500.0, 3000.0]
20190618-conc_HighZoom--W0000--P0001-T0278--0001	20190618	20190618-conc	ESCs	3323.55	(2880, 5760]	383.531	2789.62	(2500.0, 3000.0]
20190618-conc_HighZoom--W0000--P0001-T0285--0002	20190618	20190618-conc	ESCs	3432.6	(2880, 5760]	274.203	2700.61	(2500.0, 3000.0]
20190618-conc_HighZoom--W0000--P0001-T0285--0003	20190618	20190618-conc	ESCs	3432.6	(2880, 5760]	371.391	2821.36	(2500.0, 3000.0]
20190618-conc_HighZoom--W0000--P0001-T0296--0002	20190618	20190618-conc	ESCs	3607.5	(2880, 5760]	367.156	2555.16	(2500.0, 3000.0]
20190618-conc_HighZoom--W0000--P0001-T0297--0004	20190618	20190618-conc	ESCs	3624.9	(2880, 5760]	470.234	2863.06	(2500.0, 3000.0]
20190618-conc_HighZoom--W0000--P0001-T0297--0006	20190618	20190618-conc	ESCs	3624.9	(2880, 5760]	441.188	2781.95	(2500.0, 3000.0]
20190618-conc_HighZoom--W0000--P0001-T0303--0003	20190618	20190618-conc	ESCs	3725.03	(2880, 5760]	410.406	2753.86	(2500.0, 3000.0]
20190618-conc_HighZoom--W0000--P0001-T0304--0001	20190618	20190618-conc	ESCs	3746.03	(2880, 5760]	411.297	2840.72	(2500.0, 3000.0]
20190618-conc_HighZoom--W0000--P0001-T0304--0002	20190618	20190618-conc	ESCs	3746.03	(2880, 5760]	438.5	2781.47	(2500.0, 3000.0]
20190618-conc_HighZoom--W0000--P0001-T0304--0003	20190618	20190618-conc	ESCs	3746.03	(2880, 5760]	379.547	2654.98	(2500.0, 3000.0]
20190618-conc_HighZoom--W0000--P0001-T0305--0002	20190618	20190618-conc	ESCs	3763.23	(2880, 5760]	470.938	2811.59	(2500.0, 3000.0]
20190618-conc_HighZoom--W0000--P0001-T0307--0002	20190618	20190618-conc	ESCs	3802.68	(2880, 5760]	478.562	2880.19	(2500.0, 3000.0]
20190618-conc_HighZoom--W0000--P0001-T0311--0004	20190618	20190618-conc	ESCs	3877.72	(2880, 5760]	301.141	2796.58	(2500.0, 3000.0]
20190618-conc_HighZoom--W0000--P0001-T0313--0002	20190618	20190618-conc	ESCs	3914.7	(2880, 5760]	446.922	2919.83	(2500.0, 3000.0]
20190618-conc_HighZoom--W0000--P0001-T0314--0004	20190618	20190618-conc	ESCs	3939.75	(2880, 5760]	354.875	2896.28	(2500.0, 3000.0]
20190618-conc_HighZoom--W0000--P0001-T0315--0001	20190618	20190618-conc	ESCs	3960.18	(2880, 5760]	390.438	2989.84	(2500.0, 3000.0]
20190618-conc_HighZoom--W0000--P0001-T0315--0008	20190618	20190618-conc	ESCs	3960.18	(2880, 5760]	309.484	2607.59	(2500.0, 3000.0]
20190618-conc_HighZoom--W0000--P0001-T0321--0001	20190618	20190618-conc	ESCs	4085.17	(2880, 5760]	362.562	2542.39	(2500.0, 3000.0]
20190618-conc_HighZoom--W0000--P0001-T0321--0005	20190618	20190618-conc	ESCs	4085.17	(2880, 5760]	346.562	2611.77	(2500.0, 3000.0]
20190618-conc_HighZoom--W0000--P0001-T0325--0008	20190618	20190618-conc	ESCs	4174.7	(2880, 5760]	377.031	2992.45	(2500.0, 3000.0]
20190618-conc_HighZoom--W0000--P0001-T0326--0003	20190618	20190618-conc	ESCs	4202.65	(2880, 5760]	417.812	2572.33	(2500.0, 3000.0]
20190618-conc_HighZoom--W0000--P0001-T0333--0001	20190618	20190618-conc	ESCs	4383.72	(2880, 5760]	406.781	2845.16	(2500.0, 3000.0]
20190618-conc_HighZoom--W0000--P0001-T0334--0006	20190618	20190618-conc	ESCs	4406.8	(2880, 5760]	384.531	2718.55	(2500.0, 3000.0]
20190618-conc_HighZoom--W0000--P0001-T0335--0005	20190618	20190618-conc	ESCs	4436.63	(2880, 5760]	396.25	2548.53	(2500.0, 3000.0]
20190618-conc_HighZoom--W0000--P0001-T0335--0007	20190618	20190618-conc	ESCs	4436.63	(2880, 5760]	427.891	2992.72	(2500.0, 3000.0]
20190618-conc_HighZoom--W0000--P0001-T0336--0004	20190618	20190618-conc	ESCs	4466.58	(2880, 5760]	425.828	2650.69	(2500.0, 3000.0]
20190618-conc_HighZoom--W0000--P0001-T0337--0007	20190618	20190618-conc	ESCs	4496.82	(2880, 5760]	447.281	2960.12	(2500.0, 3000.0]
20190618-conc_HighZoom--W0000--P0001-T0341--0009	20190618	20190618-conc	ESCs	4602.37	(2880, 5760]	440.578	2686.72	(2500.0, 3000.0]
20190618-conc_HighZoom--W0000--P0001-T0343--0001	20190618	20190618-conc	ESCs	4662.38	(2880, 5760]	373.5	2971.97	(2500.0, 3000.0]
20190618-conc_HighZoom--W0000--P0001-T0343--0004	20190618	20190618-conc	ESCs	4662.38	(2880, 5760]	370.953	2642.12	(2500.0, 3000.0]
20190618-conc_HighZoom--W0000--P0001-T0344--0008	20190618	20190618-conc	ESCs	4694.4	(2880, 5760]	383.469	2527.94	(2500.0, 3000.0]
20190618-conc_HighZoom--W0000--P0001-T0346--0007	20190618	20190618-conc	ESCs	4758.73	(2880, 5760]	429.453	2998.56	(2500.0, 3000.0]
20190618-conc_HighZoom--W0000--P0001-T0346--0009	20190618	20190618-conc	ESCs	4758.73	(2880, 5760]	315.25	2586.48	(2500.0, 3000.0]
20190618-conc_HighZoom--W0000--P0001-T0348--0006	20190618	20190618-conc	ESCs	4824.5	(2880, 5760]	448.062	2797.86	(2500.0, 3000.0]
20190618-conc_HighZoom--W0000--P0001-T0349--0006	20190618	20190618-conc	ESCs	4857.78	(2880, 5760]	527.797	2879.73	(2500.0, 3000.0]
20190618-conc_HighZoom--W0000--P0001-T0349--0007	20190618	20190618-conc	ESCs	4857.78	(2880, 5760]	329.594	2861.5	(2500.0, 3000.0]
20190618-conc_HighZoom--W0000--P0001-T0350--0001	20190618	20190618-conc	ESCs	4891.3	(2880, 5760]	381.047	2980.72	(2500.0, 3000.0]
20190618-conc_HighZoom--W0000--P0001-T0350--0002	20190618	20190618-conc	ESCs	4891.3	(2880, 5760]	262.594	2836.34	(2500.0, 3000.0]
20190618-conc_HighZoom--W0000--P0001-T0351--0006	20190618	20190618-conc	ESCs	4925.17	(2880, 5760]	288.297	2687.91	(2500.0, 3000.0]
20190618-conc_HighZoom--W0000--P0001-T0352--0007	20190618	20190618-conc	ESCs	4959.15	(2880, 5760]	338.359	2900.28	(2500.0, 3000.0]
20190618-conc_HighZoom--W0000--P0001-T0353--0009	20190618	20190618-conc	ESCs	4993.48	(2880, 5760]	384.266	2783.48	(2500.0, 3000.0]
20190618-conc_HighZoom--W0000--P0001-T0356--0007	20190618	20190618-conc	ESCs	5097.38	(2880, 5760]	415.703	2958.14	(2500.0, 3000.0]
20190618-conc_HighZoom--W0000--P0001-T0360--0002	20190618	20190618-conc	ESCs	5239.62	(2880, 5760]	341.672	2740.64	(2500.0, 3000.0]
20190618-conc_HighZoom--W0000--P0001-T0360--0003	20190618	20190618-conc	ESCs	5239.62	(2880, 5760]	367.375	2742.97	(2500.0, 3000.0]
20190618-conc_HighZoom--W0000--P0001-T0360--0005	20190618	20190618-conc	ESCs	5239.62	(2880, 5760]	352.531	2622.69	(2500.0, 3000.0]
20190618-conc_HighZoom--W0000--P0001-T0361--0001	20190618	20190618-conc	ESCs	5275.73	(2880, 5760]	287.344	2637.62	(2500.0, 3000.0]
20190618-conc_HighZoom--W0000--P0001-T0361--0003	20190618	20190618-conc	ESCs	5275.73	(2880, 5760]	305.125	2820.47	(2500.0, 3000.0]
20190618-conc_HighZoom--W0000--P0001-T0362--0005	20190618	20190618-conc	ESCs	5312.17	(2880, 5760]	261.859	2688.41	(2500.0, 3000.0]
20190618-conc_HighZoom--W0000--P0001-T0364--0002	20190618	20190618-conc	ESCs	5385.78	(2880, 5760]	317.391	2655.55	(2500.0, 3000.0]
20190618-conc_HighZoom--W0000--P0001-T0364--0003	20190618	20190618-conc	ESCs	5385.78	(2880, 5760]	360.281	2745.55	(2500.0, 3000.0]
20190618-conc_HighZoom--W0000--P0001-T0365--0005	20190618	20190618-conc	ESCs	5423.12	(2880, 5760]	348.234	2668.66	(2500.0, 3000.0]
20190618-conc_HighZoom--W0000--P0001-T0365--0008	20190618	20190618-conc	ESCs	5423.12	(2880, 5760]	329.891	2718.34	(2500.0, 3000.0]
20190618-conc_HighZoom--W0000--P0001-T0367--0004	20190618	20190618-conc	ESCs	5498.67	(2880, 5760]	200.75	2502.17	(2500.0, 3000.0]
20190618-conc_HighZoom--W0000--P0001-T0369--0003	20190618	20190618-conc	ESCs	5575.28	(2880, 5760]	363.625	2794.91	(2500.0, 3000.0]
20190618-conc_HighZoom--W0000--P0001-T0369--0005	20190618	20190618-conc	ESCs	5575.28	(2880, 5760]	292	2726.16	(2500.0, 3000.0]
20190618-conc_HighZoom--W0000--P0001-T0369--0008	20190618	20190618-conc	ESCs	5575.28	(2880, 5760]	270.391	2755.53	(2500.0, 3000.0]
20190618-conc_HighZoom--W0000--P0001-T0371--0001	20190618	20190618-conc	ESCs	5653.27	(2880, 5760]	270.078	2574.31	(2500.0, 3000.0]
20190618-conc_HighZoom--W0000--P0001-T0371--0002	20190618	20190618-conc	ESCs	5653.27	(2880, 5760]	280.641	2700.81	(2500.0, 3000.0]
20190827-181922_HighZoom--W0000--P0001-T0040--0000	20190827	20190827-181922	ESCs	3571.67	(2880, 5760]	318.828	2837.69	(2500.0, 3000.0]
20190827-181922_HighZoom--W0000--P0001-T0069--0001	20190827	20190827-181922	ESCs	3874.58	(2880, 5760]	362.469	2854.36	(2500.0, 3000.0]
20190827-181922_HighZoom--W0000--P0001-T0072--0000	20190827	20190827-181922	ESCs	3909.22	(2880, 5760]	392.172	2946.14	(2500.0, 3000.0]
20190827-181922_HighZoom--W0000--P0001-T0170--0000	20190827	20190827-181922	ESCs	4974.38	(2880, 5760]	332.328	2818.06	(2500.0, 3000.0]
20190827-181922_HighZoom--W0000--P0001-T0216--0000	20190827	20190827-181922	ESCs	5511.07	(2880, 5760]	271.734	2805.52	(2500.0, 3000.0]
20190827-181922_HighZoom--W0000--P0001-T0220--0000	20190827	20190827-181922	ESCs	5559.47	(2880, 5760]	384.984	2894.89	(2500.0, 3000.0]
20190827-181922_HighZoom--W0000--P0001-T0242--0000	20190827	20190827-181922	ESCs	5810.88	(5760, 8640]	330.781	2780.59	(2500.0, 3000.0]
20190827-181922_HighZoom--W0000--P0001-T0248--0000	20190827	20190827-181922	ESCs	5883.32	(5760, 8640]	299.781	2791.66	(2500.0, 3000.0]
20190827-181922_HighZoom--W0000--P0001-T0251--0000	20190827	20190827-181922	ESCs	5915.68	(5760, 8640]	317.109	2860.22	(2500.0, 3000.0]
20190827-181922_HighZoom--W0000--P0001-T0270--0000	20190827	20190827-181922	ESCs	6155.57	(5760, 8640]	339.406	2924.44	(2500.0, 3000.0]
20190827-181922_HighZoom--W0000--P0001-T0285--0001	20190827	20190827-181922	ESCs	6356.83	(5760, 8640]	295.266	2680.83	(2500.0, 3000.0]
20190827-181922_HighZoom--W0000--P0001-T0285--0002	20190827	20190827-181922	ESCs	6356.83	(5760, 8640]	313.844	2857.33	(2500.0, 3000.0]
20190827-181922_HighZoom--W0000--P0001-T0299--0001	20190827	20190827-181922	ESCs	6543.65	(5760, 8640]	389.672	2971.2	(2500.0, 3000.0]
20190827-181922_HighZoom--W0000--P0001-T0300--0000	20190827	20190827-181922	ESCs	6559.28	(5760, 8640]	330.953	2622.31	(2500.0, 3000.0]
20190827-181922_HighZoom--W0000--P0001-T0307--0000	20190827	20190827-181922	ESCs	6650.38	(5760, 8640]	368.469	2883.09	(2500.0, 3000.0]
20190827-181922_HighZoom--W0000--P0001-T0309--0000	20190827	20190827-181922	ESCs	6679.02	(5760, 8640]	383.344	2923.28	(2500.0, 3000.0]
20190827-181922_HighZoom--W0000--P0001-T0314--0001	20190827	20190827-181922	ESCs	6742.33	(5760, 8640]	372.703	2864.64	(2500.0, 3000.0]
20190827-181922_HighZoom--W0000--P0001-T0317--0000	20190827	20190827-181922	ESCs	6792.62	(5760, 8640]	302.969	2894.19	(2500.0, 3000.0]
20190827-181922_HighZoom--W0000--P0001-T0318--0001	20190827	20190827-181922	ESCs	6806.07	(5760, 8640]	341.922	2755.38	(2500.0, 3000.0]
20190827-181922_HighZoom--W0000--P0001-T0320--0003	20190827	20190827-181922	ESCs	6835.13	(5760, 8640]	299.047	2636	(2500.0, 3000.0]
20190827-181922_HighZoom--W0000--P0001-T0320--0004	20190827	20190827-181922	ESCs	6835.13	(5760, 8640]	362.984	2834.25	(2500.0, 3000.0]
20190827-181922_HighZoom--W0000--P0001-T0321--0002	20190827	20190827-181922	ESCs	6854	(5760, 8640]	401.812	2911.72	(2500.0, 3000.0]
20190827-181922_HighZoom--W0000--P0001-T0324--0003	20190827	20190827-181922	ESCs	6900.6	(5760, 8640]	355.797	2873.2	(2500.0, 3000.0]
20190827-181922_HighZoom--W0000--P0001-T0324--0004	20190827	20190827-181922	ESCs	6900.6	(5760, 8640]	358.312	2738.67	(2500.0, 3000.0]
20190827-181922_HighZoom--W0000--P0001-T0324--0005	20190827	20190827-181922	ESCs	6900.6	(5760, 8640]	359.594	2933.19	(2500.0, 3000.0]
20190827-181922_HighZoom--W0000--P0001-T0326--0004	20190827	20190827-181922	ESCs	6932.58	(5760, 8640]	383.859	2981.48	(2500.0, 3000.0]
20190827-181922_HighZoom--W0000--P0001-T0327--0000	20190827	20190827-181922	ESCs	6951.93	(5760, 8640]	354.641	2775.5	(2500.0, 3000.0]
20190827-181922_HighZoom--W0000--P0001-T0327--0002	20190827	20190827-181922	ESCs	6951.93	(5760, 8640]	310.891	2606.62	(2500.0, 3000.0]
20190827-181922_HighZoom--W0000--P0001-T0332--0001	20190827	20190827-181922	ESCs	7032.03	(5760, 8640]	387.938	2818.38	(2500.0, 3000.0]
20190827-181922_HighZoom--W0000--P0001-T0352--0000	20190827	20190827-181922	ESCs	7316.67	(5760, 8640]	320.609	2821.39	(2500.0, 3000.0]
20190827-181922_HighZoom--W0000--P0001-T0355--0002	20190827	20190827-181922	ESCs	7361.8	(5760, 8640]	349.797	2800.02	(2500.0, 3000.0]
20190827-181922_HighZoom--W0000--P0001-T0356--0001	20190827	20190827-181922	ESCs	7376.35	(5760, 8640]	406.984	2965.25	(2500.0, 3000.0]
20190827-181922_HighZoom--W0000--P0001-T0358--0000	20190827	20190827-181922	ESCs	7406.25	(5760, 8640]	366.766	2900.36	(2500.0, 3000.0]
20190827-181922_HighZoom--W0000--P0001-T0358--0002	20190827	20190827-181922	ESCs	7406.25	(5760, 8640]	361.953	2758.62	(2500.0, 3000.0]
20190827-181922_HighZoom--W0000--P0001-T0358--0003	20190827	20190827-181922	ESCs	7406.25	(5760, 8640]	243.422	2856.09	(2500.0, 3000.0]
20190827-181922_HighZoom--W0000--P0001-T0361--0001	20190827	20190827-181922	ESCs	7452.02	(5760, 8640]	365.5	2649.8	(2500.0, 3000.0]
20190827-181922_HighZoom--W0000--P0001-T0362--0001	20190827	20190827-181922	ESCs	7469.58	(5760, 8640]	410.906	2993.61	(2500.0, 3000.0]
20190827-181922_HighZoom--W0000--P0001-T0363--0000	20190827	20190827-181922	ESCs	7484.25	(5760, 8640]	373.188	2923.22	(2500.0, 3000.0]
20190827-181922_HighZoom--W0000--P0001-T0363--0002	20190827	20190827-181922	ESCs	7484.25	(5760, 8640]	331.5	2995.42	(2500.0, 3000.0]
20190827-181922_HighZoom--W0000--P0001-T0363--0003	20190827	20190827-181922	ESCs	7484.25	(5760, 8640]	256.672	2856.91	(2500.0, 3000.0]
20190827-181922_HighZoom--W0000--P0001-T0363--0004	20190827	20190827-181922	ESCs	7484.25	(5760, 8640]	394.375	2877.12	(2500.0, 3000.0]
20190827-181922_HighZoom--W0000--P0001-T0364--0001	20190827	20190827-181922	ESCs	7503.68	(5760, 8640]	322.062	2729.47	(2500.0, 3000.0]
20190827-181922_HighZoom--W0000--P0001-T0364--0003	20190827	20190827-181922	ESCs	7503.68	(5760, 8640]	272.688	2852.75	(2500.0, 3000.0]
20200724-201611_HighZoom--W0000--P0001-T0026--0000	20200724	20200724-201611	ESCs	760.617	(0, 2880]	418.562	2611.95	(2500.0, 3000.0]
20200725-142832_HighZoom--W0000--P0001-T0007--0001	20200724	20200725-142832	ESCs	2782.15	(0, 2880]	332.547	2730.78	(2500.0, 3000.0]
20200725-142832_HighZoom--W0000--P0001-T0064--0000	20200724	20200725-142832	ESCs	3366.65	(2880, 5760]	384.297	2605.12	(2500.0, 3000.0]
20200725-142832_HighZoom--W0000--P0001-T0077--0003	20200724	20200725-142832	ESCs	3505	(2880, 5760]	415.656	2754.38	(2500.0, 3000.0]
20200725-142832_HighZoom--W0000--P0001-T0088--0000	20200724	20200725-142832	ESCs	3623.13	(2880, 5760]	347.219	2831.23	(2500.0, 3000.0]
20200725-142832_HighZoom--W0000--P0001-T0097--0000	20200724	20200725-142832	ESCs	3718.85	(2880, 5760]	358.281	2621.47	(2500.0, 3000.0]
20200725-142832_HighZoom--W0000--P0001-T0121--0000	20200724	20200725-142832	ESCs	3980.73	(2880, 5760]	319.609	2506.05	(2500.0, 3000.0]
20200725-142832_HighZoom--W0000--P0001-T0126--0000	20200724	20200725-142832	ESCs	4037.73	(2880, 5760]	345.953	2540.52	(2500.0, 3000.0]
20200725-142832_HighZoom--W0000--P0001-T0126--0002	20200724	20200725-142832	ESCs	4037.73	(2880, 5760]	497.438	2795.44	(2500.0, 3000.0]
20200725-142832_HighZoom--W0000--P0001-T0132--0000	20200724	20200725-142832	ESCs	4104.83	(2880, 5760]	464.156	2916.08	(2500.0, 3000.0]
20200725-142832_HighZoom--W0000--P0001-T0150--0000	20200724	20200725-142832	ESCs	4768.25	(2880, 5760]	407.766	2524.44	(2500.0, 3000.0]
20200725-142832_HighZoom--W0000--P0001-T0152--0002	20200724	20200725-142832	ESCs	4791.6	(2880, 5760]	331.625	2667.78	(2500.0, 3000.0]
20200725-142832_HighZoom--W0000--P0001-T0159--0000	20200724	20200725-142832	ESCs	4872.82	(2880, 5760]	403.547	2690.92	(2500.0, 3000.0]
20200725-142832_HighZoom--W0000--P0001-T0161--0000	20200724	20200725-142832	ESCs	4895.28	(2880, 5760]	381.344	2648.25	(2500.0, 3000.0]
20200725-142832_HighZoom--W0000--P0001-T0167--0000	20200724	20200725-142832	ESCs	4967.68	(2880, 5760]	400.719	2611.8	(2500.0, 3000.0]
20200725-142832_HighZoom--W0000--P0001-T0170--0001	20200724	20200725-142832	ESCs	5001.73	(2880, 5760]	374.781	2892.08	(2500.0, 3000.0]
20200725-142832_HighZoom--W0000--P0001-T0175--0000	20200724	20200725-142832	ESCs	5061.75	(2880, 5760]	405.422	2719.48	(2500.0, 3000.0]
20200725-142832_HighZoom--W0000--P0001-T0183--0003	20200724	20200725-142832	ESCs	5165.2	(2880, 5760]	423.781	2662.89	(2500.0, 3000.0]
20200725-142832_HighZoom--W0000--P0001-T0189--0000	20200724	20200725-142832	ESCs	5239.88	(2880, 5760]	341.281	2565.78	(2500.0, 3000.0]
20200725-142832_HighZoom--W0000--P0001-T0196--0003	20200724	20200725-142832	ESCs	5330.98	(2880, 5760]	323.609	2505.92	(2500.0, 3000.0]
20200725-142832_HighZoom--W0000--P0001-T0199--0001	20200724	20200725-142832	ESCs	5370.38	(2880, 5760]	371.453	2900.64	(2500.0, 3000.0]
20200725-142832_HighZoom--W0000--P0001-T0206--0000	20200724	20200725-142832	ESCs	5462.3	(2880, 5760]	393.656	2694.27	(2500.0, 3000.0]
20200725-142832_HighZoom--W0000--P0001-T0209--0000	20200724	20200725-142832	ESCs	5500.48	(2880, 5760]	405.922	2767.92	(2500.0, 3000.0]
20200725-142832_HighZoom--W0000--P0001-T0221--0001	20200724	20200725-142832	ESCs	5656.35	(2880, 5760]	380.562	2555.77	(2500.0, 3000.0]
20200725-142832_HighZoom--W0000--P0001-T0226--0002	20200724	20200725-142832	ESCs	5722.48	(2880, 5760]	431.609	2641.03	(2500.0, 3000.0]
20200725-142832_HighZoom--W0000--P0001-T0244--0001	20200724	20200725-142832	ESCs	5975.35	(5760, 8640]	383.516	2751.45	(2500.0, 3000.0]
20200725-142832_HighZoom--W0000--P0001-T0244--0004	20200724	20200725-142832	ESCs	5975.35	(5760, 8640]	420.219	2700.58	(2500.0, 3000.0]
20200725-142832_HighZoom--W0000--P0001-T0249--0000	20200724	20200725-142832	ESCs	6049.73	(5760, 8640]	399.656	2656.84	(2500.0, 3000.0]
20200725-142832_HighZoom--W0000--P0001-T0253--0004	20200724	20200725-142832	ESCs	6108.63	(5760, 8640]	422.062	2512.33	(2500.0, 3000.0]
20200725-142832_HighZoom--W0000--P0001-T0254--0000	20200724	20200725-142832	ESCs	6123.98	(5760, 8640]	447.141	2554.81	(2500.0, 3000.0]
20200725-142832_HighZoom--W0000--P0001-T0254--0002	20200724	20200725-142832	ESCs	6123.98	(5760, 8640]	424.656	2762.62	(2500.0, 3000.0]
20200725-142832_HighZoom--W0000--P0001-T0261--0002	20200724	20200725-142832	ESCs	6221.43	(5760, 8640]	402.656	2902.33	(2500.0, 3000.0]
20200725-142832_HighZoom--W0000--P0001-T0262--0002	20200724	20200725-142832	ESCs	6237.1	(5760, 8640]	391.281	2613.19	(2500.0, 3000.0]
20200725-142832_HighZoom--W0000--P0001-T0264--0004	20200724	20200725-142832	ESCs	6265.85	(5760, 8640]	436.797	2593.08	(2500.0, 3000.0]
20200725-142832_HighZoom--W0000--P0001-T0273--0002	20200724	20200725-142832	ESCs	6402.23	(5760, 8640]	425.875	2979.41	(2500.0, 3000.0]
20200725-142832_HighZoom--W0000--P0001-T0273--0004	20200724	20200725-142832	ESCs	6402.23	(5760, 8640]	418.453	2870.2	(2500.0, 3000.0]
20200725-142832_HighZoom--W0000--P0001-T0275--0000	20200724	20200725-142832	ESCs	6433.68	(5760, 8640]	427.312	2781.44	(2500.0, 3000.0]
20200725-142832_HighZoom--W0000--P0001-T0280--0003	20200724	20200725-142832	ESCs	6507.95	(5760, 8640]	462.781	2972.41	(2500.0, 3000.0]
20200725-142832_HighZoom--W0000--P0001-T0281--0003	20200724	20200725-142832	ESCs	6523.13	(5760, 8640]	419.078	2680.61	(2500.0, 3000.0]
20200725-142832_HighZoom--W0000--P0001-T0282--0001	20200724	20200725-142832	ESCs	6538.45	(5760, 8640]	408.594	2661.7	(2500.0, 3000.0]
20200725-142832_HighZoom--W0000--P0001-T0283--0002	20200724	20200725-142832	ESCs	6554.35	(5760, 8640]	459.219	2722.62	(2500.0, 3000.0]
20200728-174144_HighZoom--W0000--P0001-T0079--0000	20200728	20200728-174144	ESCs	1080.67	(0, 2880]	338.75	2623.95	(2500.0, 3000.0]
20200730-190931_HighZoom--W0000--P0001-T0004--0000	20200730	20200730-190931	ESCs	3299.95	(2880, 5760]	207.438	2520.86	(2500.0, 3000.0]
20200730-190931_HighZoom--W0000--P0001-T0008--0001	20200730	20200730-190931	ESCs	3339.98	(2880, 5760]	419.812	2679.66	(2500.0, 3000.0]
20200730-190931_HighZoom--W0000--P0001-T0009--0001	20200730	20200730-190931	ESCs	3350	(2880, 5760]	303.094	2635.52	(2500.0, 3000.0]
20200730-190931_HighZoom--W0000--P0001-T0024--0001	20200730	20200730-190931	ESCs	3500.15	(2880, 5760]	282.219	2516.53	(2500.0, 3000.0]
20200730-190931_HighZoom--W0000--P0001-T0026--0000	20200730	20200730-190931	ESCs	3520.15	(2880, 5760]	380.031	2874.73	(2500.0, 3000.0]
20200730-190931_HighZoom--W0000--P0001-T0044--0001	20200730	20200730-190931	ESCs	3700.4	(2880, 5760]	324.234	2588.88	(2500.0, 3000.0]
20200730-190931_HighZoom--W0000--P0001-T0062--0002	20200730	20200730-190931	ESCs	3883.37	(2880, 5760]	336.812	2878.66	(2500.0, 3000.0]
20200730-190931_HighZoom--W0000--P0001-T0065--0000	20200730	20200730-190931	ESCs	3913.85	(2880, 5760]	338.922	2980.08	(2500.0, 3000.0]
20200730-190931_HighZoom--W0000--P0001-T0067--0000	20200730	20200730-190931	ESCs	3933.85	(2880, 5760]	277.594	2529.94	(2500.0, 3000.0]
20200730-190931_HighZoom--W0000--P0001-T0068--0001	20200730	20200730-190931	ESCs	3943.87	(2880, 5760]	339.656	2572.14	(2500.0, 3000.0]
20200730-190931_HighZoom--W0000--P0001-T0068--0002	20200730	20200730-190931	ESCs	3943.87	(2880, 5760]	372.594	2838.06	(2500.0, 3000.0]
20200730-190931_HighZoom--W0000--P0001-T0068--0006	20200730	20200730-190931	ESCs	3943.87	(2880, 5760]	358.531	2562.14	(2500.0, 3000.0]
20200730-190931_HighZoom--W0000--P0001-T0072--0003	20200730	20200730-190931	ESCs	3985.8	(2880, 5760]	337.297	2516.02	(2500.0, 3000.0]
20200731-175845_HighZoom--W0000--P0001-T0009--0000	20200731	20200731-175845	ESCs	3380.07	(2880, 5760]	259.781	2562.5	(2500.0, 3000.0]
20200731-175845_HighZoom--W0000--P0001-T0064--0000	20200731	20200731-175845	ESCs	3930.52	(2880, 5760]	331.188	2646.72	(2500.0, 3000.0]
20200731-175845_HighZoom--W0000--P0001-T0064--0001	20200731	20200731-175845	ESCs	3930.52	(2880, 5760]	335.391	2786.06	(2500.0, 3000.0]
20200731-175845_HighZoom--W0000--P0001-T0066--0000	20200731	20200731-175845	ESCs	3950.55	(2880, 5760]	323.438	2811.56	(2500.0, 3000.0]
20200731-175845_HighZoom--W0000--P0001-T0128--0002	20200731	20200731-175845	ESCs	4576.05	(2880, 5760]	349.844	2663.69	(2500.0, 3000.0]
20200731-175845_HighZoom--W0000--P0001-T0129--0001	20200731	20200731-175845	ESCs	4587.43	(2880, 5760]	435.469	2715.45	(2500.0, 3000.0]
20200731-175845_HighZoom--W0000--P0001-T0139--0000	20200731	20200731-175845	ESCs	4692.7	(2880, 5760]	371.047	2646.34	(2500.0, 3000.0]
20200731-175845_HighZoom--W0000--P0001-T0145--0001	20200731	20200731-175845	ESCs	4756.68	(2880, 5760]	366	2788.12	(2500.0, 3000.0]
20200731-175845_HighZoom--W0000--P0001-T0146--0001	20200731	20200731-175845	ESCs	4768.52	(2880, 5760]	312.109	2941.97	(2500.0, 3000.0]
20200731-175845_HighZoom--W0000--P0001-T0195--0000	20200731	20200731-175845	ESCs	5315.45	(2880, 5760]	327.953	2553.88	(2500.0, 3000.0]
20200731-175845_HighZoom--W0000--P0001-T0216--0003	20200731	20200731-175845	ESCs	5589.38	(2880, 5760]	397.734	2584.3	(2500.0, 3000.0]
20200731-175845_HighZoom--W0000--P0001-T0222--0000	20200731	20200731-175845	ESCs	5677.58	(2880, 5760]	384.938	2651.78	(2500.0, 3000.0]
20200802-104739_HighZoom--W0000--P0001-T0006--0000	20200731	20200802-104739	ESCs	5798.95	(5760, 8640]	353.406	2811.89	(2500.0, 3000.0]
20200802-104739_HighZoom--W0000--P0001-T0017--0000	20200731	20200802-104739	ESCs	5909.07	(5760, 8640]	298.141	2657.28	(2500.0, 3000.0]
20200802-104739_HighZoom--W0000--P0001-T0020--0000	20200731	20200802-104739	ESCs	5939.08	(5760, 8640]	326.125	2517.55	(2500.0, 3000.0]
20200802-104739_HighZoom--W0000--P0001-T0027--0003	20200731	20200802-104739	ESCs	6009.13	(5760, 8640]	382.266	2702.64	(2500.0, 3000.0]
20200802-104739_HighZoom--W0000--P0001-T0036--0000	20200731	20200802-104739	ESCs	6099.9	(5760, 8640]	313.453	2522.92	(2500.0, 3000.0]
20200802-104739_HighZoom--W0000--P0001-T0037--0000	20200731	20200802-104739	ESCs	6109.9	(5760, 8640]	357.766	2796.27	(2500.0, 3000.0]
20200802-104739_HighZoom--W0000--P0001-T0038--0000	20200731	20200802-104739	ESCs	6119.92	(5760, 8640]	300.656	2813.27	(2500.0, 3000.0]
20200802-104739_HighZoom--W0000--P0001-T0038--0001	20200731	20200802-104739	ESCs	6119.92	(5760, 8640]	413.328	2961.86	(2500.0, 3000.0]
20200802-104739_HighZoom--W0000--P0001-T0043--0001	20200731	20200802-104739	ESCs	6169.93	(5760, 8640]	389.047	2949	(2500.0, 3000.0]
20200802-104739_HighZoom--W0000--P0001-T0052--0001	20200731	20200802-104739	ESCs	6260.27	(5760, 8640]	336.141	2676.8	(2500.0, 3000.0]
20200802-104739_HighZoom--W0000--P0001-T0060--0001	20200731	20200802-104739	ESCs	6342.25	(5760, 8640]	477.719	2908.55	(2500.0, 3000.0]
20200802-104739_HighZoom--W0000--P0001-T0062--0002	20200731	20200802-104739	ESCs	6365	(5760, 8640]	400.297	2900.55	(2500.0, 3000.0]
20200802-104739_HighZoom--W0000--P0001-T0070--0003	20200731	20200802-104739	ESCs	6454.58	(5760, 8640]	384.406	2571.78	(2500.0, 3000.0]
20200802-104739_HighZoom--W0000--P0001-T0071--0000	20200731	20200802-104739	ESCs	6465.85	(5760, 8640]	312.969	2752.64	(2500.0, 3000.0]
20200802-104739_HighZoom--W0000--P0001-T0084--0002	20200731	20200802-104739	ESCs	6601.58	(5760, 8640]	377.891	2707.11	(2500.0, 3000.0]
20200802-104739_HighZoom--W0000--P0001-T0088--0000	20200731	20200802-104739	ESCs	6647.13	(5760, 8640]	336.109	2515.06	(2500.0, 3000.0]
20200802-104739_HighZoom--W0000--P0001-T0088--0005	20200731	20200802-104739	ESCs	6647.13	(5760, 8640]	428.031	2573.38	(2500.0, 3000.0]
20200802-104739_HighZoom--W0000--P0001-T0091--0000	20200731	20200802-104739	ESCs	6681.75	(5760, 8640]	378.453	2561.42	(2500.0, 3000.0]
20200802-104739_HighZoom--W0000--P0001-T0097--0000	20200731	20200802-104739	ESCs	6752.45	(5760, 8640]	318.562	2638.69	(2500.0, 3000.0]
20200802-104739_HighZoom--W0000--P0001-T0106--0001	20200731	20200802-104739	ESCs	6860.45	(5760, 8640]	377.672	2614.41	(2500.0, 3000.0]
20200802-104739_HighZoom--W0000--P0001-T0107--0001	20200731	20200802-104739	ESCs	6872.85	(5760, 8640]	392.703	2842.88	(2500.0, 3000.0]
20200802-104739_HighZoom--W0000--P0001-T0108--0001	20200731	20200802-104739	ESCs	6884.8	(5760, 8640]	311.594	2813.23	(2500.0, 3000.0]
20200802-104739_HighZoom--W0000--P0001-T0108--0004	20200731	20200802-104739	ESCs	6884.8	(5760, 8640]	372.391	2509.78	(2500.0, 3000.0]
20200802-104739_HighZoom--W0000--P0001-T0124--0003	20200731	20200802-104739	ESCs	7254.7	(5760, 8640]	434.562	2796.31	(2500.0, 3000.0]
20200802-104739_HighZoom--W0000--P0001-T0126--0003	20200731	20200802-104739	ESCs	7282.02	(5760, 8640]	350.906	2517.44	(2500.0, 3000.0]
20200802-104739_HighZoom--W0000--P0001-T0129--0002	20200731	20200802-104739	ESCs	7318.68	(5760, 8640]	372.656	2868.38	(2500.0, 3000.0]
20200802-104739_HighZoom--W0000--P0001-T0131--0000	20200731	20200802-104739	ESCs	7343.78	(5760, 8640]	346.625	2588.03	(2500.0, 3000.0]
20200802-104739_HighZoom--W0000--P0001-T0131--0008	20200731	20200802-104739	ESCs	7343.78	(5760, 8640]	418.5	2748.75	(2500.0, 3000.0]
20200802-104739_HighZoom--W0000--P0001-T0132--0008	20200731	20200802-104739	ESCs	7359.67	(5760, 8640]	312.047	2631.59	(2500.0, 3000.0]
20200802-104739_HighZoom--W0000--P0001-T0144--0008	20200731	20200802-104739	ESCs	7537.23	(5760, 8640]	532.078	2641.33	(2500.0, 3000.0]
20200802-104739_HighZoom--W0000--P0001-T0147--0001	20200731	20200802-104739	ESCs	7587.28	(5760, 8640]	410.812	2546.52	(2500.0, 3000.0]
20200802-104739_HighZoom--W0000--P0001-T0149--0004	20200731	20200802-104739	ESCs	7620.98	(5760, 8640]	334.906	2654.97	(2500.0, 3000.0]
20200803-181830_HighZoom--W0000--P0001-T0021--0002	20200731	20200803-181830	ESCs	7865.42	(5760, 8640]	320.469	2583.88	(2500.0, 3000.0]
20200803-181830_HighZoom--W0000--P0001-T0033--0005	20200731	20200803-181830	ESCs	8007.4	(5760, 8640]	327.781	2613.91	(2500.0, 3000.0]
20200803-181830_HighZoom--W0000--P0001-T0038--0000	20200731	20200803-181830	ESCs	8065.5	(5760, 8640]	369.203	2577.73	(2500.0, 3000.0]
20200803-181830_HighZoom--W0000--P0001-T0039--0003	20200731	20200803-181830	ESCs	8076.08	(5760, 8640]	485.172	2505.48	(2500.0, 3000.0]
20200803-181830_HighZoom--W0000--P0001-T0050--0000	20200731	20200803-181830	ESCs	8208.12	(5760, 8640]	368.812	2761.66	(2500.0, 3000.0]
20200803-181830_HighZoom--W0000--P0001-T0066--0008	20200731	20200803-181830	ESCs	8397.6	(5760, 8640]	494.484	2681.23	(2500.0, 3000.0]
20200807-174159_HighZoom--W0000--P0001-T0040--0000	20200807	20200807-174159	ESCs	3570.32	(2880, 5760]	321.984	2722.86	(2500.0, 3000.0]
20200810-225504_HighZoom--W0000--P0001-T0029--0001	20200807	20200810-225504	ESCs	8107.05	(5760, 8640]	313.984	2806.47	(2500.0, 3000.0]
20200810-225504_HighZoom--W0000--P0001-T0030--0002	20200807	20200810-225504	ESCs	8119.62	(5760, 8640]	254.344	2589.73	(2500.0, 3000.0]
20200810-225504_HighZoom--W0000--P0001-T0034--0000	20200807	20200810-225504	ESCs	8164.57	(5760, 8640]	346.047	2827.28	(2500.0, 3000.0]
20190227-182447_HighZoom--W0000--P0001-T0006--0000	20190227	20190227-182447	ESCs	470.05	(0, 2880]	305.688	3043.86	(3000.0, 3500.0]
20190227-182447_HighZoom--W0000--P0001-T0046--0001	20190227	20190227-182447	ESCs	870.4	(0, 2880]	430.703	3294.33	(3000.0, 3500.0]
20190227-182447_HighZoom--W0000--P0001-T0076--0000	20190227	20190227-182447	ESCs	1170.63	(0, 2880]	420.891	3270.52	(3000.0, 3500.0]
20190227-182447_HighZoom--W0000--P0001-T0082--0000	20190227	20190227-182447	ESCs	1230.73	(0, 2880]	343.953	3362.84	(3000.0, 3500.0]
20190227-182447_HighZoom--W0000--P0001-T0117--0002	20190227	20190227-182447	ESCs	1581.02	(0, 2880]	459	3330.73	(3000.0, 3500.0]
20190227-182447_HighZoom--W0000--P0001-T0134--0001	20190227	20190227-182447	ESCs	1751.17	(0, 2880]	366.344	3133.62	(3000.0, 3500.0]
20190227-182447_HighZoom--W0000--P0001-T0135--0000	20190227	20190227-182447	ESCs	1761.18	(0, 2880]	387.469	3265.83	(3000.0, 3500.0]
20190227-182447_HighZoom--W0000--P0001-T0150--0000	20190227	20190227-182447	ESCs	1911.3	(0, 2880]	331.797	3159.78	(3000.0, 3500.0]
20190227-182447_HighZoom--W0000--P0001-T0169--0000	20190227	20190227-182447	ESCs	2101.45	(0, 2880]	435.891	3103.69	(3000.0, 3500.0]
20190227-182447_HighZoom--W0000--P0001-T0170--0000	20190227	20190227-182447	ESCs	2111.45	(0, 2880]	418.906	3117.98	(3000.0, 3500.0]
20190227-182447_HighZoom--W0000--P0001-T0177--0000	20190227	20190227-182447	ESCs	2181.58	(0, 2880]	286.438	3150.66	(3000.0, 3500.0]
20190227-182447_HighZoom--W0000--P0001-T0182--0000	20190227	20190227-182447	ESCs	2231.62	(0, 2880]	424.031	3038.16	(3000.0, 3500.0]
20190227-182447_HighZoom--W0000--P0001-T0183--0000	20190227	20190227-182447	ESCs	2241.62	(0, 2880]	407.406	3162.92	(3000.0, 3500.0]
20190227-182447_HighZoom--W0000--P0001-T0185--0001	20190227	20190227-182447	ESCs	2261.65	(0, 2880]	474.391	3003.44	(3000.0, 3500.0]
20190227-182447_HighZoom--W0000--P0001-T0191--0001	20190227	20190227-182447	ESCs	2321.7	(0, 2880]	423.531	3174.45	(3000.0, 3500.0]
20190227-182447_HighZoom--W0000--P0001-T0194--0002	20190227	20190227-182447	ESCs	2351.72	(0, 2880]	445.594	3359.58	(3000.0, 3500.0]
20190227-182447_HighZoom--W0000--P0001-T0202--0000	20190227	20190227-182447	ESCs	2431.82	(0, 2880]	404.547	3120.2	(3000.0, 3500.0]
20190227-182447_HighZoom--W0000--P0001-T0209--0002	20190227	20190227-182447	ESCs	2501.88	(0, 2880]	407.438	3262.2	(3000.0, 3500.0]
20190227-182447_HighZoom--W0000--P0001-T0209--0003	20190227	20190227-182447	ESCs	2501.88	(0, 2880]	441.5	3052.95	(3000.0, 3500.0]
20190227-182447_HighZoom--W0000--P0001-T0216--0000	20190227	20190227-182447	ESCs	2577.78	(0, 2880]	388.484	3083.78	(3000.0, 3500.0]
20190227-182447_HighZoom--W0000--P0001-T0216--0001	20190227	20190227-182447	ESCs	2577.78	(0, 2880]	428.344	3123.09	(3000.0, 3500.0]
20190227-182447_HighZoom--W0000--P0001-T0217--0001	20190227	20190227-182447	ESCs	2590.87	(0, 2880]	291.859	3131.92	(3000.0, 3500.0]
20190227-182447_HighZoom--W0000--P0001-T0218--0004	20190227	20190227-182447	ESCs	2601.92	(0, 2880]	346.25	3179.83	(3000.0, 3500.0]
20190227-182447_HighZoom--W0000--P0001-T0220--0001	20190227	20190227-182447	ESCs	2622.92	(0, 2880]	348.391	3162.05	(3000.0, 3500.0]
20190227-182447_HighZoom--W0000--P0001-T0220--0002	20190227	20190227-182447	ESCs	2622.92	(0, 2880]	377.953	3021.62	(3000.0, 3500.0]
20190227-182447_HighZoom--W0000--P0001-T0220--0003	20190227	20190227-182447	ESCs	2622.92	(0, 2880]	478.797	3321.08	(3000.0, 3500.0]
20190227-182447_HighZoom--W0000--P0001-T0222--0000	20190227	20190227-182447	ESCs	2645.87	(0, 2880]	360.859	3282.52	(3000.0, 3500.0]
20190227-182447_HighZoom--W0000--P0001-T0226--0003	20190227	20190227-182447	ESCs	2686.57	(0, 2880]	390.344	3370.06	(3000.0, 3500.0]
20190227-182447_HighZoom--W0000--P0001-T0227--0002	20190227	20190227-182447	ESCs	2696.58	(0, 2880]	464.766	3386.95	(3000.0, 3500.0]
20190227-182447_HighZoom--W0000--P0001-T0233--0000	20190227	20190227-182447	ESCs	2757.72	(0, 2880]	409.094	3082.19	(3000.0, 3500.0]
20190227-182447_HighZoom--W0000--P0001-T0236--0001	20190227	20190227-182447	ESCs	2787.73	(0, 2880]	527.812	3138	(3000.0, 3500.0]
20190227-182447_HighZoom--W0000--P0001-T0237--0001	20190227	20190227-182447	ESCs	2797.73	(0, 2880]	437.734	3085.03	(3000.0, 3500.0]
20190227-182447_HighZoom--W0000--P0001-T0239--0001	20190227	20190227-182447	ESCs	2817.77	(0, 2880]	424.906	3008.47	(3000.0, 3500.0]
20190227-182447_HighZoom--W0000--P0001-T0245--0002	20190227	20190227-182447	ESCs	2882.43	(2880, 5760]	301.938	3015.02	(3000.0, 3500.0]
20190227-182447_HighZoom--W0000--P0001-T0245--0003	20190227	20190227-182447	ESCs	2882.43	(2880, 5760]	418.531	3027.36	(3000.0, 3500.0]
20190227-182447_HighZoom--W0000--P0001-T0245--0006	20190227	20190227-182447	ESCs	2882.43	(2880, 5760]	438.078	3019.91	(3000.0, 3500.0]
20190227-182447_HighZoom--W0000--P0001-T0246--0000	20190227	20190227-182447	ESCs	2897.07	(2880, 5760]	480.062	3002.25	(3000.0, 3500.0]
20190227-182447_HighZoom--W0000--P0001-T0253--0003	20190227	20190227-182447	ESCs	2969.7	(2880, 5760]	438.016	3082.22	(3000.0, 3500.0]
20190227-182447_HighZoom--W0000--P0001-T0256--0001	20190227	20190227-182447	ESCs	3000.63	(2880, 5760]	393.891	3326.98	(3000.0, 3500.0]
20190227-182447_HighZoom--W0000--P0001-T0257--0002	20190227	20190227-182447	ESCs	3011.98	(2880, 5760]	358.672	3139.84	(3000.0, 3500.0]
20190227-182447_HighZoom--W0000--P0001-T0258--0000	20190227	20190227-182447	ESCs	3024.9	(2880, 5760]	407.484	3364.44	(3000.0, 3500.0]
20190227-182447_HighZoom--W0000--P0001-T0259--0003	20190227	20190227-182447	ESCs	3034.92	(2880, 5760]	446.469	3144.08	(3000.0, 3500.0]
20190227-182447_HighZoom--W0000--P0001-T0260--0000	20190227	20190227-182447	ESCs	3045.08	(2880, 5760]	314.094	3203.28	(3000.0, 3500.0]
20190227-182447_HighZoom--W0000--P0001-T0260--0004	20190227	20190227-182447	ESCs	3045.08	(2880, 5760]	341.734	3251.7	(3000.0, 3500.0]
20190227-182447_HighZoom--W0000--P0001-T0260--0006	20190227	20190227-182447	ESCs	3045.08	(2880, 5760]	366.938	3185.69	(3000.0, 3500.0]
20190227-182447_HighZoom--W0000--P0001-T0267--0000	20190227	20190227-182447	ESCs	3129.28	(2880, 5760]	426.5	3392.61	(3000.0, 3500.0]
20190227-182447_HighZoom--W0000--P0001-T0271--0001	20190227	20190227-182447	ESCs	3170.2	(2880, 5760]	360.844	3031.94	(3000.0, 3500.0]
20190227-182447_HighZoom--W0000--P0001-T0272--0004	20190227	20190227-182447	ESCs	3182.7	(2880, 5760]	377	3019.84	(3000.0, 3500.0]
20190227-182447_HighZoom--W0000--P0001-T0275--0001	20190227	20190227-182447	ESCs	3217.48	(2880, 5760]	384.516	3048.94	(3000.0, 3500.0]
20190227-182447_HighZoom--W0000--P0001-T0277--0000	20190227	20190227-182447	ESCs	3237.5	(2880, 5760]	425.234	3229.44	(3000.0, 3500.0]
20190227-182447_HighZoom--W0000--P0001-T0278--0000	20190227	20190227-182447	ESCs	3247.5	(2880, 5760]	384	3098.59	(3000.0, 3500.0]
20190227-182447_HighZoom--W0000--P0001-T0279--0004	20190227	20190227-182447	ESCs	3257.5	(2880, 5760]	371.609	3322.47	(3000.0, 3500.0]
20190227-182447_HighZoom--W0000--P0001-T0280--0000	20190227	20190227-182447	ESCs	3268.28	(2880, 5760]	325.5	3185.98	(3000.0, 3500.0]
20190227-182447_HighZoom--W0000--P0001-T0280--0002	20190227	20190227-182447	ESCs	3268.28	(2880, 5760]	302.422	3001.69	(3000.0, 3500.0]
20190227-182447_HighZoom--W0000--P0001-T0281--0003	20190227	20190227-182447	ESCs	3279.38	(2880, 5760]	398.969	3265.98	(3000.0, 3500.0]
20190227-182447_HighZoom--W0000--P0001-T0282--0002	20190227	20190227-182447	ESCs	3289.37	(2880, 5760]	442.719	3076.25	(3000.0, 3500.0]
20190227-182447_HighZoom--W0000--P0001-T0286--0002	20190227	20190227-182447	ESCs	3333	(2880, 5760]	363.781	3310.88	(3000.0, 3500.0]
20190227-182447_HighZoom--W0000--P0001-T0287--0003	20190227	20190227-182447	ESCs	3343.03	(2880, 5760]	343.109	3256.38	(3000.0, 3500.0]
20190227-182447_HighZoom--W0000--P0001-T0287--0004	20190227	20190227-182447	ESCs	3343.03	(2880, 5760]	350.016	3420.45	(3000.0, 3500.0]
20190227-182447_HighZoom--W0000--P0001-T0289--0000	20190227	20190227-182447	ESCs	3363.08	(2880, 5760]	381.5	3421.03	(3000.0, 3500.0]
20190227-182447_HighZoom--W0000--P0001-T0289--0004	20190227	20190227-182447	ESCs	3363.08	(2880, 5760]	420.5	3023.17	(3000.0, 3500.0]
20190227-182447_HighZoom--W0000--P0001-T0289--0005	20190227	20190227-182447	ESCs	3363.08	(2880, 5760]	296.5	3108.48	(3000.0, 3500.0]
20190227-182447_HighZoom--W0000--P0001-T0289--0006	20190227	20190227-182447	ESCs	3363.08	(2880, 5760]	334.156	3229.36	(3000.0, 3500.0]
20190227-182447_HighZoom--W0000--P0001-T0290--0001	20190227	20190227-182447	ESCs	3377.52	(2880, 5760]	370.188	3430.38	(3000.0, 3500.0]
20190227-182447_HighZoom--W0000--P0001-T0290--0003	20190227	20190227-182447	ESCs	3377.52	(2880, 5760]	385.328	3276.05	(3000.0, 3500.0]
20190227-182447_HighZoom--W0000--P0001-T0292--0004	20190227	20190227-182447	ESCs	3400.12	(2880, 5760]	376.547	3082.06	(3000.0, 3500.0]
20190227-182447_HighZoom--W0000--P0001-T0293--0004	20190227	20190227-182447	ESCs	3414.73	(2880, 5760]	317.891	3154.44	(3000.0, 3500.0]
20190227-182447_HighZoom--W0000--P0001-T0298--0002	20190227	20190227-182447	ESCs	3481.03	(2880, 5760]	361.844	3037.09	(3000.0, 3500.0]
20190227-182447_HighZoom--W0000--P0001-T0299--0000	20190227	20190227-182447	ESCs	3491.07	(2880, 5760]	340.797	3281.97	(3000.0, 3500.0]
20190227-182447_HighZoom--W0000--P0001-T0300--0004	20190227	20190227-182447	ESCs	3501.12	(2880, 5760]	386.359	3119.5	(3000.0, 3500.0]
20190227-182447_HighZoom--W0000--P0001-T0301--0000	20190227	20190227-182447	ESCs	3511.12	(2880, 5760]	391.484	3003.28	(3000.0, 3500.0]
20190227-182447_HighZoom--W0000--P0001-T0302--0000	20190227	20190227-182447	ESCs	3521.18	(2880, 5760]	388.859	3085.28	(3000.0, 3500.0]
20190227-182447_HighZoom--W0000--P0001-T0304--0000	20190227	20190227-182447	ESCs	3541.2	(2880, 5760]	338.469	3123.75	(3000.0, 3500.0]
20190227-182447_HighZoom--W0000--P0001-T0309--0000	20190227	20190227-182447	ESCs	3594	(2880, 5760]	311.469	3203.44	(3000.0, 3500.0]
20190227-182447_HighZoom--W0000--P0001-T0311--0003	20190227	20190227-182447	ESCs	3621.88	(2880, 5760]	360.75	3051.95	(3000.0, 3500.0]
20190227-182447_HighZoom--W0000--P0001-T0311--0005	20190227	20190227-182447	ESCs	3621.88	(2880, 5760]	337.109	3128.41	(3000.0, 3500.0]
20190227-182447_HighZoom--W0000--P0001-T0312--0005	20190227	20190227-182447	ESCs	3636.6	(2880, 5760]	262.156	3031.08	(3000.0, 3500.0]
20190227-182447_HighZoom--W0000--P0001-T0313--0007	20190227	20190227-182447	ESCs	3651.17	(2880, 5760]	273.969	3017.98	(3000.0, 3500.0]
20190227-182447_HighZoom--W0000--P0001-T0314--0008	20190227	20190227-182447	ESCs	3665.05	(2880, 5760]	295.5	3105.5	(3000.0, 3500.0]
20190227-182447_HighZoom--W0000--P0001-T0315--0000	20190227	20190227-182447	ESCs	3678.77	(2880, 5760]	366.734	3375.39	(3000.0, 3500.0]
20190227-182447_HighZoom--W0000--P0001-T0319--0002	20190227	20190227-182447	ESCs	3733.32	(2880, 5760]	349.234	3184.25	(3000.0, 3500.0]
20190227-182447_HighZoom--W0000--P0001-T0319--0003	20190227	20190227-182447	ESCs	3733.32	(2880, 5760]	345.625	3097.47	(3000.0, 3500.0]
20190227-182447_HighZoom--W0000--P0001-T0323--0000	20190227	20190227-182447	ESCs	3784.2	(2880, 5760]	315.328	3195.89	(3000.0, 3500.0]
20190227-182447_HighZoom--W0000--P0001-T0324--0004	20190227	20190227-182447	ESCs	3798.42	(2880, 5760]	329.797	3067.61	(3000.0, 3500.0]
20190227-182447_HighZoom--W0000--P0001-T0339--0001	20190227	20190227-182447	ESCs	3992.1	(2880, 5760]	391.625	3024.12	(3000.0, 3500.0]
20190227-182447_HighZoom--W0000--P0001-T0345--0003	20190227	20190227-182447	ESCs	4081.93	(2880, 5760]	322.406	3001.95	(3000.0, 3500.0]
20190227-182447_HighZoom--W0000--P0001-T0349--0001	20190227	20190227-182447	ESCs	4138.05	(2880, 5760]	347.875	3307.45	(3000.0, 3500.0]
20190227-182447_HighZoom--W0000--P0001-T0353--0004	20190227	20190227-182447	ESCs	4213.15	(2880, 5760]	343.969	3044.22	(3000.0, 3500.0]
20190227-182447_HighZoom--W0000--P0001-T0354--0003	20190227	20190227-182447	ESCs	4226.22	(2880, 5760]	310.094	3016.52	(3000.0, 3500.0]
20190227-182447_HighZoom--W0000--P0001-T0354--0005	20190227	20190227-182447	ESCs	4226.22	(2880, 5760]	407.297	3023.06	(3000.0, 3500.0]
20190618-conc_HighZoom--W0000--P0001-T0032--0001	20190618	20190618-conc	ESCs	730.25	(0, 2880]	433.516	3079.45	(3000.0, 3500.0]
20190618-conc_HighZoom--W0000--P0001-T0185--0003	20190618	20190618-conc	ESCs	2258.3	(0, 2880]	459.766	3106.67	(3000.0, 3500.0]
20190618-conc_HighZoom--W0000--P0001-T0239--0002	20190618	20190618-conc	ESCs	2815.62	(0, 2880]	424.75	3349.77	(3000.0, 3500.0]
20190618-conc_HighZoom--W0000--P0001-T0271--0002	20190618	20190618-conc	ESCs	3226.25	(2880, 5760]	448.844	3008.48	(3000.0, 3500.0]
20190618-conc_HighZoom--W0000--P0001-T0273--0004	20190618	20190618-conc	ESCs	3253.07	(2880, 5760]	421.188	3005.23	(3000.0, 3500.0]
20190618-conc_HighZoom--W0000--P0001-T0279--0002	20190618	20190618-conc	ESCs	3339.47	(2880, 5760]	451.391	3353.02	(3000.0, 3500.0]
20190618-conc_HighZoom--W0000--P0001-T0307--0003	20190618	20190618-conc	ESCs	3802.68	(2880, 5760]	438.219	3199.39	(3000.0, 3500.0]
20190618-conc_HighZoom--W0000--P0001-T0308--0004	20190618	20190618-conc	ESCs	3823.2	(2880, 5760]	395.422	3103.3	(3000.0, 3500.0]
20190618-conc_HighZoom--W0000--P0001-T0313--0005	20190618	20190618-conc	ESCs	3914.7	(2880, 5760]	416.031	3203.97	(3000.0, 3500.0]
20190618-conc_HighZoom--W0000--P0001-T0323--0003	20190618	20190618-conc	ESCs	4130.32	(2880, 5760]	541.594	3253.94	(3000.0, 3500.0]
20190618-conc_HighZoom--W0000--P0001-T0325--0001	20190618	20190618-conc	ESCs	4174.7	(2880, 5760]	425.078	3264.88	(3000.0, 3500.0]
20190618-conc_HighZoom--W0000--P0001-T0330--0005	20190618	20190618-conc	ESCs	4307.57	(2880, 5760]	471.219	3140.81	(3000.0, 3500.0]
20190618-conc_HighZoom--W0000--P0001-T0335--0002	20190618	20190618-conc	ESCs	4436.63	(2880, 5760]	387.812	3112.78	(3000.0, 3500.0]
20190618-conc_HighZoom--W0000--P0001-T0339--0005	20190618	20190618-conc	ESCs	4540.03	(2880, 5760]	486	3068.06	(3000.0, 3500.0]
20190618-conc_HighZoom--W0000--P0001-T0340--0005	20190618	20190618-conc	ESCs	4571.03	(2880, 5760]	414.719	3149.92	(3000.0, 3500.0]
20190618-conc_HighZoom--W0000--P0001-T0341--0008	20190618	20190618-conc	ESCs	4602.37	(2880, 5760]	471.328	3033.66	(3000.0, 3500.0]
20190618-conc_HighZoom--W0000--P0001-T0343--0002	20190618	20190618-conc	ESCs	4662.38	(2880, 5760]	441.047	3031.5	(3000.0, 3500.0]
20190618-conc_HighZoom--W0000--P0001-T0349--0005	20190618	20190618-conc	ESCs	4857.78	(2880, 5760]	519.641	3058.81	(3000.0, 3500.0]
20190618-conc_HighZoom--W0000--P0001-T0349--0008	20190618	20190618-conc	ESCs	4857.78	(2880, 5760]	356.328	3016.97	(3000.0, 3500.0]
20190618-conc_HighZoom--W0000--P0001-T0350--0003	20190618	20190618-conc	ESCs	4891.3	(2880, 5760]	439.094	3005.19	(3000.0, 3500.0]
20190618-conc_HighZoom--W0000--P0001-T0350--0004	20190618	20190618-conc	ESCs	4891.3	(2880, 5760]	338.859	3442.8	(3000.0, 3500.0]
20190618-conc_HighZoom--W0000--P0001-T0354--0003	20190618	20190618-conc	ESCs	5027.87	(2880, 5760]	439.469	3486.86	(3000.0, 3500.0]
20190618-conc_HighZoom--W0000--P0001-T0356--0001	20190618	20190618-conc	ESCs	5097.38	(2880, 5760]	416.312	3188.22	(3000.0, 3500.0]
20190618-conc_HighZoom--W0000--P0001-T0356--0003	20190618	20190618-conc	ESCs	5097.38	(2880, 5760]	388.922	3265.17	(3000.0, 3500.0]
20190618-conc_HighZoom--W0000--P0001-T0367--0001	20190618	20190618-conc	ESCs	5498.67	(2880, 5760]	404.359	3426.62	(3000.0, 3500.0]
20190827-181922_HighZoom--W0000--P0001-T0046--0000	20190827	20190827-181922	ESCs	3632.33	(2880, 5760]	379.328	3255.11	(3000.0, 3500.0]
20190827-181922_HighZoom--W0000--P0001-T0048--0001	20190827	20190827-181922	ESCs	3652.35	(2880, 5760]	330.609	3187.73	(3000.0, 3500.0]
20190827-181922_HighZoom--W0000--P0001-T0074--0000	20190827	20190827-181922	ESCs	3930.32	(2880, 5760]	431.297	3312.7	(3000.0, 3500.0]
20190827-181922_HighZoom--W0000--P0001-T0081--0000	20190827	20190827-181922	ESCs	4008.52	(2880, 5760]	414.406	3047.08	(3000.0, 3500.0]
20190827-181922_HighZoom--W0000--P0001-T0109--0000	20190827	20190827-181922	ESCs	4304.58	(2880, 5760]	427.234	3265.11	(3000.0, 3500.0]
20190827-181922_HighZoom--W0000--P0001-T0131--0000	20190827	20190827-181922	ESCs	4539.28	(2880, 5760]	455.891	3472.42	(3000.0, 3500.0]
20190827-181922_HighZoom--W0000--P0001-T0137--0000	20190827	20190827-181922	ESCs	4604.15	(2880, 5760]	391.875	3048.11	(3000.0, 3500.0]
20190827-181922_HighZoom--W0000--P0001-T0140--0000	20190827	20190827-181922	ESCs	4638.87	(2880, 5760]	360.516	3247.42	(3000.0, 3500.0]
20190827-181922_HighZoom--W0000--P0001-T0143--0001	20190827	20190827-181922	ESCs	4670.62	(2880, 5760]	400.812	3312.58	(3000.0, 3500.0]
20190827-181922_HighZoom--W0000--P0001-T0145--0000	20190827	20190827-181922	ESCs	4692.88	(2880, 5760]	441.609	3472.31	(3000.0, 3500.0]
20190827-181922_HighZoom--W0000--P0001-T0176--0001	20190827	20190827-181922	ESCs	5047.13	(2880, 5760]	425	3132.28	(3000.0, 3500.0]
20190827-181922_HighZoom--W0000--P0001-T0198--0001	20190827	20190827-181922	ESCs	5307.9	(2880, 5760]	496.953	3351.91	(3000.0, 3500.0]
20190827-181922_HighZoom--W0000--P0001-T0204--0000	20190827	20190827-181922	ESCs	5371.55	(2880, 5760]	385.453	3077.12	(3000.0, 3500.0]
20190827-181922_HighZoom--W0000--P0001-T0223--0000	20190827	20190827-181922	ESCs	5595.18	(2880, 5760]	358.734	3240.12	(3000.0, 3500.0]
20190827-181922_HighZoom--W0000--P0001-T0231--0001	20190827	20190827-181922	ESCs	5678.17	(2880, 5760]	356.656	3190.64	(3000.0, 3500.0]
20190827-181922_HighZoom--W0000--P0001-T0234--0000	20190827	20190827-181922	ESCs	5712.77	(2880, 5760]	268.469	3436.86	(3000.0, 3500.0]
20190827-181922_HighZoom--W0000--P0001-T0234--0002	20190827	20190827-181922	ESCs	5712.77	(2880, 5760]	366.75	3043.75	(3000.0, 3500.0]
20190827-181922_HighZoom--W0000--P0001-T0235--0001	20190827	20190827-181922	ESCs	5725.03	(2880, 5760]	444.969	3379.42	(3000.0, 3500.0]
20190827-181922_HighZoom--W0000--P0001-T0237--0000	20190827	20190827-181922	ESCs	5750.22	(2880, 5760]	345.875	3266.7	(3000.0, 3500.0]
20190827-181922_HighZoom--W0000--P0001-T0238--0000	20190827	20190827-181922	ESCs	5761.68	(5760, 8640]	398.359	3237.03	(3000.0, 3500.0]
20190827-181922_HighZoom--W0000--P0001-T0242--0001	20190827	20190827-181922	ESCs	5810.88	(5760, 8640]	439.594	3283.97	(3000.0, 3500.0]
20190827-181922_HighZoom--W0000--P0001-T0246--0001	20190827	20190827-181922	ESCs	5858.35	(5760, 8640]	394.938	3137.48	(3000.0, 3500.0]
20190827-181922_HighZoom--W0000--P0001-T0252--0001	20190827	20190827-181922	ESCs	5927.38	(5760, 8640]	440.297	3446.39	(3000.0, 3500.0]
20190827-181922_HighZoom--W0000--P0001-T0255--0000	20190827	20190827-181922	ESCs	5961.35	(5760, 8640]	410.781	3231.83	(3000.0, 3500.0]
20190827-181922_HighZoom--W0000--P0001-T0258--0001	20190827	20190827-181922	ESCs	5998.6	(5760, 8640]	350.875	3473.02	(3000.0, 3500.0]
20190827-181922_HighZoom--W0000--P0001-T0258--0002	20190827	20190827-181922	ESCs	5998.6	(5760, 8640]	408.969	3349.66	(3000.0, 3500.0]
20190827-181922_HighZoom--W0000--P0001-T0261--0000	20190827	20190827-181922	ESCs	6039.2	(5760, 8640]	513.062	3184.41	(3000.0, 3500.0]
20190827-181922_HighZoom--W0000--P0001-T0266--0000	20190827	20190827-181922	ESCs	6104.03	(5760, 8640]	333.969	3454.72	(3000.0, 3500.0]
20190827-181922_HighZoom--W0000--P0001-T0274--0000	20190827	20190827-181922	ESCs	6203.28	(5760, 8640]	367.984	3395.56	(3000.0, 3500.0]
20190827-181922_HighZoom--W0000--P0001-T0274--0001	20190827	20190827-181922	ESCs	6203.28	(5760, 8640]	369.172	3205.81	(3000.0, 3500.0]
20190827-181922_HighZoom--W0000--P0001-T0276--0000	20190827	20190827-181922	ESCs	6228.48	(5760, 8640]	356.688	3241.06	(3000.0, 3500.0]
20190827-181922_HighZoom--W0000--P0001-T0277--0001	20190827	20190827-181922	ESCs	6239.13	(5760, 8640]	372.938	3128.88	(3000.0, 3500.0]
20190827-181922_HighZoom--W0000--P0001-T0280--0000	20190827	20190827-181922	ESCs	6279.07	(5760, 8640]	386.453	3195.52	(3000.0, 3500.0]
20190827-181922_HighZoom--W0000--P0001-T0282--0002	20190827	20190827-181922	ESCs	6310.02	(5760, 8640]	333.516	3163.08	(3000.0, 3500.0]
20190827-181922_HighZoom--W0000--P0001-T0282--0003	20190827	20190827-181922	ESCs	6310.02	(5760, 8640]	320.438	3066.05	(3000.0, 3500.0]
20190827-181922_HighZoom--W0000--P0001-T0283--0000	20190827	20190827-181922	ESCs	6324.02	(5760, 8640]	298.703	3262.88	(3000.0, 3500.0]
20190827-181922_HighZoom--W0000--P0001-T0283--0001	20190827	20190827-181922	ESCs	6324.02	(5760, 8640]	404.062	3213.95	(3000.0, 3500.0]
20190827-181922_HighZoom--W0000--P0001-T0284--0000	20190827	20190827-181922	ESCs	6342.08	(5760, 8640]	450.625	3110.95	(3000.0, 3500.0]
20190827-181922_HighZoom--W0000--P0001-T0284--0003	20190827	20190827-181922	ESCs	6342.08	(5760, 8640]	374.016	3274.7	(3000.0, 3500.0]
20190827-181922_HighZoom--W0000--P0001-T0285--0000	20190827	20190827-181922	ESCs	6356.83	(5760, 8640]	326.312	3029.41	(3000.0, 3500.0]
20190827-181922_HighZoom--W0000--P0001-T0287--0000	20190827	20190827-181922	ESCs	6384.88	(5760, 8640]	392.234	3438.58	(3000.0, 3500.0]
20190827-181922_HighZoom--W0000--P0001-T0288--0002	20190827	20190827-181922	ESCs	6399.8	(5760, 8640]	290.516	3023.52	(3000.0, 3500.0]
20190827-181922_HighZoom--W0000--P0001-T0289--0000	20190827	20190827-181922	ESCs	6414.5	(5760, 8640]	399.109	3002.95	(3000.0, 3500.0]
20190827-181922_HighZoom--W0000--P0001-T0289--0002	20190827	20190827-181922	ESCs	6414.5	(5760, 8640]	342.422	3008.38	(3000.0, 3500.0]
20190827-181922_HighZoom--W0000--P0001-T0290--0001	20190827	20190827-181922	ESCs	6428.57	(5760, 8640]	380.375	3407.81	(3000.0, 3500.0]
20190827-181922_HighZoom--W0000--P0001-T0292--0000	20190827	20190827-181922	ESCs	6451.73	(5760, 8640]	409.578	3311	(3000.0, 3500.0]
20190827-181922_HighZoom--W0000--P0001-T0293--0001	20190827	20190827-181922	ESCs	6461.77	(5760, 8640]	319.922	3320.81	(3000.0, 3500.0]
20190827-181922_HighZoom--W0000--P0001-T0293--0002	20190827	20190827-181922	ESCs	6461.77	(5760, 8640]	419.172	3428.19	(3000.0, 3500.0]
20190827-181922_HighZoom--W0000--P0001-T0294--0002	20190827	20190827-181922	ESCs	6478.23	(5760, 8640]	303.438	3273.25	(3000.0, 3500.0]
20190827-181922_HighZoom--W0000--P0001-T0294--0004	20190827	20190827-181922	ESCs	6478.23	(5760, 8640]	399.859	3195.73	(3000.0, 3500.0]
20190827-181922_HighZoom--W0000--P0001-T0295--0000	20190827	20190827-181922	ESCs	6495.8	(5760, 8640]	484.734	3350.91	(3000.0, 3500.0]
20190827-181922_HighZoom--W0000--P0001-T0303--0000	20190827	20190827-181922	ESCs	6596	(5760, 8640]	339.219	3329.8	(3000.0, 3500.0]
20190827-181922_HighZoom--W0000--P0001-T0309--0002	20190827	20190827-181922	ESCs	6679.02	(5760, 8640]	485.641	3435.08	(3000.0, 3500.0]
20190827-181922_HighZoom--W0000--P0001-T0311--0000	20190827	20190827-181922	ESCs	6707.67	(5760, 8640]	344.844	3209	(3000.0, 3500.0]
20190827-181922_HighZoom--W0000--P0001-T0314--0002	20190827	20190827-181922	ESCs	6742.33	(5760, 8640]	397.656	3018.33	(3000.0, 3500.0]
20190827-181922_HighZoom--W0000--P0001-T0314--0004	20190827	20190827-181922	ESCs	6742.33	(5760, 8640]	390.703	3214	(3000.0, 3500.0]
20190827-181922_HighZoom--W0000--P0001-T0317--0001	20190827	20190827-181922	ESCs	6792.62	(5760, 8640]	324.406	3308.06	(3000.0, 3500.0]
20190827-181922_HighZoom--W0000--P0001-T0318--0000	20190827	20190827-181922	ESCs	6806.07	(5760, 8640]	396.328	3201.98	(3000.0, 3500.0]
20190827-181922_HighZoom--W0000--P0001-T0319--0000	20190827	20190827-181922	ESCs	6820.65	(5760, 8640]	295.594	3205.45	(3000.0, 3500.0]
20190827-181922_HighZoom--W0000--P0001-T0321--0000	20190827	20190827-181922	ESCs	6854	(5760, 8640]	414.828	3350	(3000.0, 3500.0]
20190827-181922_HighZoom--W0000--P0001-T0321--0001	20190827	20190827-181922	ESCs	6854	(5760, 8640]	427.656	3408.64	(3000.0, 3500.0]
20190827-181922_HighZoom--W0000--P0001-T0322--0001	20190827	20190827-181922	ESCs	6869.58	(5760, 8640]	360.312	3252.58	(3000.0, 3500.0]
20190827-181922_HighZoom--W0000--P0001-T0322--0002	20190827	20190827-181922	ESCs	6869.58	(5760, 8640]	360.922	3344.69	(3000.0, 3500.0]
20190827-181922_HighZoom--W0000--P0001-T0322--0003	20190827	20190827-181922	ESCs	6869.58	(5760, 8640]	304.609	3067.77	(3000.0, 3500.0]
20190827-181922_HighZoom--W0000--P0001-T0322--0004	20190827	20190827-181922	ESCs	6869.58	(5760, 8640]	353.438	3250.61	(3000.0, 3500.0]
20190827-181922_HighZoom--W0000--P0001-T0324--0000	20190827	20190827-181922	ESCs	6900.6	(5760, 8640]	411.938	3272.25	(3000.0, 3500.0]
20190827-181922_HighZoom--W0000--P0001-T0324--0001	20190827	20190827-181922	ESCs	6900.6	(5760, 8640]	381.312	3144.66	(3000.0, 3500.0]
20190827-181922_HighZoom--W0000--P0001-T0325--0001	20190827	20190827-181922	ESCs	6918.78	(5760, 8640]	305.188	3041.27	(3000.0, 3500.0]
20190827-181922_HighZoom--W0000--P0001-T0326--0000	20190827	20190827-181922	ESCs	6932.58	(5760, 8640]	333.141	3463.7	(3000.0, 3500.0]
20190827-181922_HighZoom--W0000--P0001-T0326--0001	20190827	20190827-181922	ESCs	6932.58	(5760, 8640]	435.875	3107.7	(3000.0, 3500.0]
20190827-181922_HighZoom--W0000--P0001-T0326--0005	20190827	20190827-181922	ESCs	6932.58	(5760, 8640]	397.328	3154.17	(3000.0, 3500.0]
20190827-181922_HighZoom--W0000--P0001-T0329--0002	20190827	20190827-181922	ESCs	6983.98	(5760, 8640]	442.547	3377.92	(3000.0, 3500.0]
20190827-181922_HighZoom--W0000--P0001-T0330--0000	20190827	20190827-181922	ESCs	7001.55	(5760, 8640]	363.75	3212.05	(3000.0, 3500.0]
20190827-181922_HighZoom--W0000--P0001-T0330--0001	20190827	20190827-181922	ESCs	7001.55	(5760, 8640]	334.672	3345.47	(3000.0, 3500.0]
20190827-181922_HighZoom--W0000--P0001-T0330--0002	20190827	20190827-181922	ESCs	7001.55	(5760, 8640]	428.453	3266.8	(3000.0, 3500.0]
20190827-181922_HighZoom--W0000--P0001-T0331--0000	20190827	20190827-181922	ESCs	7017.38	(5760, 8640]	406.797	3239.14	(3000.0, 3500.0]
20190827-181922_HighZoom--W0000--P0001-T0338--0000	20190827	20190827-181922	ESCs	7109.57	(5760, 8640]	351.672	3083.36	(3000.0, 3500.0]
20190827-181922_HighZoom--W0000--P0001-T0339--0002	20190827	20190827-181922	ESCs	7124.45	(5760, 8640]	430.859	3342.17	(3000.0, 3500.0]
20190827-181922_HighZoom--W0000--P0001-T0339--0004	20190827	20190827-181922	ESCs	7124.45	(5760, 8640]	368.406	3205.23	(3000.0, 3500.0]
20190827-181922_HighZoom--W0000--P0001-T0339--0005	20190827	20190827-181922	ESCs	7124.45	(5760, 8640]	412.234	3396.36	(3000.0, 3500.0]
20190827-181922_HighZoom--W0000--P0001-T0340--0001	20190827	20190827-181922	ESCs	7141.47	(5760, 8640]	473.062	3443.17	(3000.0, 3500.0]
20190827-181922_HighZoom--W0000--P0001-T0340--0003	20190827	20190827-181922	ESCs	7141.47	(5760, 8640]	314.328	3005.78	(3000.0, 3500.0]
20190827-181922_HighZoom--W0000--P0001-T0341--0000	20190827	20190827-181922	ESCs	7154.85	(5760, 8640]	331.812	3218.41	(3000.0, 3500.0]
20190827-181922_HighZoom--W0000--P0001-T0342--0002	20190827	20190827-181922	ESCs	7168	(5760, 8640]	432.734	3109.73	(3000.0, 3500.0]
20190827-181922_HighZoom--W0000--P0001-T0343--0000	20190827	20190827-181922	ESCs	7185.05	(5760, 8640]	332.391	3234.16	(3000.0, 3500.0]
20190827-181922_HighZoom--W0000--P0001-T0344--0000	20190827	20190827-181922	ESCs	7197.28	(5760, 8640]	329.672	3004.41	(3000.0, 3500.0]
20190827-181922_HighZoom--W0000--P0001-T0344--0001	20190827	20190827-181922	ESCs	7197.28	(5760, 8640]	386.812	3246.98	(3000.0, 3500.0]
20190827-181922_HighZoom--W0000--P0001-T0344--0003	20190827	20190827-181922	ESCs	7197.28	(5760, 8640]	318.562	3023.27	(3000.0, 3500.0]
20190827-181922_HighZoom--W0000--P0001-T0345--0003	20190827	20190827-181922	ESCs	7211.65	(5760, 8640]	318.859	3023.91	(3000.0, 3500.0]
20190827-181922_HighZoom--W0000--P0001-T0346--0002	20190827	20190827-181922	ESCs	7225.83	(5760, 8640]	505.688	3267.75	(3000.0, 3500.0]
20190827-181922_HighZoom--W0000--P0001-T0347--0001	20190827	20190827-181922	ESCs	7239.3	(5760, 8640]	439.094	3164.33	(3000.0, 3500.0]
20190827-181922_HighZoom--W0000--P0001-T0354--0001	20190827	20190827-181922	ESCs	7349.47	(5760, 8640]	554.781	3246.62	(3000.0, 3500.0]
20190827-181922_HighZoom--W0000--P0001-T0355--0000	20190827	20190827-181922	ESCs	7361.8	(5760, 8640]	470.422	3284.45	(3000.0, 3500.0]
20190827-181922_HighZoom--W0000--P0001-T0355--0001	20190827	20190827-181922	ESCs	7361.8	(5760, 8640]	450.141	3289.31	(3000.0, 3500.0]
20190827-181922_HighZoom--W0000--P0001-T0356--0000	20190827	20190827-181922	ESCs	7376.35	(5760, 8640]	366.594	3173.39	(3000.0, 3500.0]
20190827-181922_HighZoom--W0000--P0001-T0356--0002	20190827	20190827-181922	ESCs	7376.35	(5760, 8640]	320.312	3156.34	(3000.0, 3500.0]
20190827-181922_HighZoom--W0000--P0001-T0356--0004	20190827	20190827-181922	ESCs	7376.35	(5760, 8640]	335.906	3293.78	(3000.0, 3500.0]
20190827-181922_HighZoom--W0000--P0001-T0357--0000	20190827	20190827-181922	ESCs	7392.73	(5760, 8640]	357.875	3121.59	(3000.0, 3500.0]
20190827-181922_HighZoom--W0000--P0001-T0357--0001	20190827	20190827-181922	ESCs	7392.73	(5760, 8640]	419.797	3107.75	(3000.0, 3500.0]
20190827-181922_HighZoom--W0000--P0001-T0357--0002	20190827	20190827-181922	ESCs	7392.73	(5760, 8640]	360.5	3166.39	(3000.0, 3500.0]
20190827-181922_HighZoom--W0000--P0001-T0357--0004	20190827	20190827-181922	ESCs	7392.73	(5760, 8640]	441.797	3297.89	(3000.0, 3500.0]
20190827-181922_HighZoom--W0000--P0001-T0359--0000	20190827	20190827-181922	ESCs	7420.93	(5760, 8640]	365.25	3008.5	(3000.0, 3500.0]
20190827-181922_HighZoom--W0000--P0001-T0361--0000	20190827	20190827-181922	ESCs	7452.02	(5760, 8640]	478.016	3439.66	(3000.0, 3500.0]
20190827-181922_HighZoom--W0000--P0001-T0361--0002	20190827	20190827-181922	ESCs	7452.02	(5760, 8640]	321.875	3001.95	(3000.0, 3500.0]
20190827-181922_HighZoom--W0000--P0001-T0362--0000	20190827	20190827-181922	ESCs	7469.58	(5760, 8640]	332.406	3122.72	(3000.0, 3500.0]
20190827-181922_HighZoom--W0000--P0001-T0362--0002	20190827	20190827-181922	ESCs	7469.58	(5760, 8640]	331.422	3383.53	(3000.0, 3500.0]
20190827-181922_HighZoom--W0000--P0001-T0363--0001	20190827	20190827-181922	ESCs	7484.25	(5760, 8640]	403.438	3038.34	(3000.0, 3500.0]
20190827-181922_HighZoom--W0000--P0001-T0364--0000	20190827	20190827-181922	ESCs	7503.68	(5760, 8640]	346.531	3150.14	(3000.0, 3500.0]
20200725-142832_HighZoom--W0000--P0001-T0075--0000	20200724	20200725-142832	ESCs	3482.42	(2880, 5760]	364.844	3007.27	(3000.0, 3500.0]
20200725-142832_HighZoom--W0000--P0001-T0285--0004	20200724	20200725-142832	ESCs	6586.6	(5760, 8640]	424.984	3055.58	(3000.0, 3500.0]
20200730-190931_HighZoom--W0000--P0001-T0067--0001	20200730	20200730-190931	ESCs	3933.85	(2880, 5760]	324.766	3173.23	(3000.0, 3500.0]
20200730-190931_HighZoom--W0000--P0001-T0074--0000	20200730	20200730-190931	ESCs	4006.42	(2880, 5760]	374.094	3258.58	(3000.0, 3500.0]
20200731-175845_HighZoom--W0000--P0001-T0138--0000	20200731	20200731-175845	ESCs	4682.15	(2880, 5760]	310.609	3102.53	(3000.0, 3500.0]
20200731-175845_HighZoom--W0000--P0001-T0142--0001	20200731	20200731-175845	ESCs	4723.93	(2880, 5760]	409.234	3028.88	(3000.0, 3500.0]
20200731-175845_HighZoom--W0000--P0001-T0212--0000	20200731	20200731-175845	ESCs	5531.5	(2880, 5760]	425.438	3109.12	(3000.0, 3500.0]
20200802-104739_HighZoom--W0000--P0001-T0011--0001	20200731	20200802-104739	ESCs	5848.98	(5760, 8640]	462.812	3084.8	(3000.0, 3500.0]
20200802-104739_HighZoom--W0000--P0001-T0045--0001	20200731	20200802-104739	ESCs	6189.95	(5760, 8640]	466.734	3230.95	(3000.0, 3500.0]
20200802-104739_HighZoom--W0000--P0001-T0049--0000	20200731	20200802-104739	ESCs	6229.98	(5760, 8640]	309.109	3088	(3000.0, 3500.0]
20200802-104739_HighZoom--W0000--P0001-T0051--0000	20200731	20200802-104739	ESCs	6250.27	(5760, 8640]	356.406	3053.91	(3000.0, 3500.0]
20200802-104739_HighZoom--W0000--P0001-T0059--0002	20200731	20200802-104739	ESCs	6331.43	(5760, 8640]	367.938	3199.28	(3000.0, 3500.0]
20200802-104739_HighZoom--W0000--P0001-T0088--0003	20200731	20200802-104739	ESCs	6647.13	(5760, 8640]	436.516	3039.69	(3000.0, 3500.0]
20200802-104739_HighZoom--W0000--P0001-T0144--0001	20200731	20200802-104739	ESCs	7537.23	(5760, 8640]	371.016	3057.12	(3000.0, 3500.0]
20200807-174159_HighZoom--W0000--P0001-T0166--0000	20200807	20200807-174159	ESCs	4941.72	(2880, 5760]	334.641	3057.45	(3000.0, 3500.0]
20190227-182447_HighZoom--W0000--P0001-T0017--0000	20190227	20190227-182447	ESCs	580.133	(0, 2880]	275.656	2468.42	(2000.0, 2500.0]
20190227-182447_HighZoom--W0000--P0001-T0126--0000	20190227	20190227-182447	ESCs	1671.12	(0, 2880]	336	2482.02	(2000.0, 2500.0]
20190227-182447_HighZoom--W0000--P0001-T0131--0001	20190227	20190227-182447	ESCs	1721.17	(0, 2880]	237.625	2497.88	(2000.0, 2500.0]
20190227-182447_HighZoom--W0000--P0001-T0144--0001	20190227	20190227-182447	ESCs	1851.27	(0, 2880]	329.484	2467.97	(2000.0, 2500.0]
20190227-182447_HighZoom--W0000--P0001-T0171--0000	20190227	20190227-182447	ESCs	2121.5	(0, 2880]	340.812	2438.69	(2000.0, 2500.0]
20190227-182447_HighZoom--W0000--P0001-T0181--0002	20190227	20190227-182447	ESCs	2221.6	(0, 2880]	271.266	2365.2	(2000.0, 2500.0]
20190227-182447_HighZoom--W0000--P0001-T0216--0004	20190227	20190227-182447	ESCs	2577.78	(0, 2880]	221.75	2172.56	(2000.0, 2500.0]
20190227-182447_HighZoom--W0000--P0001-T0251--0002	20190227	20190227-182447	ESCs	2948.38	(2880, 5760]	317.797	2467.05	(2000.0, 2500.0]
20190227-182447_HighZoom--W0000--P0001-T0291--0003	20190227	20190227-182447	ESCs	3389.67	(2880, 5760]	221.578	2350.19	(2000.0, 2500.0]
20190227-182447_HighZoom--W0000--P0001-T0295--0006	20190227	20190227-182447	ESCs	3444.85	(2880, 5760]	225.844	2269.84	(2000.0, 2500.0]
20190227-182447_HighZoom--W0000--P0001-T0300--0003	20190227	20190227-182447	ESCs	3501.12	(2880, 5760]	232.094	2211.44	(2000.0, 2500.0]
20190227-182447_HighZoom--W0000--P0001-T0302--0002	20190227	20190227-182447	ESCs	3521.18	(2880, 5760]	266.75	2498.11	(2000.0, 2500.0]
20190227-182447_HighZoom--W0000--P0001-T0306--0002	20190227	20190227-182447	ESCs	3561.22	(2880, 5760]	241.438	2262.77	(2000.0, 2500.0]
20190227-182447_HighZoom--W0000--P0001-T0313--0006	20190227	20190227-182447	ESCs	3651.17	(2880, 5760]	313.734	2447.64	(2000.0, 2500.0]
20190227-182447_HighZoom--W0000--P0001-T0317--0006	20190227	20190227-182447	ESCs	3704.07	(2880, 5760]	244.375	2273.53	(2000.0, 2500.0]
20190227-182447_HighZoom--W0000--P0001-T0319--0006	20190227	20190227-182447	ESCs	3733.32	(2880, 5760]	301.531	2225.66	(2000.0, 2500.0]
20190227-182447_HighZoom--W0000--P0001-T0320--0008	20190227	20190227-182447	ESCs	3748.17	(2880, 5760]	296.141	2469.22	(2000.0, 2500.0]
20190227-182447_HighZoom--W0000--P0001-T0327--0002	20190227	20190227-182447	ESCs	3837.27	(2880, 5760]	281.281	2483.66	(2000.0, 2500.0]
20190227-182447_HighZoom--W0000--P0001-T0328--0002	20190227	20190227-182447	ESCs	3852.83	(2880, 5760]	231.922	2495.56	(2000.0, 2500.0]
20190227-182447_HighZoom--W0000--P0001-T0334--0003	20190227	20190227-182447	ESCs	3919.68	(2880, 5760]	319.203	2470.23	(2000.0, 2500.0]
20190227-182447_HighZoom--W0000--P0001-T0334--0004	20190227	20190227-182447	ESCs	3919.68	(2880, 5760]	285.281	2449.17	(2000.0, 2500.0]
20190227-182447_HighZoom--W0000--P0001-T0337--0001	20190227	20190227-182447	ESCs	3965.05	(2880, 5760]	181.734	2223.7	(2000.0, 2500.0]
20190227-182447_HighZoom--W0000--P0001-T0342--0002	20190227	20190227-182447	ESCs	4025.87	(2880, 5760]	265	2172.89	(2000.0, 2500.0]
20190227-182447_HighZoom--W0000--P0001-T0343--0002	20190227	20190227-182447	ESCs	4041.13	(2880, 5760]	264.766	2318.58	(2000.0, 2500.0]
20190227-182447_HighZoom--W0000--P0001-T0343--0007	20190227	20190227-182447	ESCs	4041.13	(2880, 5760]	302.844	2440.31	(2000.0, 2500.0]
20190227-182447_HighZoom--W0000--P0001-T0344--0001	20190227	20190227-182447	ESCs	4064.27	(2880, 5760]	278.109	2476.88	(2000.0, 2500.0]
20190227-182447_HighZoom--W0000--P0001-T0344--0007	20190227	20190227-182447	ESCs	4064.27	(2880, 5760]	294.938	2389.73	(2000.0, 2500.0]
20190227-182447_HighZoom--W0000--P0001-T0347--0010	20190227	20190227-182447	ESCs	4104.78	(2880, 5760]	230.203	2151.19	(2000.0, 2500.0]
20190227-182447_HighZoom--W0000--P0001-T0348--0000	20190227	20190227-182447	ESCs	4120.27	(2880, 5760]	221.531	2302.25	(2000.0, 2500.0]
20190227-182447_HighZoom--W0000--P0001-T0348--0004	20190227	20190227-182447	ESCs	4120.27	(2880, 5760]	309.984	2438.19	(2000.0, 2500.0]
20190227-182447_HighZoom--W0000--P0001-T0349--0006	20190227	20190227-182447	ESCs	4138.05	(2880, 5760]	255.688	2047.17	(2000.0, 2500.0]
20190227-182447_HighZoom--W0000--P0001-T0350--0003	20190227	20190227-182447	ESCs	4157.05	(2880, 5760]	372.281	2494.62	(2000.0, 2500.0]
20190227-182447_HighZoom--W0000--P0001-T0350--0008	20190227	20190227-182447	ESCs	4157.05	(2880, 5760]	266.594	2332.84	(2000.0, 2500.0]
20190227-182447_HighZoom--W0000--P0001-T0350--0010	20190227	20190227-182447	ESCs	4157.05	(2880, 5760]	252.406	2156.02	(2000.0, 2500.0]
20190227-182447_HighZoom--W0000--P0001-T0351--0000	20190227	20190227-182447	ESCs	4178.07	(2880, 5760]	254.5	2207.78	(2000.0, 2500.0]
20190227-182447_HighZoom--W0000--P0001-T0352--0003	20190227	20190227-182447	ESCs	4195.97	(2880, 5760]	324.562	2367.41	(2000.0, 2500.0]
20190227-182447_HighZoom--W0000--P0001-T0353--0000	20190227	20190227-182447	ESCs	4213.15	(2880, 5760]	221.406	2211	(2000.0, 2500.0]
20190227-182447_HighZoom--W0000--P0001-T0354--0000	20190227	20190227-182447	ESCs	4226.22	(2880, 5760]	240.641	2386.81	(2000.0, 2500.0]
20190227-182447_HighZoom--W0000--P0001-T0355--0000	20190227	20190227-182447	ESCs	4239.43	(2880, 5760]	313.953	2358.2	(2000.0, 2500.0]
20190227-182447_HighZoom--W0000--P0001-T0355--0004	20190227	20190227-182447	ESCs	4239.43	(2880, 5760]	275.844	2142.86	(2000.0, 2500.0]
20190227-182447_HighZoom--W0000--P0001-T0356--0000	20190227	20190227-182447	ESCs	4256.82	(2880, 5760]	310.141	2403.44	(2000.0, 2500.0]
20190227-182447_HighZoom--W0000--P0001-T0359--0008	20190227	20190227-182447	ESCs	4304.27	(2880, 5760]	232.922	2024	(2000.0, 2500.0]
20190227-182447_HighZoom--W0000--P0001-T0360--0002	20190227	20190227-182447	ESCs	4326.38	(2880, 5760]	266.031	2204.67	(2000.0, 2500.0]
20190227-182447_HighZoom--W0000--P0001-T0360--0004	20190227	20190227-182447	ESCs	4326.38	(2880, 5760]	263.438	2477.22	(2000.0, 2500.0]
20190227-182447_HighZoom--W0000--P0001-T0363--0008	20190227	20190227-182447	ESCs	4396.72	(2880, 5760]	243.359	2353.38	(2000.0, 2500.0]
20190227-182447_HighZoom--W0000--P0001-T0365--0006	20190227	20190227-182447	ESCs	4428.9	(2880, 5760]	222.625	2090.2	(2000.0, 2500.0]
20190227-182447_HighZoom--W0000--P0001-T0366--0007	20190227	20190227-182447	ESCs	4446.18	(2880, 5760]	293.625	2326.52	(2000.0, 2500.0]
20190227-182447_HighZoom--W0000--P0001-T0366--0011	20190227	20190227-182447	ESCs	4446.18	(2880, 5760]	250.828	2493.55	(2000.0, 2500.0]
20190227-182447_HighZoom--W0000--P0001-T0368--0002	20190227	20190227-182447	ESCs	4481.07	(2880, 5760]	305.719	2389.47	(2000.0, 2500.0]
20190227-182447_HighZoom--W0000--P0001-T0368--0003	20190227	20190227-182447	ESCs	4481.07	(2880, 5760]	291.562	2286.36	(2000.0, 2500.0]
20190227-182447_HighZoom--W0000--P0001-T0369--0004	20190227	20190227-182447	ESCs	4496.75	(2880, 5760]	305.547	2250.95	(2000.0, 2500.0]
20190227-182447_HighZoom--W0000--P0001-T0371--0008	20190227	20190227-182447	ESCs	4542.15	(2880, 5760]	244.234	2111.33	(2000.0, 2500.0]
20190227-182447_HighZoom--W0000--P0001-T0372--0002	20190227	20190227-182447	ESCs	4561.88	(2880, 5760]	340.375	2288.39	(2000.0, 2500.0]
20190227-182447_HighZoom--W0000--P0001-T0375--0001	20190227	20190227-182447	ESCs	4623.08	(2880, 5760]	322.609	2377.25	(2000.0, 2500.0]
20190227-182447_HighZoom--W0000--P0001-T0376--0004	20190227	20190227-182447	ESCs	4642.1	(2880, 5760]	298.672	2411.94	(2000.0, 2500.0]
20190227-182447_HighZoom--W0000--P0001-T0376--0007	20190227	20190227-182447	ESCs	4642.1	(2880, 5760]	283.484	2467.84	(2000.0, 2500.0]
20190227-182447_HighZoom--W0000--P0001-T0376--0012	20190227	20190227-182447	ESCs	4642.1	(2880, 5760]	311.312	2493.58	(2000.0, 2500.0]
20190227-182447_HighZoom--W0000--P0001-T0377--0005	20190227	20190227-182447	ESCs	4674.67	(2880, 5760]	266.25	2403.62	(2000.0, 2500.0]
20190227-182447_HighZoom--W0000--P0001-T0377--0006	20190227	20190227-182447	ESCs	4674.67	(2880, 5760]	331.453	2306.97	(2000.0, 2500.0]
20190227-182447_HighZoom--W0000--P0001-T0379--0000	20190227	20190227-182447	ESCs	4724.17	(2880, 5760]	280.922	2471.47	(2000.0, 2500.0]
20190227-182447_HighZoom--W0000--P0001-T0379--0006	20190227	20190227-182447	ESCs	4724.17	(2880, 5760]	337.047	2451.14	(2000.0, 2500.0]
20190227-182447_HighZoom--W0000--P0001-T0382--0004	20190227	20190227-182447	ESCs	4820.07	(2880, 5760]	254.734	2079.33	(2000.0, 2500.0]
20190227-182447_HighZoom--W0000--P0001-T0382--0007	20190227	20190227-182447	ESCs	4820.07	(2880, 5760]	340.984	2478.19	(2000.0, 2500.0]
20190227-182447_HighZoom--W0000--P0001-T0384--0000	20190227	20190227-182447	ESCs	4873.65	(2880, 5760]	214.172	2289.62	(2000.0, 2500.0]
20190227-182447_HighZoom--W0000--P0001-T0384--0003	20190227	20190227-182447	ESCs	4873.65	(2880, 5760]	327.328	2418.14	(2000.0, 2500.0]
20190227-182447_HighZoom--W0000--P0001-T0385--0002	20190227	20190227-182447	ESCs	4898.75	(2880, 5760]	300.047	2340.17	(2000.0, 2500.0]
20190227-182447_HighZoom--W0000--P0001-T0391--0008	20190227	20190227-182447	ESCs	5086.82	(2880, 5760]	202.844	2140.92	(2000.0, 2500.0]
20190227-182447_HighZoom--W0000--P0001-T0392--0000	20190227	20190227-182447	ESCs	5114.47	(2880, 5760]	269.828	2407.41	(2000.0, 2500.0]
20190227-182447_HighZoom--W0000--P0001-T0392--0003	20190227	20190227-182447	ESCs	5114.47	(2880, 5760]	276.109	2131.48	(2000.0, 2500.0]
20190227-182447_HighZoom--W0000--P0001-T0394--0004	20190227	20190227-182447	ESCs	5166.13	(2880, 5760]	273.625	2243.3	(2000.0, 2500.0]
20190227-182447_HighZoom--W0000--P0001-T0395--0003	20190227	20190227-182447	ESCs	5187.55	(2880, 5760]	383.422	2455.5	(2000.0, 2500.0]
20190227-182447_HighZoom--W0000--P0001-T0397--0005	20190227	20190227-182447	ESCs	5249.5	(2880, 5760]	240.297	2015.23	(2000.0, 2500.0]
20190227-182447_HighZoom--W0000--P0001-T0400--0001	20190227	20190227-182447	ESCs	5334.7	(2880, 5760]	371.906	2489.78	(2000.0, 2500.0]
20190227-182447_HighZoom--W0000--P0001-T0400--0002	20190227	20190227-182447	ESCs	5334.7	(2880, 5760]	307.734	2408.44	(2000.0, 2500.0]
20190227-182447_HighZoom--W0000--P0001-T0400--0018	20190227	20190227-182447	ESCs	5334.7	(2880, 5760]	302.156	2306.52	(2000.0, 2500.0]
20190227-182447_HighZoom--W0000--P0001-T0401--0002	20190227	20190227-182447	ESCs	5374.88	(2880, 5760]	298.766	2223.45	(2000.0, 2500.0]
20190227-182447_HighZoom--W0000--P0001-T0401--0003	20190227	20190227-182447	ESCs	5374.88	(2880, 5760]	306.047	2485.89	(2000.0, 2500.0]
20190227-182447_HighZoom--W0000--P0001-T0403--0002	20190227	20190227-182447	ESCs	5456.55	(2880, 5760]	257.156	2312.23	(2000.0, 2500.0]
20190227-182447_HighZoom--W0000--P0001-T0420--0007	20190227	20190227-182447	ESCs	5991.5	(5760, 8640]	320.031	2240.42	(2000.0, 2500.0]
20190227-182447_HighZoom--W0000--P0001-T0423--0001	20190227	20190227-182447	ESCs	6089.17	(5760, 8640]	292.797	2126.45	(2000.0, 2500.0]
20190227-182447_HighZoom--W0000--P0001-T0425--0002	20190227	20190227-182447	ESCs	6158.58	(5760, 8640]	338.109	2320.47	(2000.0, 2500.0]
20190618-conc_HighZoom--W0000--P0001-T0179--0001	20190618	20190618-conc	ESCs	2198.22	(0, 2880]	337.266	2027.41	(2000.0, 2500.0]
20190618-conc_HighZoom--W0000--P0001-T0256--0003	20190618	20190618-conc	ESCs	3016.48	(2880, 5760]	275.578	2000.28	(2000.0, 2500.0]
20190618-conc_HighZoom--W0000--P0001-T0284--0002	20190618	20190618-conc	ESCs	3416.07	(2880, 5760]	340.344	2466.77	(2000.0, 2500.0]
20190618-conc_HighZoom--W0000--P0001-T0284--0004	20190618	20190618-conc	ESCs	3416.07	(2880, 5760]	370.266	2436.73	(2000.0, 2500.0]
20190618-conc_HighZoom--W0000--P0001-T0293--0003	20190618	20190618-conc	ESCs	3556.93	(2880, 5760]	375.078	2461.45	(2000.0, 2500.0]
20190618-conc_HighZoom--W0000--P0001-T0313--0007	20190618	20190618-conc	ESCs	3914.7	(2880, 5760]	272.953	2187.58	(2000.0, 2500.0]
20190618-conc_HighZoom--W0000--P0001-T0321--0004	20190618	20190618-conc	ESCs	4085.17	(2880, 5760]	276.953	2483.33	(2000.0, 2500.0]
20190618-conc_HighZoom--W0000--P0001-T0327--0002	20190618	20190618-conc	ESCs	4225.8	(2880, 5760]	121.547	2105.19	(2000.0, 2500.0]
20190618-conc_HighZoom--W0000--P0001-T0330--0001	20190618	20190618-conc	ESCs	4307.57	(2880, 5760]	262.688	2309.28	(2000.0, 2500.0]
20190618-conc_HighZoom--W0000--P0001-T0330--0002	20190618	20190618-conc	ESCs	4307.57	(2880, 5760]	334.875	2413.12	(2000.0, 2500.0]
20190618-conc_HighZoom--W0000--P0001-T0340--0009	20190618	20190618-conc	ESCs	4571.03	(2880, 5760]	303.484	2243.48	(2000.0, 2500.0]
20190618-conc_HighZoom--W0000--P0001-T0345--0007	20190618	20190618-conc	ESCs	4726.3	(2880, 5760]	283.781	2252.06	(2000.0, 2500.0]
20190618-conc_HighZoom--W0000--P0001-T0347--0004	20190618	20190618-conc	ESCs	4791.47	(2880, 5760]	251.641	2040.7	(2000.0, 2500.0]
20190618-conc_HighZoom--W0000--P0001-T0353--0002	20190618	20190618-conc	ESCs	4993.48	(2880, 5760]	371.609	2334.58	(2000.0, 2500.0]
20190618-conc_HighZoom--W0000--P0001-T0353--0007	20190618	20190618-conc	ESCs	4993.48	(2880, 5760]	297.219	2433.02	(2000.0, 2500.0]
20190618-conc_HighZoom--W0000--P0001-T0355--0003	20190618	20190618-conc	ESCs	5062.37	(2880, 5760]	291.672	2324.86	(2000.0, 2500.0]
20190618-conc_HighZoom--W0000--P0001-T0355--0006	20190618	20190618-conc	ESCs	5062.37	(2880, 5760]	239.453	2359.47	(2000.0, 2500.0]
20190618-conc_HighZoom--W0000--P0001-T0360--0001	20190618	20190618-conc	ESCs	5239.62	(2880, 5760]	281.109	2161.05	(2000.0, 2500.0]
20190618-conc_HighZoom--W0000--P0001-T0360--0008	20190618	20190618-conc	ESCs	5239.62	(2880, 5760]	312.141	2004.67	(2000.0, 2500.0]
20190618-conc_HighZoom--W0000--P0001-T0362--0006	20190618	20190618-conc	ESCs	5312.17	(2880, 5760]	290.484	2354.95	(2000.0, 2500.0]
20190618-conc_HighZoom--W0000--P0001-T0363--0006	20190618	20190618-conc	ESCs	5348.85	(2880, 5760]	340.062	2212.89	(2000.0, 2500.0]
20190618-conc_HighZoom--W0000--P0001-T0364--0001	20190618	20190618-conc	ESCs	5385.78	(2880, 5760]	292.5	2305.39	(2000.0, 2500.0]
20190618-conc_HighZoom--W0000--P0001-T0366--0001	20190618	20190618-conc	ESCs	5460.8	(2880, 5760]	263.016	2383.36	(2000.0, 2500.0]
20190618-conc_HighZoom--W0000--P0001-T0368--0001	20190618	20190618-conc	ESCs	5536.67	(2880, 5760]	287.062	2307.41	(2000.0, 2500.0]
20190618-conc_HighZoom--W0000--P0001-T0370--0001	20190618	20190618-conc	ESCs	5614.05	(2880, 5760]	355.234	2056.44	(2000.0, 2500.0]
20190827-181922_HighZoom--W0000--P0001-T0329--0004	20190827	20190827-181922	ESCs	6983.98	(5760, 8640]	225.062	2333.25	(2000.0, 2500.0]
20190827-181922_HighZoom--W0000--P0001-T0360--0001	20190827	20190827-181922	ESCs	7437.52	(5760, 8640]	347.547	2447.42	(2000.0, 2500.0]
20200724-201611_HighZoom--W0000--P0001-T0043--0000	20200724	20200724-201611	ESCs	912.75	(0, 2880]	314.938	2393.34	(2000.0, 2500.0]
20200725-142832_HighZoom--W0000--P0001-T0007--0000	20200724	20200725-142832	ESCs	2782.15	(0, 2880]	324.531	2043.09	(2000.0, 2500.0]
20200725-142832_HighZoom--W0000--P0001-T0125--0000	20200724	20200725-142832	ESCs	4026.53	(2880, 5760]	369.469	2440.19	(2000.0, 2500.0]
20200725-142832_HighZoom--W0000--P0001-T0126--0001	20200724	20200725-142832	ESCs	4037.73	(2880, 5760]	325.828	2193.27	(2000.0, 2500.0]
20200725-142832_HighZoom--W0000--P0001-T0142--0000	20200724	20200725-142832	ESCs	4670.35	(2880, 5760]	301.562	2263.42	(2000.0, 2500.0]
20200725-142832_HighZoom--W0000--P0001-T0142--0002	20200724	20200725-142832	ESCs	4670.35	(2880, 5760]	467.688	2363.36	(2000.0, 2500.0]
20200725-142832_HighZoom--W0000--P0001-T0142--0003	20200724	20200725-142832	ESCs	4670.35	(2880, 5760]	348.344	2245	(2000.0, 2500.0]
20200725-142832_HighZoom--W0000--P0001-T0147--0001	20200724	20200725-142832	ESCs	4730.18	(2880, 5760]	428.891	2335.86	(2000.0, 2500.0]
20200725-142832_HighZoom--W0000--P0001-T0147--0002	20200724	20200725-142832	ESCs	4730.18	(2880, 5760]	283.094	2230.33	(2000.0, 2500.0]
20200725-142832_HighZoom--W0000--P0001-T0149--0000	20200724	20200725-142832	ESCs	4755.03	(2880, 5760]	311.516	2197.75	(2000.0, 2500.0]
20200725-142832_HighZoom--W0000--P0001-T0151--0000	20200724	20200725-142832	ESCs	4780.35	(2880, 5760]	288.281	2396.77	(2000.0, 2500.0]
20200725-142832_HighZoom--W0000--P0001-T0161--0002	20200724	20200725-142832	ESCs	4895.28	(2880, 5760]	347.797	2130.64	(2000.0, 2500.0]
20200725-142832_HighZoom--W0000--P0001-T0163--0001	20200724	20200725-142832	ESCs	4918.97	(2880, 5760]	348.812	2164.77	(2000.0, 2500.0]
20200725-142832_HighZoom--W0000--P0001-T0166--0001	20200724	20200725-142832	ESCs	4954.9	(2880, 5760]	383.766	2362.06	(2000.0, 2500.0]
20200725-142832_HighZoom--W0000--P0001-T0172--0001	20200724	20200725-142832	ESCs	5025.83	(2880, 5760]	306.891	2265.47	(2000.0, 2500.0]
20200725-142832_HighZoom--W0000--P0001-T0177--0002	20200724	20200725-142832	ESCs	5087.27	(2880, 5760]	414.766	2218.27	(2000.0, 2500.0]
20200725-142832_HighZoom--W0000--P0001-T0178--0000	20200724	20200725-142832	ESCs	5100.65	(2880, 5760]	409.234	2420.11	(2000.0, 2500.0]
20200725-142832_HighZoom--W0000--P0001-T0179--0000	20200724	20200725-142832	ESCs	5112.3	(2880, 5760]	349.422	2061.19	(2000.0, 2500.0]
20200725-142832_HighZoom--W0000--P0001-T0180--0002	20200724	20200725-142832	ESCs	5124	(2880, 5760]	404.969	2393.44	(2000.0, 2500.0]
20200725-142832_HighZoom--W0000--P0001-T0180--0003	20200724	20200725-142832	ESCs	5124	(2880, 5760]	384.172	2261.5	(2000.0, 2500.0]
20200725-142832_HighZoom--W0000--P0001-T0183--0000	20200724	20200725-142832	ESCs	5165.2	(2880, 5760]	320.016	2401.25	(2000.0, 2500.0]
20200725-142832_HighZoom--W0000--P0001-T0190--0001	20200724	20200725-142832	ESCs	5251.6	(2880, 5760]	392.891	2452.42	(2000.0, 2500.0]
20200725-142832_HighZoom--W0000--P0001-T0193--0003	20200724	20200725-142832	ESCs	5289.38	(2880, 5760]	304.75	2349.47	(2000.0, 2500.0]
20200725-142832_HighZoom--W0000--P0001-T0194--0002	20200724	20200725-142832	ESCs	5302.93	(2880, 5760]	369.938	2383.89	(2000.0, 2500.0]
20200725-142832_HighZoom--W0000--P0001-T0195--0003	20200724	20200725-142832	ESCs	5316.87	(2880, 5760]	388.938	2148.5	(2000.0, 2500.0]
20200725-142832_HighZoom--W0000--P0001-T0210--0002	20200724	20200725-142832	ESCs	5514.37	(2880, 5760]	329.938	2362.53	(2000.0, 2500.0]
20200725-142832_HighZoom--W0000--P0001-T0213--0000	20200724	20200725-142832	ESCs	5556.45	(2880, 5760]	374.406	2123.52	(2000.0, 2500.0]
20200725-142832_HighZoom--W0000--P0001-T0219--0000	20200724	20200725-142832	ESCs	5632.05	(2880, 5760]	378.875	2434.75	(2000.0, 2500.0]
20200725-142832_HighZoom--W0000--P0001-T0221--0002	20200724	20200725-142832	ESCs	5656.35	(2880, 5760]	408.875	2447.03	(2000.0, 2500.0]
20200725-142832_HighZoom--W0000--P0001-T0224--0001	20200724	20200725-142832	ESCs	5695.05	(2880, 5760]	331.516	2275.25	(2000.0, 2500.0]
20200725-142832_HighZoom--W0000--P0001-T0227--0003	20200724	20200725-142832	ESCs	5736.55	(2880, 5760]	370.344	2191.33	(2000.0, 2500.0]
20200725-142832_HighZoom--W0000--P0001-T0228--0003	20200724	20200725-142832	ESCs	5750.78	(2880, 5760]	315.906	2315.53	(2000.0, 2500.0]
20200725-142832_HighZoom--W0000--P0001-T0231--0002	20200724	20200725-142832	ESCs	5793.28	(5760, 8640]	283.594	2164.48	(2000.0, 2500.0]
20200725-142832_HighZoom--W0000--P0001-T0233--0001	20200724	20200725-142832	ESCs	5821.65	(5760, 8640]	345.453	2148.02	(2000.0, 2500.0]
20200725-142832_HighZoom--W0000--P0001-T0233--0002	20200724	20200725-142832	ESCs	5821.65	(5760, 8640]	301.047	2103.66	(2000.0, 2500.0]
20200725-142832_HighZoom--W0000--P0001-T0235--0002	20200724	20200725-142832	ESCs	5848.78	(5760, 8640]	331.391	2069.22	(2000.0, 2500.0]
20200725-142832_HighZoom--W0000--P0001-T0239--0000	20200724	20200725-142832	ESCs	5903.27	(5760, 8640]	382.547	2417.75	(2000.0, 2500.0]
20200725-142832_HighZoom--W0000--P0001-T0239--0001	20200724	20200725-142832	ESCs	5903.27	(5760, 8640]	310.875	2497.05	(2000.0, 2500.0]
20200725-142832_HighZoom--W0000--P0001-T0240--0001	20200724	20200725-142832	ESCs	5918.17	(5760, 8640]	292.906	2330.36	(2000.0, 2500.0]
20200725-142832_HighZoom--W0000--P0001-T0240--0002	20200724	20200725-142832	ESCs	5918.17	(5760, 8640]	376.766	2344.8	(2000.0, 2500.0]
20200725-142832_HighZoom--W0000--P0001-T0242--0001	20200724	20200725-142832	ESCs	5948.02	(5760, 8640]	355.141	2419.62	(2000.0, 2500.0]
20200725-142832_HighZoom--W0000--P0001-T0244--0000	20200724	20200725-142832	ESCs	5975.35	(5760, 8640]	329.609	2148.69	(2000.0, 2500.0]
20200725-142832_HighZoom--W0000--P0001-T0244--0002	20200724	20200725-142832	ESCs	5975.35	(5760, 8640]	312.156	2236.31	(2000.0, 2500.0]
20200725-142832_HighZoom--W0000--P0001-T0245--0001	20200724	20200725-142832	ESCs	5990.47	(5760, 8640]	309.047	2255.38	(2000.0, 2500.0]
20200725-142832_HighZoom--W0000--P0001-T0246--0002	20200724	20200725-142832	ESCs	6005.65	(5760, 8640]	372.125	2383.52	(2000.0, 2500.0]
20200725-142832_HighZoom--W0000--P0001-T0247--0002	20200724	20200725-142832	ESCs	6020.02	(5760, 8640]	286.234	2179.98	(2000.0, 2500.0]
20200725-142832_HighZoom--W0000--P0001-T0249--0003	20200724	20200725-142832	ESCs	6049.73	(5760, 8640]	367.203	2397.77	(2000.0, 2500.0]
20200725-142832_HighZoom--W0000--P0001-T0250--0000	20200724	20200725-142832	ESCs	6064.8	(5760, 8640]	321.828	2258.3	(2000.0, 2500.0]
20200725-142832_HighZoom--W0000--P0001-T0255--0003	20200724	20200725-142832	ESCs	6138.03	(5760, 8640]	285.031	2183.27	(2000.0, 2500.0]
20200725-142832_HighZoom--W0000--P0001-T0258--0000	20200724	20200725-142832	ESCs	6177.87	(5760, 8640]	370.969	2432.05	(2000.0, 2500.0]
20200725-142832_HighZoom--W0000--P0001-T0261--0001	20200724	20200725-142832	ESCs	6221.43	(5760, 8640]	277.656	2099.69	(2000.0, 2500.0]
20200725-142832_HighZoom--W0000--P0001-T0261--0003	20200724	20200725-142832	ESCs	6221.43	(5760, 8640]	307.703	2371.3	(2000.0, 2500.0]
20200725-142832_HighZoom--W0000--P0001-T0262--0001	20200724	20200725-142832	ESCs	6237.1	(5760, 8640]	317.344	2012.17	(2000.0, 2500.0]
20200725-142832_HighZoom--W0000--P0001-T0268--0000	20200724	20200725-142832	ESCs	6327.4	(5760, 8640]	402.938	2184.84	(2000.0, 2500.0]
20200725-142832_HighZoom--W0000--P0001-T0268--0004	20200724	20200725-142832	ESCs	6327.4	(5760, 8640]	368.375	2406.5	(2000.0, 2500.0]
20200725-142832_HighZoom--W0000--P0001-T0270--0001	20200724	20200725-142832	ESCs	6355.15	(5760, 8640]	307.109	2210.55	(2000.0, 2500.0]
20200725-142832_HighZoom--W0000--P0001-T0272--0000	20200724	20200725-142832	ESCs	6386.42	(5760, 8640]	433.797	2235.89	(2000.0, 2500.0]
20200725-142832_HighZoom--W0000--P0001-T0274--0001	20200724	20200725-142832	ESCs	6417.83	(5760, 8640]	345.094	2144.73	(2000.0, 2500.0]
20200725-142832_HighZoom--W0000--P0001-T0279--0000	20200724	20200725-142832	ESCs	6494.25	(5760, 8640]	332.344	2360.83	(2000.0, 2500.0]
20200725-142832_HighZoom--W0000--P0001-T0280--0000	20200724	20200725-142832	ESCs	6507.95	(5760, 8640]	295.641	2196.14	(2000.0, 2500.0]
20200725-142832_HighZoom--W0000--P0001-T0284--0001	20200724	20200725-142832	ESCs	6570.43	(5760, 8640]	347.047	2365	(2000.0, 2500.0]
20200725-142832_HighZoom--W0000--P0001-T0285--0000	20200724	20200725-142832	ESCs	6586.6	(5760, 8640]	390.062	2314.23	(2000.0, 2500.0]
20200725-142832_HighZoom--W0000--P0001-T0286--0001	20200724	20200725-142832	ESCs	6602.6	(5760, 8640]	284.234	2174.66	(2000.0, 2500.0]
20200728-174144_HighZoom--W0000--P0001-T0040--0000	20200728	20200728-174144	ESCs	690.317	(0, 2880]	343.188	2450.39	(2000.0, 2500.0]
20200728-174144_HighZoom--W0000--P0001-T0084--0000	20200728	20200728-174144	ESCs	1130.7	(0, 2880]	293.938	2314.39	(2000.0, 2500.0]
20200730-190931_HighZoom--W0000--P0001-T0001--0000	20200730	20200730-190931	ESCs	3268	(2880, 5760]	301.312	2258.89	(2000.0, 2500.0]
20200730-190931_HighZoom--W0000--P0001-T0002--0002	20200730	20200730-190931	ESCs	3277.98	(2880, 5760]	297.547	2063.09	(2000.0, 2500.0]
20200730-190931_HighZoom--W0000--P0001-T0002--0006	20200730	20200730-190931	ESCs	3277.98	(2880, 5760]	358.859	2046.27	(2000.0, 2500.0]
20200730-190931_HighZoom--W0000--P0001-T0009--0000	20200730	20200730-190931	ESCs	3350	(2880, 5760]	334.906	2248.59	(2000.0, 2500.0]
20200730-190931_HighZoom--W0000--P0001-T0010--0000	20200730	20200730-190931	ESCs	3360	(2880, 5760]	238.312	2291.45	(2000.0, 2500.0]
20200730-190931_HighZoom--W0000--P0001-T0014--0000	20200730	20200730-190931	ESCs	3400.05	(2880, 5760]	319.094	2068.17	(2000.0, 2500.0]
20200730-190931_HighZoom--W0000--P0001-T0014--0001	20200730	20200730-190931	ESCs	3400.05	(2880, 5760]	261.797	2060.2	(2000.0, 2500.0]
20200730-190931_HighZoom--W0000--P0001-T0017--0002	20200730	20200730-190931	ESCs	3430.1	(2880, 5760]	323.078	2168.48	(2000.0, 2500.0]
20200730-190931_HighZoom--W0000--P0001-T0020--0000	20200730	20200730-190931	ESCs	3460.12	(2880, 5760]	394.641	2301.52	(2000.0, 2500.0]
20200730-190931_HighZoom--W0000--P0001-T0021--0001	20200730	20200730-190931	ESCs	3470.1	(2880, 5760]	339.016	2222.77	(2000.0, 2500.0]
20200730-190931_HighZoom--W0000--P0001-T0029--0000	20200730	20200730-190931	ESCs	3550.18	(2880, 5760]	300.891	2010.08	(2000.0, 2500.0]
20200730-190931_HighZoom--W0000--P0001-T0045--0001	20200730	20200730-190931	ESCs	3710.4	(2880, 5760]	345.938	2475.14	(2000.0, 2500.0]
20200730-190931_HighZoom--W0000--P0001-T0055--0001	20200730	20200730-190931	ESCs	3812.08	(2880, 5760]	331.375	2499.12	(2000.0, 2500.0]
20200730-190931_HighZoom--W0000--P0001-T0058--0000	20200730	20200730-190931	ESCs	3843.35	(2880, 5760]	270.984	2461.05	(2000.0, 2500.0]
20200730-190931_HighZoom--W0000--P0001-T0061--0002	20200730	20200730-190931	ESCs	3873.37	(2880, 5760]	294.922	2409.12	(2000.0, 2500.0]
20200730-190931_HighZoom--W0000--P0001-T0073--0000	20200730	20200730-190931	ESCs	3995.82	(2880, 5760]	317.094	2157.61	(2000.0, 2500.0]
20200730-190931_HighZoom--W0000--P0001-T0074--0003	20200730	20200730-190931	ESCs	4006.42	(2880, 5760]	289.297	2236.91	(2000.0, 2500.0]
20200730-190931_HighZoom--W0000--P0001-T0075--0002	20200730	20200730-190931	ESCs	4016.42	(2880, 5760]	288.219	2344.59	(2000.0, 2500.0]
20200730-190931_HighZoom--W0000--P0001-T0077--0002	20200730	20200730-190931	ESCs	4039.35	(2880, 5760]	281.422	2363.27	(2000.0, 2500.0]
20200730-190931_HighZoom--W0000--P0001-T0081--0001	20200730	20200730-190931	ESCs	4080.4	(2880, 5760]	333.906	2164.66	(2000.0, 2500.0]
20200731-175845_HighZoom--W0000--P0001-T0004--0000	20200731	20200731-175845	ESCs	3330.02	(2880, 5760]	288.766	2261.97	(2000.0, 2500.0]
20200731-175845_HighZoom--W0000--P0001-T0023--0000	20200731	20200731-175845	ESCs	3520.18	(2880, 5760]	258.531	2210.2	(2000.0, 2500.0]
20200731-175845_HighZoom--W0000--P0001-T0059--0000	20200731	20200731-175845	ESCs	3880.48	(2880, 5760]	208.219	2493.12	(2000.0, 2500.0]
20200731-175845_HighZoom--W0000--P0001-T0087--0000	20200731	20200731-175845	ESCs	4160.73	(2880, 5760]	308.016	2485.97	(2000.0, 2500.0]
20200731-175845_HighZoom--W0000--P0001-T0100--0001	20200731	20200731-175845	ESCs	4291.3	(2880, 5760]	277	2099.34	(2000.0, 2500.0]
20200731-175845_HighZoom--W0000--P0001-T0106--0000	20200731	20200731-175845	ESCs	4351.35	(2880, 5760]	272.75	2208.14	(2000.0, 2500.0]
20200731-175845_HighZoom--W0000--P0001-T0154--0000	20200731	20200731-175845	ESCs	4853.22	(2880, 5760]	269.062	2452.69	(2000.0, 2500.0]
20200731-175845_HighZoom--W0000--P0001-T0157--0000	20200731	20200731-175845	ESCs	4886.58	(2880, 5760]	238.5	2163.19	(2000.0, 2500.0]
20200731-175845_HighZoom--W0000--P0001-T0160--0000	20200731	20200731-175845	ESCs	4920.02	(2880, 5760]	253.812	2183.55	(2000.0, 2500.0]
20200731-175845_HighZoom--W0000--P0001-T0160--0002	20200731	20200731-175845	ESCs	4920.02	(2880, 5760]	354.828	2222.42	(2000.0, 2500.0]
20200731-175845_HighZoom--W0000--P0001-T0168--0001	20200731	20200731-175845	ESCs	5009.75	(2880, 5760]	367.234	2357.31	(2000.0, 2500.0]
20200731-175845_HighZoom--W0000--P0001-T0194--0000	20200731	20200731-175845	ESCs	5303.63	(2880, 5760]	368.938	2265.27	(2000.0, 2500.0]
20200731-175845_HighZoom--W0000--P0001-T0216--0000	20200731	20200731-175845	ESCs	5589.38	(2880, 5760]	296.594	2101.3	(2000.0, 2500.0]
20200731-175845_HighZoom--W0000--P0001-T0221--0000	20200731	20200731-175845	ESCs	5660.17	(2880, 5760]	284.766	2156.64	(2000.0, 2500.0]
20200731-175845_HighZoom--W0000--P0001-T0223--0000	20200731	20200731-175845	ESCs	5691.67	(2880, 5760]	338	2402.5	(2000.0, 2500.0]
20200731-175845_HighZoom--W0000--P0001-T0225--0000	20200731	20200731-175845	ESCs	5721.23	(2880, 5760]	273.125	2265.89	(2000.0, 2500.0]
20200802-104739_HighZoom--W0000--P0001-T0010--0000	20200731	20200802-104739	ESCs	5838.98	(5760, 8640]	305.219	2247.8	(2000.0, 2500.0]
20200802-104739_HighZoom--W0000--P0001-T0033--0000	20200731	20200802-104739	ESCs	6069.87	(5760, 8640]	294.391	2131.5	(2000.0, 2500.0]
20200802-104739_HighZoom--W0000--P0001-T0040--0000	20200731	20200802-104739	ESCs	6139.93	(5760, 8640]	201.125	2050.98	(2000.0, 2500.0]
20200802-104739_HighZoom--W0000--P0001-T0042--0000	20200731	20200802-104739	ESCs	6159.93	(5760, 8640]	381.609	2287.73	(2000.0, 2500.0]
20200802-104739_HighZoom--W0000--P0001-T0043--0000	20200731	20200802-104739	ESCs	6169.93	(5760, 8640]	239.469	2327.19	(2000.0, 2500.0]
20200802-104739_HighZoom--W0000--P0001-T0060--0000	20200731	20200802-104739	ESCs	6342.25	(5760, 8640]	257.984	2240.06	(2000.0, 2500.0]
20200802-104739_HighZoom--W0000--P0001-T0062--0000	20200731	20200802-104739	ESCs	6365	(5760, 8640]	244.672	2251.81	(2000.0, 2500.0]
20200802-104739_HighZoom--W0000--P0001-T0063--0002	20200731	20200802-104739	ESCs	6375.68	(5760, 8640]	250.094	2287.23	(2000.0, 2500.0]
20200802-104739_HighZoom--W0000--P0001-T0068--0002	20200731	20200802-104739	ESCs	6431.02	(5760, 8640]	301.25	2377.11	(2000.0, 2500.0]
20200802-104739_HighZoom--W0000--P0001-T0080--0002	20200731	20200802-104739	ESCs	6558.45	(5760, 8640]	342.125	2216.77	(2000.0, 2500.0]
20200802-104739_HighZoom--W0000--P0001-T0094--0000	20200731	20200802-104739	ESCs	6716.07	(5760, 8640]	295.125	2053.06	(2000.0, 2500.0]
20200802-104739_HighZoom--W0000--P0001-T0095--0006	20200731	20200802-104739	ESCs	6727.37	(5760, 8640]	403.734	2034.38	(2000.0, 2500.0]
20200802-104739_HighZoom--W0000--P0001-T0096--0001	20200731	20200802-104739	ESCs	6740.23	(5760, 8640]	290.938	2013.73	(2000.0, 2500.0]
20200802-104739_HighZoom--W0000--P0001-T0097--0001	20200731	20200802-104739	ESCs	6752.45	(5760, 8640]	299.625	2100.48	(2000.0, 2500.0]
20200802-104739_HighZoom--W0000--P0001-T0098--0000	20200731	20200802-104739	ESCs	6762.98	(5760, 8640]	271.156	2144.22	(2000.0, 2500.0]
20200802-104739_HighZoom--W0000--P0001-T0100--0001	20200731	20200802-104739	ESCs	6784.8	(5760, 8640]	357.938	2396.56	(2000.0, 2500.0]
20200802-104739_HighZoom--W0000--P0001-T0100--0002	20200731	20200802-104739	ESCs	6784.8	(5760, 8640]	330.047	2311.44	(2000.0, 2500.0]
20200802-104739_HighZoom--W0000--P0001-T0103--0000	20200731	20200802-104739	ESCs	6819.68	(5760, 8640]	348.688	2195.66	(2000.0, 2500.0]
20200802-104739_HighZoom--W0000--P0001-T0110--0003	20200731	20200802-104739	ESCs	6910.82	(5760, 8640]	327.859	2388.62	(2000.0, 2500.0]
20200802-104739_HighZoom--W0000--P0001-T0113--0000	20200731	20200802-104739	ESCs	7110.73	(5760, 8640]	357.875	2233.27	(2000.0, 2500.0]
20200802-104739_HighZoom--W0000--P0001-T0117--0002	20200731	20200802-104739	ESCs	7164.55	(5760, 8640]	334.594	2324.05	(2000.0, 2500.0]
20200802-104739_HighZoom--W0000--P0001-T0125--0000	20200731	20200802-104739	ESCs	7268.05	(5760, 8640]	247.328	2388.45	(2000.0, 2500.0]
20200802-104739_HighZoom--W0000--P0001-T0131--0004	20200731	20200802-104739	ESCs	7343.78	(5760, 8640]	358.078	2132.97	(2000.0, 2500.0]
20200802-104739_HighZoom--W0000--P0001-T0131--0005	20200731	20200802-104739	ESCs	7343.78	(5760, 8640]	332.281	2352.83	(2000.0, 2500.0]
20200802-104739_HighZoom--W0000--P0001-T0133--0000	20200731	20200802-104739	ESCs	7375.67	(5760, 8640]	313.125	2383.75	(2000.0, 2500.0]
20200802-104739_HighZoom--W0000--P0001-T0143--0005	20200731	20200802-104739	ESCs	7523.77	(5760, 8640]	298.766	2020.45	(2000.0, 2500.0]
20200802-104739_HighZoom--W0000--P0001-T0145--0002	20200731	20200802-104739	ESCs	7555.1	(5760, 8640]	300.828	2283.55	(2000.0, 2500.0]
20200802-104739_HighZoom--W0000--P0001-T0149--0005	20200731	20200802-104739	ESCs	7620.98	(5760, 8640]	295.016	2291.56	(2000.0, 2500.0]
20200803-181830_HighZoom--W0000--P0001-T0004--0002	20200731	20200803-181830	ESCs	7676.15	(5760, 8640]	379.312	2421.36	(2000.0, 2500.0]
20200803-181830_HighZoom--W0000--P0001-T0007--0000	20200731	20200803-181830	ESCs	7709.08	(5760, 8640]	333.531	2497.94	(2000.0, 2500.0]
20200803-181830_HighZoom--W0000--P0001-T0007--0008	20200731	20200803-181830	ESCs	7709.08	(5760, 8640]	322.719	2328.17	(2000.0, 2500.0]
20200803-181830_HighZoom--W0000--P0001-T0013--0004	20200731	20200803-181830	ESCs	7778.37	(5760, 8640]	436.219	2360.77	(2000.0, 2500.0]
20200803-181830_HighZoom--W0000--P0001-T0018--0000	20200731	20200803-181830	ESCs	7833.77	(5760, 8640]	295.109	2062.73	(2000.0, 2500.0]
20200803-181830_HighZoom--W0000--P0001-T0020--0002	20200731	20200803-181830	ESCs	7855.05	(5760, 8640]	379.266	2429.64	(2000.0, 2500.0]
20200803-181830_HighZoom--W0000--P0001-T0021--0001	20200731	20200803-181830	ESCs	7865.42	(5760, 8640]	277.062	2146.25	(2000.0, 2500.0]
20200803-181830_HighZoom--W0000--P0001-T0021--0003	20200731	20200803-181830	ESCs	7865.42	(5760, 8640]	351.844	2495.14	(2000.0, 2500.0]
20200803-181830_HighZoom--W0000--P0001-T0024--0001	20200731	20200803-181830	ESCs	7903.45	(5760, 8640]	323.516	2346.66	(2000.0, 2500.0]
20200803-181830_HighZoom--W0000--P0001-T0025--0004	20200731	20200803-181830	ESCs	7914.77	(5760, 8640]	367.047	2433.05	(2000.0, 2500.0]
20200803-181830_HighZoom--W0000--P0001-T0029--0000	20200731	20200803-181830	ESCs	7962.13	(5760, 8640]	311.562	2219.31	(2000.0, 2500.0]
20200803-181830_HighZoom--W0000--P0001-T0034--0001	20200731	20200803-181830	ESCs	8020.28	(5760, 8640]	273.828	2223.42	(2000.0, 2500.0]
20200803-181830_HighZoom--W0000--P0001-T0042--0002	20200731	20200803-181830	ESCs	8109.82	(5760, 8640]	347.188	2287.98	(2000.0, 2500.0]
20200803-181830_HighZoom--W0000--P0001-T0046--0000	20200731	20200803-181830	ESCs	8157.33	(5760, 8640]	301.484	2092.73	(2000.0, 2500.0]
20200803-181830_HighZoom--W0000--P0001-T0047--0001	20200731	20200803-181830	ESCs	8169.82	(5760, 8640]	281.109	2458.62	(2000.0, 2500.0]
20200803-181830_HighZoom--W0000--P0001-T0049--0002	20200731	20200803-181830	ESCs	8194.97	(5760, 8640]	376.547	2375.55	(2000.0, 2500.0]
20200803-181830_HighZoom--W0000--P0001-T0062--0000	20200731	20200803-181830	ESCs	8349.57	(5760, 8640]	351.188	2377.27	(2000.0, 2500.0]
20200803-181830_HighZoom--W0000--P0001-T0063--0002	20200731	20200803-181830	ESCs	8360.85	(5760, 8640]	329.812	2110.19	(2000.0, 2500.0]
20200803-181830_HighZoom--W0000--P0001-T0064--0001	20200731	20200803-181830	ESCs	8374.4	(5760, 8640]	333.719	2046.44	(2000.0, 2500.0]
20200803-181830_HighZoom--W0000--P0001-T0071--0003	20200731	20200803-181830	ESCs	8460.2	(5760, 8640]	312.312	2017.23	(2000.0, 2500.0]
20200803-181830_HighZoom--W0000--P0001-T0072--0000	20200731	20200803-181830	ESCs	8472.93	(5760, 8640]	336.094	2180.19	(2000.0, 2500.0]
20200803-181830_HighZoom--W0000--P0001-T0075--0003	20200731	20200803-181830	ESCs	8510.97	(5760, 8640]	360.422	2043.84	(2000.0, 2500.0]
20200807-174159_HighZoom--W0000--P0001-T0033--0000	20200807	20200807-174159	ESCs	3500.27	(2880, 5760]	252.562	2092.95	(2000.0, 2500.0]
20200809-114236_HighZoom--W0000--P0001-T0074--0000	20200807	20200809-114236	ESCs	6453.53	(5760, 8640]	245.938	2033.27	(2000.0, 2500.0]
20200809-114236_HighZoom--W0000--P0001-T0106--0000	20200807	20200809-114236	ESCs	6812.83	(5760, 8640]	270.375	2239.06	(2000.0, 2500.0]
20200809-114236_HighZoom--W0000--P0001-T0114--0000	20200807	20200809-114236	ESCs	6904.83	(5760, 8640]	182.391	2128.14	(2000.0, 2500.0]
20200809-114236_HighZoom--W0000--P0001-T0135--0001	20200807	20200809-114236	ESCs	7150.45	(5760, 8640]	268.984	2270.72	(2000.0, 2500.0]
20200809-114236_HighZoom--W0000--P0001-T0139--0002	20200807	20200809-114236	ESCs	7194.58	(5760, 8640]	275.031	2179.38	(2000.0, 2500.0]
20200810-225504_HighZoom--W0000--P0001-T0001--0001	20200807	20200810-225504	ESCs	7813.15	(5760, 8640]	246.234	2275.02	(2000.0, 2500.0]
20200810-225504_HighZoom--W0000--P0001-T0005--0000	20200807	20200810-225504	ESCs	7854.32	(5760, 8640]	234.359	2261.56	(2000.0, 2500.0]
20200810-225504_HighZoom--W0000--P0001-T0006--0000	20200807	20200810-225504	ESCs	7864.32	(5760, 8640]	204.531	2050.39	(2000.0, 2500.0]
20200810-225504_HighZoom--W0000--P0001-T0013--0000	20200807	20200810-225504	ESCs	7937.53	(5760, 8640]	147.531	2086.25	(2000.0, 2500.0]
20200810-225504_HighZoom--W0000--P0001-T0014--0000	20200807	20200810-225504	ESCs	7948.62	(5760, 8640]	285.672	2088.75	(2000.0, 2500.0]
20200810-225504_HighZoom--W0000--P0001-T0014--0002	20200807	20200810-225504	ESCs	7948.62	(5760, 8640]	306.688	2091.09	(2000.0, 2500.0]
20200810-225504_HighZoom--W0000--P0001-T0019--0001	20200807	20200810-225504	ESCs	8001.12	(5760, 8640]	315.172	2496.22	(2000.0, 2500.0]
20200810-225504_HighZoom--W0000--P0001-T0022--0001	20200807	20200810-225504	ESCs	8036.48	(5760, 8640]	216.391	2349.33	(2000.0, 2500.0]
20200810-225504_HighZoom--W0000--P0001-T0029--0002	20200807	20200810-225504	ESCs	8107.05	(5760, 8640]	370.141	2345.28	(2000.0, 2500.0]
20200810-225504_HighZoom--W0000--P0001-T0041--0002	20200807	20200810-225504	ESCs	8236.98	(5760, 8640]	296.484	2264.28	(2000.0, 2500.0]
20200810-225504_HighZoom--W0000--P0001-T0051--0001	20200807	20200810-225504	ESCs	8347.55	(5760, 8640]	308.312	2053.2	(2000.0, 2500.0]
20200810-225504_HighZoom--W0000--P0001-T0061--0002	20200807	20200810-225504	ESCs	8460.52	(5760, 8640]	224.953	2064.45	(2000.0, 2500.0]
20200810-225504_HighZoom--W0000--P0001-T0064--0000	20200807	20200810-225504	ESCs	8490.83	(5760, 8640]	252.188	2028.67	(2000.0, 2500.0]
20200810-225504_HighZoom--W0000--P0001-T0064--0002	20200807	20200810-225504	ESCs	8490.83	(5760, 8640]	287.734	2318.2	(2000.0, 2500.0]
20200810-225504_HighZoom--W0000--P0001-T0065--0000	20200807	20200810-225504	ESCs	8501.15	(5760, 8640]	262.422	2112.69	(2000.0, 2500.0]
20190227-182447_HighZoom--W0000--P0001-T0041--0001	20190227	20190227-182447	ESCs	820.383	(0, 2880]	286.906
20190227-182447_HighZoom--W0000--P0001-T0088--0000	20190227	20190227-182447	ESCs	1290.77	(0, 2880]	272
20190227-182447_HighZoom--W0000--P0001-T0117--0001	20190227	20190227-182447	ESCs	1581.02	(0, 2880]	356.094
20190227-182447_HighZoom--W0000--P0001-T0138--0000	20190227	20190227-182447	ESCs	1791.23	(0, 2880]	381.656
20190227-182447_HighZoom--W0000--P0001-T0212--0002	20190227	20190227-182447	ESCs	2531.88	(0, 2880]	295.297
20190227-182447_HighZoom--W0000--P0001-T0279--0003	20190227	20190227-182447	ESCs	3257.5	(2880, 5760]	317
20190227-182447_HighZoom--W0000--P0001-T0316--0004	20190227	20190227-182447	ESCs	3691.15	(2880, 5760]	387.75
20190227-182447_HighZoom--W0000--P0001-T0325--0002	20190227	20190227-182447	ESCs	3812.88	(2880, 5760]	388.625
20190227-182447_HighZoom--W0000--P0001-T0333--0003	20190227	20190227-182447	ESCs	3907.63	(2880, 5760]	408.812
20190227-182447_HighZoom--W0000--P0001-T0335--0004	20190227	20190227-182447	ESCs	3937.2	(2880, 5760]	451.672	4031.66
20190227-182447_HighZoom--W0000--P0001-T0336--0005	20190227	20190227-182447	ESCs	3953	(2880, 5760]	319.531
20190227-182447_HighZoom--W0000--P0001-T0337--0003	20190227	20190227-182447	ESCs	3965.05	(2880, 5760]	301.734
20190227-182447_HighZoom--W0000--P0001-T0338--0000	20190227	20190227-182447	ESCs	3982.1	(2880, 5760]	259.656
20190227-182447_HighZoom--W0000--P0001-T0338--0002	20190227	20190227-182447	ESCs	3982.1	(2880, 5760]	317.078
20190227-182447_HighZoom--W0000--P0001-T0340--0002	20190227	20190227-182447	ESCs	4002.1	(2880, 5760]	447.5
20190227-182447_HighZoom--W0000--P0001-T0343--0013	20190227	20190227-182447	ESCs	4041.13	(2880, 5760]	415.047
20190227-182447_HighZoom--W0000--P0001-T0344--0010	20190227	20190227-182447	ESCs	4064.27	(2880, 5760]	346.75
20190227-182447_HighZoom--W0000--P0001-T0345--0000	20190227	20190227-182447	ESCs	4081.93	(2880, 5760]	300.625
20190227-182447_HighZoom--W0000--P0001-T0348--0009	20190227	20190227-182447	ESCs	4120.27	(2880, 5760]	286.75
20190227-182447_HighZoom--W0000--P0001-T0351--0008	20190227	20190227-182447	ESCs	4178.07	(2880, 5760]	335.844
20190227-182447_HighZoom--W0000--P0001-T0353--0002	20190227	20190227-182447	ESCs	4213.15	(2880, 5760]	322.734
20190227-182447_HighZoom--W0000--P0001-T0355--0001	20190227	20190227-182447	ESCs	4239.43	(2880, 5760]	288.75
20190227-182447_HighZoom--W0000--P0001-T0359--0000	20190227	20190227-182447	ESCs	4304.27	(2880, 5760]	250.031
20190227-182447_HighZoom--W0000--P0001-T0359--0007	20190227	20190227-182447	ESCs	4304.27	(2880, 5760]	243.375
20190227-182447_HighZoom--W0000--P0001-T0361--0002	20190227	20190227-182447	ESCs	4348.68	(2880, 5760]	367.484
20190227-182447_HighZoom--W0000--P0001-T0362--0001	20190227	20190227-182447	ESCs	4378.55	(2880, 5760]	285.391
20190227-182447_HighZoom--W0000--P0001-T0364--0001	20190227	20190227-182447	ESCs	4418.22	(2880, 5760]	300.672
20190227-182447_HighZoom--W0000--P0001-T0365--0001	20190227	20190227-182447	ESCs	4428.9	(2880, 5760]	253.562
20190227-182447_HighZoom--W0000--P0001-T0370--0004	20190227	20190227-182447	ESCs	4515.25	(2880, 5760]	318.672
20190227-182447_HighZoom--W0000--P0001-T0370--0010	20190227	20190227-182447	ESCs	4515.25	(2880, 5760]	251.125
20190227-182447_HighZoom--W0000--P0001-T0371--0003	20190227	20190227-182447	ESCs	4542.15	(2880, 5760]	289.703
20190227-182447_HighZoom--W0000--P0001-T0375--0006	20190227	20190227-182447	ESCs	4623.08	(2880, 5760]	304.438
20190227-182447_HighZoom--W0000--P0001-T0375--0008	20190227	20190227-182447	ESCs	4623.08	(2880, 5760]	277.156
20190227-182447_HighZoom--W0000--P0001-T0378--0012	20190227	20190227-182447	ESCs	4695.02	(2880, 5760]	292.234
20190227-182447_HighZoom--W0000--P0001-T0380--0010	20190227	20190227-182447	ESCs	4759.55	(2880, 5760]	311.859
20190227-182447_HighZoom--W0000--P0001-T0383--0001	20190227	20190227-182447	ESCs	4843.65	(2880, 5760]	218
20190227-182447_HighZoom--W0000--P0001-T0388--0008	20190227	20190227-182447	ESCs	5001.05	(2880, 5760]	332.5
20190227-182447_HighZoom--W0000--P0001-T0389--0000	20190227	20190227-182447	ESCs	5029.53	(2880, 5760]	220.812
20190227-182447_HighZoom--W0000--P0001-T0393--0002	20190227	20190227-182447	ESCs	5132.93	(2880, 5760]	279.797
20190227-182447_HighZoom--W0000--P0001-T0398--0007	20190227	20190227-182447	ESCs	5276.97	(2880, 5760]	298.297
20190227-182447_HighZoom--W0000--P0001-T0400--0003	20190227	20190227-182447	ESCs	5334.7	(2880, 5760]	257
20190227-182447_HighZoom--W0000--P0001-T0402--0002	20190227	20190227-182447	ESCs	5415.55	(2880, 5760]	291.828
20190227-182447_HighZoom--W0000--P0001-T0403--0007	20190227	20190227-182447	ESCs	5456.55	(2880, 5760]	297.094
20190227-182447_HighZoom--W0000--P0001-T0416--0009	20190227	20190227-182447	ESCs	5869.18	(5760, 8640]	339.828
20190227-182447_HighZoom--W0000--P0001-T0425--0001	20190227	20190227-182447	ESCs	6158.58	(5760, 8640]	326.266
20190618-conc_HighZoom--W0000--P0001-T0149--0001	20190618	20190618-conc	ESCs	1897.93	(0, 2880]	364.594
20190618-conc_HighZoom--W0000--P0001-T0204--0001	20190618	20190618-conc	ESCs	2448.47	(0, 2880]	470.094
20190618-conc_HighZoom--W0000--P0001-T0236--0002	20190618	20190618-conc	ESCs	2783.07	(0, 2880]	276.906
20190618-conc_HighZoom--W0000--P0001-T0297--0005	20190618	20190618-conc	ESCs	3624.9	(2880, 5760]	467.641
20190618-conc_HighZoom--W0000--P0001-T0318--0001	20190618	20190618-conc	ESCs	4028.22	(2880, 5760]	347.875
20190618-conc_HighZoom--W0000--P0001-T0324--0002	20190618	20190618-conc	ESCs	4151.73	(2880, 5760]	556.422
20190618-conc_HighZoom--W0000--P0001-T0336--0006	20190618	20190618-conc	ESCs	4466.58	(2880, 5760]	250.688
20190618-conc_HighZoom--W0000--P0001-T0346--0005	20190618	20190618-conc	ESCs	4758.73	(2880, 5760]	527.844
20190618-conc_HighZoom--W0000--P0001-T0351--0009	20190618	20190618-conc	ESCs	4925.17	(2880, 5760]	336.047
20190618-conc_HighZoom--W0000--P0001-T0361--0008	20190618	20190618-conc	ESCs	5275.73	(2880, 5760]	232.016
20190618-conc_HighZoom--W0000--P0001-T0363--0005	20190618	20190618-conc	ESCs	5348.85	(2880, 5760]	264.797
20190618-conc_HighZoom--W0000--P0001-T0369--0004	20190618	20190618-conc	ESCs	5575.28	(2880, 5760]	225.297
20190827-181922_HighZoom--W0000--P0001-T0119--0000	20190827	20190827-181922	ESCs	4408.53	(2880, 5760]	377
20190827-181922_HighZoom--W0000--P0001-T0185--0000	20190827	20190827-181922	ESCs	5155.43	(2880, 5760]	487.938
20190827-181922_HighZoom--W0000--P0001-T0232--0000	20190827	20190827-181922	ESCs	5689.73	(2880, 5760]	351.656
20190827-181922_HighZoom--W0000--P0001-T0240--0000	20190827	20190827-181922	ESCs	5789.97	(5760, 8640]	337.672
20190827-181922_HighZoom--W0000--P0001-T0246--0000	20190827	20190827-181922	ESCs	5858.35	(5760, 8640]	422.516
20190827-181922_HighZoom--W0000--P0001-T0247--0000	20190827	20190827-181922	ESCs	5871.68	(5760, 8640]	509.109	4027.8
20190827-181922_HighZoom--W0000--P0001-T0265--0000	20190827	20190827-181922	ESCs	6091.32	(5760, 8640]	392.094
20190827-181922_HighZoom--W0000--P0001-T0267--0000	20190827	20190827-181922	ESCs	6117.73	(5760, 8640]	371.109
20190827-181922_HighZoom--W0000--P0001-T0268--0000	20190827	20190827-181922	ESCs	6129.73	(5760, 8640]	513.266	4163.89
20190827-181922_HighZoom--W0000--P0001-T0278--0000	20190827	20190827-181922	ESCs	6253.67	(5760, 8640]	292.344
20190827-181922_HighZoom--W0000--P0001-T0279--0001	20190827	20190827-181922	ESCs	6265.95	(5760, 8640]	463.719
20190827-181922_HighZoom--W0000--P0001-T0279--0002	20190827	20190827-181922	ESCs	6265.95	(5760, 8640]	331.984
20190827-181922_HighZoom--W0000--P0001-T0283--0004	20190827	20190827-181922	ESCs	6324.02	(5760, 8640]	307.812
20190827-181922_HighZoom--W0000--P0001-T0293--0000	20190827	20190827-181922	ESCs	6461.77	(5760, 8640]	337.547
20190827-181922_HighZoom--W0000--P0001-T0306--0000	20190827	20190827-181922	ESCs	6637.85	(5760, 8640]	373.234
20190827-181922_HighZoom--W0000--P0001-T0317--0002	20190827	20190827-181922	ESCs	6792.62	(5760, 8640]	492.516	4096.64
20190827-181922_HighZoom--W0000--P0001-T0319--0001	20190827	20190827-181922	ESCs	6820.65	(5760, 8640]	329.891
20190827-181922_HighZoom--W0000--P0001-T0332--0002	20190827	20190827-181922	ESCs	7032.03	(5760, 8640]	373.359
20190827-181922_HighZoom--W0000--P0001-T0334--0001	20190827	20190827-181922	ESCs	7060.77	(5760, 8640]	253.781
20190827-181922_HighZoom--W0000--P0001-T0334--0002	20190827	20190827-181922	ESCs	7060.77	(5760, 8640]	287.906
20190827-181922_HighZoom--W0000--P0001-T0345--0000	20190827	20190827-181922	ESCs	7211.65	(5760, 8640]	362.578
20190827-181922_HighZoom--W0000--P0001-T0346--0001	20190827	20190827-181922	ESCs	7225.83	(5760, 8640]	320.609
20190827-181922_HighZoom--W0000--P0001-T0352--0003	20190827	20190827-181922	ESCs	7316.67	(5760, 8640]	426.234
20190827-181922_HighZoom--W0000--P0001-T0363--0005	20190827	20190827-181922	ESCs	7484.25	(5760, 8640]	330.109
20200725-142832_HighZoom--W0000--P0001-T0056--0000	20200724	20200725-142832	ESCs	3282.25	(2880, 5760]	366.438
20200725-142832_HighZoom--W0000--P0001-T0079--0000	20200724	20200725-142832	ESCs	3527.57	(2880, 5760]	389.5
20200725-142832_HighZoom--W0000--P0001-T0085--0000	20200724	20200725-142832	ESCs	3591.65	(2880, 5760]	463.938
20200725-142832_HighZoom--W0000--P0001-T0100--0000	20200724	20200725-142832	ESCs	3752.27	(2880, 5760]	404.422
20200725-142832_HighZoom--W0000--P0001-T0101--0001	20200724	20200725-142832	ESCs	3763.58	(2880, 5760]	351.25
20200725-142832_HighZoom--W0000--P0001-T0115--0000	20200724	20200725-142832	ESCs	3915.87	(2880, 5760]	327.188
20200725-142832_HighZoom--W0000--P0001-T0116--0000	20200724	20200725-142832	ESCs	3927.02	(2880, 5760]	371.547
20200725-142832_HighZoom--W0000--P0001-T0119--0000	20200724	20200725-142832	ESCs	3959.05	(2880, 5760]	355.281
20200725-142832_HighZoom--W0000--P0001-T0122--0001	20200724	20200725-142832	ESCs	3992.35	(2880, 5760]	340.281
20200725-142832_HighZoom--W0000--P0001-T0136--0000	20200724	20200725-142832	ESCs	4146.17	(2880, 5760]	474.312
20200725-142832_HighZoom--W0000--P0001-T0145--0000	20200724	20200725-142832	ESCs	4706.27	(2880, 5760]	369.594
20200725-142832_HighZoom--W0000--P0001-T0149--0002	20200724	20200725-142832	ESCs	4755.03	(2880, 5760]	426.891
20200725-142832_HighZoom--W0000--P0001-T0165--0002	20200724	20200725-142832	ESCs	4942.55	(2880, 5760]	354.281
20200725-142832_HighZoom--W0000--P0001-T0182--0000	20200724	20200725-142832	ESCs	5151.23	(2880, 5760]	340.719
20200725-142832_HighZoom--W0000--P0001-T0183--0002	20200724	20200725-142832	ESCs	5165.2	(2880, 5760]	247.625
20200725-142832_HighZoom--W0000--P0001-T0194--0000	20200724	20200725-142832	ESCs	5302.93	(2880, 5760]	345.562
20200725-142832_HighZoom--W0000--P0001-T0196--0000	20200724	20200725-142832	ESCs	5330.98	(2880, 5760]	341.656
20200725-142832_HighZoom--W0000--P0001-T0201--0000	20200724	20200725-142832	ESCs	5394.17	(2880, 5760]	486.469
20200725-142832_HighZoom--W0000--P0001-T0201--0001	20200724	20200725-142832	ESCs	5394.17	(2880, 5760]	366.828
20200725-142832_HighZoom--W0000--P0001-T0211--0001	20200724	20200725-142832	ESCs	5528.75	(2880, 5760]	310.016
20200725-142832_HighZoom--W0000--P0001-T0212--0001	20200724	20200725-142832	ESCs	5542.03	(2880, 5760]	292.094
20200725-142832_HighZoom--W0000--P0001-T0233--0000	20200724	20200725-142832	ESCs	5821.65	(5760, 8640]	386.5
20200725-142832_HighZoom--W0000--P0001-T0234--0001	20200724	20200725-142832	ESCs	5835.97	(5760, 8640]	339.891
20200725-142832_HighZoom--W0000--P0001-T0241--0001	20200724	20200725-142832	ESCs	5933.2	(5760, 8640]	365.266
20200725-142832_HighZoom--W0000--P0001-T0242--0003	20200724	20200725-142832	ESCs	5948.02	(5760, 8640]	261.438
20200725-142832_HighZoom--W0000--P0001-T0247--0001	20200724	20200725-142832	ESCs	6020.02	(5760, 8640]	312.203
20200725-142832_HighZoom--W0000--P0001-T0248--0002	20200724	20200725-142832	ESCs	6035.2	(5760, 8640]	461.078
20200725-142832_HighZoom--W0000--P0001-T0252--0004	20200724	20200725-142832	ESCs	6093.5	(5760, 8640]	407.266
20200725-142832_HighZoom--W0000--P0001-T0253--0003	20200724	20200725-142832	ESCs	6108.63	(5760, 8640]	324.438
20200725-142832_HighZoom--W0000--P0001-T0266--0001	20200724	20200725-142832	ESCs	6296.83	(5760, 8640]	436.031
20200725-142832_HighZoom--W0000--P0001-T0267--0001	20200724	20200725-142832	ESCs	6311.82	(5760, 8640]	345.828
20200725-142832_HighZoom--W0000--P0001-T0268--0001	20200724	20200725-142832	ESCs	6327.4	(5760, 8640]	416.859
20200725-142832_HighZoom--W0000--P0001-T0271--0004	20200724	20200725-142832	ESCs	6370.68	(5760, 8640]	362.344
20200725-142832_HighZoom--W0000--P0001-T0272--0001	20200724	20200725-142832	ESCs	6386.42	(5760, 8640]	390.125
20200725-142832_HighZoom--W0000--P0001-T0273--0000	20200724	20200725-142832	ESCs	6402.23	(5760, 8640]	364.516
20200725-142832_HighZoom--W0000--P0001-T0275--0001	20200724	20200725-142832	ESCs	6433.68	(5760, 8640]	294.859
20200725-142832_HighZoom--W0000--P0001-T0277--0000	20200724	20200725-142832	ESCs	6464.5	(5760, 8640]	445.672
20200725-142832_HighZoom--W0000--P0001-T0277--0004	20200724	20200725-142832	ESCs	6464.5	(5760, 8640]	355.359
20200725-142832_HighZoom--W0000--P0001-T0282--0002	20200724	20200725-142832	ESCs	6538.45	(5760, 8640]	383.266
20200725-142832_HighZoom--W0000--P0001-T0282--0003	20200724	20200725-142832	ESCs	6538.45	(5760, 8640]	294.047
20200725-142832_HighZoom--W0000--P0001-T0285--0002	20200724	20200725-142832	ESCs	6586.6	(5760, 8640]	316.547
20200728-174144_HighZoom--W0000--P0001-T0002--0000	20200728	20200728-174144	ESCs	310.017	(0, 2880]	314.531
20200728-174144_HighZoom--W0000--P0001-T0062--0001	20200728	20200728-174144	ESCs	910.55	(0, 2880]	303.516
20200730-190931_HighZoom--W0000--P0001-T0001--0001	20200730	20200730-190931	ESCs	3268	(2880, 5760]	264.828
20200730-190931_HighZoom--W0000--P0001-T0002--0003	20200730	20200730-190931	ESCs	3277.98	(2880, 5760]	287.984
20200730-190931_HighZoom--W0000--P0001-T0002--0004	20200730	20200730-190931	ESCs	3277.98	(2880, 5760]	329.031
20200730-190931_HighZoom--W0000--P0001-T0002--0005	20200730	20200730-190931	ESCs	3277.98	(2880, 5760]	372.484
20200730-190931_HighZoom--W0000--P0001-T0007--0000	20200730	20200730-190931	ESCs	3329.97	(2880, 5760]	254.391
20200730-190931_HighZoom--W0000--P0001-T0015--0001	20200730	20200730-190931	ESCs	3410.07	(2880, 5760]	286.891
20200730-190931_HighZoom--W0000--P0001-T0022--0000	20200730	20200730-190931	ESCs	3480.13	(2880, 5760]	317.188
20200730-190931_HighZoom--W0000--P0001-T0053--0003	20200730	20200730-190931	ESCs	3791.33	(2880, 5760]	356.766
20200730-190931_HighZoom--W0000--P0001-T0075--0004	20200730	20200730-190931	ESCs	4016.42	(2880, 5760]	358.172
20200731-175845_HighZoom--W0000--P0001-T0016--0000	20200731	20200731-175845	ESCs	3450.13	(2880, 5760]	342.219
20200731-175845_HighZoom--W0000--P0001-T0212--0001	20200731	20200731-175845	ESCs	5531.5	(2880, 5760]	379.484
20200731-175845_HighZoom--W0000--P0001-T0215--0001	20200731	20200731-175845	ESCs	5572.78	(2880, 5760]	459.859
20200802-104739_HighZoom--W0000--P0001-T0012--0001	20200731	20200802-104739	ESCs	5858.98	(5760, 8640]	316.391
20200802-104739_HighZoom--W0000--P0001-T0032--0001	20200731	20200802-104739	ESCs	6059.17	(5760, 8640]	390.234
20200802-104739_HighZoom--W0000--P0001-T0041--0001	20200731	20200802-104739	ESCs	6149.9	(5760, 8640]	357.453
20200802-104739_HighZoom--W0000--P0001-T0042--0001	20200731	20200802-104739	ESCs	6159.93	(5760, 8640]	396.234
20200802-104739_HighZoom--W0000--P0001-T0058--0000	20200731	20200802-104739	ESCs	6321.42	(5760, 8640]	420.469
20200802-104739_HighZoom--W0000--P0001-T0105--0003	20200731	20200802-104739	ESCs	6847.1	(5760, 8640]	350.297
20200802-104739_HighZoom--W0000--P0001-T0112--0000	20200731	20200802-104739	ESCs	6936.47	(5760, 8640]	249.078
20200802-104739_HighZoom--W0000--P0001-T0137--0000	20200731	20200802-104739	ESCs	7426.97	(5760, 8640]	361.484
20200802-104739_HighZoom--W0000--P0001-T0140--0002	20200731	20200802-104739	ESCs	7469.88	(5760, 8640]	395.422
20200803-181830_HighZoom--W0000--P0001-T0008--0002	20200731	20200803-181830	ESCs	7721.17	(5760, 8640]	497.984
20200803-181830_HighZoom--W0000--P0001-T0020--0000	20200731	20200803-181830	ESCs	7855.05	(5760, 8640]	286.453
20200803-181830_HighZoom--W0000--P0001-T0023--0000	20200731	20200803-181830	ESCs	7890.68	(5760, 8640]	385.422
20200803-181830_HighZoom--W0000--P0001-T0028--0006	20200731	20200803-181830	ESCs	7950.85	(5760, 8640]	345.828
20200803-181830_HighZoom--W0000--P0001-T0031--0006	20200731	20200803-181830	ESCs	7984.43	(5760, 8640]	384.438
20200803-181830_HighZoom--W0000--P0001-T0041--0000	20200731	20200803-181830	ESCs	8096.75	(5760, 8640]	295.516
20200803-181830_HighZoom--W0000--P0001-T0046--0005	20200731	20200803-181830	ESCs	8157.33	(5760, 8640]	507.078
20200803-181830_HighZoom--W0000--P0001-T0053--0000	20200731	20200803-181830	ESCs	8245.07	(5760, 8640]	287.172
20200803-181830_HighZoom--W0000--P0001-T0072--0004	20200731	20200803-181830	ESCs	8472.93	(5760, 8640]	362.281
20200809-114236_HighZoom--W0000--P0001-T0082--0000	20200807	20200809-114236	ESCs	6539.02	(5760, 8640]	229.094
20200809-114236_HighZoom--W0000--P0001-T0091--0000	20200807	20200809-114236	ESCs	6643.07	(5760, 8640]	114.703
20200809-114236_HighZoom--W0000--P0001-T0145--0001	20200807	20200809-114236	ESCs	7276.47	(5760, 8640]	202.031
20200809-114236_HighZoom--W0000--P0001-T0153--0000	20200807	20200809-114236	ESCs	7387.52	(5760, 8640]	254.469
20200809-114236_HighZoom--W0000--P0001-T0172--0000	20200807	20200809-114236	ESCs	7694.93	(5760, 8640]	237.469
20200810-225504_HighZoom--W0000--P0001-T0010--0000	20200807	20200810-225504	ESCs	7905.4	(5760, 8640]	144.172
20200810-225504_HighZoom--W0000--P0001-T0035--0000	20200807	20200810-225504	ESCs	8174.57	(5760, 8640]	218.141
20200810-225504_HighZoom--W0000--P0001-T0040--0001	20200807	20200810-225504	ESCs	8226.25	(5760, 8640]	199.906
20200810-225504_HighZoom--W0000--P0001-T0043--0000	20200807	20200810-225504	ESCs	8259.73	(5760, 8640]	183.469
20190227-182447_HighZoom--W0000--P0001-T0255--0001	20190227	20190227-182447	ESCs	2990.63	(2880, 5760]	505.578	3552.7	(3500.0, 4000.0]
20190227-182447_HighZoom--W0000--P0001-T0260--0003	20190227	20190227-182447	ESCs	3045.08	(2880, 5760]	429.094	3633.3	(3500.0, 4000.0]
20190227-182447_HighZoom--W0000--P0001-T0286--0001	20190227	20190227-182447	ESCs	3333	(2880, 5760]	419.266	3556.3	(3500.0, 4000.0]
20190227-182447_HighZoom--W0000--P0001-T0316--0000	20190227	20190227-182447	ESCs	3691.15	(2880, 5760]	361.859	3514.12	(3500.0, 4000.0]
20190227-182447_HighZoom--W0000--P0001-T0365--0007	20190227	20190227-182447	ESCs	4428.9	(2880, 5760]	471.625	3992.52	(3500.0, 4000.0]
20190227-182447_HighZoom--W0000--P0001-T0383--0007	20190227	20190227-182447	ESCs	4843.65	(2880, 5760]	575.75	3975.62	(3500.0, 4000.0]
20190618-conc_HighZoom--W0000--P0001-T0284--0001	20190618	20190618-conc	ESCs	3416.07	(2880, 5760]	538.328	3731.33	(3500.0, 4000.0]
20190618-conc_HighZoom--W0000--P0001-T0292--0001	20190618	20190618-conc	ESCs	3542.8	(2880, 5760]	361.25	3712.59	(3500.0, 4000.0]
20190618-conc_HighZoom--W0000--P0001-T0317--0002	20190618	20190618-conc	ESCs	4006.28	(2880, 5760]	523.984	3565.23	(3500.0, 4000.0]
20190618-conc_HighZoom--W0000--P0001-T0324--0001	20190618	20190618-conc	ESCs	4151.73	(2880, 5760]	522.906	3806.83	(3500.0, 4000.0]
20190618-conc_HighZoom--W0000--P0001-T0340--0003	20190618	20190618-conc	ESCs	4571.03	(2880, 5760]	474.312	3523.09	(3500.0, 4000.0]
20190618-conc_HighZoom--W0000--P0001-T0344--0006	20190618	20190618-conc	ESCs	4694.4	(2880, 5760]	410.047	3514.77	(3500.0, 4000.0]
20190618-conc_HighZoom--W0000--P0001-T0351--0004	20190618	20190618-conc	ESCs	4925.17	(2880, 5760]	411.391	3752.77	(3500.0, 4000.0]
20190827-181922_HighZoom--W0000--P0001-T0111--0000	20190827	20190827-181922	ESCs	4326.43	(2880, 5760]	415.156	3505.59	(3500.0, 4000.0]
20190827-181922_HighZoom--W0000--P0001-T0140--0001	20190827	20190827-181922	ESCs	4638.87	(2880, 5760]	479.219	3607.95	(3500.0, 4000.0]
20190827-181922_HighZoom--W0000--P0001-T0182--0000	20190827	20190827-181922	ESCs	5120.42	(2880, 5760]	440.344	3509.16	(3500.0, 4000.0]
20190827-181922_HighZoom--W0000--P0001-T0186--0001	20190827	20190827-181922	ESCs	5168.13	(2880, 5760]	371.062	3742.23	(3500.0, 4000.0]
20190827-181922_HighZoom--W0000--P0001-T0186--0002	20190827	20190827-181922	ESCs	5168.13	(2880, 5760]	419.281	3929.16	(3500.0, 4000.0]
20190827-181922_HighZoom--W0000--P0001-T0191--0000	20190827	20190827-181922	ESCs	5229.47	(2880, 5760]	461.203	3632.31	(3500.0, 4000.0]
20190827-181922_HighZoom--W0000--P0001-T0198--0000	20190827	20190827-181922	ESCs	5307.9	(2880, 5760]	410.047	3618.72	(3500.0, 4000.0]
20190827-181922_HighZoom--W0000--P0001-T0201--0000	20190827	20190827-181922	ESCs	5340.85	(2880, 5760]	394.578	3660.52	(3500.0, 4000.0]
20190827-181922_HighZoom--W0000--P0001-T0211--0000	20190827	20190827-181922	ESCs	5447.42	(2880, 5760]	490.406	3545.27	(3500.0, 4000.0]
20190827-181922_HighZoom--W0000--P0001-T0211--0001	20190827	20190827-181922	ESCs	5447.42	(2880, 5760]	560.453	3776.91	(3500.0, 4000.0]
20190827-181922_HighZoom--W0000--P0001-T0215--0000	20190827	20190827-181922	ESCs	5497.67	(2880, 5760]	566.094	3500.39	(3500.0, 4000.0]
20190827-181922_HighZoom--W0000--P0001-T0232--0001	20190827	20190827-181922	ESCs	5689.73	(2880, 5760]	364.719	3643.02	(3500.0, 4000.0]
20190827-181922_HighZoom--W0000--P0001-T0234--0001	20190827	20190827-181922	ESCs	5712.77	(2880, 5760]	374.766	3674.5	(3500.0, 4000.0]
20190827-181922_HighZoom--W0000--P0001-T0239--0000	20190827	20190827-181922	ESCs	5777.73	(5760, 8640]	321.953	3596.81	(3500.0, 4000.0]
20190827-181922_HighZoom--W0000--P0001-T0239--0001	20190827	20190827-181922	ESCs	5777.73	(5760, 8640]	361.547	3501.09	(3500.0, 4000.0]
20190827-181922_HighZoom--W0000--P0001-T0244--0000	20190827	20190827-181922	ESCs	5835.7	(5760, 8640]	340.375	3738.05	(3500.0, 4000.0]
20190827-181922_HighZoom--W0000--P0001-T0249--0000	20190827	20190827-181922	ESCs	5895.1	(5760, 8640]	473.516	3913.17	(3500.0, 4000.0]
20190827-181922_HighZoom--W0000--P0001-T0250--0000	20190827	20190827-181922	ESCs	5905.27	(5760, 8640]	454.75	3641.5	(3500.0, 4000.0]
20190827-181922_HighZoom--W0000--P0001-T0258--0000	20190827	20190827-181922	ESCs	5998.6	(5760, 8640]	358.953	3590.16	(3500.0, 4000.0]
20190827-181922_HighZoom--W0000--P0001-T0260--0002	20190827	20190827-181922	ESCs	6025.65	(5760, 8640]	423.609	3684.28	(3500.0, 4000.0]
20190827-181922_HighZoom--W0000--P0001-T0273--0000	20190827	20190827-181922	ESCs	6193.27	(5760, 8640]	568.812	3759.89	(3500.0, 4000.0]
20190827-181922_HighZoom--W0000--P0001-T0276--0001	20190827	20190827-181922	ESCs	6228.48	(5760, 8640]	512.891	3667.47	(3500.0, 4000.0]
20190827-181922_HighZoom--W0000--P0001-T0283--0002	20190827	20190827-181922	ESCs	6324.02	(5760, 8640]	363.688	3632.91	(3500.0, 4000.0]
20190827-181922_HighZoom--W0000--P0001-T0284--0001	20190827	20190827-181922	ESCs	6342.08	(5760, 8640]	400.484	3800.02	(3500.0, 4000.0]
20190827-181922_HighZoom--W0000--P0001-T0284--0002	20190827	20190827-181922	ESCs	6342.08	(5760, 8640]	463.109	3515	(3500.0, 4000.0]
20190827-181922_HighZoom--W0000--P0001-T0284--0004	20190827	20190827-181922	ESCs	6342.08	(5760, 8640]	506.875	3527.16	(3500.0, 4000.0]
20190827-181922_HighZoom--W0000--P0001-T0287--0002	20190827	20190827-181922	ESCs	6384.88	(5760, 8640]	415.203	3661.62	(3500.0, 4000.0]
20190827-181922_HighZoom--W0000--P0001-T0289--0001	20190827	20190827-181922	ESCs	6414.5	(5760, 8640]	402.359	3748.31	(3500.0, 4000.0]
20190827-181922_HighZoom--W0000--P0001-T0290--0000	20190827	20190827-181922	ESCs	6428.57	(5760, 8640]	474.984	3521	(3500.0, 4000.0]
20190827-181922_HighZoom--W0000--P0001-T0296--0000	20190827	20190827-181922	ESCs	6508.1	(5760, 8640]	440.344	3672.86	(3500.0, 4000.0]
20190827-181922_HighZoom--W0000--P0001-T0297--0000	20190827	20190827-181922	ESCs	6519.67	(5760, 8640]	462.859	3699.41	(3500.0, 4000.0]
20190827-181922_HighZoom--W0000--P0001-T0299--0000	20190827	20190827-181922	ESCs	6543.65	(5760, 8640]	434.844	3674.73	(3500.0, 4000.0]
20190827-181922_HighZoom--W0000--P0001-T0304--0000	20190827	20190827-181922	ESCs	6611.15	(5760, 8640]	472.609	3927.56	(3500.0, 4000.0]
20190827-181922_HighZoom--W0000--P0001-T0309--0001	20190827	20190827-181922	ESCs	6679.02	(5760, 8640]	417.422	3503.95	(3500.0, 4000.0]
20190827-181922_HighZoom--W0000--P0001-T0313--0000	20190827	20190827-181922	ESCs	6731.25	(5760, 8640]	519.766	3846.88	(3500.0, 4000.0]
20190827-181922_HighZoom--W0000--P0001-T0327--0001	20190827	20190827-181922	ESCs	6951.93	(5760, 8640]	505.266	3817.56	(3500.0, 4000.0]
20190827-181922_HighZoom--W0000--P0001-T0328--0000	20190827	20190827-181922	ESCs	6967.58	(5760, 8640]	501.266	3609.61	(3500.0, 4000.0]
20190827-181922_HighZoom--W0000--P0001-T0329--0000	20190827	20190827-181922	ESCs	6983.98	(5760, 8640]	430	3657.34	(3500.0, 4000.0]
20190827-181922_HighZoom--W0000--P0001-T0329--0003	20190827	20190827-181922	ESCs	6983.98	(5760, 8640]	448.969	3521.64	(3500.0, 4000.0]
20190827-181922_HighZoom--W0000--P0001-T0333--0000	20190827	20190827-181922	ESCs	7050.73	(5760, 8640]	356.016	3699.72	(3500.0, 4000.0]
20190827-181922_HighZoom--W0000--P0001-T0333--0001	20190827	20190827-181922	ESCs	7050.73	(5760, 8640]	394.906	3535.19	(3500.0, 4000.0]
20190827-181922_HighZoom--W0000--P0001-T0340--0000	20190827	20190827-181922	ESCs	7141.47	(5760, 8640]	369.375	3628.02	(3500.0, 4000.0]
20190827-181922_HighZoom--W0000--P0001-T0342--0000	20190827	20190827-181922	ESCs	7168	(5760, 8640]	468.453	3656.14	(3500.0, 4000.0]
20190827-181922_HighZoom--W0000--P0001-T0348--0000	20190827	20190827-181922	ESCs	7254.57	(5760, 8640]	473.203	3547.8	(3500.0, 4000.0]
20190827-181922_HighZoom--W0000--P0001-T0360--0000	20190827	20190827-181922	ESCs	7437.52	(5760, 8640]	510.094	3617.41	(3500.0, 4000.0]
20190827-181922_HighZoom--W0000--P0001-T0364--0002	20190827	20190827-181922	ESCs	7503.68	(5760, 8640]	504.578	3666.25	(3500.0, 4000.0]
20190227-182447_HighZoom--W0000--P0001-T0347--0004	20190227	20190227-182447	ESCs	4104.78	(2880, 5760]	287.016	1986.89	(1500.0, 2000.0]
20190227-182447_HighZoom--W0000--P0001-T0358--0001	20190227	20190227-182447	ESCs	4283.47	(2880, 5760]	208.594	1861.22	(1500.0, 2000.0]
20190227-182447_HighZoom--W0000--P0001-T0368--0008	20190227	20190227-182447	ESCs	4481.07	(2880, 5760]	239.781	1918.31	(1500.0, 2000.0]
20190227-182447_HighZoom--W0000--P0001-T0372--0007	20190227	20190227-182447	ESCs	4561.88	(2880, 5760]	231.25	1822.16	(1500.0, 2000.0]
20190227-182447_HighZoom--W0000--P0001-T0408--0012	20190227	20190227-182447	ESCs	5611.03	(2880, 5760]	259.578	1651.22	(1500.0, 2000.0]
20190227-182447_HighZoom--W0000--P0001-T0410--0003	20190227	20190227-182447	ESCs	5688.37	(2880, 5760]	265.781	1911.78	(1500.0, 2000.0]
20190618-conc_HighZoom--W0000--P0001-T0361--0002	20190618	20190618-conc	ESCs	5275.73	(2880, 5760]	265.547	1924.11	(1500.0, 2000.0]
20190618-conc_HighZoom--W0000--P0001-T0363--0004	20190618	20190618-conc	ESCs	5348.85	(2880, 5760]	249.844	1905.58	(1500.0, 2000.0]
20200725-142832_HighZoom--W0000--P0001-T0076--0001	20200724	20200725-142832	ESCs	3493.78	(2880, 5760]	215.5	1775.38	(1500.0, 2000.0]
20200725-142832_HighZoom--W0000--P0001-T0077--0000	20200724	20200725-142832	ESCs	3505	(2880, 5760]	231.25	1985.06	(1500.0, 2000.0]
20200725-142832_HighZoom--W0000--P0001-T0148--0002	20200724	20200725-142832	ESCs	4742.47	(2880, 5760]	366.375	1990.05	(1500.0, 2000.0]
20200725-142832_HighZoom--W0000--P0001-T0199--0003	20200724	20200725-142832	ESCs	5370.38	(2880, 5760]	273.125	1984.72	(1500.0, 2000.0]
20200725-142832_HighZoom--W0000--P0001-T0207--0001	20200724	20200725-142832	ESCs	5474.83	(2880, 5760]	349.969	1960.34	(1500.0, 2000.0]
20200725-142832_HighZoom--W0000--P0001-T0225--0001	20200724	20200725-142832	ESCs	5707.95	(2880, 5760]	301.938	1991.5	(1500.0, 2000.0]
20200725-142832_HighZoom--W0000--P0001-T0227--0001	20200724	20200725-142832	ESCs	5736.55	(2880, 5760]	279.938	1839.34	(1500.0, 2000.0]
20200725-142832_HighZoom--W0000--P0001-T0242--0000	20200724	20200725-142832	ESCs	5948.02	(5760, 8640]	336.953	1816.78	(1500.0, 2000.0]
20200725-142832_HighZoom--W0000--P0001-T0247--0000	20200724	20200725-142832	ESCs	6020.02	(5760, 8640]	227.891	1849.7	(1500.0, 2000.0]
20200725-142832_HighZoom--W0000--P0001-T0282--0000	20200724	20200725-142832	ESCs	6538.45	(5760, 8640]	296.062	1968.61	(1500.0, 2000.0]
20200725-142832_HighZoom--W0000--P0001-T0286--0000	20200724	20200725-142832	ESCs	6602.6	(5760, 8640]	288.875	1922.27	(1500.0, 2000.0]
20200728-174144_HighZoom--W0000--P0001-T0031--0000	20200728	20200728-174144	ESCs	600.283	(0, 2880]	218.344	1818.58	(1500.0, 2000.0]
20200730-190931_HighZoom--W0000--P0001-T0001--0002	20200730	20200730-190931	ESCs	3268	(2880, 5760]	238.438	1864.53	(1500.0, 2000.0]
20200730-190931_HighZoom--W0000--P0001-T0016--0000	20200730	20200730-190931	ESCs	3420.07	(2880, 5760]	238.719	1936.45	(1500.0, 2000.0]
20200730-190931_HighZoom--W0000--P0001-T0021--0000	20200730	20200730-190931	ESCs	3470.1	(2880, 5760]	220.484	1753.64	(1500.0, 2000.0]
20200730-190931_HighZoom--W0000--P0001-T0023--0000	20200730	20200730-190931	ESCs	3490.13	(2880, 5760]	235.609	1914.25	(1500.0, 2000.0]
20200730-190931_HighZoom--W0000--P0001-T0024--0003	20200730	20200730-190931	ESCs	3500.15	(2880, 5760]	309.031	1995.34	(1500.0, 2000.0]
20200730-190931_HighZoom--W0000--P0001-T0050--0000	20200730	20200730-190931	ESCs	3760.43	(2880, 5760]	248.859	1816.94	(1500.0, 2000.0]
20200730-190931_HighZoom--W0000--P0001-T0051--0000	20200730	20200730-190931	ESCs	3770.45	(2880, 5760]	183.094	1732.44	(1500.0, 2000.0]
20200730-190931_HighZoom--W0000--P0001-T0056--0001	20200730	20200730-190931	ESCs	3823.32	(2880, 5760]	227.516	1904.5	(1500.0, 2000.0]
20200802-104739_HighZoom--W0000--P0001-T0065--0000	20200731	20200802-104739	ESCs	6398.82	(5760, 8640]	268.234	1979.86	(1500.0, 2000.0]
20200802-104739_HighZoom--W0000--P0001-T0084--0005	20200731	20200802-104739	ESCs	6601.58	(5760, 8640]	333.156	1928.3	(1500.0, 2000.0]
20200802-104739_HighZoom--W0000--P0001-T0096--0002	20200731	20200802-104739	ESCs	6740.23	(5760, 8640]	245.312	1919	(1500.0, 2000.0]
20200802-104739_HighZoom--W0000--P0001-T0100--0004	20200731	20200802-104739	ESCs	6784.8	(5760, 8640]	277.812	1591.92	(1500.0, 2000.0]
20200802-104739_HighZoom--W0000--P0001-T0108--0002	20200731	20200802-104739	ESCs	6884.8	(5760, 8640]	263.406	1917.42	(1500.0, 2000.0]
20200802-104739_HighZoom--W0000--P0001-T0140--0000	20200731	20200802-104739	ESCs	7469.88	(5760, 8640]	311.781	1954.14	(1500.0, 2000.0]
20200802-104739_HighZoom--W0000--P0001-T0149--0001	20200731	20200802-104739	ESCs	7620.98	(5760, 8640]	276.547	1788.83	(1500.0, 2000.0]
20200803-181830_HighZoom--W0000--P0001-T0015--0000	20200731	20200803-181830	ESCs	7800.9	(5760, 8640]	318.672	1863.92	(1500.0, 2000.0]
20200803-181830_HighZoom--W0000--P0001-T0021--0006	20200731	20200803-181830	ESCs	7865.42	(5760, 8640]	308.219	1984.3	(1500.0, 2000.0]
20200803-181830_HighZoom--W0000--P0001-T0041--0008	20200731	20200803-181830	ESCs	8096.75	(5760, 8640]	312.875	1986.16	(1500.0, 2000.0]
20200803-181830_HighZoom--W0000--P0001-T0057--0000	20200731	20200803-181830	ESCs	8289.83	(5760, 8640]	303.969	1936.8	(1500.0, 2000.0]
20200803-181830_HighZoom--W0000--P0001-T0060--0004	20200731	20200803-181830	ESCs	8324.9	(5760, 8640]	290.547	1880.42	(1500.0, 2000.0]
20200803-181830_HighZoom--W0000--P0001-T0065--0001	20200731	20200803-181830	ESCs	8386.72	(5760, 8640]	275.094	1787.12	(1500.0, 2000.0]
20200803-181830_HighZoom--W0000--P0001-T0070--0000	20200731	20200803-181830	ESCs	8446.38	(5760, 8640]	327.906	1742.88	(1500.0, 2000.0]
20200803-181830_HighZoom--W0000--P0001-T0074--0002	20200731	20200803-181830	ESCs	8496.27	(5760, 8640]	316.922	1955.09	(1500.0, 2000.0]
20200803-181830_HighZoom--W0000--P0001-T0075--0001	20200731	20200803-181830	ESCs	8510.97	(5760, 8640]	298.641	1945.81	(1500.0, 2000.0]
20200809-114236_HighZoom--W0000--P0001-T0120--0000	20200807	20200809-114236	ESCs	6971	(5760, 8640]	195.281	1590.14	(1500.0, 2000.0]
20200809-114236_HighZoom--W0000--P0001-T0124--0000	20200807	20200809-114236	ESCs	7018.72	(5760, 8640]	239.406	1845.69	(1500.0, 2000.0]
20200809-114236_HighZoom--W0000--P0001-T0134--0000	20200807	20200809-114236	ESCs	7136.48	(5760, 8640]	130.109	1719.92	(1500.0, 2000.0]
20200809-114236_HighZoom--W0000--P0001-T0139--0000	20200807	20200809-114236	ESCs	7194.58	(5760, 8640]	272.547	1642.02	(1500.0, 2000.0]
20200809-114236_HighZoom--W0000--P0001-T0168--0000	20200807	20200809-114236	ESCs	7629.53	(5760, 8640]	224.5	1785.73	(1500.0, 2000.0]
20200810-225504_HighZoom--W0000--P0001-T0006--0001	20200807	20200810-225504	ESCs	7864.32	(5760, 8640]	199	1919	(1500.0, 2000.0]
20200810-225504_HighZoom--W0000--P0001-T0012--0000	20200807	20200810-225504	ESCs	7927.53	(5760, 8640]	211.438	1884.42	(1500.0, 2000.0]
20200810-225504_HighZoom--W0000--P0001-T0020--0000	20200807	20200810-225504	ESCs	8012.73	(5760, 8640]	186.625	1688.84	(1500.0, 2000.0]
20200810-225504_HighZoom--W0000--P0001-T0020--0001	20200807	20200810-225504	ESCs	8012.73	(5760, 8640]	194.594	1845.42	(1500.0, 2000.0]
20200810-225504_HighZoom--W0000--P0001-T0026--0001	20200807	20200810-225504	ESCs	8076.98	(5760, 8640]	265.484	1500.75	(1500.0, 2000.0]
20200810-225504_HighZoom--W0000--P0001-T0042--0002	20200807	20200810-225504	ESCs	8248.18	(5760, 8640]	213.266	1691.22	(1500.0, 2000.0]
20200810-225504_HighZoom--W0000--P0001-T0061--0000	20200807	20200810-225504	ESCs	8460.52	(5760, 8640]	214.391	1701.77	(1500.0, 2000.0]
20200810-225504_HighZoom--W0000--P0001-T0062--0001	20200807	20200810-225504	ESCs	8470.53	(5760, 8640]	243.047	1750.81	(1500.0, 2000.0]
20200803-181830_HighZoom--W0000--P0001-T0072--0001	20200731	20200803-181830	ESCs	8472.93	(5760, 8640]	188.75	1428.95	(1000.0, 1500.0]
20200809-114236_HighZoom--W0000--P0001-T0175--0001	20200807	20200809-114236	ESCs	7734.63	(5760, 8640]	239.312	1460.06	(1000.0, 1500.0]
20200810-225504_HighZoom--W0000--P0001-T0001--0000	20200807	20200810-225504	ESCs	7813.15	(5760, 8640]	225.875	1446.66	(1000.0, 1500.0]
20200810-225504_HighZoom--W0000--P0001-T0041--0001	20200807	20200810-225504	ESCs	8236.98	(5760, 8640]	212.406	1473.55	(1000.0, 1500.0]
20200810-225504_HighZoom--W0000--P0001-T0056--0000	20200807	20200810-225504	ESCs	8406.45	(5760, 8640]	229.109	1453.89	(1000.0, 1500.0]
20190227-182447_HighZoom--W0000--P0002-T0018--0000	20190227	20190227-182447	DIF	591.733	(0, 2880]	288.359	2745.28	(2500.0, 3000.0]
20190227-182447_HighZoom--W0000--P0002-T0022--0000	20190227	20190227-182447	DIF	631.733	(0, 2880]	325.266	2780.98	(2500.0, 3000.0]
20190227-182447_HighZoom--W0000--P0002-T0048--0000	20190227	20190227-182447	DIF	892.55	(0, 2880]	309.906	2565.77	(2500.0, 3000.0]
20190227-182447_HighZoom--W0000--P0002-T0052--0000	20190227	20190227-182447	DIF	931.6	(0, 2880]	301.031	2740.77	(2500.0, 3000.0]
20190227-182447_HighZoom--W0000--P0002-T0057--0001	20190227	20190227-182447	DIF	981.467	(0, 2880]	320.594	2865.06	(2500.0, 3000.0]
20190227-182447_HighZoom--W0000--P0002-T0062--0001	20190227	20190227-182447	DIF	1031.5	(0, 2880]	305.188	2500.94	(2500.0, 3000.0]
20190227-182447_HighZoom--W0000--P0002-T0065--0001	20190227	20190227-182447	DIF	1061.53	(0, 2880]	272.234	2770.47	(2500.0, 3000.0]
20190227-182447_HighZoom--W0000--P0002-T0072--0001	20190227	20190227-182447	DIF	1131.8	(0, 2880]	363.812	2974.95	(2500.0, 3000.0]
20190227-182447_HighZoom--W0000--P0002-T0083--0000	20190227	20190227-182447	DIF	1242.32	(0, 2880]	269.062	2733.3	(2500.0, 3000.0]
20190227-182447_HighZoom--W0000--P0002-T0083--0001	20190227	20190227-182447	DIF	1242.32	(0, 2880]	284.359	2896.61	(2500.0, 3000.0]
20190227-182447_HighZoom--W0000--P0002-T0083--0002	20190227	20190227-182447	DIF	1242.32	(0, 2880]	238.516	2743.7	(2500.0, 3000.0]
20190227-182447_HighZoom--W0000--P0002-T0086--0001	20190227	20190227-182447	DIF	1271.73	(0, 2880]	309.781	2672.33	(2500.0, 3000.0]
20190227-182447_HighZoom--W0000--P0002-T0086--0002	20190227	20190227-182447	DIF	1271.73	(0, 2880]	354.438	2609.81	(2500.0, 3000.0]
20190227-182447_HighZoom--W0000--P0002-T0109--0000	20190227	20190227-182447	DIF	1503.85	(0, 2880]	312.172	2724.61	(2500.0, 3000.0]
20190227-182447_HighZoom--W0000--P0002-T0110--0000	20190227	20190227-182447	DIF	1513.72	(0, 2880]	237.953	2611.31	(2500.0, 3000.0]
20190227-182447_HighZoom--W0000--P0002-T0112--0001	20190227	20190227-182447	DIF	1532.62	(0, 2880]	218.844	2777.97	(2500.0, 3000.0]
20190227-182447_HighZoom--W0000--P0002-T0116--0000	20190227	20190227-182447	DIF	1573.35	(0, 2880]	245.094	2786.41	(2500.0, 3000.0]
20190227-182447_HighZoom--W0000--P0002-T0122--0002	20190227	20190227-182447	DIF	1632.08	(0, 2880]	317.312	2674.95	(2500.0, 3000.0]
20190227-182447_HighZoom--W0000--P0002-T0122--0003	20190227	20190227-182447	DIF	1632.08	(0, 2880]	306.594	2760.5	(2500.0, 3000.0]
20190227-182447_HighZoom--W0000--P0002-T0123--0001	20190227	20190227-182447	DIF	1642.07	(0, 2880]	319.594	2752.08	(2500.0, 3000.0]
20190227-182447_HighZoom--W0000--P0002-T0124--0001	20190227	20190227-182447	DIF	1652.1	(0, 2880]	308.219	2706.95	(2500.0, 3000.0]
20190227-182447_HighZoom--W0000--P0002-T0126--0002	20190227	20190227-182447	DIF	1672.75	(0, 2880]	282.641	2534.28	(2500.0, 3000.0]
20190227-182447_HighZoom--W0000--P0002-T0126--0004	20190227	20190227-182447	DIF	1672.75	(0, 2880]	266.375	2662.41	(2500.0, 3000.0]
20190227-182447_HighZoom--W0000--P0002-T0127--0002	20190227	20190227-182447	DIF	1682.75	(0, 2880]	264.234	2734.92	(2500.0, 3000.0]
20190227-182447_HighZoom--W0000--P0002-T0128--0003	20190227	20190227-182447	DIF	1692.78	(0, 2880]	355.516	2826.11	(2500.0, 3000.0]
20190227-182447_HighZoom--W0000--P0002-T0128--0005	20190227	20190227-182447	DIF	1692.78	(0, 2880]	407.703	2771.31	(2500.0, 3000.0]
20190227-182447_HighZoom--W0000--P0002-T0130--0000	20190227	20190227-182447	DIF	1713.32	(0, 2880]	256.172	2609.75	(2500.0, 3000.0]
20190227-182447_HighZoom--W0000--P0002-T0130--0001	20190227	20190227-182447	DIF	1713.32	(0, 2880]	318.359	2948.05	(2500.0, 3000.0]
20190227-182447_HighZoom--W0000--P0002-T0131--0002	20190227	20190227-182447	DIF	1724.12	(0, 2880]	272.078	2996.88	(2500.0, 3000.0]
20190227-182447_HighZoom--W0000--P0002-T0136--0001	20190227	20190227-182447	DIF	1773.42	(0, 2880]	279.859	2673.03	(2500.0, 3000.0]
20190227-182447_HighZoom--W0000--P0002-T0146--0000	20190227	20190227-182447	DIF	1874.57	(0, 2880]	286.547	2694.31	(2500.0, 3000.0]
20190227-182447_HighZoom--W0000--P0002-T0147--0003	20190227	20190227-182447	DIF	1883.67	(0, 2880]	313.875	2757.75	(2500.0, 3000.0]
20190227-182447_HighZoom--W0000--P0002-T0149--0001	20190227	20190227-182447	DIF	1902.33	(0, 2880]	301.203	2749.81	(2500.0, 3000.0]
20190227-182447_HighZoom--W0000--P0002-T0152--0000	20190227	20190227-182447	DIF	1932.5	(0, 2880]	311.016	2582.38	(2500.0, 3000.0]
20190227-182447_HighZoom--W0000--P0002-T0158--0002	20190227	20190227-182447	DIF	1993	(0, 2880]	328.281	2634.58	(2500.0, 3000.0]
20190227-182447_HighZoom--W0000--P0002-T0163--0000	20190227	20190227-182447	DIF	2042.48	(0, 2880]	262.625	2517.17	(2500.0, 3000.0]
20190227-182447_HighZoom--W0000--P0002-T0164--0004	20190227	20190227-182447	DIF	2052.48	(0, 2880]	301.891	2737.73	(2500.0, 3000.0]
20190227-182447_HighZoom--W0000--P0002-T0168--0000	20190227	20190227-182447	DIF	2092.67	(0, 2880]	273.797	2739.8	(2500.0, 3000.0]
20190227-182447_HighZoom--W0000--P0002-T0176--0000	20190227	20190227-182447	DIF	2173.22	(0, 2880]	246.562	2662.44	(2500.0, 3000.0]
20190227-182447_HighZoom--W0000--P0002-T0178--0002	20190227	20190227-182447	DIF	2193.25	(0, 2880]	300.797	2753.44	(2500.0, 3000.0]
20190227-182447_HighZoom--W0000--P0002-T0179--0001	20190227	20190227-182447	DIF	2203.4	(0, 2880]	264.734	2525.8	(2500.0, 3000.0]
20190227-182447_HighZoom--W0000--P0002-T0181--0003	20190227	20190227-182447	DIF	2224.63	(0, 2880]	371.328	2612.45	(2500.0, 3000.0]
20190227-182447_HighZoom--W0000--P0002-T0181--0004	20190227	20190227-182447	DIF	2224.63	(0, 2880]	346.875	2785.47	(2500.0, 3000.0]
20190227-182447_HighZoom--W0000--P0002-T0182--0003	20190227	20190227-182447	DIF	2234.53	(0, 2880]	363.703	2704.48	(2500.0, 3000.0]
20190227-182447_HighZoom--W0000--P0002-T0182--0004	20190227	20190227-182447	DIF	2234.53	(0, 2880]	266.734	2605.31	(2500.0, 3000.0]
20190227-182447_HighZoom--W0000--P0002-T0182--0005	20190227	20190227-182447	DIF	2234.53	(0, 2880]	320.344	2784.52	(2500.0, 3000.0]
20190227-182447_HighZoom--W0000--P0002-T0183--0002	20190227	20190227-182447	DIF	2245.32	(0, 2880]	312.219	2743.25	(2500.0, 3000.0]
20190227-182447_HighZoom--W0000--P0002-T0186--0003	20190227	20190227-182447	DIF	2275.18	(0, 2880]	346.969	2859.73	(2500.0, 3000.0]
20190227-182447_HighZoom--W0000--P0002-T0187--0006	20190227	20190227-182447	DIF	2283.97	(0, 2880]	306.188	2513.17	(2500.0, 3000.0]
20190227-182447_HighZoom--W0000--P0002-T0189--0001	20190227	20190227-182447	DIF	2304.62	(0, 2880]	349.5	2545.84	(2500.0, 3000.0]
20190227-182447_HighZoom--W0000--P0002-T0189--0002	20190227	20190227-182447	DIF	2304.62	(0, 2880]	250.703	2629.61	(2500.0, 3000.0]
20190227-182447_HighZoom--W0000--P0002-T0190--0000	20190227	20190227-182447	DIF	2313.38	(0, 2880]	326.781	2558.25	(2500.0, 3000.0]
20190227-182447_HighZoom--W0000--P0002-T0193--0001	20190227	20190227-182447	DIF	2343.98	(0, 2880]	292.578	2567.52	(2500.0, 3000.0]
20190227-182447_HighZoom--W0000--P0002-T0213--0004	20190227	20190227-182447	DIF	2545.48	(0, 2880]	297.625	2615.2	(2500.0, 3000.0]
20190227-182447_HighZoom--W0000--P0002-T0228--0006	20190227	20190227-182447	DIF	2709.75	(0, 2880]	249.906	2568.02	(2500.0, 3000.0]
20190227-182447_HighZoom--W0000--P0002-T0230--0001	20190227	20190227-182447	DIF	2730.58	(0, 2880]	307.688	2517.77	(2500.0, 3000.0]
20190227-182447_HighZoom--W0000--P0002-T0231--0000	20190227	20190227-182447	DIF	2739.95	(0, 2880]	323.984	2519.64	(2500.0, 3000.0]
20190227-182447_HighZoom--W0000--P0002-T0234--0001	20190227	20190227-182447	DIF	2769.63	(0, 2880]	303.938	2541.22	(2500.0, 3000.0]
20190227-182447_HighZoom--W0000--P0002-T0253--0000	20190227	20190227-182447	DIF	2974.4	(2880, 5760]	352.328	2590.39	(2500.0, 3000.0]
20190227-182447_HighZoom--W0000--P0002-T0258--0001	20190227	20190227-182447	DIF	3028.82	(2880, 5760]	317.297	2515.06	(2500.0, 3000.0]
20190227-182447_HighZoom--W0000--P0002-T0270--0008	20190227	20190227-182447	DIF	3160.68	(2880, 5760]	357.406	2740.7	(2500.0, 3000.0]
20190227-182447_HighZoom--W0000--P0002-T0349--0000	20190227	20190227-182447	DIF	4151.45	(2880, 5760]	249.359	2506.14	(2500.0, 3000.0]
20190618-conc_HighZoom--W0000--P0002-T0038--0005	20190618	20190618-conc	DIF	791.85	(0, 2880]	236.422	2504.28	(2500.0, 3000.0]
20190618-conc_HighZoom--W0000--P0002-T0040--0003	20190618	20190618-conc	DIF	811.9	(0, 2880]	247.578	2778.06	(2500.0, 3000.0]
20190618-conc_HighZoom--W0000--P0002-T0045--0004	20190618	20190618-conc	DIF	861.767	(0, 2880]	255.188	2704.31	(2500.0, 3000.0]
20190618-conc_HighZoom--W0000--P0002-T0055--0004	20190618	20190618-conc	DIF	962.45	(0, 2880]	302.578	2999.59	(2500.0, 3000.0]
20190618-conc_HighZoom--W0000--P0002-T0062--0005	20190618	20190618-conc	DIF	1032.07	(0, 2880]	289.078	2835.19	(2500.0, 3000.0]
20190618-conc_HighZoom--W0000--P0002-T0069--0002	20190618	20190618-conc	DIF	1102.15	(0, 2880]	262.125	2559.72	(2500.0, 3000.0]
20190618-conc_HighZoom--W0000--P0002-T0075--0002	20190618	20190618-conc	DIF	1162.02	(0, 2880]	325.625	2941.91	(2500.0, 3000.0]
20190618-conc_HighZoom--W0000--P0002-T0084--0002	20190618	20190618-conc	DIF	1252.13	(0, 2880]	296.719	2669.86	(2500.0, 3000.0]
20190618-conc_HighZoom--W0000--P0002-T0084--0003	20190618	20190618-conc	DIF	1252.13	(0, 2880]	324.391	2936.67	(2500.0, 3000.0]
20190618-conc_HighZoom--W0000--P0002-T0092--0001	20190618	20190618-conc	DIF	1328.47	(0, 2880]	372.312	2664.41	(2500.0, 3000.0]
20190618-conc_HighZoom--W0000--P0002-T0097--0001	20190618	20190618-conc	DIF	1379.55	(0, 2880]	324.562	2746.28	(2500.0, 3000.0]
20190618-conc_HighZoom--W0000--P0002-T0099--0001	20190618	20190618-conc	DIF	1398.93	(0, 2880]	348.172	2749.3	(2500.0, 3000.0]
20190618-conc_HighZoom--W0000--P0002-T0102--0004	20190618	20190618-conc	DIF	1428.38	(0, 2880]	240.906	2614.17	(2500.0, 3000.0]
20190618-conc_HighZoom--W0000--P0002-T0107--0001	20190618	20190618-conc	DIF	1479.72	(0, 2880]	324.312	2926.59	(2500.0, 3000.0]
20190618-conc_HighZoom--W0000--P0002-T0115--0002	20190618	20190618-conc	DIF	1559.63	(0, 2880]	379.781	2718.48	(2500.0, 3000.0]
20190618-conc_HighZoom--W0000--P0002-T0117--0004	20190618	20190618-conc	DIF	1579.65	(0, 2880]	325	2564.22	(2500.0, 3000.0]
20190618-conc_HighZoom--W0000--P0002-T0119--0002	20190618	20190618-conc	DIF	1599.13	(0, 2880]	373.125	2945.02	(2500.0, 3000.0]
20190618-conc_HighZoom--W0000--P0002-T0123--0001	20190618	20190618-conc	DIF	1638.6	(0, 2880]	220.891	2651.25	(2500.0, 3000.0]
20190618-conc_HighZoom--W0000--P0002-T0130--0004	20190618	20190618-conc	DIF	1708.6	(0, 2880]	279.969	2529.97	(2500.0, 3000.0]
20190618-conc_HighZoom--W0000--P0002-T0132--0004	20190618	20190618-conc	DIF	1729.18	(0, 2880]	289.578	2703.22	(2500.0, 3000.0]
20190618-conc_HighZoom--W0000--P0002-T0133--0005	20190618	20190618-conc	DIF	1738.65	(0, 2880]	390.594	2886.45	(2500.0, 3000.0]
20190618-conc_HighZoom--W0000--P0002-T0139--0001	20190618	20190618-conc	DIF	1799.9	(0, 2880]	298.172	2657.86	(2500.0, 3000.0]
20190618-conc_HighZoom--W0000--P0002-T0142--0006	20190618	20190618-conc	DIF	1828.73	(0, 2880]	322.156	2865.34	(2500.0, 3000.0]
20190618-conc_HighZoom--W0000--P0002-T0143--0002	20190618	20190618-conc	DIF	1838.75	(0, 2880]	364.188	2778.25	(2500.0, 3000.0]
20190618-conc_HighZoom--W0000--P0002-T0154--0003	20190618	20190618-conc	DIF	1949.48	(0, 2880]	209.969	2759.62	(2500.0, 3000.0]
20190618-conc_HighZoom--W0000--P0002-T0157--0003	20190618	20190618-conc	DIF	1980.13	(0, 2880]	316.156	2953.06	(2500.0, 3000.0]
20190618-conc_HighZoom--W0000--P0002-T0160--0002	20190618	20190618-conc	DIF	2010.35	(0, 2880]	309.891	2639.97	(2500.0, 3000.0]
20190618-conc_HighZoom--W0000--P0002-T0160--0003	20190618	20190618-conc	DIF	2010.35	(0, 2880]	277.094	2783.97	(2500.0, 3000.0]
20190618-conc_HighZoom--W0000--P0002-T0161--0005	20190618	20190618-conc	DIF	2020.22	(0, 2880]	323.312	2685.98	(2500.0, 3000.0]
20190618-conc_HighZoom--W0000--P0002-T0164--0004	20190618	20190618-conc	DIF	2048.98	(0, 2880]	299.578	2783.3	(2500.0, 3000.0]
20190618-conc_HighZoom--W0000--P0002-T0167--0004	20190618	20190618-conc	DIF	2081.68	(0, 2880]	333.375	2576.91	(2500.0, 3000.0]
20190618-conc_HighZoom--W0000--P0002-T0168--0002	20190618	20190618-conc	DIF	2092.23	(0, 2880]	311.516	2688.59	(2500.0, 3000.0]
20190618-conc_HighZoom--W0000--P0002-T0169--0001	20190618	20190618-conc	DIF	2100.28	(0, 2880]	357.688	2798.7	(2500.0, 3000.0]
20190618-conc_HighZoom--W0000--P0002-T0169--0004	20190618	20190618-conc	DIF	2100.28	(0, 2880]	399.234	2664.36	(2500.0, 3000.0]
20190618-conc_HighZoom--W0000--P0002-T0169--0005	20190618	20190618-conc	DIF	2100.28	(0, 2880]	300.578	2701.22	(2500.0, 3000.0]
20190618-conc_HighZoom--W0000--P0002-T0175--0006	20190618	20190618-conc	DIF	2159.75	(0, 2880]	411.219	2606.92	(2500.0, 3000.0]
20190618-conc_HighZoom--W0000--P0002-T0176--0004	20190618	20190618-conc	DIF	2169.28	(0, 2880]	274.828	2509.44	(2500.0, 3000.0]
20190618-conc_HighZoom--W0000--P0002-T0192--0003	20190618	20190618-conc	DIF	2329.97	(0, 2880]	325.359	2728.22	(2500.0, 3000.0]
20190618-conc_HighZoom--W0000--P0002-T0193--0003	20190618	20190618-conc	DIF	2339.27	(0, 2880]	286.594	2678.73	(2500.0, 3000.0]
20190618-conc_HighZoom--W0000--P0002-T0193--0009	20190618	20190618-conc	DIF	2339.27	(0, 2880]	256.141	2616.36	(2500.0, 3000.0]
20190618-conc_HighZoom--W0000--P0002-T0195--0001	20190618	20190618-conc	DIF	2359.98	(0, 2880]	337.5	2553.06	(2500.0, 3000.0]
20190618-conc_HighZoom--W0000--P0002-T0195--0006	20190618	20190618-conc	DIF	2359.98	(0, 2880]	404.844	2647.94	(2500.0, 3000.0]
20190618-conc_HighZoom--W0000--P0002-T0196--0004	20190618	20190618-conc	DIF	2369.47	(0, 2880]	395.406	2831.78	(2500.0, 3000.0]
20190618-conc_HighZoom--W0000--P0002-T0198--0002	20190618	20190618-conc	DIF	2390.18	(0, 2880]	303.297	2883.25	(2500.0, 3000.0]
20190618-conc_HighZoom--W0000--P0002-T0198--0005	20190618	20190618-conc	DIF	2390.18	(0, 2880]	347.594	2635.45	(2500.0, 3000.0]
20190618-conc_HighZoom--W0000--P0002-T0200--0005	20190618	20190618-conc	DIF	2409.38	(0, 2880]	376.719	2898.38	(2500.0, 3000.0]
20190618-conc_HighZoom--W0000--P0002-T0200--0006	20190618	20190618-conc	DIF	2409.38	(0, 2880]	488.875	2695.98	(2500.0, 3000.0]
20190618-conc_HighZoom--W0000--P0002-T0201--0003	20190618	20190618-conc	DIF	2419.4	(0, 2880]	352.609	2755.84	(2500.0, 3000.0]
20190618-conc_HighZoom--W0000--P0002-T0201--0004	20190618	20190618-conc	DIF	2419.4	(0, 2880]	350.562	2857.5	(2500.0, 3000.0]
20190618-conc_HighZoom--W0000--P0002-T0203--0001	20190618	20190618-conc	DIF	2440.73	(0, 2880]	239.281	2525.16	(2500.0, 3000.0]
20190618-conc_HighZoom--W0000--P0002-T0205--0004	20190618	20190618-conc	DIF	2460.47	(0, 2880]	344.516	2958.28	(2500.0, 3000.0]
20190618-conc_HighZoom--W0000--P0002-T0218--0002	20190618	20190618-conc	DIF	2593.15	(0, 2880]	228.219	2662.06	(2500.0, 3000.0]
20190618-conc_HighZoom--W0000--P0002-T0218--0003	20190618	20190618-conc	DIF	2593.15	(0, 2880]	332.234	2558.08	(2500.0, 3000.0]
20190618-conc_HighZoom--W0000--P0002-T0220--0007	20190618	20190618-conc	DIF	2612.83	(0, 2880]	515.734	2958.28	(2500.0, 3000.0]
20190618-conc_HighZoom--W0000--P0002-T0222--0004	20190618	20190618-conc	DIF	2634.95	(0, 2880]	288.484	2710.84	(2500.0, 3000.0]
20190618-conc_HighZoom--W0000--P0002-T0224--0003	20190618	20190618-conc	DIF	2657.88	(0, 2880]	282.5	2698.02	(2500.0, 3000.0]
20190618-conc_HighZoom--W0000--P0002-T0229--0007	20190618	20190618-conc	DIF	2711.18	(0, 2880]	306.094	2601.94	(2500.0, 3000.0]
20190618-conc_HighZoom--W0000--P0002-T0237--0004	20190618	20190618-conc	DIF	2798.17	(0, 2880]	346.984	2939.8	(2500.0, 3000.0]
20190618-conc_HighZoom--W0000--P0002-T0238--0006	20190618	20190618-conc	DIF	2808.22	(0, 2880]	383.172	2527.12	(2500.0, 3000.0]
20190618-conc_HighZoom--W0000--P0002-T0247--0001	20190618	20190618-conc	DIF	2909.23	(2880, 5760]	298.531	2556.59	(2500.0, 3000.0]
20190618-conc_HighZoom--W0000--P0002-T0248--0005	20190618	20190618-conc	DIF	2919.92	(2880, 5760]	327.344	2612.38	(2500.0, 3000.0]
20190618-conc_HighZoom--W0000--P0002-T0249--0005	20190618	20190618-conc	DIF	2931.17	(2880, 5760]	299.562	2787.5	(2500.0, 3000.0]
20190618-conc_HighZoom--W0000--P0002-T0254--0006	20190618	20190618-conc	DIF	2991.63	(2880, 5760]	391.938	2748.05	(2500.0, 3000.0]
20190618-conc_HighZoom--W0000--P0002-T0254--0009	20190618	20190618-conc	DIF	2991.63	(2880, 5760]	427.547	2939.12	(2500.0, 3000.0]
20190618-conc_HighZoom--W0000--P0002-T0276--0005	20190618	20190618-conc	DIF	3298.18	(2880, 5760]	222.641	2639.91	(2500.0, 3000.0]
20190618-conc_HighZoom--W0000--P0002-T0280--0007	20190618	20190618-conc	DIF	3360.23	(2880, 5760]	343.875	2566.11	(2500.0, 3000.0]
20190618-conc_HighZoom--W0000--P0002-T0284--0008	20190618	20190618-conc	DIF	3422.03	(2880, 5760]	225.016	2507.5	(2500.0, 3000.0]
20190618-conc_HighZoom--W0000--P0002-T0285--0009	20190618	20190618-conc	DIF	3437.57	(2880, 5760]	296.844	2654.3	(2500.0, 3000.0]
20190618-conc_HighZoom--W0000--P0002-T0288--0004	20190618	20190618-conc	DIF	3483.5	(2880, 5760]	296.672	2518.09	(2500.0, 3000.0]
20190618-conc_HighZoom--W0000--P0002-T0293--0005	20190618	20190618-conc	DIF	3562.07	(2880, 5760]	338.344	2864	(2500.0, 3000.0]
20190618-conc_HighZoom--W0000--P0002-T0293--0006	20190618	20190618-conc	DIF	3562.07	(2880, 5760]	299.047	2889.92	(2500.0, 3000.0]
20190618-conc_HighZoom--W0000--P0002-T0294--0003	20190618	20190618-conc	DIF	3577.35	(2880, 5760]	300.297	2564.14	(2500.0, 3000.0]
20190618-conc_HighZoom--W0000--P0002-T0294--0005	20190618	20190618-conc	DIF	3577.35	(2880, 5760]	326.391	2851.38	(2500.0, 3000.0]
20190618-conc_HighZoom--W0000--P0002-T0295--0002	20190618	20190618-conc	DIF	3596.38	(2880, 5760]	195.672	2515.33	(2500.0, 3000.0]
20190618-conc_HighZoom--W0000--P0002-T0295--0007	20190618	20190618-conc	DIF	3596.38	(2880, 5760]	376.516	2506.39	(2500.0, 3000.0]
20190618-conc_HighZoom--W0000--P0002-T0301--0004	20190618	20190618-conc	DIF	3696.77	(2880, 5760]	427.109	2936.86	(2500.0, 3000.0]
20190618-conc_HighZoom--W0000--P0002-T0301--0006	20190618	20190618-conc	DIF	3696.77	(2880, 5760]	386.156	2784.33	(2500.0, 3000.0]
20190618-conc_HighZoom--W0000--P0002-T0304--0002	20190618	20190618-conc	DIF	3751.42	(2880, 5760]	293.109	2547.23	(2500.0, 3000.0]
20190618-conc_HighZoom--W0000--P0002-T0331--0002	20190618	20190618-conc	DIF	4346.37	(2880, 5760]	360.125	2736.67	(2500.0, 3000.0]
20190618-conc_HighZoom--W0000--P0002-T0336--0003	20190618	20190618-conc	DIF	4481.83	(2880, 5760]	467.062	2846.84	(2500.0, 3000.0]
20190618-conc_HighZoom--W0000--P0002-T0351--0009	20190618	20190618-conc	DIF	4942.03	(2880, 5760]	353.375	2684.08	(2500.0, 3000.0]
20190827-181922_HighZoom--W0000--P0002-T0010--0002	20190827	20190827-181922	DIF	3273.38	(2880, 5760]	199.359	2529.27	(2500.0, 3000.0]
20190827-181922_HighZoom--W0000--P0002-T0015--0000	20190827	20190827-181922	DIF	3323.63	(2880, 5760]	273.422	2778.81	(2500.0, 3000.0]
20190827-181922_HighZoom--W0000--P0002-T0017--0001	20190827	20190827-181922	DIF	3343.42	(2880, 5760]	221.359	2504.2	(2500.0, 3000.0]
20190827-181922_HighZoom--W0000--P0002-T0019--0000	20190827	20190827-181922	DIF	3363.48	(2880, 5760]	278.781	2887.91	(2500.0, 3000.0]
20190827-181922_HighZoom--W0000--P0002-T0020--0000	20190827	20190827-181922	DIF	3373.67	(2880, 5760]	283.391	2735.73	(2500.0, 3000.0]
20190827-181922_HighZoom--W0000--P0002-T0022--0002	20190827	20190827-181922	DIF	3393.48	(2880, 5760]	312.094	2556.47	(2500.0, 3000.0]
20190827-181922_HighZoom--W0000--P0002-T0022--0003	20190827	20190827-181922	DIF	3393.48	(2880, 5760]	225.234	2548.27	(2500.0, 3000.0]
20190827-181922_HighZoom--W0000--P0002-T0023--0000	20190827	20190827-181922	DIF	3403.52	(2880, 5760]	269.578	2917.81	(2500.0, 3000.0]
20190827-181922_HighZoom--W0000--P0002-T0024--0000	20190827	20190827-181922	DIF	3413.5	(2880, 5760]	248.688	2913.38	(2500.0, 3000.0]
20190827-181922_HighZoom--W0000--P0002-T0024--0002	20190827	20190827-181922	DIF	3413.5	(2880, 5760]	240.734	2652.11	(2500.0, 3000.0]
20190827-181922_HighZoom--W0000--P0002-T0024--0003	20190827	20190827-181922	DIF	3413.5	(2880, 5760]	253.328	2540.62	(2500.0, 3000.0]
20190827-181922_HighZoom--W0000--P0002-T0025--0000	20190827	20190827-181922	DIF	3423.53	(2880, 5760]	186.031	2874.67	(2500.0, 3000.0]
20190827-181922_HighZoom--W0000--P0002-T0025--0002	20190827	20190827-181922	DIF	3423.53	(2880, 5760]	269.078	2640.11	(2500.0, 3000.0]
20190827-181922_HighZoom--W0000--P0002-T0025--0003	20190827	20190827-181922	DIF	3423.53	(2880, 5760]	270.844	2679.16	(2500.0, 3000.0]
20190827-181922_HighZoom--W0000--P0002-T0027--0005	20190827	20190827-181922	DIF	3444.2	(2880, 5760]	196.219	2749.84	(2500.0, 3000.0]
20190827-181922_HighZoom--W0000--P0002-T0028--0000	20190827	20190827-181922	DIF	3454.15	(2880, 5760]	265.062	2793.64	(2500.0, 3000.0]
20190827-181922_HighZoom--W0000--P0002-T0029--0001	20190827	20190827-181922	DIF	3464.27	(2880, 5760]	257.828	2918.84	(2500.0, 3000.0]
20190827-181922_HighZoom--W0000--P0002-T0029--0002	20190827	20190827-181922	DIF	3464.27	(2880, 5760]	256.719	2667.08	(2500.0, 3000.0]
20190827-181922_HighZoom--W0000--P0002-T0030--0000	20190827	20190827-181922	DIF	3474.77	(2880, 5760]	260.109	2566.61	(2500.0, 3000.0]
20190827-181922_HighZoom--W0000--P0002-T0031--0000	20190827	20190827-181922	DIF	3484.95	(2880, 5760]	191.656	2610.88	(2500.0, 3000.0]
20190827-181922_HighZoom--W0000--P0002-T0032--0001	20190827	20190827-181922	DIF	3494.8	(2880, 5760]	291.906	2742.73	(2500.0, 3000.0]
20190827-181922_HighZoom--W0000--P0002-T0034--0001	20190827	20190827-181922	DIF	3514.82	(2880, 5760]	195.969	2776.23	(2500.0, 3000.0]
20190827-181922_HighZoom--W0000--P0002-T0034--0003	20190827	20190827-181922	DIF	3514.82	(2880, 5760]	273.141	2748.77	(2500.0, 3000.0]
20190827-181922_HighZoom--W0000--P0002-T0035--0002	20190827	20190827-181922	DIF	3524.82	(2880, 5760]	329.188	2553.05	(2500.0, 3000.0]
20190827-181922_HighZoom--W0000--P0002-T0035--0003	20190827	20190827-181922	DIF	3524.82	(2880, 5760]	300.516	2918.59	(2500.0, 3000.0]
20190827-181922_HighZoom--W0000--P0002-T0037--0002	20190827	20190827-181922	DIF	3544.95	(2880, 5760]	233.656	2986.72	(2500.0, 3000.0]
20190827-181922_HighZoom--W0000--P0002-T0039--0001	20190827	20190827-181922	DIF	3564.95	(2880, 5760]	323.406	2750.94	(2500.0, 3000.0]
20190827-181922_HighZoom--W0000--P0002-T0040--0005	20190827	20190827-181922	DIF	3575.72	(2880, 5760]	382.828	2813.89	(2500.0, 3000.0]
20190827-181922_HighZoom--W0000--P0002-T0041--0002	20190827	20190827-181922	DIF	3585.62	(2880, 5760]	269.719	2803.44	(2500.0, 3000.0]
20190827-181922_HighZoom--W0000--P0002-T0042--0001	20190827	20190827-181922	DIF	3595.8	(2880, 5760]	244.266	2956.14	(2500.0, 3000.0]
20190827-181922_HighZoom--W0000--P0002-T0042--0002	20190827	20190827-181922	DIF	3595.8	(2880, 5760]	300.812	2974.22	(2500.0, 3000.0]
20190827-181922_HighZoom--W0000--P0002-T0042--0003	20190827	20190827-181922	DIF	3595.8	(2880, 5760]	234.812	2673.88	(2500.0, 3000.0]
20190827-181922_HighZoom--W0000--P0002-T0045--0001	20190827	20190827-181922	DIF	3625.65	(2880, 5760]	377.25	2796.27	(2500.0, 3000.0]
20190827-181922_HighZoom--W0000--P0002-T0045--0002	20190827	20190827-181922	DIF	3625.65	(2880, 5760]	356.969	2684.38	(2500.0, 3000.0]
20190827-181922_HighZoom--W0000--P0002-T0050--0001	20190827	20190827-181922	DIF	3677.62	(2880, 5760]	318.984	2961.25	(2500.0, 3000.0]
20190827-181922_HighZoom--W0000--P0002-T0050--0003	20190827	20190827-181922	DIF	3677.62	(2880, 5760]	210.828	2946.7	(2500.0, 3000.0]
20190827-181922_HighZoom--W0000--P0002-T0050--0005	20190827	20190827-181922	DIF	3677.62	(2880, 5760]	385.812	2800.83	(2500.0, 3000.0]
20190827-181922_HighZoom--W0000--P0002-T0050--0007	20190827	20190827-181922	DIF	3677.62	(2880, 5760]	268.438	2958.83	(2500.0, 3000.0]
20190827-181922_HighZoom--W0000--P0002-T0051--0005	20190827	20190827-181922	DIF	3688.65	(2880, 5760]	267.844	2743.92	(2500.0, 3000.0]
20190827-181922_HighZoom--W0000--P0002-T0053--0003	20190827	20190827-181922	DIF	3709.73	(2880, 5760]	314.672	2779.86	(2500.0, 3000.0]
20190827-181922_HighZoom--W0000--P0002-T0054--0002	20190827	20190827-181922	DIF	3720.38	(2880, 5760]	229.078	2670.33	(2500.0, 3000.0]
20190827-181922_HighZoom--W0000--P0002-T0054--0005	20190827	20190827-181922	DIF	3720.38	(2880, 5760]	283.094	2647.16	(2500.0, 3000.0]
20190827-181922_HighZoom--W0000--P0002-T0054--0006	20190827	20190827-181922	DIF	3720.38	(2880, 5760]	348.094	2794.28	(2500.0, 3000.0]
20190827-181922_HighZoom--W0000--P0002-T0054--0007	20190827	20190827-181922	DIF	3720.38	(2880, 5760]	254.281	2932.81	(2500.0, 3000.0]
20190827-181922_HighZoom--W0000--P0002-T0055--0000	20190827	20190827-181922	DIF	3731.4	(2880, 5760]	258.797	2851.42	(2500.0, 3000.0]
20190827-181922_HighZoom--W0000--P0002-T0056--0000	20190827	20190827-181922	DIF	3742.65	(2880, 5760]	236.891	2858.06	(2500.0, 3000.0]
20190827-181922_HighZoom--W0000--P0002-T0056--0003	20190827	20190827-181922	DIF	3742.65	(2880, 5760]	250.219	2830.25	(2500.0, 3000.0]
20190827-181922_HighZoom--W0000--P0002-T0058--0000	20190827	20190827-181922	DIF	3762.68	(2880, 5760]	359.141	2801.3	(2500.0, 3000.0]
20190827-181922_HighZoom--W0000--P0002-T0058--0001	20190827	20190827-181922	DIF	3762.68	(2880, 5760]	287.422	2735.27	(2500.0, 3000.0]
20190827-181922_HighZoom--W0000--P0002-T0058--0004	20190827	20190827-181922	DIF	3762.68	(2880, 5760]	313.578	2759.36	(2500.0, 3000.0]
20190827-181922_HighZoom--W0000--P0002-T0060--0003	20190827	20190827-181922	DIF	3783.37	(2880, 5760]	290.078	2870.89	(2500.0, 3000.0]
20190827-181922_HighZoom--W0000--P0002-T0060--0004	20190827	20190827-181922	DIF	3783.37	(2880, 5760]	236.188	2812.22	(2500.0, 3000.0]
20190827-181922_HighZoom--W0000--P0002-T0061--0000	20190827	20190827-181922	DIF	3793.83	(2880, 5760]	284.594	2592	(2500.0, 3000.0]
20190827-181922_HighZoom--W0000--P0002-T0063--0003	20190827	20190827-181922	DIF	3813.9	(2880, 5760]	328.125	2930.05	(2500.0, 3000.0]
20190827-181922_HighZoom--W0000--P0002-T0064--0002	20190827	20190827-181922	DIF	3824.08	(2880, 5760]	307.062	2863.39	(2500.0, 3000.0]
20190827-181922_HighZoom--W0000--P0002-T0064--0003	20190827	20190827-181922	DIF	3824.08	(2880, 5760]	292.062	2924.91	(2500.0, 3000.0]
20190827-181922_HighZoom--W0000--P0002-T0064--0004	20190827	20190827-181922	DIF	3824.08	(2880, 5760]	229.141	2703.03	(2500.0, 3000.0]
20190827-181922_HighZoom--W0000--P0002-T0065--0000	20190827	20190827-181922	DIF	3833.87	(2880, 5760]	291.844	2765.44	(2500.0, 3000.0]
20190827-181922_HighZoom--W0000--P0002-T0065--0001	20190827	20190827-181922	DIF	3833.87	(2880, 5760]	229.797	2556.78	(2500.0, 3000.0]
20190827-181922_HighZoom--W0000--P0002-T0066--0004	20190827	20190827-181922	DIF	3845.1	(2880, 5760]	320.75	2760.8	(2500.0, 3000.0]
20190827-181922_HighZoom--W0000--P0002-T0067--0002	20190827	20190827-181922	DIF	3856.13	(2880, 5760]	323.375	2814.17	(2500.0, 3000.0]
20190827-181922_HighZoom--W0000--P0002-T0067--0004	20190827	20190827-181922	DIF	3856.13	(2880, 5760]	447.141	2565.8	(2500.0, 3000.0]
20190827-181922_HighZoom--W0000--P0002-T0068--0000	20190827	20190827-181922	DIF	3866.82	(2880, 5760]	241.609	2648	(2500.0, 3000.0]
20190827-181922_HighZoom--W0000--P0002-T0069--0000	20190827	20190827-181922	DIF	3879	(2880, 5760]	301.031	2814.22	(2500.0, 3000.0]
20190827-181922_HighZoom--W0000--P0002-T0069--0001	20190827	20190827-181922	DIF	3879	(2880, 5760]	342.891	2876.45	(2500.0, 3000.0]
20190827-181922_HighZoom--W0000--P0002-T0069--0004	20190827	20190827-181922	DIF	3879	(2880, 5760]	277.172	2838.09	(2500.0, 3000.0]
20190827-181922_HighZoom--W0000--P0002-T0069--0007	20190827	20190827-181922	DIF	3879	(2880, 5760]	273.359	2998.31	(2500.0, 3000.0]
20190827-181922_HighZoom--W0000--P0002-T0070--0000	20190827	20190827-181922	DIF	3890.22	(2880, 5760]	243.406	2717.92	(2500.0, 3000.0]
20190827-181922_HighZoom--W0000--P0002-T0070--0002	20190827	20190827-181922	DIF	3890.22	(2880, 5760]	360.812	2892.64	(2500.0, 3000.0]
20190827-181922_HighZoom--W0000--P0002-T0070--0006	20190827	20190827-181922	DIF	3890.22	(2880, 5760]	326.422	2832.02	(2500.0, 3000.0]
20190827-181922_HighZoom--W0000--P0002-T0071--0000	20190827	20190827-181922	DIF	3901.28	(2880, 5760]	274.344	2507.8	(2500.0, 3000.0]
20190827-181922_HighZoom--W0000--P0002-T0071--0003	20190827	20190827-181922	DIF	3901.28	(2880, 5760]	308.516	2702.97	(2500.0, 3000.0]
20190827-181922_HighZoom--W0000--P0002-T0073--0000	20190827	20190827-181922	DIF	3923.67	(2880, 5760]	310.953	2825.31	(2500.0, 3000.0]
20190827-181922_HighZoom--W0000--P0002-T0073--0001	20190827	20190827-181922	DIF	3923.67	(2880, 5760]	282.609	2676.67	(2500.0, 3000.0]
20190827-181922_HighZoom--W0000--P0002-T0075--0003	20190827	20190827-181922	DIF	3945.85	(2880, 5760]	226.734	2541.14	(2500.0, 3000.0]
20190827-181922_HighZoom--W0000--P0002-T0076--0000	20190827	20190827-181922	DIF	3957.07	(2880, 5760]	212.016	2910.2	(2500.0, 3000.0]
20190827-181922_HighZoom--W0000--P0002-T0076--0001	20190827	20190827-181922	DIF	3957.07	(2880, 5760]	287.203	2602.94	(2500.0, 3000.0]
20190827-181922_HighZoom--W0000--P0002-T0076--0002	20190827	20190827-181922	DIF	3957.07	(2880, 5760]	333.078	2634.61	(2500.0, 3000.0]
20190827-181922_HighZoom--W0000--P0002-T0077--0005	20190827	20190827-181922	DIF	3968.2	(2880, 5760]	308.109	2812.95	(2500.0, 3000.0]
20190827-181922_HighZoom--W0000--P0002-T0078--0000	20190827	20190827-181922	DIF	3979.47	(2880, 5760]	354.547	2854.59	(2500.0, 3000.0]
20190827-181922_HighZoom--W0000--P0002-T0078--0003	20190827	20190827-181922	DIF	3979.47	(2880, 5760]	279.406	2686.2	(2500.0, 3000.0]
20190827-181922_HighZoom--W0000--P0002-T0080--0000	20190827	20190827-181922	DIF	4000.82	(2880, 5760]	238.281	2790.5	(2500.0, 3000.0]
20190827-181922_HighZoom--W0000--P0002-T0080--0002	20190827	20190827-181922	DIF	4000.82	(2880, 5760]	281.5	2945.92	(2500.0, 3000.0]
20190827-181922_HighZoom--W0000--P0002-T0080--0003	20190827	20190827-181922	DIF	4000.82	(2880, 5760]	234.328	2671.19	(2500.0, 3000.0]
20190827-181922_HighZoom--W0000--P0002-T0080--0004	20190827	20190827-181922	DIF	4000.82	(2880, 5760]	251.312	2635.72	(2500.0, 3000.0]
20190827-181922_HighZoom--W0000--P0002-T0080--0006	20190827	20190827-181922	DIF	4000.82	(2880, 5760]	335.188	2787.09	(2500.0, 3000.0]
20190827-181922_HighZoom--W0000--P0002-T0081--0001	20190827	20190827-181922	DIF	4012.45	(2880, 5760]	331.078	2815.27	(2500.0, 3000.0]
20190827-181922_HighZoom--W0000--P0002-T0082--0001	20190827	20190827-181922	DIF	4023.77	(2880, 5760]	388.266	2840.88	(2500.0, 3000.0]
20190827-181922_HighZoom--W0000--P0002-T0083--0004	20190827	20190827-181922	DIF	4034.85	(2880, 5760]	289.844	2596.61	(2500.0, 3000.0]
20190827-181922_HighZoom--W0000--P0002-T0084--0002	20190827	20190827-181922	DIF	4046.18	(2880, 5760]	247.891	2524.91	(2500.0, 3000.0]
20190827-181922_HighZoom--W0000--P0002-T0085--0002	20190827	20190827-181922	DIF	4056.7	(2880, 5760]	248.969	2555.47	(2500.0, 3000.0]
20190827-181922_HighZoom--W0000--P0002-T0086--0003	20190827	20190827-181922	DIF	4067.97	(2880, 5760]	304.219	2987.59	(2500.0, 3000.0]
20190827-181922_HighZoom--W0000--P0002-T0086--0005	20190827	20190827-181922	DIF	4067.97	(2880, 5760]	252.469	2583.22	(2500.0, 3000.0]
20190827-181922_HighZoom--W0000--P0002-T0086--0006	20190827	20190827-181922	DIF	4067.97	(2880, 5760]	289.078	2699.89	(2500.0, 3000.0]
20190827-181922_HighZoom--W0000--P0002-T0087--0003	20190827	20190827-181922	DIF	4079.08	(2880, 5760]	401.156	2935.58	(2500.0, 3000.0]
20190827-181922_HighZoom--W0000--P0002-T0087--0006	20190827	20190827-181922	DIF	4079.08	(2880, 5760]	272.109	2833.14	(2500.0, 3000.0]
20190827-181922_HighZoom--W0000--P0002-T0088--0000	20190827	20190827-181922	DIF	4089.88	(2880, 5760]	292.391	2900.58	(2500.0, 3000.0]
20190827-181922_HighZoom--W0000--P0002-T0088--0001	20190827	20190827-181922	DIF	4089.88	(2880, 5760]	273.953	2589.61	(2500.0, 3000.0]
20190827-181922_HighZoom--W0000--P0002-T0088--0002	20190827	20190827-181922	DIF	4089.88	(2880, 5760]	336.156	2550.44	(2500.0, 3000.0]
20190827-181922_HighZoom--W0000--P0002-T0089--0006	20190827	20190827-181922	DIF	4100.98	(2880, 5760]	422.172	2661.67	(2500.0, 3000.0]
20190827-181922_HighZoom--W0000--P0002-T0092--0000	20190827	20190827-181922	DIF	4133.57	(2880, 5760]	261.656	2581.53	(2500.0, 3000.0]
20190827-181922_HighZoom--W0000--P0002-T0093--0003	20190827	20190827-181922	DIF	4144.15	(2880, 5760]	292.672	2704.44	(2500.0, 3000.0]
20190827-181922_HighZoom--W0000--P0002-T0098--0002	20190827	20190827-181922	DIF	4194.55	(2880, 5760]	260.984	2752.41	(2500.0, 3000.0]
20190827-181922_HighZoom--W0000--P0002-T0100--0001	20190827	20190827-181922	DIF	4214.58	(2880, 5760]	278.641	2707.36	(2500.0, 3000.0]
20190827-181922_HighZoom--W0000--P0002-T0100--0007	20190827	20190827-181922	DIF	4214.58	(2880, 5760]	343.672	2663.39	(2500.0, 3000.0]
20190827-181922_HighZoom--W0000--P0002-T0101--0001	20190827	20190827-181922	DIF	4225.78	(2880, 5760]	353.25	2704.38	(2500.0, 3000.0]
20190827-181922_HighZoom--W0000--P0002-T0101--0005	20190827	20190827-181922	DIF	4225.78	(2880, 5760]	287.219	2643.02	(2500.0, 3000.0]
20190827-181922_HighZoom--W0000--P0002-T0104--0000	20190827	20190827-181922	DIF	4257.18	(2880, 5760]	330.891	2646.17	(2500.0, 3000.0]
20190827-181922_HighZoom--W0000--P0002-T0104--0003	20190827	20190827-181922	DIF	4257.18	(2880, 5760]	227.188	2794.2	(2500.0, 3000.0]
20190827-181922_HighZoom--W0000--P0002-T0107--0000	20190827	20190827-181922	DIF	4287.07	(2880, 5760]	388.703	2620	(2500.0, 3000.0]
20190827-181922_HighZoom--W0000--P0002-T0107--0004	20190827	20190827-181922	DIF	4287.07	(2880, 5760]	323.922	2879.97	(2500.0, 3000.0]
20190827-181922_HighZoom--W0000--P0002-T0108--0000	20190827	20190827-181922	DIF	4297.25	(2880, 5760]	275.031	2523.84	(2500.0, 3000.0]
20190827-181922_HighZoom--W0000--P0002-T0108--0004	20190827	20190827-181922	DIF	4297.25	(2880, 5760]	312.078	2627.44	(2500.0, 3000.0]
20190827-181922_HighZoom--W0000--P0002-T0109--0002	20190827	20190827-181922	DIF	4308.52	(2880, 5760]	278.578	2719.75	(2500.0, 3000.0]
20190827-181922_HighZoom--W0000--P0002-T0109--0007	20190827	20190827-181922	DIF	4308.52	(2880, 5760]	235.094	2614.53	(2500.0, 3000.0]
20190827-181922_HighZoom--W0000--P0002-T0112--0000	20190827	20190827-181922	DIF	4339.8	(2880, 5760]	312.469	2851.7	(2500.0, 3000.0]
20190827-181922_HighZoom--W0000--P0002-T0113--0000	20190827	20190827-181922	DIF	4350.13	(2880, 5760]	241.938	2659.5	(2500.0, 3000.0]
20190827-181922_HighZoom--W0000--P0002-T0113--0006	20190827	20190827-181922	DIF	4350.13	(2880, 5760]	265.016	2978.58	(2500.0, 3000.0]
20190827-181922_HighZoom--W0000--P0002-T0115--0002	20190827	20190827-181922	DIF	4371	(2880, 5760]	373.391	2565.52	(2500.0, 3000.0]
20190827-181922_HighZoom--W0000--P0002-T0117--0003	20190827	20190827-181922	DIF	4391.15	(2880, 5760]	327.766	2637.83	(2500.0, 3000.0]
20190827-181922_HighZoom--W0000--P0002-T0117--0004	20190827	20190827-181922	DIF	4391.15	(2880, 5760]	361.109	2654.5	(2500.0, 3000.0]
20190827-181922_HighZoom--W0000--P0002-T0118--0001	20190827	20190827-181922	DIF	4401.88	(2880, 5760]	280.078	2539.77	(2500.0, 3000.0]
20190827-181922_HighZoom--W0000--P0002-T0118--0003	20190827	20190827-181922	DIF	4401.88	(2880, 5760]	276.391	2763.39	(2500.0, 3000.0]
20190827-181922_HighZoom--W0000--P0002-T0118--0004	20190827	20190827-181922	DIF	4401.88	(2880, 5760]	322.016	2578.03	(2500.0, 3000.0]
20190827-181922_HighZoom--W0000--P0002-T0119--0002	20190827	20190827-181922	DIF	4412.65	(2880, 5760]	351.562	2797.11	(2500.0, 3000.0]
20190827-181922_HighZoom--W0000--P0002-T0120--0000	20190827	20190827-181922	DIF	4421.92	(2880, 5760]	288.297	2773.59	(2500.0, 3000.0]
20190827-181922_HighZoom--W0000--P0002-T0123--0002	20190827	20190827-181922	DIF	4454.05	(2880, 5760]	271.141	2620.28	(2500.0, 3000.0]
20190827-181922_HighZoom--W0000--P0002-T0123--0005	20190827	20190827-181922	DIF	4454.05	(2880, 5760]	328.188	2825.64	(2500.0, 3000.0]
20190827-181922_HighZoom--W0000--P0002-T0123--0007	20190827	20190827-181922	DIF	4454.05	(2880, 5760]	333.531	2565.84	(2500.0, 3000.0]
20190827-181922_HighZoom--W0000--P0002-T0124--0000	20190827	20190827-181922	DIF	4465.97	(2880, 5760]	349.656	2700.3	(2500.0, 3000.0]
20190827-181922_HighZoom--W0000--P0002-T0126--0001	20190827	20190827-181922	DIF	4485.42	(2880, 5760]	349	2996.36	(2500.0, 3000.0]
20190827-181922_HighZoom--W0000--P0002-T0126--0002	20190827	20190827-181922	DIF	4485.42	(2880, 5760]	385.75	2713.31	(2500.0, 3000.0]
20190827-181922_HighZoom--W0000--P0002-T0126--0004	20190827	20190827-181922	DIF	4485.42	(2880, 5760]	305.141	2789.52	(2500.0, 3000.0]
20190827-181922_HighZoom--W0000--P0002-T0127--0001	20190827	20190827-181922	DIF	4496.95	(2880, 5760]	248.547	2920.61	(2500.0, 3000.0]
20190827-181922_HighZoom--W0000--P0002-T0127--0005	20190827	20190827-181922	DIF	4496.95	(2880, 5760]	281.641	2744.64	(2500.0, 3000.0]
20190827-181922_HighZoom--W0000--P0002-T0128--0002	20190827	20190827-181922	DIF	4508.33	(2880, 5760]	337.641	2942.94	(2500.0, 3000.0]
20190827-181922_HighZoom--W0000--P0002-T0129--0003	20190827	20190827-181922	DIF	4519.85	(2880, 5760]	217.359	2878.05	(2500.0, 3000.0]
20190827-181922_HighZoom--W0000--P0002-T0129--0004	20190827	20190827-181922	DIF	4519.85	(2880, 5760]	344.359	2919.59	(2500.0, 3000.0]
20190827-181922_HighZoom--W0000--P0002-T0129--0006	20190827	20190827-181922	DIF	4519.85	(2880, 5760]	271.297	2942.25	(2500.0, 3000.0]
20190827-181922_HighZoom--W0000--P0002-T0130--0001	20190827	20190827-181922	DIF	4531.27	(2880, 5760]	294.5	2733.42	(2500.0, 3000.0]
20190827-181922_HighZoom--W0000--P0002-T0131--0000	20190827	20190827-181922	DIF	4543.43	(2880, 5760]	296.109	2866.81	(2500.0, 3000.0]
20190827-181922_HighZoom--W0000--P0002-T0131--0004	20190827	20190827-181922	DIF	4543.43	(2880, 5760]	285.141	2659.62	(2500.0, 3000.0]
20190827-181922_HighZoom--W0000--P0002-T0132--0000	20190827	20190827-181922	DIF	4555.42	(2880, 5760]	350.609	2858.67	(2500.0, 3000.0]
20190827-181922_HighZoom--W0000--P0002-T0132--0001	20190827	20190827-181922	DIF	4555.42	(2880, 5760]	415.953	2743.89	(2500.0, 3000.0]
20190827-181922_HighZoom--W0000--P0002-T0132--0002	20190827	20190827-181922	DIF	4555.42	(2880, 5760]	274.281	2762.52	(2500.0, 3000.0]
20190827-181922_HighZoom--W0000--P0002-T0132--0004	20190827	20190827-181922	DIF	4555.42	(2880, 5760]	329.438	2543.09	(2500.0, 3000.0]
20190827-181922_HighZoom--W0000--P0002-T0132--0005	20190827	20190827-181922	DIF	4555.42	(2880, 5760]	318.859	2937.78	(2500.0, 3000.0]
20190827-181922_HighZoom--W0000--P0002-T0134--0003	20190827	20190827-181922	DIF	4575.7	(2880, 5760]	234.953	2843.53	(2500.0, 3000.0]
20190827-181922_HighZoom--W0000--P0002-T0135--0002	20190827	20190827-181922	DIF	4585.7	(2880, 5760]	259.297	2809.22	(2500.0, 3000.0]
20190827-181922_HighZoom--W0000--P0002-T0136--0005	20190827	20190827-181922	DIF	4596.72	(2880, 5760]	347.859	2539.2	(2500.0, 3000.0]
20190827-181922_HighZoom--W0000--P0002-T0137--0007	20190827	20190827-181922	DIF	4608.13	(2880, 5760]	342.359	2916.34	(2500.0, 3000.0]
20190827-181922_HighZoom--W0000--P0002-T0140--0001	20190827	20190827-181922	DIF	4643.43	(2880, 5760]	350.156	2642.72	(2500.0, 3000.0]
20190827-181922_HighZoom--W0000--P0002-T0140--0004	20190827	20190827-181922	DIF	4643.43	(2880, 5760]	183.172	2581.09	(2500.0, 3000.0]
20190827-181922_HighZoom--W0000--P0002-T0141--0000	20190827	20190827-181922	DIF	4653.12	(2880, 5760]	290.016	2611.48	(2500.0, 3000.0]
20190827-181922_HighZoom--W0000--P0002-T0141--0002	20190827	20190827-181922	DIF	4653.12	(2880, 5760]	283.078	2581.92	(2500.0, 3000.0]
20190827-181922_HighZoom--W0000--P0002-T0141--0003	20190827	20190827-181922	DIF	4653.12	(2880, 5760]	337.375	2892.06	(2500.0, 3000.0]
20190827-181922_HighZoom--W0000--P0002-T0142--0000	20190827	20190827-181922	DIF	4663.13	(2880, 5760]	273.469	2721.52	(2500.0, 3000.0]
20190827-181922_HighZoom--W0000--P0002-T0142--0004	20190827	20190827-181922	DIF	4663.13	(2880, 5760]	262.875	2765.08	(2500.0, 3000.0]
20190827-181922_HighZoom--W0000--P0002-T0143--0003	20190827	20190827-181922	DIF	4675.17	(2880, 5760]	335.891	2547.89	(2500.0, 3000.0]
20190827-181922_HighZoom--W0000--P0002-T0143--0004	20190827	20190827-181922	DIF	4675.17	(2880, 5760]	180.359	2614.19	(2500.0, 3000.0]
20190827-181922_HighZoom--W0000--P0002-T0147--0000	20190827	20190827-181922	DIF	4716.28	(2880, 5760]	215.656	2527.2	(2500.0, 3000.0]
20190827-181922_HighZoom--W0000--P0002-T0147--0001	20190827	20190827-181922	DIF	4716.28	(2880, 5760]	244.219	2525.45	(2500.0, 3000.0]
20190827-181922_HighZoom--W0000--P0002-T0147--0002	20190827	20190827-181922	DIF	4716.28	(2880, 5760]	244.844	2594.83	(2500.0, 3000.0]
20190827-181922_HighZoom--W0000--P0002-T0148--0000	20190827	20190827-181922	DIF	4726.63	(2880, 5760]	262.109	2615.69	(2500.0, 3000.0]
20190827-181922_HighZoom--W0000--P0002-T0149--0000	20190827	20190827-181922	DIF	4738.35	(2880, 5760]	249.094	2672.38	(2500.0, 3000.0]
20190827-181922_HighZoom--W0000--P0002-T0149--0001	20190827	20190827-181922	DIF	4738.35	(2880, 5760]	249.922	2601.03	(2500.0, 3000.0]
20190827-181922_HighZoom--W0000--P0002-T0150--0000	20190827	20190827-181922	DIF	4749.33	(2880, 5760]	400.656	2825.27	(2500.0, 3000.0]
20190827-181922_HighZoom--W0000--P0002-T0150--0001	20190827	20190827-181922	DIF	4749.33	(2880, 5760]	345.672	2783.17	(2500.0, 3000.0]
20190827-181922_HighZoom--W0000--P0002-T0151--0001	20190827	20190827-181922	DIF	4760.43	(2880, 5760]	276.344	2547.48	(2500.0, 3000.0]
20190827-181922_HighZoom--W0000--P0002-T0151--0002	20190827	20190827-181922	DIF	4760.43	(2880, 5760]	266.422	2538.72	(2500.0, 3000.0]
20190827-181922_HighZoom--W0000--P0002-T0154--0000	20190827	20190827-181922	DIF	4791.97	(2880, 5760]	370.141	2868.25	(2500.0, 3000.0]
20190827-181922_HighZoom--W0000--P0002-T0156--0002	20190827	20190827-181922	DIF	4814.12	(2880, 5760]	311.969	2533.06	(2500.0, 3000.0]
20190827-181922_HighZoom--W0000--P0002-T0157--0001	20190827	20190827-181922	DIF	4825.87	(2880, 5760]	397.344	2829.92	(2500.0, 3000.0]
20190827-181922_HighZoom--W0000--P0002-T0157--0006	20190827	20190827-181922	DIF	4825.87	(2880, 5760]	357.062	2852.94	(2500.0, 3000.0]
20190827-181922_HighZoom--W0000--P0002-T0159--0002	20190827	20190827-181922	DIF	4849.93	(2880, 5760]	376.984	2868.91	(2500.0, 3000.0]
20190827-181922_HighZoom--W0000--P0002-T0160--0000	20190827	20190827-181922	DIF	4861.02	(2880, 5760]	315.953	2733.83	(2500.0, 3000.0]
20190827-181922_HighZoom--W0000--P0002-T0164--0003	20190827	20190827-181922	DIF	4908.08	(2880, 5760]	279.766	2715	(2500.0, 3000.0]
20190827-181922_HighZoom--W0000--P0002-T0165--0000	20190827	20190827-181922	DIF	4919.92	(2880, 5760]	314.031	2883.03	(2500.0, 3000.0]
20190827-181922_HighZoom--W0000--P0002-T0165--0001	20190827	20190827-181922	DIF	4919.92	(2880, 5760]	302.281	2864.56	(2500.0, 3000.0]
20190827-181922_HighZoom--W0000--P0002-T0165--0006	20190827	20190827-181922	DIF	4919.92	(2880, 5760]	339.391	2545.42	(2500.0, 3000.0]
20190827-181922_HighZoom--W0000--P0002-T0166--0005	20190827	20190827-181922	DIF	4931.72	(2880, 5760]	281.328	2802.7	(2500.0, 3000.0]
20190827-181922_HighZoom--W0000--P0002-T0167--0000	20190827	20190827-181922	DIF	4943.58	(2880, 5760]	363.078	2658.55	(2500.0, 3000.0]
20190827-181922_HighZoom--W0000--P0002-T0168--0000	20190827	20190827-181922	DIF	4955.33	(2880, 5760]	348.594	2740.2	(2500.0, 3000.0]
20190827-181922_HighZoom--W0000--P0002-T0168--0001	20190827	20190827-181922	DIF	4955.33	(2880, 5760]	297.812	2562.72	(2500.0, 3000.0]
20190827-181922_HighZoom--W0000--P0002-T0168--0002	20190827	20190827-181922	DIF	4955.33	(2880, 5760]	222.672	2550	(2500.0, 3000.0]
20190827-181922_HighZoom--W0000--P0002-T0169--0000	20190827	20190827-181922	DIF	4966	(2880, 5760]	381.547	2662.73	(2500.0, 3000.0]
20190827-181922_HighZoom--W0000--P0002-T0170--0001	20190827	20190827-181922	DIF	4978.42	(2880, 5760]	275.578	2613.02	(2500.0, 3000.0]
20190827-181922_HighZoom--W0000--P0002-T0171--0001	20190827	20190827-181922	DIF	4990.37	(2880, 5760]	310.297	2727.92	(2500.0, 3000.0]
20190827-181922_HighZoom--W0000--P0002-T0171--0007	20190827	20190827-181922	DIF	4990.37	(2880, 5760]	265.109	2603.28	(2500.0, 3000.0]
20190827-181922_HighZoom--W0000--P0002-T0172--0000	20190827	20190827-181922	DIF	5002.18	(2880, 5760]	342.062	2816.59	(2500.0, 3000.0]
20190827-181922_HighZoom--W0000--P0002-T0172--0005	20190827	20190827-181922	DIF	5002.18	(2880, 5760]	356.734	2561.69	(2500.0, 3000.0]
20190827-181922_HighZoom--W0000--P0002-T0173--0000	20190827	20190827-181922	DIF	5014.78	(2880, 5760]	250.734	2603.19	(2500.0, 3000.0]
20190827-181922_HighZoom--W0000--P0002-T0174--0006	20190827	20190827-181922	DIF	5026.68	(2880, 5760]	428.688	2691.08	(2500.0, 3000.0]
20190827-181922_HighZoom--W0000--P0002-T0175--0000	20190827	20190827-181922	DIF	5038.6	(2880, 5760]	301.25	2604.67	(2500.0, 3000.0]
20190827-181922_HighZoom--W0000--P0002-T0175--0005	20190827	20190827-181922	DIF	5038.6	(2880, 5760]	253	2779.69	(2500.0, 3000.0]
20190827-181922_HighZoom--W0000--P0002-T0175--0007	20190827	20190827-181922	DIF	5038.6	(2880, 5760]	288.219	2946.61	(2500.0, 3000.0]
20190827-181922_HighZoom--W0000--P0002-T0176--0001	20190827	20190827-181922	DIF	5051.78	(2880, 5760]	271.281	2685.05	(2500.0, 3000.0]
20190827-181922_HighZoom--W0000--P0002-T0176--0002	20190827	20190827-181922	DIF	5051.78	(2880, 5760]	221.234	2988.62	(2500.0, 3000.0]
20190827-181922_HighZoom--W0000--P0002-T0178--0005	20190827	20190827-181922	DIF	5076.4	(2880, 5760]	334.078	2555.45	(2500.0, 3000.0]
20190827-181922_HighZoom--W0000--P0002-T0180--0001	20190827	20190827-181922	DIF	5099.73	(2880, 5760]	317.625	2544.39	(2500.0, 3000.0]
20190827-181922_HighZoom--W0000--P0002-T0180--0002	20190827	20190827-181922	DIF	5099.73	(2880, 5760]	364.359	2816.58	(2500.0, 3000.0]
20190827-181922_HighZoom--W0000--P0002-T0180--0003	20190827	20190827-181922	DIF	5099.73	(2880, 5760]	284.203	2703.31	(2500.0, 3000.0]
20190827-181922_HighZoom--W0000--P0002-T0180--0004	20190827	20190827-181922	DIF	5099.73	(2880, 5760]	373.422	2984.7	(2500.0, 3000.0]
20190827-181922_HighZoom--W0000--P0002-T0180--0006	20190827	20190827-181922	DIF	5099.73	(2880, 5760]	333.906	2703.33	(2500.0, 3000.0]
20190827-181922_HighZoom--W0000--P0002-T0182--0004	20190827	20190827-181922	DIF	5125.07	(2880, 5760]	352.422	2920.84	(2500.0, 3000.0]
20190827-181922_HighZoom--W0000--P0002-T0184--0005	20190827	20190827-181922	DIF	5147.98	(2880, 5760]	430.719	2752.09	(2500.0, 3000.0]
20190827-181922_HighZoom--W0000--P0002-T0185--0001	20190827	20190827-181922	DIF	5159.57	(2880, 5760]	325.297	2956.56	(2500.0, 3000.0]
20190827-181922_HighZoom--W0000--P0002-T0187--0003	20190827	20190827-181922	DIF	5183.68	(2880, 5760]	260.953	2689.45	(2500.0, 3000.0]
20190827-181922_HighZoom--W0000--P0002-T0187--0004	20190827	20190827-181922	DIF	5183.68	(2880, 5760]	354.047	2802.2	(2500.0, 3000.0]
20190827-181922_HighZoom--W0000--P0002-T0187--0005	20190827	20190827-181922	DIF	5183.68	(2880, 5760]	320.828	2750.05	(2500.0, 3000.0]
20190827-181922_HighZoom--W0000--P0002-T0188--0005	20190827	20190827-181922	DIF	5196.38	(2880, 5760]	272.219	2564.67	(2500.0, 3000.0]
20190827-181922_HighZoom--W0000--P0002-T0191--0001	20190827	20190827-181922	DIF	5233.58	(2880, 5760]	430.453	2569.28	(2500.0, 3000.0]
20190827-181922_HighZoom--W0000--P0002-T0193--0004	20190827	20190827-181922	DIF	5255.7	(2880, 5760]	287.375	2544.67	(2500.0, 3000.0]
20190827-181922_HighZoom--W0000--P0002-T0193--0005	20190827	20190827-181922	DIF	5255.7	(2880, 5760]	279.328	2577.2	(2500.0, 3000.0]
20190827-181922_HighZoom--W0000--P0002-T0194--0001	20190827	20190827-181922	DIF	5267.17	(2880, 5760]	316.922	2924.98	(2500.0, 3000.0]
20190827-181922_HighZoom--W0000--P0002-T0195--0000	20190827	20190827-181922	DIF	5278.15	(2880, 5760]	458.797	2852.39	(2500.0, 3000.0]
20190827-181922_HighZoom--W0000--P0002-T0196--0001	20190827	20190827-181922	DIF	5290.3	(2880, 5760]	359.859	2567.47	(2500.0, 3000.0]
20190827-181922_HighZoom--W0000--P0002-T0196--0005	20190827	20190827-181922	DIF	5290.3	(2880, 5760]	380.625	2624.34	(2500.0, 3000.0]
20190827-181922_HighZoom--W0000--P0002-T0201--0000	20190827	20190827-181922	DIF	5344.97	(2880, 5760]	335.281	2608.05	(2500.0, 3000.0]
20190827-181922_HighZoom--W0000--P0002-T0203--0001	20190827	20190827-181922	DIF	5364.77	(2880, 5760]	301.719	2614.14	(2500.0, 3000.0]
20190827-181922_HighZoom--W0000--P0002-T0205--0003	20190827	20190827-181922	DIF	5385.82	(2880, 5760]	400.656	2949.62	(2500.0, 3000.0]
20190827-181922_HighZoom--W0000--P0002-T0205--0004	20190827	20190827-181922	DIF	5385.82	(2880, 5760]	308.641	2543.8	(2500.0, 3000.0]
20190827-181922_HighZoom--W0000--P0002-T0207--0003	20190827	20190827-181922	DIF	5409.05	(2880, 5760]	436.984	2910.16	(2500.0, 3000.0]
20190827-181922_HighZoom--W0000--P0002-T0208--0003	20190827	20190827-181922	DIF	5419.53	(2880, 5760]	310.281	2531.22	(2500.0, 3000.0]
20190827-181922_HighZoom--W0000--P0002-T0209--0000	20190827	20190827-181922	DIF	5429.73	(2880, 5760]	283.906	2620.73	(2500.0, 3000.0]
20190827-181922_HighZoom--W0000--P0002-T0209--0005	20190827	20190827-181922	DIF	5429.73	(2880, 5760]	344.766	2701.06	(2500.0, 3000.0]
20190827-181922_HighZoom--W0000--P0002-T0210--0001	20190827	20190827-181922	DIF	5440.87	(2880, 5760]	349.938	2632.64	(2500.0, 3000.0]
20190827-181922_HighZoom--W0000--P0002-T0211--0002	20190827	20190827-181922	DIF	5452.43	(2880, 5760]	348.125	2554.48	(2500.0, 3000.0]
20190827-181922_HighZoom--W0000--P0002-T0212--0003	20190827	20190827-181922	DIF	5464.37	(2880, 5760]	373.859	2686.69	(2500.0, 3000.0]
20190827-181922_HighZoom--W0000--P0002-T0212--0006	20190827	20190827-181922	DIF	5464.37	(2880, 5760]	278.188	2547.7	(2500.0, 3000.0]
20190827-181922_HighZoom--W0000--P0002-T0218--0001	20190827	20190827-181922	DIF	5539.47	(2880, 5760]	294.953	2938.86	(2500.0, 3000.0]
20190827-181922_HighZoom--W0000--P0002-T0219--0002	20190827	20190827-181922	DIF	5550.2	(2880, 5760]	257.25	2733.09	(2500.0, 3000.0]
20190827-181922_HighZoom--W0000--P0002-T0221--0001	20190827	20190827-181922	DIF	5575.9	(2880, 5760]	392.594	2873.47	(2500.0, 3000.0]
20190827-181922_HighZoom--W0000--P0002-T0221--0006	20190827	20190827-181922	DIF	5575.9	(2880, 5760]	389.594	2780.98	(2500.0, 3000.0]
20190827-181922_HighZoom--W0000--P0002-T0224--0000	20190827	20190827-181922	DIF	5610.85	(2880, 5760]	339.484	2857.72	(2500.0, 3000.0]
20190827-181922_HighZoom--W0000--P0002-T0231--0001	20190827	20190827-181922	DIF	5683.3	(2880, 5760]	248.422	2541.84	(2500.0, 3000.0]
20190827-181922_HighZoom--W0000--P0002-T0231--0002	20190827	20190827-181922	DIF	5683.3	(2880, 5760]	256.547	2664.86	(2500.0, 3000.0]
20190827-181922_HighZoom--W0000--P0002-T0232--0002	20190827	20190827-181922	DIF	5695.43	(2880, 5760]	316.984	2693.53	(2500.0, 3000.0]
20190827-181922_HighZoom--W0000--P0002-T0233--0003	20190827	20190827-181922	DIF	5704.87	(2880, 5760]	351.375	2911.25	(2500.0, 3000.0]
20190827-181922_HighZoom--W0000--P0002-T0233--0004	20190827	20190827-181922	DIF	5704.87	(2880, 5760]	243.859	2673.06	(2500.0, 3000.0]
20190827-181922_HighZoom--W0000--P0002-T0236--0001	20190827	20190827-181922	DIF	5741.43	(2880, 5760]	286.531	2537.34	(2500.0, 3000.0]
20190827-181922_HighZoom--W0000--P0002-T0236--0002	20190827	20190827-181922	DIF	5741.43	(2880, 5760]	296.172	2592.89	(2500.0, 3000.0]
20190827-181922_HighZoom--W0000--P0002-T0237--0004	20190827	20190827-181922	DIF	5754.47	(2880, 5760]	290.578	2683.33	(2500.0, 3000.0]
20190827-181922_HighZoom--W0000--P0002-T0238--0005	20190827	20190827-181922	DIF	5768.13	(5760, 8640]	257.578	2652.47	(2500.0, 3000.0]
20190827-181922_HighZoom--W0000--P0002-T0239--0004	20190827	20190827-181922	DIF	5782.73	(5760, 8640]	309.594	2896.98	(2500.0, 3000.0]
20190827-181922_HighZoom--W0000--P0002-T0241--0000	20190827	20190827-181922	DIF	5805.12	(5760, 8640]	263.156	2701.56	(2500.0, 3000.0]
20190827-181922_HighZoom--W0000--P0002-T0241--0001	20190827	20190827-181922	DIF	5805.12	(5760, 8640]	246.031	2599.89	(2500.0, 3000.0]
20190827-181922_HighZoom--W0000--P0002-T0244--0000	20190827	20190827-181922	DIF	5840	(5760, 8640]	283.047	2860.64	(2500.0, 3000.0]
20190827-181922_HighZoom--W0000--P0002-T0245--0002	20190827	20190827-181922	DIF	5851.78	(5760, 8640]	237.031	2838.45	(2500.0, 3000.0]
20190827-181922_HighZoom--W0000--P0002-T0246--0004	20190827	20190827-181922	DIF	5863.4	(5760, 8640]	286.312	2508.94	(2500.0, 3000.0]
20190827-181922_HighZoom--W0000--P0002-T0247--0002	20190827	20190827-181922	DIF	5875.98	(5760, 8640]	355.344	2685.09	(2500.0, 3000.0]
20190827-181922_HighZoom--W0000--P0002-T0248--0001	20190827	20190827-181922	DIF	5888.32	(5760, 8640]	234.016	2533.36	(2500.0, 3000.0]
20190827-181922_HighZoom--W0000--P0002-T0248--0003	20190827	20190827-181922	DIF	5888.32	(5760, 8640]	306.984	2568.98	(2500.0, 3000.0]
20190827-181922_HighZoom--W0000--P0002-T0249--0001	20190827	20190827-181922	DIF	5899.42	(5760, 8640]	368.531	2805.23	(2500.0, 3000.0]
20190827-181922_HighZoom--W0000--P0002-T0250--0001	20190827	20190827-181922	DIF	5909.62	(5760, 8640]	341.078	2857.48	(2500.0, 3000.0]
20190827-181922_HighZoom--W0000--P0002-T0251--0002	20190827	20190827-181922	DIF	5920	(5760, 8640]	369.938	2822.42	(2500.0, 3000.0]
20190827-181922_HighZoom--W0000--P0002-T0251--0003	20190827	20190827-181922	DIF	5920	(5760, 8640]	318.188	2517	(2500.0, 3000.0]
20190827-181922_HighZoom--W0000--P0002-T0255--0000	20190827	20190827-181922	DIF	5965.63	(5760, 8640]	219.234	2617.03	(2500.0, 3000.0]
20190827-181922_HighZoom--W0000--P0002-T0256--0003	20190827	20190827-181922	DIF	5977.08	(5760, 8640]	231.406	2518.62	(2500.0, 3000.0]
20190827-181922_HighZoom--W0000--P0002-T0256--0004	20190827	20190827-181922	DIF	5977.08	(5760, 8640]	265.703	2654.08	(2500.0, 3000.0]
20190827-181922_HighZoom--W0000--P0002-T0257--0004	20190827	20190827-181922	DIF	5988.53	(5760, 8640]	302.453	2646.61	(2500.0, 3000.0]
20190827-181922_HighZoom--W0000--P0002-T0259--0003	20190827	20190827-181922	DIF	6018.85	(5760, 8640]	269.094	2584.7	(2500.0, 3000.0]
20190827-181922_HighZoom--W0000--P0002-T0262--0000	20190827	20190827-181922	DIF	6057	(5760, 8640]	376.953	2817.72	(2500.0, 3000.0]
20190827-181922_HighZoom--W0000--P0002-T0262--0002	20190827	20190827-181922	DIF	6057	(5760, 8640]	374.25	2842.86	(2500.0, 3000.0]
20190827-181922_HighZoom--W0000--P0002-T0263--0002	20190827	20190827-181922	DIF	6071.4	(5760, 8640]	267.891	2969.89	(2500.0, 3000.0]
20190827-181922_HighZoom--W0000--P0002-T0263--0007	20190827	20190827-181922	DIF	6071.4	(5760, 8640]	309.453	2542.69	(2500.0, 3000.0]
20190827-181922_HighZoom--W0000--P0002-T0267--0003	20190827	20190827-181922	DIF	6122.87	(5760, 8640]	290.562	2647.97	(2500.0, 3000.0]
20190827-181922_HighZoom--W0000--P0002-T0268--0000	20190827	20190827-181922	DIF	6134.13	(5760, 8640]	251.625	2887.06	(2500.0, 3000.0]
20190827-181922_HighZoom--W0000--P0002-T0268--0005	20190827	20190827-181922	DIF	6134.13	(5760, 8640]	322.672	2572.75	(2500.0, 3000.0]
20190827-181922_HighZoom--W0000--P0002-T0270--0004	20190827	20190827-181922	DIF	6160.68	(5760, 8640]	221.422	2899.31	(2500.0, 3000.0]
20190827-181922_HighZoom--W0000--P0002-T0271--0001	20190827	20190827-181922	DIF	6173.47	(5760, 8640]	236.172	2733.56	(2500.0, 3000.0]
20190827-181922_HighZoom--W0000--P0002-T0275--0004	20190827	20190827-181922	DIF	6220.82	(5760, 8640]	295.828	2707.61	(2500.0, 3000.0]
20190827-181922_HighZoom--W0000--P0002-T0276--0000	20190827	20190827-181922	DIF	6233.85	(5760, 8640]	273.922	2967.27	(2500.0, 3000.0]
20190827-181922_HighZoom--W0000--P0002-T0277--0003	20190827	20190827-181922	DIF	6245.98	(5760, 8640]	315.734	2812.56	(2500.0, 3000.0]
20190827-181922_HighZoom--W0000--P0002-T0280--0005	20190827	20190827-181922	DIF	6285.12	(5760, 8640]	283.453	2525.94	(2500.0, 3000.0]
20190827-181922_HighZoom--W0000--P0002-T0281--0002	20190827	20190827-181922	DIF	6300.67	(5760, 8640]	318.703	2598.31	(2500.0, 3000.0]
20190827-181922_HighZoom--W0000--P0002-T0281--0006	20190827	20190827-181922	DIF	6300.67	(5760, 8640]	224.266	2631.75	(2500.0, 3000.0]
20190827-181922_HighZoom--W0000--P0002-T0282--0002	20190827	20190827-181922	DIF	6316.97	(5760, 8640]	306.031	2556.84	(2500.0, 3000.0]
20190827-181922_HighZoom--W0000--P0002-T0283--0000	20190827	20190827-181922	DIF	6331.83	(5760, 8640]	285.094	2967.36	(2500.0, 3000.0]
20190827-181922_HighZoom--W0000--P0002-T0284--0001	20190827	20190827-181922	DIF	6349.95	(5760, 8640]	214.016	2736.64	(2500.0, 3000.0]
20190827-181922_HighZoom--W0000--P0002-T0284--0002	20190827	20190827-181922	DIF	6349.95	(5760, 8640]	234.578	2661.8	(2500.0, 3000.0]
20190827-181922_HighZoom--W0000--P0002-T0287--0001	20190827	20190827-181922	DIF	6391.78	(5760, 8640]	270.812	2567	(2500.0, 3000.0]
20190827-181922_HighZoom--W0000--P0002-T0288--0003	20190827	20190827-181922	DIF	6405.85	(5760, 8640]	306	2954.17	(2500.0, 3000.0]
20190827-181922_HighZoom--W0000--P0002-T0289--0004	20190827	20190827-181922	DIF	6420.75	(5760, 8640]	298.844	2818.08	(2500.0, 3000.0]
20190827-181922_HighZoom--W0000--P0002-T0290--0001	20190827	20190827-181922	DIF	6433.97	(5760, 8640]	254.609	2531.45	(2500.0, 3000.0]
20190827-181922_HighZoom--W0000--P0002-T0291--0000	20190827	20190827-181922	DIF	6445.52	(5760, 8640]	383.766	2931.03	(2500.0, 3000.0]
20190827-181922_HighZoom--W0000--P0002-T0293--0001	20190827	20190827-181922	DIF	6468.1	(5760, 8640]	310.406	2931.22	(2500.0, 3000.0]
20190827-181922_HighZoom--W0000--P0002-T0293--0004	20190827	20190827-181922	DIF	6468.1	(5760, 8640]	226.109	2631.45	(2500.0, 3000.0]
20190827-181922_HighZoom--W0000--P0002-T0293--0007	20190827	20190827-181922	DIF	6468.1	(5760, 8640]	251.969	2820.05	(2500.0, 3000.0]
20190827-181922_HighZoom--W0000--P0002-T0296--0002	20190827	20190827-181922	DIF	6512.55	(5760, 8640]	180.297	2513.14	(2500.0, 3000.0]
20190827-181922_HighZoom--W0000--P0002-T0297--0003	20190827	20190827-181922	DIF	6524.2	(5760, 8640]	377.969	2920.31	(2500.0, 3000.0]
20190827-181922_HighZoom--W0000--P0002-T0300--0001	20190827	20190827-181922	DIF	6563.97	(5760, 8640]	303.172	2743.47	(2500.0, 3000.0]
20190827-181922_HighZoom--W0000--P0002-T0302--0003	20190827	20190827-181922	DIF	6587.27	(5760, 8640]	265	2612.22	(2500.0, 3000.0]
20190827-181922_HighZoom--W0000--P0002-T0303--0000	20190827	20190827-181922	DIF	6600.53	(5760, 8640]	264.922	2845.16	(2500.0, 3000.0]
20190827-181922_HighZoom--W0000--P0002-T0303--0006	20190827	20190827-181922	DIF	6600.53	(5760, 8640]	305.438	2575.95	(2500.0, 3000.0]
20190827-181922_HighZoom--W0000--P0002-T0305--0002	20190827	20190827-181922	DIF	6628.07	(5760, 8640]	451.031	2871.53	(2500.0, 3000.0]
20190827-181922_HighZoom--W0000--P0002-T0306--0000	20190827	20190827-181922	DIF	6643.23	(5760, 8640]	301.531	2735.5	(2500.0, 3000.0]
20190827-181922_HighZoom--W0000--P0002-T0306--0001	20190827	20190827-181922	DIF	6643.23	(5760, 8640]	352.75	2974.06	(2500.0, 3000.0]
20190827-181922_HighZoom--W0000--P0002-T0307--0000	20190827	20190827-181922	DIF	6654.97	(5760, 8640]	310.578	2539.41	(2500.0, 3000.0]
20190827-181922_HighZoom--W0000--P0002-T0307--0002	20190827	20190827-181922	DIF	6654.97	(5760, 8640]	338.359	2579.06	(2500.0, 3000.0]
20190827-181922_HighZoom--W0000--P0002-T0308--0001	20190827	20190827-181922	DIF	6669.38	(5760, 8640]	249.156	2688.22	(2500.0, 3000.0]
20190827-181922_HighZoom--W0000--P0002-T0308--0005	20190827	20190827-181922	DIF	6669.38	(5760, 8640]	357.859	2590.44	(2500.0, 3000.0]
20190827-181922_HighZoom--W0000--P0002-T0309--0001	20190827	20190827-181922	DIF	6685.25	(5760, 8640]	277.094	2684.55	(2500.0, 3000.0]
20190827-181922_HighZoom--W0000--P0002-T0311--0001	20190827	20190827-181922	DIF	6712.2	(5760, 8640]	342.828	2856.86	(2500.0, 3000.0]
20190827-181922_HighZoom--W0000--P0002-T0311--0003	20190827	20190827-181922	DIF	6712.2	(5760, 8640]	392.328	2553.28	(2500.0, 3000.0]
20190827-181922_HighZoom--W0000--P0002-T0319--0002	20190827	20190827-181922	DIF	6826.13	(5760, 8640]	243.188	2578.91	(2500.0, 3000.0]
20190827-181922_HighZoom--W0000--P0002-T0320--0000	20190827	20190827-181922	DIF	6844.2	(5760, 8640]	296.5	2518.19	(2500.0, 3000.0]
20190827-181922_HighZoom--W0000--P0002-T0320--0005	20190827	20190827-181922	DIF	6844.2	(5760, 8640]	382.906	2619.81	(2500.0, 3000.0]
20190827-181922_HighZoom--W0000--P0002-T0321--0004	20190827	20190827-181922	DIF	6860.32	(5760, 8640]	435.984	2995.88	(2500.0, 3000.0]
20190827-181922_HighZoom--W0000--P0002-T0323--0001	20190827	20190827-181922	DIF	6892.45	(5760, 8640]	394.938	2976.92	(2500.0, 3000.0]
20190827-181922_HighZoom--W0000--P0002-T0323--0004	20190827	20190827-181922	DIF	6892.45	(5760, 8640]	335.469	2623.55	(2500.0, 3000.0]
20190827-181922_HighZoom--W0000--P0002-T0325--0002	20190827	20190827-181922	DIF	6926.08	(5760, 8640]	340.156	2773.09	(2500.0, 3000.0]
20190827-181922_HighZoom--W0000--P0002-T0326--0002	20190827	20190827-181922	DIF	6941.83	(5760, 8640]	355.516	2586.61	(2500.0, 3000.0]
20190827-181922_HighZoom--W0000--P0002-T0329--0002	20190827	20190827-181922	DIF	6995.05	(5760, 8640]	249.109	2926.58	(2500.0, 3000.0]
20190827-181922_HighZoom--W0000--P0002-T0335--0001	20190827	20190827-181922	DIF	7078.38	(5760, 8640]	214.859	2576.88	(2500.0, 3000.0]
20190827-181922_HighZoom--W0000--P0002-T0335--0003	20190827	20190827-181922	DIF	7078.38	(5760, 8640]	381.672	2578.27	(2500.0, 3000.0]
20190827-181922_HighZoom--W0000--P0002-T0339--0000	20190827	20190827-181922	DIF	7133.97	(5760, 8640]	306.516	2658.33	(2500.0, 3000.0]
20190827-181922_HighZoom--W0000--P0002-T0339--0003	20190827	20190827-181922	DIF	7133.97	(5760, 8640]	372.078	2898.22	(2500.0, 3000.0]
20190827-181922_HighZoom--W0000--P0002-T0343--0000	20190827	20190827-181922	DIF	7189.77	(5760, 8640]	298.984	2578.34	(2500.0, 3000.0]
20190827-181922_HighZoom--W0000--P0002-T0346--0000	20190827	20190827-181922	DIF	7232.68	(5760, 8640]	330.797	2605.47	(2500.0, 3000.0]
20190827-181922_HighZoom--W0000--P0002-T0347--0002	20190827	20190827-181922	DIF	7244.88	(5760, 8640]	298.453	2967.92	(2500.0, 3000.0]
20190827-181922_HighZoom--W0000--P0002-T0349--0001	20190827	20190827-181922	DIF	7275.58	(5760, 8640]	307.078	2575.77	(2500.0, 3000.0]
20190827-181922_HighZoom--W0000--P0002-T0350--0000	20190827	20190827-181922	DIF	7292.75	(5760, 8640]	316	2620.08	(2500.0, 3000.0]
20190827-181922_HighZoom--W0000--P0002-T0350--0003	20190827	20190827-181922	DIF	7292.75	(5760, 8640]	270.422	2597.75	(2500.0, 3000.0]
20190827-181922_HighZoom--W0000--P0002-T0350--0004	20190827	20190827-181922	DIF	7292.75	(5760, 8640]	292.172	2542.16	(2500.0, 3000.0]
20190827-181922_HighZoom--W0000--P0002-T0352--0001	20190827	20190827-181922	DIF	7324.45	(5760, 8640]	302.453	2698.25	(2500.0, 3000.0]
20190827-181922_HighZoom--W0000--P0002-T0352--0004	20190827	20190827-181922	DIF	7324.45	(5760, 8640]	300.75	2594.23	(2500.0, 3000.0]
20190827-181922_HighZoom--W0000--P0002-T0353--0000	20190827	20190827-181922	DIF	7339.67	(5760, 8640]	330.297	2893.47	(2500.0, 3000.0]
20190827-181922_HighZoom--W0000--P0002-T0354--0002	20190827	20190827-181922	DIF	7355.13	(5760, 8640]	265.344	2546.41	(2500.0, 3000.0]
20190827-181922_HighZoom--W0000--P0002-T0355--0002	20190827	20190827-181922	DIF	7369.58	(5760, 8640]	374.141	2914.91	(2500.0, 3000.0]
20190827-181922_HighZoom--W0000--P0002-T0359--0000	20190827	20190827-181922	DIF	7426.62	(5760, 8640]	284.672	2707.2	(2500.0, 3000.0]
20190827-181922_HighZoom--W0000--P0002-T0362--0001	20190827	20190827-181922	DIF	7477.28	(5760, 8640]	313.297	2679.95	(2500.0, 3000.0]
20190827-181922_HighZoom--W0000--P0002-T0363--0001	20190827	20190827-181922	DIF	7493.88	(5760, 8640]	238.125	2583.73	(2500.0, 3000.0]
20200724-201611_HighZoom--W0000--P0002-T0017--0001	20200724	20200724-201611	DIF	683.983	(0, 2880]	309.5	2611.41	(2500.0, 3000.0]
20200724-201611_HighZoom--W0000--P0002-T0043--0000	20200724	20200724-201611	DIF	917.15	(0, 2880]	307.469	2876.64	(2500.0, 3000.0]
20200724-201611_HighZoom--W0000--P0002-T0066--0000	20200724	20200724-201611	DIF	1118.85	(0, 2880]	269.328	2638.62	(2500.0, 3000.0]
20200724-201611_HighZoom--W0000--P0002-T0070--0000	20200724	20200724-201611	DIF	1153.75	(0, 2880]	313.891	2583.34	(2500.0, 3000.0]
20200724-201611_HighZoom--W0000--P0002-T0076--0000	20200724	20200724-201611	DIF	1207.17	(0, 2880]	389.031	2734.72	(2500.0, 3000.0]
20200724-201611_HighZoom--W0000--P0002-T0087--0000	20200724	20200724-201611	DIF	1304.98	(0, 2880]	277.891	2615.91	(2500.0, 3000.0]
20200725-142832_HighZoom--W0000--P0002-T0002--0000	20200724	20200725-142832	DIF	2739.1	(0, 2880]	312.906	2736.78	(2500.0, 3000.0]
20200725-142832_HighZoom--W0000--P0002-T0033--0004	20200724	20200725-142832	DIF	3044.47	(2880, 5760]	278.359	2549.86	(2500.0, 3000.0]
20200725-142832_HighZoom--W0000--P0002-T0041--0004	20200724	20200725-142832	DIF	3127	(2880, 5760]	454.781	2842.22	(2500.0, 3000.0]
20200725-142832_HighZoom--W0000--P0002-T0053--0000	20200724	20200725-142832	DIF	3254.03	(2880, 5760]	297.5	2967.83	(2500.0, 3000.0]
20200725-142832_HighZoom--W0000--P0002-T0058--0004	20200724	20200725-142832	DIF	3308.38	(2880, 5760]	401.922	2749.52	(2500.0, 3000.0]
20200725-142832_HighZoom--W0000--P0002-T0061--0002	20200724	20200725-142832	DIF	3340.5	(2880, 5760]	340.984	2655.75	(2500.0, 3000.0]
20200725-142832_HighZoom--W0000--P0002-T0069--0001	20200724	20200725-142832	DIF	3424.12	(2880, 5760]	327.609	2738.08	(2500.0, 3000.0]
20200725-142832_HighZoom--W0000--P0002-T0081--0002	20200724	20200725-142832	DIF	3553.82	(2880, 5760]	358.531	2519.23	(2500.0, 3000.0]
20200725-142832_HighZoom--W0000--P0002-T0082--0001	20200724	20200725-142832	DIF	3564.4	(2880, 5760]	329.281	2800.33	(2500.0, 3000.0]
20200725-142832_HighZoom--W0000--P0002-T0113--0001	20200724	20200725-142832	DIF	3897.42	(2880, 5760]	327.547	2663.86	(2500.0, 3000.0]
20200725-142832_HighZoom--W0000--P0002-T0119--0002	20200724	20200725-142832	DIF	3963.62	(2880, 5760]	291.281	2506.41	(2500.0, 3000.0]
20200725-142832_HighZoom--W0000--P0002-T0136--0002	20200724	20200725-142832	DIF	4150.73	(2880, 5760]	260.969	2617.03	(2500.0, 3000.0]
20200728-174144_HighZoom--W0000--P0002-T0005--0001	20200728	20200728-174144	DIF	342.05	(0, 2880]	253.906	2624.67	(2500.0, 3000.0]
20200728-174144_HighZoom--W0000--P0002-T0006--0001	20200728	20200728-174144	DIF	352.067	(0, 2880]	331.406	2550.3	(2500.0, 3000.0]
20200728-174144_HighZoom--W0000--P0002-T0012--0000	20200728	20200728-174144	DIF	412.1	(0, 2880]	490.016	2890.78	(2500.0, 3000.0]
20200728-174144_HighZoom--W0000--P0002-T0047--0000	20200728	20200728-174144	DIF	762.383	(0, 2880]	389.562	2590.81	(2500.0, 3000.0]
20200728-174144_HighZoom--W0000--P0002-T0049--0001	20200728	20200728-174144	DIF	782.4	(0, 2880]	317.844	2683.61	(2500.0, 3000.0]
20200728-174144_HighZoom--W0000--P0002-T0050--0000	20200728	20200728-174144	DIF	792.85	(0, 2880]	424.016	2502.14	(2500.0, 3000.0]
20200728-174144_HighZoom--W0000--P0002-T0068--0000	20200728	20200728-174144	DIF	972.583	(0, 2880]	385.266	2845.06	(2500.0, 3000.0]
20200728-174144_HighZoom--W0000--P0002-T0068--0002	20200728	20200728-174144	DIF	972.583	(0, 2880]	298.375	2918.61	(2500.0, 3000.0]
20200728-174144_HighZoom--W0000--P0002-T0075--0003	20200728	20200728-174144	DIF	1042.63	(0, 2880]	383.281	2807.58	(2500.0, 3000.0]
20200728-174144_HighZoom--W0000--P0002-T0083--0000	20200728	20200728-174144	DIF	1122.7	(0, 2880]	339.562	2751.47	(2500.0, 3000.0]
20200728-174144_HighZoom--W0000--P0002-T0083--0002	20200728	20200728-174144	DIF	1122.7	(0, 2880]	363.062	2746.2	(2500.0, 3000.0]
20200728-174144_HighZoom--W0000--P0002-T0085--0000	20200728	20200728-174144	DIF	1143.08	(0, 2880]	342.078	2730.95	(2500.0, 3000.0]
20200728-174144_HighZoom--W0000--P0002-T0088--0005	20200728	20200728-174144	DIF	1172.73	(0, 2880]	359.141	2938.05	(2500.0, 3000.0]
20200730-190931_HighZoom--W0000--P0002-T0005--0005	20200730	20200730-190931	DIF	3313.18	(2880, 5760]	337.094	2681.27	(2500.0, 3000.0]
20200730-190931_HighZoom--W0000--P0002-T0010--0005	20200730	20200730-190931	DIF	3362.37	(2880, 5760]	300.047	2722.61	(2500.0, 3000.0]
20200730-190931_HighZoom--W0000--P0002-T0023--0001	20200730	20200730-190931	DIF	3492.95	(2880, 5760]	256.906	2606.83	(2500.0, 3000.0]
20200730-190931_HighZoom--W0000--P0002-T0031--0001	20200730	20200730-190931	DIF	3572.58	(2880, 5760]	301.656	2516.61	(2500.0, 3000.0]
20200730-190931_HighZoom--W0000--P0002-T0034--0009	20200730	20200730-190931	DIF	3603.07	(2880, 5760]	446.141	2836.95	(2500.0, 3000.0]
20200730-190931_HighZoom--W0000--P0002-T0057--0001	20200730	20200730-190931	DIF	3836.22	(2880, 5760]	281.906	2526.25	(2500.0, 3000.0]
20200731-175845_HighZoom--W0000--P0002-T0011--0003	20200731	20200731-175845	DIF	3402.45	(2880, 5760]	262.297	2824.12	(2500.0, 3000.0]
20200731-175845_HighZoom--W0000--P0002-T0048--0000	20200731	20200731-175845	DIF	3772.32	(2880, 5760]	281.688	2564.08	(2500.0, 3000.0]
20200731-175845_HighZoom--W0000--P0002-T0085--0000	20200731	20200731-175845	DIF	4143.18	(2880, 5760]	319.875	2630.66	(2500.0, 3000.0]
20200731-175845_HighZoom--W0000--P0002-T0093--0001	20200731	20200731-175845	DIF	4222.75	(2880, 5760]	274.344	2555.38	(2500.0, 3000.0]
20200731-175845_HighZoom--W0000--P0002-T0135--0000	20200731	20200731-175845	DIF	4652.92	(2880, 5760]	367.516	2744.3	(2500.0, 3000.0]
20200731-175845_HighZoom--W0000--P0002-T0150--0000	20200731	20200731-175845	DIF	4813.65	(2880, 5760]	220.438	2525.23	(2500.0, 3000.0]
20200731-175845_HighZoom--W0000--P0002-T0218--0004	20200731	20200731-175845	DIF	5621.5	(2880, 5760]	374.953	2549.75	(2500.0, 3000.0]
20200802-104739_HighZoom--W0000--P0002-T0137--0000	20200731	20200802-104739	DIF	7432.87	(5760, 8640]	279.75	2640	(2500.0, 3000.0]
20200803-181830_HighZoom--W0000--P0002-T0024--0001	20200731	20200803-181830	DIF	7908.45	(5760, 8640]	226.328	2606.56	(2500.0, 3000.0]
20200806-164803_HighZoom--W0000--P0005-T0006--0001	20200806	20200806-164803	DIF	7503.72	(5760, 8640]	201.734	2601.94	(2500.0, 3000.0]
20200806-164803_HighZoom--W0000--P0005-T0037--0000	20200806	20200806-164803	DIF	7839.88	(5760, 8640]	339.375	2520.56	(2500.0, 3000.0]
20200807-174159_HighZoom--W0000--P0002-T0111--0004	20200807	20200807-174159	DIF	4331.07	(2880, 5760]	248	2643.38	(2500.0, 3000.0]
20200807-174159_HighZoom--W0000--P0002-T0137--0004	20200807	20200807-174159	DIF	4602.77	(2880, 5760]	280.562	2826.14	(2500.0, 3000.0]
20200807-174159_HighZoom--W0000--P0002-T0144--0000	20200807	20200807-174159	DIF	4682.28	(2880, 5760]	209.984	2538.27	(2500.0, 3000.0]
20200807-174159_HighZoom--W0000--P0002-T0158--0001	20200807	20200807-174159	DIF	4845.25	(2880, 5760]	201.047	2525.23	(2500.0, 3000.0]
20200807-174159_HighZoom--W0000--P0002-T0184--0005	20200807	20200807-174159	DIF	5190.38	(2880, 5760]	240.859	2630.08	(2500.0, 3000.0]
20200807-174159_HighZoom--W0000--P0004-T0047--0000	20200807	20200807-174159	DIF	3644.2	(2880, 5760]	216.406	2517.47	(2500.0, 3000.0]
20200807-174159_HighZoom--W0000--P0004-T0118--0002	20200807	20200807-174159	DIF	4409.33	(2880, 5760]	254.156	2503.86	(2500.0, 3000.0]
20200807-174159_HighZoom--W0000--P0004-T0120--0003	20200807	20200807-174159	DIF	4432.15	(2880, 5760]	270.094	2520.62	(2500.0, 3000.0]
20200807-174159_HighZoom--W0000--P0004-T0126--0000	20200807	20200807-174159	DIF	4493.58	(2880, 5760]	252.75	2828.73	(2500.0, 3000.0]
20200807-174159_HighZoom--W0000--P0004-T0136--0005	20200807	20200807-174159	DIF	4597.38	(2880, 5760]	332.656	2931.66	(2500.0, 3000.0]
20200807-174159_HighZoom--W0000--P0004-T0161--0004	20200807	20200807-174159	DIF	4887.57	(2880, 5760]	261.609	2674.05	(2500.0, 3000.0]
20200807-174159_HighZoom--W0000--P0004-T0187--0000	20200807	20200807-174159	DIF	5503.73	(2880, 5760]	273.359	2648.41	(2500.0, 3000.0]
20200809-114236_HighZoom--W0000--P0002-T0028--0001	20200807	20200809-114236	DIF	5972.65	(5760, 8640]	272.734	2578.64	(2500.0, 3000.0]
20200809-114236_HighZoom--W0000--P0002-T0114--0001	20200807	20200809-114236	DIF	6907.13	(5760, 8640]	283.234	2510.59	(2500.0, 3000.0]
20200809-114236_HighZoom--W0000--P0002-T0152--0005	20200807	20200809-114236	DIF	7373.2	(5760, 8640]	324.75	2656.81	(2500.0, 3000.0]
20200809-114236_HighZoom--W0000--P0003-T0098--0002	20200807	20200809-114236	DIF	6723.15	(5760, 8640]	381.391	2551.02	(2500.0, 3000.0]
20200809-114236_HighZoom--W0000--P0003-T0133--0002	20200807	20200809-114236	DIF	7131.27	(5760, 8640]	318.859	2515.05	(2500.0, 3000.0]
20200809-114236_HighZoom--W0000--P0003-T0153--0003	20200807	20200809-114236	DIF	7391.7	(5760, 8640]	308.828	2706.16	(2500.0, 3000.0]
20200809-114236_HighZoom--W0000--P0004-T0062--0002	20200807	20200809-114236	DIF	6333.48	(5760, 8640]	267.891	2581.47	(2500.0, 3000.0]
20190227-182447_HighZoom--W0000--P0002-T0051--0000	20190227	20190227-182447	DIF	921.433	(0, 2880]	349.312	3030.28	(3000.0, 3500.0]
20190227-182447_HighZoom--W0000--P0002-T0064--0000	20190227	20190227-182447	DIF	1051.53	(0, 2880]	323.5	3063.12	(3000.0, 3500.0]
20190227-182447_HighZoom--W0000--P0002-T0091--0001	20190227	20190227-182447	DIF	1321.85	(0, 2880]	477.031	3384.08	(3000.0, 3500.0]
20190227-182447_HighZoom--W0000--P0002-T0127--0004	20190227	20190227-182447	DIF	1682.75	(0, 2880]	348.875	3001.16	(3000.0, 3500.0]
20190227-182447_HighZoom--W0000--P0002-T0131--0001	20190227	20190227-182447	DIF	1724.12	(0, 2880]	598.906	3420.08	(3000.0, 3500.0]
20190227-182447_HighZoom--W0000--P0002-T0159--0003	20190227	20190227-182447	DIF	2003	(0, 2880]	396.328	3264.78	(3000.0, 3500.0]
20190618-conc_HighZoom--W0000--P0002-T0077--0001	20190618	20190618-conc	DIF	1182.65	(0, 2880]	373.281	3008.12	(3000.0, 3500.0]
20190618-conc_HighZoom--W0000--P0002-T0101--0001	20190618	20190618-conc	DIF	1418.55	(0, 2880]	351.531	3023.73	(3000.0, 3500.0]
20190618-conc_HighZoom--W0000--P0002-T0105--0001	20190618	20190618-conc	DIF	1459.2	(0, 2880]	329.484	3107.48	(3000.0, 3500.0]
20190618-conc_HighZoom--W0000--P0002-T0121--0001	20190618	20190618-conc	DIF	1619.73	(0, 2880]	329.688	3358.27	(3000.0, 3500.0]
20190618-conc_HighZoom--W0000--P0002-T0124--0003	20190618	20190618-conc	DIF	1648.65	(0, 2880]	366.75	3188.69	(3000.0, 3500.0]
20190618-conc_HighZoom--W0000--P0002-T0142--0004	20190618	20190618-conc	DIF	1828.73	(0, 2880]	340.516	3241.75	(3000.0, 3500.0]
20190618-conc_HighZoom--W0000--P0002-T0142--0005	20190618	20190618-conc	DIF	1828.73	(0, 2880]	461.094	3307.28	(3000.0, 3500.0]
20190618-conc_HighZoom--W0000--P0002-T0146--0001	20190618	20190618-conc	DIF	1869.43	(0, 2880]	261.609	3016.25	(3000.0, 3500.0]
20190618-conc_HighZoom--W0000--P0002-T0147--0002	20190618	20190618-conc	DIF	1878.95	(0, 2880]	305.734	3340.16	(3000.0, 3500.0]
20190618-conc_HighZoom--W0000--P0002-T0158--0005	20190618	20190618-conc	DIF	1989.72	(0, 2880]	406.828	3138.56	(3000.0, 3500.0]
20190618-conc_HighZoom--W0000--P0002-T0171--0003	20190618	20190618-conc	DIF	2119.05	(0, 2880]	381.047	3472.34	(3000.0, 3500.0]
20190618-conc_HighZoom--W0000--P0002-T0172--0007	20190618	20190618-conc	DIF	2130.37	(0, 2880]	498.797	3093.19	(3000.0, 3500.0]
20190618-conc_HighZoom--W0000--P0002-T0175--0004	20190618	20190618-conc	DIF	2159.75	(0, 2880]	304.266	3040.59	(3000.0, 3500.0]
20190618-conc_HighZoom--W0000--P0002-T0181--0001	20190618	20190618-conc	DIF	2219.82	(0, 2880]	392.156	3262.33	(3000.0, 3500.0]
20190618-conc_HighZoom--W0000--P0002-T0187--0004	20190618	20190618-conc	DIF	2280.72	(0, 2880]	338.625	3332.45	(3000.0, 3500.0]
20190618-conc_HighZoom--W0000--P0002-T0199--0006	20190618	20190618-conc	DIF	2399.35	(0, 2880]	418.75	3127.78	(3000.0, 3500.0]
20190618-conc_HighZoom--W0000--P0002-T0203--0006	20190618	20190618-conc	DIF	2440.73	(0, 2880]	396.484	3100.69	(3000.0, 3500.0]
20190618-conc_HighZoom--W0000--P0002-T0204--0005	20190618	20190618-conc	DIF	2450.78	(0, 2880]	351.516	3134.48	(3000.0, 3500.0]
20190618-conc_HighZoom--W0000--P0002-T0206--0006	20190618	20190618-conc	DIF	2470.53	(0, 2880]	431.969	3052.45	(3000.0, 3500.0]
20190618-conc_HighZoom--W0000--P0002-T0221--0002	20190618	20190618-conc	DIF	2623.48	(0, 2880]	374.5	3202.7	(3000.0, 3500.0]
20190618-conc_HighZoom--W0000--P0002-T0222--0008	20190618	20190618-conc	DIF	2634.95	(0, 2880]	401.062	3280.41	(3000.0, 3500.0]
20190618-conc_HighZoom--W0000--P0002-T0224--0007	20190618	20190618-conc	DIF	2657.88	(0, 2880]	466.297	3440.94	(3000.0, 3500.0]
20190827-181922_HighZoom--W0000--P0002-T0015--0002	20190827	20190827-181922	DIF	3323.63	(2880, 5760]	453.156	3023	(3000.0, 3500.0]
20190827-181922_HighZoom--W0000--P0002-T0018--0001	20190827	20190827-181922	DIF	3353.47	(2880, 5760]	319.469	3133.2	(3000.0, 3500.0]
20190827-181922_HighZoom--W0000--P0002-T0022--0001	20190827	20190827-181922	DIF	3393.48	(2880, 5760]	304.812	3018.09	(3000.0, 3500.0]
20190827-181922_HighZoom--W0000--P0002-T0027--0002	20190827	20190827-181922	DIF	3444.2	(2880, 5760]	457.672	3378.81	(3000.0, 3500.0]
20190827-181922_HighZoom--W0000--P0002-T0032--0002	20190827	20190827-181922	DIF	3494.8	(2880, 5760]	323.688	3231.41	(3000.0, 3500.0]
20190827-181922_HighZoom--W0000--P0002-T0032--0004	20190827	20190827-181922	DIF	3494.8	(2880, 5760]	259.938	3137.78	(3000.0, 3500.0]
20190827-181922_HighZoom--W0000--P0002-T0035--0000	20190827	20190827-181922	DIF	3524.82	(2880, 5760]	300.766	3028.03	(3000.0, 3500.0]
20190827-181922_HighZoom--W0000--P0002-T0041--0000	20190827	20190827-181922	DIF	3585.62	(2880, 5760]	301.609	3320.02	(3000.0, 3500.0]
20190827-181922_HighZoom--W0000--P0002-T0045--0003	20190827	20190827-181922	DIF	3625.65	(2880, 5760]	383.422	3107.16	(3000.0, 3500.0]
20190827-181922_HighZoom--W0000--P0002-T0049--0003	20190827	20190827-181922	DIF	3666.93	(2880, 5760]	263.781	3026.17	(3000.0, 3500.0]
20190827-181922_HighZoom--W0000--P0002-T0050--0006	20190827	20190827-181922	DIF	3677.62	(2880, 5760]	304.109	3073.52	(3000.0, 3500.0]
20190827-181922_HighZoom--W0000--P0002-T0053--0001	20190827	20190827-181922	DIF	3709.73	(2880, 5760]	281.156	3153.09	(3000.0, 3500.0]
20190827-181922_HighZoom--W0000--P0002-T0055--0003	20190827	20190827-181922	DIF	3731.4	(2880, 5760]	241.203	3102.64	(3000.0, 3500.0]
20190827-181922_HighZoom--W0000--P0002-T0057--0000	20190827	20190827-181922	DIF	3752.48	(2880, 5760]	287.703	3045.7	(3000.0, 3500.0]
20190827-181922_HighZoom--W0000--P0002-T0063--0004	20190827	20190827-181922	DIF	3813.9	(2880, 5760]	309.562	3235.2	(3000.0, 3500.0]
20190827-181922_HighZoom--W0000--P0002-T0066--0001	20190827	20190827-181922	DIF	3845.1	(2880, 5760]	449.359	3030.05	(3000.0, 3500.0]
20190827-181922_HighZoom--W0000--P0002-T0068--0002	20190827	20190827-181922	DIF	3866.82	(2880, 5760]	282.297	3071.47	(3000.0, 3500.0]
20190827-181922_HighZoom--W0000--P0002-T0069--0005	20190827	20190827-181922	DIF	3879	(2880, 5760]	400.625	3300.31	(3000.0, 3500.0]
20190827-181922_HighZoom--W0000--P0002-T0070--0001	20190827	20190827-181922	DIF	3890.22	(2880, 5760]	370.656	3326.02	(3000.0, 3500.0]
20190827-181922_HighZoom--W0000--P0002-T0084--0004	20190827	20190827-181922	DIF	4046.18	(2880, 5760]	409.516	3136.47	(3000.0, 3500.0]
20190827-181922_HighZoom--W0000--P0002-T0085--0000	20190827	20190827-181922	DIF	4056.7	(2880, 5760]	436.891	3406.45	(3000.0, 3500.0]
20190827-181922_HighZoom--W0000--P0002-T0087--0000	20190827	20190827-181922	DIF	4079.08	(2880, 5760]	345.375	3187.33	(3000.0, 3500.0]
20190827-181922_HighZoom--W0000--P0002-T0089--0005	20190827	20190827-181922	DIF	4100.98	(2880, 5760]	349.609	3166.44	(3000.0, 3500.0]
20190827-181922_HighZoom--W0000--P0002-T0091--0004	20190827	20190827-181922	DIF	4122.85	(2880, 5760]	388.281	3032.16	(3000.0, 3500.0]
20190827-181922_HighZoom--W0000--P0002-T0109--0003	20190827	20190827-181922	DIF	4308.52	(2880, 5760]	356.281	3080.5	(3000.0, 3500.0]
20190827-181922_HighZoom--W0000--P0002-T0112--0004	20190827	20190827-181922	DIF	4339.8	(2880, 5760]	325.547	3075.94	(3000.0, 3500.0]
20190827-181922_HighZoom--W0000--P0002-T0113--0002	20190827	20190827-181922	DIF	4350.13	(2880, 5760]	399.938	3161.69	(3000.0, 3500.0]
20190827-181922_HighZoom--W0000--P0002-T0119--0003	20190827	20190827-181922	DIF	4412.65	(2880, 5760]	423.188	3048.38	(3000.0, 3500.0]
20190827-181922_HighZoom--W0000--P0002-T0122--0005	20190827	20190827-181922	DIF	4441.9	(2880, 5760]	384.891	3135.89	(3000.0, 3500.0]
20190827-181922_HighZoom--W0000--P0002-T0123--0003	20190827	20190827-181922	DIF	4454.05	(2880, 5760]	371.703	3177.03	(3000.0, 3500.0]
20190827-181922_HighZoom--W0000--P0002-T0125--0000	20190827	20190827-181922	DIF	4475.58	(2880, 5760]	349.562	3010.3	(3000.0, 3500.0]
20190827-181922_HighZoom--W0000--P0002-T0126--0000	20190827	20190827-181922	DIF	4485.42	(2880, 5760]	301.844	3075.62	(3000.0, 3500.0]
20190827-181922_HighZoom--W0000--P0002-T0130--0000	20190827	20190827-181922	DIF	4531.27	(2880, 5760]	495.312	3250.86	(3000.0, 3500.0]
20190827-181922_HighZoom--W0000--P0002-T0134--0001	20190827	20190827-181922	DIF	4575.7	(2880, 5760]	415.328	3045.69	(3000.0, 3500.0]
20190827-181922_HighZoom--W0000--P0002-T0167--0001	20190827	20190827-181922	DIF	4943.58	(2880, 5760]	402.859	3106.81	(3000.0, 3500.0]
20190827-181922_HighZoom--W0000--P0002-T0170--0000	20190827	20190827-181922	DIF	4978.42	(2880, 5760]	360.438	3021.38	(3000.0, 3500.0]
20190827-181922_HighZoom--W0000--P0002-T0177--0001	20190827	20190827-181922	DIF	5064.47	(2880, 5760]	350.109	3003.59	(3000.0, 3500.0]
20190827-181922_HighZoom--W0000--P0002-T0177--0004	20190827	20190827-181922	DIF	5064.47	(2880, 5760]	331.031	3234.2	(3000.0, 3500.0]
20190827-181922_HighZoom--W0000--P0002-T0179--0001	20190827	20190827-181922	DIF	5089	(2880, 5760]	356.984	3131.77	(3000.0, 3500.0]
20190827-181922_HighZoom--W0000--P0002-T0181--0004	20190827	20190827-181922	DIF	5111.85	(2880, 5760]	326.828	3165.55	(3000.0, 3500.0]
20190827-181922_HighZoom--W0000--P0002-T0182--0000	20190827	20190827-181922	DIF	5125.07	(2880, 5760]	336.109	3333.48	(3000.0, 3500.0]
20190827-181922_HighZoom--W0000--P0002-T0182--0005	20190827	20190827-181922	DIF	5125.07	(2880, 5760]	403.703	3139.02	(3000.0, 3500.0]
20190827-181922_HighZoom--W0000--P0002-T0190--0000	20190827	20190827-181922	DIF	5220.67	(2880, 5760]	316.312	3430.31	(3000.0, 3500.0]
20190827-181922_HighZoom--W0000--P0002-T0217--0002	20190827	20190827-181922	DIF	5527.45	(2880, 5760]	318.516	3045.42	(3000.0, 3500.0]
20190827-181922_HighZoom--W0000--P0002-T0236--0003	20190827	20190827-181922	DIF	5741.43	(2880, 5760]	327.453	3103.55	(3000.0, 3500.0]
20190827-181922_HighZoom--W0000--P0002-T0245--0000	20190827	20190827-181922	DIF	5851.78	(5760, 8640]	354.484	3215.06	(3000.0, 3500.0]
20190827-181922_HighZoom--W0000--P0002-T0246--0002	20190827	20190827-181922	DIF	5863.4	(5760, 8640]	385.203	3100.08	(3000.0, 3500.0]
20190827-181922_HighZoom--W0000--P0002-T0247--0001	20190827	20190827-181922	DIF	5875.98	(5760, 8640]	335.406	3204.45	(3000.0, 3500.0]
20190827-181922_HighZoom--W0000--P0002-T0251--0001	20190827	20190827-181922	DIF	5920	(5760, 8640]	363.375	3384.8	(3000.0, 3500.0]
20190827-181922_HighZoom--W0000--P0002-T0257--0000	20190827	20190827-181922	DIF	5988.53	(5760, 8640]	316.062	3056.94	(3000.0, 3500.0]
20190827-181922_HighZoom--W0000--P0002-T0260--0001	20190827	20190827-181922	DIF	6031.55	(5760, 8640]	414.656	3241.08	(3000.0, 3500.0]
20190827-181922_HighZoom--W0000--P0002-T0268--0001	20190827	20190827-181922	DIF	6134.13	(5760, 8640]	259.031	3185.75	(3000.0, 3500.0]
20190827-181922_HighZoom--W0000--P0002-T0283--0001	20190827	20190827-181922	DIF	6331.83	(5760, 8640]	353.375	3072.66	(3000.0, 3500.0]
20190827-181922_HighZoom--W0000--P0002-T0288--0000	20190827	20190827-181922	DIF	6405.85	(5760, 8640]	409.141	3108.92	(3000.0, 3500.0]
20190827-181922_HighZoom--W0000--P0002-T0294--0001	20190827	20190827-181922	DIF	6486.02	(5760, 8640]	272.109	3108.83	(3000.0, 3500.0]
20190827-181922_HighZoom--W0000--P0002-T0305--0004	20190827	20190827-181922	DIF	6628.07	(5760, 8640]	323.672	3045.94	(3000.0, 3500.0]
20190827-181922_HighZoom--W0000--P0002-T0338--0002	20190827	20190827-181922	DIF	7116.02	(5760, 8640]	296.641	3315.53	(3000.0, 3500.0]
20190827-181922_HighZoom--W0000--P0002-T0349--0004	20190827	20190827-181922	DIF	7275.58	(5760, 8640]	293.953	3132.83	(3000.0, 3500.0]
20190827-181922_HighZoom--W0000--P0002-T0353--0003	20190827	20190827-181922	DIF	7339.67	(5760, 8640]	311.281	3221.58	(3000.0, 3500.0]
20200725-142832_HighZoom--W0000--P0002-T0056--0002	20200724	20200725-142832	DIF	3287.17	(2880, 5760]	472.5	3168.72	(3000.0, 3500.0]
20200728-174144_HighZoom--W0000--P0002-T0070--0000	20200728	20200728-174144	DIF	992.583	(0, 2880]	416.203	3012.48	(3000.0, 3500.0]
20200728-174144_HighZoom--W0000--P0002-T0086--0008	20200728	20200728-174144	DIF	1152.7	(0, 2880]	343.719	3248.95	(3000.0, 3500.0]
20200807-174159_HighZoom--W0000--P0003-T0143--0002	20200807	20200807-174159	DIF	4672.5	(2880, 5760]	356.609	3420.52	(3000.0, 3500.0]
20190227-182447_HighZoom--W0000--P0002-T0061--0000	20190227	20190227-182447	DIF	1021.68	(0, 2880]	188.062	2151.27	(2000.0, 2500.0]
20190227-182447_HighZoom--W0000--P0002-T0076--0001	20190227	20190227-182447	DIF	1172.42	(0, 2880]	256.375	2247.33	(2000.0, 2500.0]
20190227-182447_HighZoom--W0000--P0002-T0103--0000	20190227	20190227-182447	DIF	1444.2	(0, 2880]	180.453	2234.77	(2000.0, 2500.0]
20190227-182447_HighZoom--W0000--P0002-T0110--0003	20190227	20190227-182447	DIF	1513.72	(0, 2880]	201.469	2474.52	(2000.0, 2500.0]
20190227-182447_HighZoom--W0000--P0002-T0118--0000	20190227	20190227-182447	DIF	1593.43	(0, 2880]	252.766	2474.55	(2000.0, 2500.0]
20190227-182447_HighZoom--W0000--P0002-T0122--0001	20190227	20190227-182447	DIF	1632.08	(0, 2880]	259.078	2435.59	(2000.0, 2500.0]
20190227-182447_HighZoom--W0000--P0002-T0126--0001	20190227	20190227-182447	DIF	1672.75	(0, 2880]	325.766	2393.97	(2000.0, 2500.0]
20190227-182447_HighZoom--W0000--P0002-T0126--0003	20190227	20190227-182447	DIF	1672.75	(0, 2880]	209.703	2215.03	(2000.0, 2500.0]
20190227-182447_HighZoom--W0000--P0002-T0147--0000	20190227	20190227-182447	DIF	1883.67	(0, 2880]	184.344	2286.72	(2000.0, 2500.0]
20190227-182447_HighZoom--W0000--P0002-T0148--0000	20190227	20190227-182447	DIF	1892.97	(0, 2880]	215.281	2196.44	(2000.0, 2500.0]
20190227-182447_HighZoom--W0000--P0002-T0151--0001	20190227	20190227-182447	DIF	1922.33	(0, 2880]	294.125	2417.61	(2000.0, 2500.0]
20190227-182447_HighZoom--W0000--P0002-T0161--0002	20190227	20190227-182447	DIF	2023.27	(0, 2880]	286.859	2472.48	(2000.0, 2500.0]
20190227-182447_HighZoom--W0000--P0002-T0161--0003	20190227	20190227-182447	DIF	2023.27	(0, 2880]	249.703	2313.95	(2000.0, 2500.0]
20190227-182447_HighZoom--W0000--P0002-T0164--0003	20190227	20190227-182447	DIF	2052.48	(0, 2880]	266.984	2214.09	(2000.0, 2500.0]
20190227-182447_HighZoom--W0000--P0002-T0169--0000	20190227	20190227-182447	DIF	2103.63	(0, 2880]	226.703	2428.33	(2000.0, 2500.0]
20190227-182447_HighZoom--W0000--P0002-T0175--0001	20190227	20190227-182447	DIF	2164.38	(0, 2880]	339.219	2383.69	(2000.0, 2500.0]
20190227-182447_HighZoom--W0000--P0002-T0176--0002	20190227	20190227-182447	DIF	2173.22	(0, 2880]	278.641	2263.61	(2000.0, 2500.0]
20190227-182447_HighZoom--W0000--P0002-T0176--0003	20190227	20190227-182447	DIF	2173.22	(0, 2880]	232.109	2316.84	(2000.0, 2500.0]
20190227-182447_HighZoom--W0000--P0002-T0178--0000	20190227	20190227-182447	DIF	2193.25	(0, 2880]	276.219	2397.59	(2000.0, 2500.0]
20190227-182447_HighZoom--W0000--P0002-T0180--0003	20190227	20190227-182447	DIF	2213.87	(0, 2880]	202.344	2038.3	(2000.0, 2500.0]
20190227-182447_HighZoom--W0000--P0002-T0184--0003	20190227	20190227-182447	DIF	2253.27	(0, 2880]	291.609	2366	(2000.0, 2500.0]
20190227-182447_HighZoom--W0000--P0002-T0186--0002	20190227	20190227-182447	DIF	2275.18	(0, 2880]	274.234	2460.73	(2000.0, 2500.0]
20190227-182447_HighZoom--W0000--P0002-T0187--0002	20190227	20190227-182447	DIF	2283.97	(0, 2880]	273.953	2453.5	(2000.0, 2500.0]
20190227-182447_HighZoom--W0000--P0002-T0189--0000	20190227	20190227-182447	DIF	2304.62	(0, 2880]	231.641	2326.81	(2000.0, 2500.0]
20190227-182447_HighZoom--W0000--P0002-T0196--0000	20190227	20190227-182447	DIF	2374.05	(0, 2880]	250.656	2333.97	(2000.0, 2500.0]
20190227-182447_HighZoom--W0000--P0002-T0196--0001	20190227	20190227-182447	DIF	2374.05	(0, 2880]	282.922	2421.06	(2000.0, 2500.0]
20190227-182447_HighZoom--W0000--P0002-T0197--0000	20190227	20190227-182447	DIF	2382.82	(0, 2880]	224.422	2216.05	(2000.0, 2500.0]
20190227-182447_HighZoom--W0000--P0002-T0197--0001	20190227	20190227-182447	DIF	2382.82	(0, 2880]	265.016	2225.48	(2000.0, 2500.0]
20190227-182447_HighZoom--W0000--P0002-T0202--0000	20190227	20190227-182447	DIF	2434.15	(0, 2880]	229.516	2183.52	(2000.0, 2500.0]
20190227-182447_HighZoom--W0000--P0002-T0204--0000	20190227	20190227-182447	DIF	2453.08	(0, 2880]	258.266	2370	(2000.0, 2500.0]
20190227-182447_HighZoom--W0000--P0002-T0206--0001	20190227	20190227-182447	DIF	2474.32	(0, 2880]	244.328	2379.45	(2000.0, 2500.0]
20190227-182447_HighZoom--W0000--P0002-T0211--0001	20190227	20190227-182447	DIF	2524.23	(0, 2880]	296.219	2305.84	(2000.0, 2500.0]
20190227-182447_HighZoom--W0000--P0002-T0211--0003	20190227	20190227-182447	DIF	2524.23	(0, 2880]	250.766	2439.09	(2000.0, 2500.0]
20190227-182447_HighZoom--W0000--P0002-T0214--0009	20190227	20190227-182447	DIF	2556.13	(0, 2880]	322.375	2392.94	(2000.0, 2500.0]
20190227-182447_HighZoom--W0000--P0002-T0215--0012	20190227	20190227-182447	DIF	2568.47	(0, 2880]	284.875	2262.16	(2000.0, 2500.0]
20190227-182447_HighZoom--W0000--P0002-T0217--0002	20190227	20190227-182447	DIF	2595.12	(0, 2880]	249.469	2212.95	(2000.0, 2500.0]
20190227-182447_HighZoom--W0000--P0002-T0218--0001	20190227	20190227-182447	DIF	2606.2	(0, 2880]	174.172	2129.95	(2000.0, 2500.0]
20190227-182447_HighZoom--W0000--P0002-T0219--0001	20190227	20190227-182447	DIF	2616.15	(0, 2880]	272.781	2173.92	(2000.0, 2500.0]
20190227-182447_HighZoom--W0000--P0002-T0224--0001	20190227	20190227-182447	DIF	2668.88	(0, 2880]	275.5	2222.22	(2000.0, 2500.0]
20190227-182447_HighZoom--W0000--P0002-T0225--0001	20190227	20190227-182447	DIF	2679.05	(0, 2880]	256.438	2274.78	(2000.0, 2500.0]
20190227-182447_HighZoom--W0000--P0002-T0229--0000	20190227	20190227-182447	DIF	2720.47	(0, 2880]	269.859	2266.12	(2000.0, 2500.0]
20190227-182447_HighZoom--W0000--P0002-T0234--0000	20190227	20190227-182447	DIF	2769.63	(0, 2880]	341.438	2270.42	(2000.0, 2500.0]
20190227-182447_HighZoom--W0000--P0002-T0244--0005	20190227	20190227-182447	DIF	2873.57	(0, 2880]	271.891	2363.05	(2000.0, 2500.0]
20190227-182447_HighZoom--W0000--P0002-T0244--0007	20190227	20190227-182447	DIF	2873.57	(0, 2880]	269.891	2327.8	(2000.0, 2500.0]
20190227-182447_HighZoom--W0000--P0002-T0245--0007	20190227	20190227-182447	DIF	2889.03	(2880, 5760]	286.125	2343.2	(2000.0, 2500.0]
20190227-182447_HighZoom--W0000--P0002-T0251--0003	20190227	20190227-182447	DIF	2951.72	(2880, 5760]	301.141	2243.66	(2000.0, 2500.0]
20190227-182447_HighZoom--W0000--P0002-T0256--0007	20190227	20190227-182447	DIF	3003.85	(2880, 5760]	286.594	2296.39	(2000.0, 2500.0]
20190227-182447_HighZoom--W0000--P0002-T0257--0005	20190227	20190227-182447	DIF	3015.88	(2880, 5760]	310.312	2226.61	(2000.0, 2500.0]
20190227-182447_HighZoom--W0000--P0002-T0260--0004	20190227	20190227-182447	DIF	3051.15	(2880, 5760]	313.75	2329.28	(2000.0, 2500.0]
20190227-182447_HighZoom--W0000--P0002-T0262--0000	20190227	20190227-182447	DIF	3072.12	(2880, 5760]	274.031	2411.02	(2000.0, 2500.0]
20190227-182447_HighZoom--W0000--P0002-T0263--0000	20190227	20190227-182447	DIF	3082.22	(2880, 5760]	300.609	2124.56	(2000.0, 2500.0]
20190227-182447_HighZoom--W0000--P0002-T0265--0001	20190227	20190227-182447	DIF	3103.63	(2880, 5760]	326.953	2463.8	(2000.0, 2500.0]
20190227-182447_HighZoom--W0000--P0002-T0265--0005	20190227	20190227-182447	DIF	3103.63	(2880, 5760]	235.875	2117.77	(2000.0, 2500.0]
20190227-182447_HighZoom--W0000--P0002-T0265--0007	20190227	20190227-182447	DIF	3103.63	(2880, 5760]	270.594	2356.33	(2000.0, 2500.0]
20190227-182447_HighZoom--W0000--P0002-T0265--0013	20190227	20190227-182447	DIF	3103.63	(2880, 5760]	305.797	2351.81	(2000.0, 2500.0]
20190227-182447_HighZoom--W0000--P0002-T0266--0004	20190227	20190227-182447	DIF	3118.22	(2880, 5760]	228.25	2064.53	(2000.0, 2500.0]
20190227-182447_HighZoom--W0000--P0002-T0266--0005	20190227	20190227-182447	DIF	3118.22	(2880, 5760]	232.984	2293.47	(2000.0, 2500.0]
20190227-182447_HighZoom--W0000--P0002-T0267--0000	20190227	20190227-182447	DIF	3131.2	(2880, 5760]	265.547	2334.8	(2000.0, 2500.0]
20190227-182447_HighZoom--W0000--P0002-T0269--0001	20190227	20190227-182447	DIF	3151.28	(2880, 5760]	257.578	2261.92	(2000.0, 2500.0]
20190227-182447_HighZoom--W0000--P0002-T0270--0002	20190227	20190227-182447	DIF	3160.68	(2880, 5760]	257.641	2263.48	(2000.0, 2500.0]
20190227-182447_HighZoom--W0000--P0002-T0271--0001	20190227	20190227-182447	DIF	3173.65	(2880, 5760]	280.141	2199.08	(2000.0, 2500.0]
20190227-182447_HighZoom--W0000--P0002-T0271--0002	20190227	20190227-182447	DIF	3173.65	(2880, 5760]	192.609	2136.38	(2000.0, 2500.0]
20190227-182447_HighZoom--W0000--P0002-T0272--0000	20190227	20190227-182447	DIF	3187.7	(2880, 5760]	290.531	2249	(2000.0, 2500.0]
20190227-182447_HighZoom--W0000--P0002-T0272--0004	20190227	20190227-182447	DIF	3187.7	(2880, 5760]	238.5	2086.56	(2000.0, 2500.0]
20190227-182447_HighZoom--W0000--P0002-T0272--0008	20190227	20190227-182447	DIF	3187.7	(2880, 5760]	239.875	2394.78	(2000.0, 2500.0]
20190227-182447_HighZoom--W0000--P0002-T0276--0004	20190227	20190227-182447	DIF	3229.62	(2880, 5760]	183.641	2137.22	(2000.0, 2500.0]
20190227-182447_HighZoom--W0000--P0002-T0276--0006	20190227	20190227-182447	DIF	3229.62	(2880, 5760]	272.156	2398.41	(2000.0, 2500.0]
20190227-182447_HighZoom--W0000--P0002-T0282--0001	20190227	20190227-182447	DIF	3292.92	(2880, 5760]	229.406	2115.11	(2000.0, 2500.0]
20190227-182447_HighZoom--W0000--P0002-T0327--0005	20190227	20190227-182447	DIF	3845	(2880, 5760]	302.609	2298.61	(2000.0, 2500.0]
20190227-182447_HighZoom--W0000--P0002-T0330--0003	20190227	20190227-182447	DIF	3877.92	(2880, 5760]	255.828	2130.39	(2000.0, 2500.0]
20190227-182447_HighZoom--W0000--P0002-T0334--0002	20190227	20190227-182447	DIF	3930.27	(2880, 5760]	278.719	2444.59	(2000.0, 2500.0]
20190227-182447_HighZoom--W0000--P0002-T0334--0003	20190227	20190227-182447	DIF	3930.27	(2880, 5760]	285.016	2335.33	(2000.0, 2500.0]
20190227-182447_HighZoom--W0000--P0002-T0343--0001	20190227	20190227-182447	DIF	4059.05	(2880, 5760]	204.453	2410.84	(2000.0, 2500.0]
20190227-182447_HighZoom--W0000--P0002-T0388--0000	20190227	20190227-182447	DIF	5022.52	(2880, 5760]	173.094	2310.64	(2000.0, 2500.0]
20190618-conc_HighZoom--W0000--P0002-T0038--0002	20190618	20190618-conc	DIF	791.85	(0, 2880]	199.641	2455.67	(2000.0, 2500.0]
20190618-conc_HighZoom--W0000--P0002-T0086--0001	20190618	20190618-conc	DIF	1272.17	(0, 2880]	281.906	2496.86	(2000.0, 2500.0]
20190618-conc_HighZoom--W0000--P0002-T0102--0001	20190618	20190618-conc	DIF	1428.38	(0, 2880]	211.938	2098.44	(2000.0, 2500.0]
20190618-conc_HighZoom--W0000--P0002-T0123--0002	20190618	20190618-conc	DIF	1638.6	(0, 2880]	325.344	2343.38	(2000.0, 2500.0]
20190618-conc_HighZoom--W0000--P0002-T0123--0003	20190618	20190618-conc	DIF	1638.6	(0, 2880]	236.984	2413.17	(2000.0, 2500.0]
20190618-conc_HighZoom--W0000--P0002-T0129--0001	20190618	20190618-conc	DIF	1699.23	(0, 2880]	199.766	2459.41	(2000.0, 2500.0]
20190618-conc_HighZoom--W0000--P0002-T0147--0003	20190618	20190618-conc	DIF	1878.95	(0, 2880]	245.312	2229.56	(2000.0, 2500.0]
20190618-conc_HighZoom--W0000--P0002-T0153--0003	20190618	20190618-conc	DIF	1940.15	(0, 2880]	239.188	2133.3	(2000.0, 2500.0]
20190618-conc_HighZoom--W0000--P0002-T0155--0005	20190618	20190618-conc	DIF	1960.13	(0, 2880]	322.922	2282.11	(2000.0, 2500.0]
20190618-conc_HighZoom--W0000--P0002-T0157--0002	20190618	20190618-conc	DIF	1980.13	(0, 2880]	292.797	2494.56	(2000.0, 2500.0]
20190618-conc_HighZoom--W0000--P0002-T0158--0004	20190618	20190618-conc	DIF	1989.72	(0, 2880]	264.062	2247.11	(2000.0, 2500.0]
20190618-conc_HighZoom--W0000--P0002-T0163--0003	20190618	20190618-conc	DIF	2038.97	(0, 2880]	297.547	2483.02	(2000.0, 2500.0]
20190618-conc_HighZoom--W0000--P0002-T0168--0005	20190618	20190618-conc	DIF	2092.23	(0, 2880]	326.781	2091.38	(2000.0, 2500.0]
20190618-conc_HighZoom--W0000--P0002-T0170--0003	20190618	20190618-conc	DIF	2109.03	(0, 2880]	309.953	2497.62	(2000.0, 2500.0]
20190618-conc_HighZoom--W0000--P0002-T0170--0004	20190618	20190618-conc	DIF	2109.03	(0, 2880]	236	2385.28	(2000.0, 2500.0]
20190618-conc_HighZoom--W0000--P0002-T0172--0006	20190618	20190618-conc	DIF	2130.37	(0, 2880]	275.219	2312.14	(2000.0, 2500.0]
20190618-conc_HighZoom--W0000--P0002-T0174--0003	20190618	20190618-conc	DIF	2150.38	(0, 2880]	321.469	2191.11	(2000.0, 2500.0]
20190618-conc_HighZoom--W0000--P0002-T0179--0005	20190618	20190618-conc	DIF	2201.7	(0, 2880]	296.594	2409.64	(2000.0, 2500.0]
20190618-conc_HighZoom--W0000--P0002-T0180--0003	20190618	20190618-conc	DIF	2209.82	(0, 2880]	264.078	2184.33	(2000.0, 2500.0]
20190618-conc_HighZoom--W0000--P0002-T0182--0003	20190618	20190618-conc	DIF	2231.15	(0, 2880]	256.766	2144.09	(2000.0, 2500.0]
20190618-conc_HighZoom--W0000--P0002-T0190--0003	20190618	20190618-conc	DIF	2310.57	(0, 2880]	213.125	2443.23	(2000.0, 2500.0]
20190618-conc_HighZoom--W0000--P0002-T0199--0003	20190618	20190618-conc	DIF	2399.35	(0, 2880]	215.844	2351.67	(2000.0, 2500.0]
20190618-conc_HighZoom--W0000--P0002-T0202--0003	20190618	20190618-conc	DIF	2430.05	(0, 2880]	212.047	2330.52	(2000.0, 2500.0]
20190618-conc_HighZoom--W0000--P0002-T0203--0002	20190618	20190618-conc	DIF	2440.73	(0, 2880]	264.484	2163.72	(2000.0, 2500.0]
20190618-conc_HighZoom--W0000--P0002-T0206--0002	20190618	20190618-conc	DIF	2470.53	(0, 2880]	298.047	2332.94	(2000.0, 2500.0]
20190618-conc_HighZoom--W0000--P0002-T0212--0003	20190618	20190618-conc	DIF	2531.3	(0, 2880]	293.281	2357.66	(2000.0, 2500.0]
20190618-conc_HighZoom--W0000--P0002-T0213--0004	20190618	20190618-conc	DIF	2541.28	(0, 2880]	366.953	2334.19	(2000.0, 2500.0]
20190618-conc_HighZoom--W0000--P0002-T0214--0006	20190618	20190618-conc	DIF	2552.43	(0, 2880]	255.672	2310.06	(2000.0, 2500.0]
20190618-conc_HighZoom--W0000--P0002-T0215--0001	20190618	20190618-conc	DIF	2563.87	(0, 2880]	304.094	2232.16	(2000.0, 2500.0]
20190618-conc_HighZoom--W0000--P0002-T0216--0003	20190618	20190618-conc	DIF	2570.88	(0, 2880]	230.406	2181.77	(2000.0, 2500.0]
20190618-conc_HighZoom--W0000--P0002-T0217--0005	20190618	20190618-conc	DIF	2581.6	(0, 2880]	299.188	2205.92	(2000.0, 2500.0]
20190618-conc_HighZoom--W0000--P0002-T0218--0006	20190618	20190618-conc	DIF	2593.15	(0, 2880]	292.734	2356.22	(2000.0, 2500.0]
20190618-conc_HighZoom--W0000--P0002-T0220--0004	20190618	20190618-conc	DIF	2612.83	(0, 2880]	306.641	2256.59	(2000.0, 2500.0]
20190618-conc_HighZoom--W0000--P0002-T0220--0009	20190618	20190618-conc	DIF	2612.83	(0, 2880]	243.859	2016.61	(2000.0, 2500.0]
20190618-conc_HighZoom--W0000--P0002-T0221--0008	20190618	20190618-conc	DIF	2623.48	(0, 2880]	346.312	2325.17	(2000.0, 2500.0]
20190618-conc_HighZoom--W0000--P0002-T0222--0003	20190618	20190618-conc	DIF	2634.95	(0, 2880]	364.547	2178.31	(2000.0, 2500.0]
20190618-conc_HighZoom--W0000--P0002-T0222--0006	20190618	20190618-conc	DIF	2634.95	(0, 2880]	380.359	2369.17	(2000.0, 2500.0]
20190618-conc_HighZoom--W0000--P0002-T0222--0009	20190618	20190618-conc	DIF	2634.95	(0, 2880]	353.297	2240.42	(2000.0, 2500.0]
20190618-conc_HighZoom--W0000--P0002-T0224--0005	20190618	20190618-conc	DIF	2657.88	(0, 2880]	313.531	2170.17	(2000.0, 2500.0]
20190618-conc_HighZoom--W0000--P0002-T0225--0004	20190618	20190618-conc	DIF	2668.4	(0, 2880]	300.812	2440.12	(2000.0, 2500.0]
20190618-conc_HighZoom--W0000--P0002-T0226--0004	20190618	20190618-conc	DIF	2679.13	(0, 2880]	311.078	2457.34	(2000.0, 2500.0]
20190618-conc_HighZoom--W0000--P0002-T0226--0006	20190618	20190618-conc	DIF	2679.13	(0, 2880]	394.938	2379.98	(2000.0, 2500.0]
20190618-conc_HighZoom--W0000--P0002-T0229--0004	20190618	20190618-conc	DIF	2711.18	(0, 2880]	326.062	2223.03	(2000.0, 2500.0]
20190618-conc_HighZoom--W0000--P0002-T0229--0005	20190618	20190618-conc	DIF	2711.18	(0, 2880]	333.641	2310.8	(2000.0, 2500.0]
[truncated: 2,824 more rows]
