# Supplementary material for: Cell state-specific cytoplasmic density controls spindle architecture and scaling
Source: Nat Cell Biol. 2025 Jun 13;27(6):959–71. doi: 10.1038/s41556-025-01678-x (PMC12173940; doi:10.1038/s41556-025-01678-x)
Supplement: Supplementary file 12 — Statistical Source Data. [file 41556_2025_1678_MOESM12_ESM.xlsx]

## Sheet: Figure 2b
Time_s	Normalised_Signal_FRAP	Normalised_Signal_Control	Experiment	Cell_ID	Condition	Normalised_Signal_Corrected
0	0.961518	0.858209	20241209	20241209_R1E309_FRAP_01_FBS_008	ESCs	1.1203780718336476
1.3	0.989163	0.856067	20241209	20241209_R1E309_FRAP_01_FBS_008	ESCs	1.1554730139478466
2.598	1	0.830256	20241209	20241209_R1E309_FRAP_01_FBS_008	ESCs	1.2044473103151812
5.198	0.17792	0.778796	20241209	20241209_R1E309_FRAP_01_FBS_008	ESCs	0.22845536923237209
6.495	0.218608	0.7811	20241209	20241209_R1E309_FRAP_01_FBS_008	ESCs	0.2798720584875484
7.793	0.248653	0.764341	20241209	20241209_R1E309_FRAP_01_FBS_008	ESCs	0.325317
9.09	0.280954	0.746512	20241209	20241209_R1E309_FRAP_01_FBS_008	ESCs	0.3763555362381838
10.388	0.311518	0.722826	20241209	20241209_R1E309_FRAP_01_FBS_008	ESCs	0.43097295477499675
11.685	0.339195	0.717213	20241209	20241209_R1E309_FRAP_01_FBS_008	ESCs	0.47293537514985673
12.982	0.354867	0.709896	20241209	20241209_R1E309_FRAP_01_FBS_008	ESCs	0.49988573517985246
14.28	0.389325	0.701184	20241209	20241209_R1E309_FRAP_01_FBS_008	ESCs	0.5552393512412949
15.577	0.412021	0.689374	20241209	20241209_R1E309_FRAP_01_FBS_008	ESCs	0.5976749111618377
16.875	0.415104	0.679364	20241209	20241209_R1E309_FRAP_01_FBS_008	ESCs	0.6110182443404344
18.172	0.413498	0.653147	20241209	20241209_R1E309_FRAP_01_FBS_008	ESCs	0.6330849478390471
19.47	0.424805	0.624546	20241209	20241209_R1E309_FRAP_01_FBS_008	ESCs	0.680183
20.767	0.435107	0.631944	20241209	20241209_R1E309_FRAP_01_FBS_008	ESCs	0.6885220650527559
22.065	0.443219	0.618186	20241209	20241209_R1E309_FRAP_01_FBS_008	ESCs	0.7169662773914177
23.362	0.459101	0.622794	20241209	20241209_R1E309_FRAP_01_FBS_008	ESCs	0.7371642918544382
24.66	0.454591	0.625795	20241209	20241209_R1E309_FRAP_01_FBS_008	ESCs	0.7264219422408877
25.957	0.467034	0.608696	20241209	20241209_R1E309_FRAP_01_FBS_008	ESCs	0.7672707889125806
27.255	0.484523	0.610399	20241209	20241209_R1E309_FRAP_01_FBS_008	ESCs	0.7937807308970091
28.552	0.499643	0.61976	20241209	20241209_R1E309_FRAP_01_FBS_008	ESCs	0.8061881576880787
29.85	0.503374	0.618559	20241209	20241209_R1E309_FRAP_01_FBS_008	ESCs	0.8137851447754937
31.147	0.498767	0.590136	20241209	20241209_R1E309_FRAP_01_FBS_008	ESCs	0.8451726413019572
32.445	0.493202	0.586697	20241209	20241209_R1E309_FRAP_01_FBS_008	ESCs	0.8406426280278727
33.742	0.478926	0.576557	20241209	20241209_R1E309_FRAP_01_FBS_008	ESCs	0.830665
35.04	0.481213	0.581343	20241209	20241209_R1E309_FRAP_01_FBS_008	ESCs	0.8277613439749973
36.337	0.469452	0.570052	20241209	20241209_R1E309_FRAP_01_FBS_008	ESCs	0.8235243895497748
37.634	0.457657	0.591093	20241209	20241209_R1E309_FRAP_01_FBS_008	ESCs	0.7742555235350624
38.932	0.459734	0.572713	20241209	20241209_R1E309_FRAP_01_FBS_008	ESCs	0.8027307234717589
40.229	0.467878	0.553585	20241209	20241209_R1E309_FRAP_01_FBS_008	ESCs	0.845178
41.527	0.469825	0.54575	20241209	20241209_R1E309_FRAP_01_FBS_008	ESCs	0.8608799048751481
42.824	0.488076	0.539293	20241209	20241209_R1E309_FRAP_01_FBS_008	ESCs	0.9050297816015885
44.122	0.474205	0.523848	20241209	20241209_R1E309_FRAP_01_FBS_008	ESCs	0.9052338185196648
45.419	0.458582	0.512151	20241209	20241209_R1E309_FRAP_01_FBS_008	ESCs	0.8954037188381018
46.717	0.450925	0.514552	20241209	20241209_R1E309_FRAP_01_FBS_008	ESCs	0.8763439165116509
48.014	0.468235	0.500146	20241209	20241209_R1E309_FRAP_01_FBS_008	ESCs	0.936196
49.312	0.450746	0.494452	20241209	20241209_R1E309_FRAP_01_FBS_008	ESCs	0.9116083732528375
0	0.998309	0.907149	20241209	20241209_R1E309_FRAP_01_FBS_010	ESCs	1.100490196078431
1.302	0.979514	0.910456	20241209	20241209_R1E309_FRAP_01_FBS_010	ESCs	1.075850553120434
2.6	1	0.921535	20241209	20241209_R1E309_FRAP_01_FBS_010	ESCs	1.085146309776669
5.199	0.234123	0.885124	20241209	20241209_R1E309_FRAP_01_FBS_010	ESCs	0.26450823367756593
6.497	0.306735	0.875185	20241209	20241209_R1E309_FRAP_01_FBS_010	ESCs	0.3504798714552479
7.794	0.349835	0.858462	20241209	20241209_R1E309_FRAP_01_FBS_010	ESCs	0.40751317129322234
9.092	0.38081	0.800673	20241209	20241209_R1E309_FRAP_01_FBS_010	ESCs	0.47561293997579157
10.389	0.411292	0.812797	20241209	20241209_R1E309_FRAP_01_FBS_010	ESCs	0.5060204344064901
11.687	0.453594	0.811106	20241209	20241209_R1E309_FRAP_01_FBS_010	ESCs	0.5592287146806615
12.984	0.484417	0.791627	20241209	20241209_R1E309_FRAP_01_FBS_010	ESCs	0.6119259668243032
14.282	0.504447	0.844229	20241209	20241209_R1E309_FRAP_01_FBS_010	ESCs	0.5975239167135619
15.579	0.544278	0.856847	20241209	20241209_R1E309_FRAP_01_FBS_010	ESCs	0.6352103617290246
16.877	0.573562	0.840808	20241209	20241209_R1E309_FRAP_01_FBS_010	ESCs	0.6821561758390785
18.174	0.57265	0.858063	20241209	20241209_R1E309_FRAP_01_FBS_010	ESCs	0.667375
19.472	0.585269	0.850994	20241209	20241209_R1E309_FRAP_01_FBS_010	ESCs	0.6877470355731222
20.769	0.605773	0.823078	20241209	20241209_R1E309_FRAP_01_FBS_010	ESCs	0.7359854082009604
22.067	0.615826	0.795637	20241209	20241209_R1E309_FRAP_01_FBS_010	ESCs	0.7740040126110628
23.364	0.626088	0.791779	20241209	20241209_R1E309_FRAP_01_FBS_010	ESCs	0.7907356294251768
24.662	0.644825	0.802041	20241209	20241209_R1E309_FRAP_01_FBS_010	ESCs	0.8039805710223907
25.959	0.630098	0.783589	20241209	20241209_R1E309_FRAP_01_FBS_010	ESCs	0.8041179609060494
27.256	0.633841	0.738854	20241209	20241209_R1E309_FRAP_01_FBS_010	ESCs	0.8578703703703706
28.554	0.610429	0.737581	20241209	20241209_R1E309_FRAP_01_FBS_010	ESCs	0.8276093061603065
29.851	0.604823	0.724526	20241209	20241209_R1E309_FRAP_01_FBS_010	ESCs	0.8347846613859311
31.149	0.607122	0.717286	20241209	20241209_R1E309_FRAP_01_FBS_010	ESCs	0.8464167439395958
32.446	0.598913	0.718597	20241209	20241209_R1E309_FRAP_01_FBS_010	ESCs	0.8334479293383397
33.744	0.622686	0.717381	20241209	20241209_R1E309_FRAP_01_FBS_010	ESCs	0.8679999999999999
35.041	0.630326	0.68401	20241209	20241209_R1E309_FRAP_01_FBS_010	ESCs	0.9215146968939272
36.339	0.638136	0.667649	20241209	20241209_R1E309_FRAP_01_FBS_010	ESCs	0.9557965445592476
37.636	0.621033	0.64397	20241209	20241209_R1E309_FRAP_01_FBS_010	ESCs	0.9643816212706938
38.934	0.614458	0.640911	20241209	20241209_R1E309_FRAP_01_FBS_010	ESCs	0.9587262053015477
40.231	0.642944	0.61995	20241209	20241209_R1E309_FRAP_01_FBS_010	ESCs	1.0370903963461373
41.529	0.641519	0.621052	20241209	20241209_R1E309_FRAP_01_FBS_010	ESCs	1.0329549279397803
42.826	0.660161	0.619418	20241209	20241209_R1E309_FRAP_01_FBS_010	ESCs	1.065776959656389
44.124	0.646289	0.641196	20241209	20241209_R1E309_FRAP_01_FBS_010	ESCs	1.0079428588364316
45.421	0.616605	0.653092	20241209	20241209_R1E309_FRAP_01_FBS_010	ESCs	0.9441324526435235
46.719	0.600623	0.655125	20241209	20241209_R1E309_FRAP_01_FBS_010	ESCs	0.9168068689447127
48.016	0.600794	0.648797	20241209	20241209_R1E309_FRAP_01_FBS_010	ESCs	0.9260127119885178
49.314	0.60813	0.662404	20241209	20241209_R1E309_FRAP_01_FBS_010	ESCs	0.918065
0	1	0.886676	20241209	20241209_R1E309_FRAP_01_FBS_013	ESCs	1.1278071136793861
1.3	0.936942	0.885139	20241209	20241209_R1E309_FRAP_01_FBS_013	ESCs	1.058525290430756
2.598	0.946978	0.862171	20241209	20241209_R1E309_FRAP_01_FBS_013	ESCs	1.0983646870773387
5.197	0.189385	0.755844	20241209	20241209_R1E309_FRAP_01_FBS_013	ESCs	0.250561
6.495	0.230746	0.738564	20241209	20241209_R1E309_FRAP_01_FBS_013	ESCs	0.3124252428113491
7.792	0.269757	0.71943	20241209	20241209_R1E309_FRAP_01_FBS_013	ESCs	0.37496009234018546
9.09	0.291242	0.702115	20241209	20241209_R1E309_FRAP_01_FBS_013	ESCs	0.4148066131508085
10.387	0.310359	0.668386	20241209	20241209_R1E309_FRAP_01_FBS_013	ESCs	0.4643404705260368
11.685	0.335536	0.635948	20241209	20241209_R1E309_FRAP_01_FBS_013	ESCs	0.5276157137300665
12.982	0.347126	0.611689	20241209	20241209_R1E309_FRAP_01_FBS_013	ESCs	0.5674879408451522
14.28	0.352833	0.640223	20241209	20241209_R1E309_FRAP_01_FBS_013	ESCs	0.5511093939728459
15.577	0.362109	0.646655	20241209	20241209_R1E309_FRAP_01_FBS_013	ESCs	0.5599726775956292
16.875	0.387304	0.644057	20241209	20241209_R1E309_FRAP_01_FBS_013	ESCs	0.6013496831536498
18.172	0.406315	0.65017	20241209	20241209_R1E309_FRAP_01_FBS_013	ESCs	0.6249354602027231
19.47	0.399212	0.635117	20241209	20241209_R1E309_FRAP_01_FBS_013	ESCs	0.6285642751829082
20.767	0.396526	0.62252	20241209	20241209_R1E309_FRAP_01_FBS_013	ESCs	0.6369699721859557
22.065	0.377569	0.644234	20241209	20241209_R1E309_FRAP_01_FBS_013	ESCs	0.5860735540136571
23.362	0.368858	0.607679	20241209	20241209_R1E309_FRAP_01_FBS_013	ESCs	0.6069954061754957
24.66	0.381243	0.60752	20241209	20241209_R1E309_FRAP_01_FBS_013	ESCs	0.6275410789588491
25.957	0.403912	0.583191	20241209	20241209_R1E309_FRAP_01_FBS_013	ESCs	0.6925896752302473
27.255	0.406209	0.583986	20241209	20241209_R1E309_FRAP_01_FBS_013	ESCs	0.6955798263395148
28.552	0.407269	0.572431	20241209	20241209_R1E309_FRAP_01_FBS_013	ESCs	0.711473
29.849	0.424089	0.549692	20241209	20241209_R1E309_FRAP_01_FBS_013	ESCs	0.7715029570583689
31.147	0.422711	0.5369	20241209	20241209_R1E309_FRAP_01_FBS_013	ESCs	0.7873173621166258
32.444	0.415078	0.562943	20241209	20241209_R1E309_FRAP_01_FBS_013	ESCs	0.7373360115498093
33.742	0.382074	0.590205	20241209	20241209_R1E309_FRAP_01_FBS_013	ESCs	0.6473581799131872
35.039	0.390572	0.566936	20241209	20241209_R1E309_FRAP_01_FBS_013	ESCs	0.6889179755671895
36.337	0.396632	0.552289	20241209	20241209_R1E309_FRAP_01_FBS_013	ESCs	0.7181611695831608
37.634	0.387498	0.556194	20241209	20241209_R1E309_FRAP_01_FBS_013	ESCs	0.6966963151207114
38.932	0.395025	0.550575	20241209	20241209_R1E309_FRAP_01_FBS_013	ESCs	0.7174764135806432
40.229	0.409583	0.516635	20241209	20241209_R1E309_FRAP_01_FBS_013	ESCs	0.7927909442221541
41.527	0.420078	0.512059	20241209	20241209_R1E309_FRAP_01_FBS_013	ESCs	0.820371
42.824	0.446421	0.511422	20241209	20241209_R1E309_FRAP_01_FBS_013	ESCs	0.8729012644234095
44.122	0.447799	0.494549	20241209	20241209_R1E309_FRAP_01_FBS_013	ESCs	0.9054696152334676
45.419	0.441386	0.496475	20241209	20241209_R1E309_FRAP_01_FBS_013	ESCs	0.8890391459074725
46.717	0.432835	0.470945	20241209	20241209_R1E309_FRAP_01_FBS_013	ESCs	0.9190770962296013
48.014	0.429495	0.461899	20241209	20241209_R1E309_FRAP_01_FBS_013	ESCs	0.9298473778831821
49.312	0.361649	0.493666	20241209	20241209_R1E309_FRAP_01_FBS_013	ESCs	0.7325793636591387
0	0.983647	1	20241209	20241209_R1E309_FRAP_01_FBS_014	ESCs	0.983647
1.303	0.939443	0.965818	20241209	20241209_R1E309_FRAP_01_FBS_014	ESCs	0.9726915234488785
2.6	0.928893	0.945949	20241209	20241209_R1E309_FRAP_01_FBS_014	ESCs	0.9819695899475822
5.2	0.358138	0.882614	20241209	20241209_R1E309_FRAP_01_FBS_014	ESCs	0.4057693840146628
6.498	0.409973	0.871923	20241209	20241209_R1E309_FRAP_01_FBS_014	ESCs	0.4701944018714212
7.795	0.446687	0.825925	20241209	20241209_R1E309_FRAP_01_FBS_014	ESCs	0.5408328365834965
9.093	0.465009	0.83753	20241209	20241209_R1E309_FRAP_01_FBS_014	ESCs	0.5552149815250257
10.39	0.479357	0.804051	20241209	20241209_R1E309_FRAP_01_FBS_014	ESCs	0.596177
11.688	0.490013	0.769201	20241209	20241209_R1E309_FRAP_01_FBS_014	ESCs	0.6370411009006539
12.985	0.506049	0.730799	20241209	20241209_R1E309_FRAP_01_FBS_014	ESCs	0.6924594581588952
14.283	0.522472	0.75	20241209	20241209_R1E309_FRAP_01_FBS_014	ESCs	0.6966286866413466
15.58	0.529118	0.754079	20241209	20241209_R1E309_FRAP_01_FBS_014	ESCs	0.7016742060346031
16.878	0.543642	0.737516	20241209	20241209_R1E309_FRAP_01_FBS_014	ESCs	0.7371256913980542
18.175	0.575081	0.722957	20241209	20241209_R1E309_FRAP_01_FBS_014	ESCs	0.7954567564938222
19.473	0.579864	0.715677	20241209	20241209_R1E309_FRAP_01_FBS_014	ESCs	0.8102304555058726
20.77	0.593227	0.700802	20241209	20241209_R1E309_FRAP_01_FBS_014	ESCs	0.8464973906061818
22.067	0.606098	0.673618	20241209	20241209_R1E309_FRAP_01_FBS_014	ESCs	0.8997650743931078
23.365	0.596005	0.661591	20241209	20241209_R1E309_FRAP_01_FBS_014	ESCs	0.9008664221548934
24.662	0.600225	0.675482	20241209	20241209_R1E309_FRAP_01_FBS_014	ESCs	0.8885880882965432
25.96	0.606028	0.661661	20241209	20241209_R1E309_FRAP_01_FBS_014	ESCs	0.9159181504119047
27.257	0.635216	0.670347	20241209	20241209_R1E309_FRAP_01_FBS_014	ESCs	0.947592
28.555	0.627128	0.661591	20241209	20241209_R1E309_FRAP_01_FBS_014	ESCs	0.9479083612395687
29.852	0.634864	0.669785	20241209	20241209_R1E309_FRAP_01_FBS_014	ESCs	0.9478630683608105
31.15	0.639612	0.666022	20241209	20241209_R1E309_FRAP_01_FBS_014	ESCs	0.9603463752046045
32.447	0.64981	0.641124	20241209	20241209_R1E309_FRAP_01_FBS_014	ESCs	1.0135483517086277
33.745	0.660923	0.617668	20241209	20241209_R1E309_FRAP_01_FBS_014	ESCs	1.070029606012298
35.042	0.641159	0.635919	20241209	20241209_R1E309_FRAP_01_FBS_014	ESCs	1.0082397832218106
36.34	0.61285	0.631242	20241209	20241209_R1E309_FRAP_01_FBS_014	ESCs	0.9708635097493041
37.637	0.582747	0.681073	20241209	20241209_R1E309_FRAP_01_FBS_014	ESCs	0.8556307120359365
38.935	0.59073	0.714622	20241209	20241209_R1E309_FRAP_01_FBS_014	ESCs	0.8266325476108454
40.232	0.592172	0.683218	20241209	20241209_R1E309_FRAP_01_FBS_014	ESCs	0.8667387276096357
41.53	0.585314	0.665916	20241209	20241209_R1E309_FRAP_01_FBS_014	ESCs	0.8789607097591879
42.827	0.603777	0.664264	20241209	20241209_R1E309_FRAP_01_FBS_014	ESCs	0.9089417121075758
44.125	0.58542	0.679702	20241209	20241209_R1E309_FRAP_01_FBS_014	ESCs	0.8612893211920528
45.422	0.555528	0.696969	20241209	20241209_R1E309_FRAP_01_FBS_014	ESCs	0.7970634239870826
46.719	0.528661	0.712442	20241209	20241209_R1E309_FRAP_01_FBS_014	ESCs	0.7420405745594543
48.017	0.537453	0.697391	20241209	20241209_R1E309_FRAP_01_FBS_014	ESCs	0.7706620947002173
49.314	0.554579	0.670347	20241209	20241209_R1E309_FRAP_01_FBS_014	ESCs	0.8273003882069042
0	1	0.963458	20241209	20241209_R1E309_FRAP_01_FBS_005	ESCs	1.0379274531676732
1.3	0.971216	0.963644	20241209	20241209_R1E309_FRAP_01_FBS_005	ESCs	1.0078583698689836
2.598	0.981976	0.927003	20241209	20241209_R1E309_FRAP_01_FBS_005	ESCs	1.0593
5.198	0.189947	0.854303	20241209	20241209_R1E309_FRAP_01_FBS_005	ESCs	0.22234111777890195
6.495	0.240028	0.842901	20241209	20241209_R1E309_FRAP_01_FBS_005	ESCs	0.2847637472153835
7.793	0.276038	0.83628	20241209	20241209_R1E309_FRAP_01_FBS_005	ESCs	0.33007858662254813
9.09	0.317817	0.836168	20241209	20241209_R1E309_FRAP_01_FBS_005	ESCs	0.3800877568809366
10.388	0.366045	0.810053	20241209	20241209_R1E309_FRAP_01_FBS_005	ESCs	0.45187805956720023
11.685	0.3962	0.772696	20241209	20241209_R1E309_FRAP_01_FBS_005	ESCs	0.5127500039968665
12.983	0.44339	0.750818	20241209	20241209_R1E309_FRAP_01_FBS_005	ESCs	0.590543
14.28	0.473619	0.757366	20241209	20241209_R1E309_FRAP_01_FBS_005	ESCs	0.6253506883277878
15.578	0.497881	0.757959	20241209	20241209_R1E309_FRAP_01_FBS_005	ESCs	0.6568713736227914
16.875	0.512644	0.72206	20241209	20241209_R1E309_FRAP_01_FBS_005	ESCs	0.7099743370402063
18.173	0.523194	0.725	20241209	20241209_R1E309_FRAP_01_FBS_005	ESCs	0.7216466739367504
19.47	0.546048	0.699045	20241209	20241209_R1E309_FRAP_01_FBS_005	ESCs	0.7811334758866869
20.767	0.55908	0.700738	20241209	20241209_R1E309_FRAP_01_FBS_005	ESCs	0.7978457090473162
22.065	0.575029	0.659959	20241209	20241209_R1E309_FRAP_01_FBS_005	ESCs	0.8713101098777675
23.362	0.585443	0.646666	20241209	20241209_R1E309_FRAP_01_FBS_005	ESCs	0.9053240873402492
24.66	0.602688	0.655746	20241209	20241209_R1E309_FRAP_01_FBS_005	ESCs	0.9190874496062691
25.957	0.60968	0.618871	20241209	20241209_R1E309_FRAP_01_FBS_005	ESCs	0.9851488113060652
27.255	0.623491	0.602614	20241209	20241209_R1E309_FRAP_01_FBS_005	ESCs	1.0346446362313206
28.552	0.639884	0.598056	20241209	20241209_R1E309_FRAP_01_FBS_005	ESCs	1.0699413368586306
29.85	0.615573	0.590508	20241209	20241209_R1E309_FRAP_01_FBS_005	ESCs	1.0424468107361777
31.147	0.60039	0.578772	20241209	20241209_R1E309_FRAP_01_FBS_005	ESCs	1.037352457791723
32.445	0.589099	0.554534	20241209	20241209_R1E309_FRAP_01_FBS_005	ESCs	1.0623315288823538
33.742	0.613164	0.549655	20241209	20241209_R1E309_FRAP_01_FBS_005	ESCs	1.1155436688092768
35.04	0.615462	0.544367	20241209	20241209_R1E309_FRAP_01_FBS_005	ESCs	1.1305995552126353
36.337	0.62448	0.523416	20241209	20241209_R1E309_FRAP_01_FBS_005	ESCs	1.1930847297616232
37.635	0.624109	0.517585	20241209	20241209_R1E309_FRAP_01_FBS_005	ESCs	1.2058093465081874
38.932	0.641589	0.508184	20241209	20241209_R1E309_FRAP_01_FBS_005	ESCs	1.262513066096215
40.23	0.652559	0.490383	20241209	20241209_R1E309_FRAP_01_FBS_005	ESCs	1.3307134220072556
41.527	0.655178	0.491173	20241209	20241209_R1E309_FRAP_01_FBS_005	ESCs	1.3339034205231395
42.825	0.644257	0.491346	20241209	20241209_R1E309_FRAP_01_FBS_005	ESCs	1.3112083270478212
44.122	0.660403	0.489518	20241209	20241209_R1E309_FRAP_01_FBS_005	ESCs	1.3490889819815268
45.419	0.647778	0.484601	20241209	20241209_R1E309_FRAP_01_FBS_005	ESCs	1.3367237687366178
46.717	0.628297	0.494509	20241209	20241209_R1E309_FRAP_01_FBS_005	ESCs	1.2705470896827393
48.014	0.633028	0.494669	20241209	20241209_R1E309_FRAP_01_FBS_005	ESCs	1.279699323227531
49.312	0.619192	0.511285	20241209	20241209_R1E309_FRAP_01_FBS_005	ESCs	1.211051512515706
0	1	0.9877	20241209	20241209_R1E309_FRAP_01_FBS_007	ESCs	1.0124529732567293
1.3	0.986894	0.974133	20241209	20241209_R1E309_FRAP_01_FBS_007	ESCs	1.0130995327931867
2.597	0.965319	0.967709	20241209	20241209_R1E309_FRAP_01_FBS_007	ESCs	0.9975293942550973
5.197	0.263135	0.859488	20241209	20241209_R1E309_FRAP_01_FBS_007	ESCs	0.3061532274281113
6.495	0.297673	0.853497	20241209	20241209_R1E309_FRAP_01_FBS_007	ESCs	0.34876814039824483
7.792	0.338259	0.845547	20241209	20241209_R1E309_FRAP_01_FBS_007	ESCs	0.40004769367036885
9.09	0.348514	0.816252	20241209	20241209_R1E309_FRAP_01_FBS_007	ESCs	0.4269682746938628
10.387	0.363348	0.825988	20241209	20241209_R1E309_FRAP_01_FBS_007	ESCs	0.43989537925021843
11.685	0.393968	0.797471	20241209	20241209_R1E309_FRAP_01_FBS_007	ESCs	0.4940220335921981
12.982	0.397079	0.768435	20241209	20241209_R1E309_FRAP_01_FBS_007	ESCs	0.516737
14.28	0.423609	0.762501	20241209	20241209_R1E309_FRAP_01_FBS_007	ESCs	0.5555513580899855
15.577	0.422168	0.760687	20241209	20241209_R1E309_FRAP_01_FBS_007	ESCs	0.5549833383823087
16.875	0.473672	0.753918	20241209	20241209_R1E309_FRAP_01_FBS_007	ESCs	0.6282810529935432
18.172	0.474565	0.744095	20241209	20241209_R1E309_FRAP_01_FBS_007	ESCs	0.6377748528956328
19.469	0.46938	0.715088	20241209	20241209_R1E309_FRAP_01_FBS_007	ESCs	0.6563947633434045
20.767	0.476265	0.693196	20241209	20241209_R1E309_FRAP_01_FBS_007	ESCs	0.6870558902971118
22.064	0.483927	0.695155	20241209	20241209_R1E309_FRAP_01_FBS_007	ESCs	0.6961422119090053
23.362	0.510716	0.664708	20241209	20241209_R1E309_FRAP_01_FBS_007	ESCs	0.7683307332293298
24.659	0.527394	0.654194	20241209	20241209_R1E309_FRAP_01_FBS_007	ESCs	0.8061732200255384
25.957	0.513596	0.622681	20241209	20241209_R1E309_FRAP_01_FBS_007	ESCs	0.8248138039505946
27.254	0.520653	0.625677	20241209	20241209_R1E309_FRAP_01_FBS_007	ESCs	0.8321440081027575
28.552	0.544907	0.616286	20241209	20241209_R1E309_FRAP_01_FBS_007	ESCs	0.8841785463893421
29.849	0.54122	0.598975	20241209	20241209_R1E309_FRAP_01_FBS_007	ESCs	0.9035779551793781
31.147	0.551907	0.628125	20241209	20241209_R1E309_FRAP_01_FBS_007	ESCs	0.8786572502980845
32.444	0.551648	0.604937	20241209	20241209_R1E309_FRAP_01_FBS_007	ESCs	0.911909
33.742	0.586675	0.601308	20241209	20241209_R1E309_FRAP_01_FBS_007	ESCs	0.9756646706586842
35.039	0.597736	0.570659	20241209	20241209_R1E309_FRAP_01_FBS_007	ESCs	1.047448387259603
36.337	0.591744	0.576305	20241209	20241209_R1E309_FRAP_01_FBS_007	ESCs	1.026790623281851
37.634	0.570601	0.586934	20241209	20241209_R1E309_FRAP_01_FBS_007	ESCs	0.9721731448763243
38.932	0.566482	0.60246	20241209	20241209_R1E309_FRAP_01_FBS_007	ESCs	0.9402820941907726
40.229	0.58342	0.597073	20241209	20241209_R1E309_FRAP_01_FBS_007	ESCs	0.9771323813199531
41.527	0.581778	0.598024	20241209	20241209_R1E309_FRAP_01_FBS_007	ESCs	0.9728336785318634
42.824	0.589728	0.610641	20241209	20241209_R1E309_FRAP_01_FBS_007	ESCs	0.9657531015613929
44.121	0.589066	0.603094	20241209	20241209_R1E309_FRAP_01_FBS_007	ESCs	0.9767397430386394
45.419	0.573799	0.601769	20241209	20241209_R1E309_FRAP_01_FBS_007	ESCs	0.9535206548274369
46.716	0.582613	0.592263	20241209	20241209_R1E309_FRAP_01_FBS_007	ESCs	0.9837070181411415
48.014	0.593041	0.584716	20241209	20241209_R1E309_FRAP_01_FBS_007	ESCs	1.014237154539633
49.311	0.588749	0.593646	20241209	20241209_R1E309_FRAP_01_FBS_007	ESCs	0.9917511766703861
0	0.955439	1	20241213	20241213_R1E309_FRAP_02_FBS_002	ESCs	0.955439
1.302	0.961227	0.966206	20241213	20241213_R1E309_FRAP_02_FBS_002	ESCs	0.9948470209339777
2.6	0.927651	0.920494	20241213	20241213_R1E309_FRAP_02_FBS_002	ESCs	1.0077752611473583
5.2	0.283607	0.87388	20241213	20241213_R1E309_FRAP_02_FBS_002	ESCs	0.32453797671189033
6.497	0.318957	0.876431	20241213	20241213_R1E309_FRAP_02_FBS_002	ESCs	0.3639268595774899
7.795	0.346465	0.850355	20241213	20241213_R1E309_FRAP_02_FBS_002	ESCs	0.40743586928678616
9.092	0.371328	0.839183	20241213	20241213_R1E309_FRAP_02_FBS_002	ESCs	0.4424873924651446
10.39	0.377738	0.826456	20241213	20241213_R1E309_FRAP_02_FBS_002	ESCs	0.45705787115478735
11.687	0.39812	0.785817	20241213	20241213_R1E309_FRAP_02_FBS_002	ESCs	0.5066328753019439
12.984	0.407425	0.777539	20241213	20241213_R1E309_FRAP_02_FBS_002	ESCs	0.5239924760875653
14.282	0.402415	0.751369	20241213	20241213_R1E309_FRAP_02_FBS_002	ESCs	0.5355752505590988
15.579	0.416667	0.730831	20241213	20241213_R1E309_FRAP_02_FBS_002	ESCs	0.5701268841011675
16.877	0.428242	0.737179	20241213	20241213_R1E309_FRAP_02_FBS_002	ESCs	0.5809202195018991
18.174	0.424259	0.762229	20241213	20241213_R1E309_FRAP_02_FBS_002	ESCs	0.5566033884466213
19.472	0.419778	0.762447	20241213	20241213_R1E309_FRAP_02_FBS_002	ESCs	0.5505673006285201
20.769	0.415484	0.76142	20241213	20241213_R1E309_FRAP_02_FBS_002	ESCs	0.5456700314683882
22.067	0.422392	0.744461	20241213	20241213_R1E309_FRAP_02_FBS_002	ESCs	0.5673800367831464
23.364	0.430576	0.760922	20241213	20241213_R1E309_FRAP_02_FBS_002	ESCs	0.5658610395452506
24.662	0.423762	0.758215	20241213	20241213_R1E309_FRAP_02_FBS_002	ESCs	0.558894
25.959	0.431479	0.752707	20241213	20241213_R1E309_FRAP_02_FBS_002	ESCs	0.5732357683244447
27.257	0.431945	0.784198	20241213	20241213_R1E309_FRAP_02_FBS_002	ESCs	0.5508114757350897
28.554	0.427433	0.786128	20241213	20241213_R1E309_FRAP_02_FBS_002	ESCs	0.5437200649170721
29.852	0.424571	0.770164	20241213	20241213_R1E309_FRAP_02_FBS_002	ESCs	0.5512727272727271
31.149	0.409323	0.757717	20241213	20241213_R1E309_FRAP_02_FBS_002	ESCs	0.5402053388090354
32.447	0.403193	0.739047	20241213	20241213_R1E309_FRAP_02_FBS_002	ESCs	0.5455578947368417
33.744	0.401139	0.72688	20241213	20241213_R1E309_FRAP_02_FBS_002	ESCs	0.5518643777558967
35.042	0.401419	0.731889	20241213	20241213_R1E309_FRAP_02_FBS_002	ESCs	0.5484693877551018
36.339	0.392021	0.698127	20241213	20241213_R1E309_FRAP_02_FBS_002	ESCs	0.5615333184755958
37.636	0.39115	0.7102	20241213	20241213_R1E309_FRAP_02_FBS_002	ESCs	0.55076
38.934	0.392426	0.709205	20241213	20241213_R1E309_FRAP_02_FBS_002	ESCs	0.5533324557939541
40.231	0.391928	0.736962	20241213	20241213_R1E309_FRAP_02_FBS_002	ESCs	0.5318160705991635
41.529	0.405215	0.708582	20241213	20241213_R1E309_FRAP_02_FBS_002	ESCs	0.5718677264942248
42.826	0.404966	0.678958	20241213	20241213_R1E309_FRAP_02_FBS_002	ESCs	0.5964526330262618
44.124	0.413213	0.690223	20241213	20241213_R1E309_FRAP_02_FBS_002	ESCs	0.5986655245480369
45.421	0.411843	0.661906	20241213	20241213_R1E309_FRAP_02_FBS_002	ESCs	0.6222086408725491
46.719	0.407518	0.650454	20241213	20241213_R1E309_FRAP_02_FBS_002	ESCs	0.6265129407262106
48.016	0.397311	0.634429	20241213	20241213_R1E309_FRAP_02_FBS_002	ESCs	0.6262507357268977
49.314	0.388598	0.626743	20241213	20241213_R1E309_FRAP_02_FBS_002	ESCs	0.6200287969812823
0	1	0.969299	20241213	20241213_R1E309_FRAP_02_FBS_003	ESCs	1.0316735625624194
1.3	0.996681	0.958872	20241213	20241213_R1E309_FRAP_02_FBS_003	ESCs	1.0394311757240098
2.597	0.989407	0.988909	20241213	20241213_R1E309_FRAP_02_FBS_003	ESCs	1.000503440174526
5.197	0.227935	0.901231	20241213	20241213_R1E309_FRAP_02_FBS_003	ESCs	0.2529155413699971
6.495	0.267128	0.867819	20241213	20241213_R1E309_FRAP_02_FBS_003	ESCs	0.3078148903620601
7.792	0.306182	0.844641	20241213	20241213_R1E309_FRAP_02_FBS_003	ESCs	0.3624991813478286
9.09	0.320951	0.815682	20241213	20241213_R1E309_FRAP_02_FBS_003	ESCs	0.39347597572140725
10.387	0.350021	0.775882	20241213	20241213_R1E309_FRAP_02_FBS_003	ESCs	0.4511264793954088
11.684	0.379284	0.751155	20241213	20241213_R1E309_FRAP_02_FBS_003	ESCs	0.504934
12.982	0.402489	0.716554	20241213	20241213_R1E309_FRAP_02_FBS_003	ESCs	0.5617014706449988
14.279	0.423648	0.712958	20241213	20241213_R1E309_FRAP_02_FBS_003	ESCs	0.594212
15.577	0.460794	0.679076	20241213	20241213_R1E309_FRAP_02_FBS_003	ESCs	0.6785597914630171
16.874	0.470447	0.70798	20241213	20241213_R1E309_FRAP_02_FBS_003	ESCs	0.6644919326483573
18.172	0.485576	0.713954	20241213	20241213_R1E309_FRAP_02_FBS_003	ESCs	0.6801224189361943
19.469	0.500761	0.735583	20241213	20241213_R1E309_FRAP_02_FBS_003	ESCs	0.680767
20.767	0.513484	0.718517	20241213	20241213_R1E309_FRAP_02_FBS_003	ESCs	0.7146431595965822
22.064	0.50845	0.681344	20241213	20241213_R1E309_FRAP_02_FBS_003	ESCs	0.7462450271981816
23.362	0.521339	0.675729	20241213	20241213_R1E309_FRAP_02_FBS_003	ESCs	0.7715197904301913
24.659	0.548804	0.672023	20241213	20241213_R1E309_FRAP_02_FBS_003	ESCs	0.8166440301271758
25.957	0.561831	0.650422	20241213	20241213_R1E309_FRAP_02_FBS_003	ESCs	0.8637948630719514
27.254	0.56775	0.636399	20241213	20241213_R1E309_FRAP_02_FBS_003	ESCs	0.8921291668477543
28.552	0.572009	0.635292	20241213	20241213_R1E309_FRAP_02_FBS_003	ESCs	0.9003874787757407
29.849	0.583737	0.633439	20241213	20241213_R1E309_FRAP_02_FBS_003	ESCs	0.9215352370971958
31.147	0.594385	0.626774	20241213	20241213_R1E309_FRAP_02_FBS_003	ESCs	0.9483253166232736
32.444	0.607164	0.643562	20241213	20241213_R1E309_FRAP_02_FBS_003	ESCs	0.9434416365824305
33.742	0.604896	0.639856	20241213	20241213_R1E309_FRAP_02_FBS_003	ESCs	0.9453618051352987
35.039	0.609155	0.649869	20241213	20241213_R1E309_FRAP_02_FBS_003	ESCs	0.9373510384746327
36.336	0.598147	0.655677	20241213	20241213_R1E309_FRAP_02_FBS_003	ESCs	0.9122584999578159
37.634	0.597428	0.624174	20241213	20241213_R1E309_FRAP_02_FBS_003	ESCs	0.9571498205344078
38.931	0.574941	0.601245	20241213	20241213_R1E309_FRAP_02_FBS_003	ESCs	0.9562517250897037
40.229	0.571539	0.59646	20241213	20241213_R1E309_FRAP_02_FBS_003	ESCs	0.9582193368884772
41.526	0.573448	0.601715	20241213	20241213_R1E309_FRAP_02_FBS_003	ESCs	0.9530222937255801
42.824	0.584013	0.610483	20241213	20241213_R1E309_FRAP_02_FBS_003	ESCs	0.9566418992388541
44.121	0.589711	0.62752	20241213	20241213_R1E309_FRAP_02_FBS_003	ESCs	0.939748
45.419	0.584981	0.618587	20241213	20241213_R1E309_FRAP_02_FBS_003	ESCs	0.9456740442655933
46.716	0.572037	0.616346	20241213	20241213_R1E309_FRAP_02_FBS_003	ESCs	0.9281098546042013
48.014	0.57602	0.604702	20241213	20241213_R1E309_FRAP_02_FBS_003	ESCs	0.9525682660202169
49.311	0.563574	0.567114	20241213	20241213_R1E309_FRAP_02_FBS_003	ESCs	0.9937573156457272
0	1	0.994612	20241213	20241213_R1E309_FRAP_02_FBS_004	ESCs	1.0054167920553716
1.3	0.959344	0.954355	20241213	20241213_R1E309_FRAP_02_FBS_004	ESCs	1.0052271182896872
2.597	0.916991	0.959867	20241213	20241213_R1E309_FRAP_02_FBS_004	ESCs	0.9553309253436583
5.197	0.216851	0.9022	20241213	20241213_R1E309_FRAP_02_FBS_004	ESCs	0.24035829808410067
6.495	0.262047	0.917789	20241213	20241213_R1E309_FRAP_02_FBS_004	ESCs	0.2855201652353522
7.792	0.293001	0.872294	20241213	20241213_R1E309_FRAP_02_FBS_004	ESCs	0.3358972892599799
9.09	0.325377	0.858426	20241213	20241213_R1E309_FRAP_02_FBS_004	ESCs	0.37903881915388227
10.387	0.356779	0.826773	20241213	20241213_R1E309_FRAP_02_FBS_004	ESCs	0.4315322653633813
11.685	0.383393	0.822408	20241213	20241213_R1E309_FRAP_02_FBS_004	ESCs	0.4661834283634601
12.982	0.423551	0.81086	20241213	20241213_R1E309_FRAP_02_FBS_004	ESCs	0.5223476575717494
14.28	0.448967	0.796568	20241213	20241213_R1E309_FRAP_02_FBS_004	ESCs	0.5636272545090184
15.577	0.459693	0.809937	20241213	20241213_R1E309_FRAP_02_FBS_004	ESCs	0.5675659029317566
16.875	0.464083	0.774968	20241213	20241213_R1E309_FRAP_02_FBS_004	ESCs	0.5988413260379786
18.172	0.458171	0.761972	20241213	20241213_R1E309_FRAP_02_FBS_004	ESCs	0.6012962781105766
19.469	0.481243	0.729846	20241213	20241213_R1E309_FRAP_02_FBS_004	ESCs	0.659376
20.767	0.485957	0.71972	20241213	20241213_R1E309_FRAP_02_FBS_004	ESCs	0.6752036042280375
22.064	0.482216	0.732016	20241213	20241213_R1E309_FRAP_02_FBS_004	ESCs	0.6587501703693606
23.362	0.495959	0.717974	20241213	20241213_R1E309_FRAP_02_FBS_004	ESCs	0.6907764460656592
24.659	0.502918	0.70226	20241213	20241213_R1E309_FRAP_02_FBS_004	ESCs	0.7161427810335638
25.957	0.513519	0.677043	20241213	20241213_R1E309_FRAP_02_FBS_004	ESCs	0.7584733274388457
27.254	0.519455	0.671431	20241213	20241213_R1E309_FRAP_02_FBS_004	ESCs	0.773654
28.552	0.523321	0.672977	20241213	20241213_R1E309_FRAP_02_FBS_004	ESCs	0.7776212890552611
29.849	0.514841	0.670458	20241213	20241213_R1E309_FRAP_02_FBS_004	ESCs	0.7678943452380952
31.147	0.526265	0.652674	20241213	20241213_R1E309_FRAP_02_FBS_004	ESCs	0.8063209385867703
32.444	0.540058	0.648284	20241213	20241213_R1E309_FRAP_02_FBS_004	ESCs	0.8330575968604521
33.742	0.512895	0.612591	20241213	20241213_R1E309_FRAP_02_FBS_004	ESCs	0.837256
35.039	0.524743	0.614237	20241213	20241213_R1E309_FRAP_02_FBS_004	ESCs	0.8543003329814024
36.337	0.525067	0.607303	20241213	20241213_R1E309_FRAP_02_FBS_004	ESCs	0.8645884672252346
37.634	0.530156	0.617255	20241213	20241213_R1E309_FRAP_02_FBS_004	ESCs	0.8588919869075029
38.932	0.504315	0.587474	20241213	20241213_R1E309_FRAP_02_FBS_004	ESCs	0.8584469069757563
40.229	0.495011	0.585478	20241213	20241213_R1E309_FRAP_02_FBS_004	ESCs	0.8454820431985682
41.527	0.489973	0.605333	20241213	20241213_R1E309_FRAP_02_FBS_004	ESCs	0.8094276649223288
42.824	0.492193	0.589843	20241213	20241213_R1E309_FRAP_02_FBS_004	ESCs	0.8344468876860616
44.121	0.497256	0.598598	20241213	20241213_R1E309_FRAP_02_FBS_004	ESCs	0.8307012792199673
45.419	0.505961	0.579268	20241213	20241213_R1E309_FRAP_02_FBS_004	ESCs	0.8734498794350672
46.716	0.506735	0.566722	20241213	20241213_R1E309_FRAP_02_FBS_004	ESCs	0.8941507856168298
48.014	0.531178	0.577023	20241213	20241213_R1E309_FRAP_02_FBS_004	ESCs	0.9205498400622465
49.311	0.557418	0.57393	20241213	20241213_R1E309_FRAP_02_FBS_004	ESCs	0.9712299000434597
0	0.995841	1	20241213	20241213_R1E309_FRAP_02_FBS_005	ESCs	0.995841
1.3	0.97146	0.958146	20241213	20241213_R1E309_FRAP_02_FBS_005	ESCs	1.0138956947847386
2.597	0.931618	0.959588	20241213	20241213_R1E309_FRAP_02_FBS_005	ESCs	0.9708524097438226
5.197	0.22748	0.905829	20241213	20241213_R1E309_FRAP_02_FBS_005	ESCs	0.2511292114031837
6.495	0.275974	0.916057	20241213	20241213_R1E309_FRAP_02_FBS_005	ESCs	0.3012630422844593
7.792	0.314273	0.899691	20241213	20241213_R1E309_FRAP_02_FBS_005	ESCs	0.34931226003653054
9.09	0.355188	0.888356	20241213	20241213_R1E309_FRAP_02_FBS_005	ESCs	0.3998263430103059
10.387	0.385606	0.851097	20241213	20241213_R1E309_FRAP_02_FBS_005	ESCs	0.45307
11.685	0.427091	0.837816	20241213	20241213_R1E309_FRAP_02_FBS_005	ESCs	0.5097670322632297
12.982	0.460058	0.816051	20241213	20241213_R1E309_FRAP_02_FBS_005	ESCs	0.5637611474129788
14.28	0.503689	0.789087	20241213	20241213_R1E309_FRAP_02_FBS_005	ESCs	0.638319
15.577	0.508418	0.775505	20241213	20241213_R1E309_FRAP_02_FBS_005	ESCs	0.6555959176613041
16.875	0.575458	0.744718	20241213	20241213_R1E309_FRAP_02_FBS_005	ESCs	0.7727190849320003
18.172	0.565263	0.737709	20241213	20241213_R1E309_FRAP_02_FBS_005	ESCs	0.7662408510251401
19.469	0.559159	0.718459	20241213	20241213_R1E309_FRAP_02_FBS_005	ESCs	0.7782756850114351
20.767	0.561674	0.693105	20241213	20241213_R1E309_FRAP_02_FBS_005	ESCs	0.8103740262253829
22.064	0.569857	0.680361	20241213	20241213_R1E309_FRAP_02_FBS_005	ESCs	0.8375807167151382
23.362	0.588906	0.661077	20241213	20241213_R1E309_FRAP_02_FBS_005	ESCs	0.890828
24.659	0.618117	0.655946	20241213	20241213_R1E309_FRAP_02_FBS_005	ESCs	0.9423283398946769
25.957	0.624388	0.663056	20241213	20241213_R1E309_FRAP_02_FBS_005	ESCs	0.9416822618987412
27.254	0.614662	0.64622	20241213	20241213_R1E309_FRAP_02_FBS_005	ESCs	0.9511650838133787
28.552	0.623315	0.627306	20241213	20241213_R1E309_FRAP_02_FBS_005	ESCs	0.9936380646885867
29.849	0.644443	0.635388	20241213	20241213_R1E309_FRAP_02_FBS_005	ESCs	1.0142510292410005
31.147	0.622845	0.657656	20241213	20241213_R1E309_FRAP_02_FBS_005	ESCs	0.9470678225395204
32.444	0.606949	0.633476	20241213	20241213_R1E309_FRAP_02_FBS_005	ESCs	0.958124
33.742	0.579315	0.623281	20241213	20241213_R1E309_FRAP_02_FBS_005	ESCs	0.9294592413236488
35.039	0.570729	0.634919	20241213	20241213_R1E309_FRAP_02_FBS_005	ESCs	0.8989013310796531
36.337	0.571635	0.606513	20241213	20241213_R1E309_FRAP_02_FBS_005	ESCs	0.9424937793751723
37.634	0.61047	0.553089	20241213	20241213_R1E309_FRAP_02_FBS_005	ESCs	1.1037472714043166
38.932	0.63304	0.550372	20241213	20241213_R1E309_FRAP_02_FBS_005	ESCs	1.1502041313752966
40.229	0.6429	0.566537	20241213	20241213_R1E309_FRAP_02_FBS_005	ESCs	1.134789557805008
41.527	0.643001	0.5549	20241213	20241213_R1E309_FRAP_02_FBS_005	ESCs	1.1587694911156774
42.824	0.603394	0.590281	20241213	20241213_R1E309_FRAP_02_FBS_005	ESCs	1.0222146468950635
44.121	0.601214	0.572507	20241213	20241213_R1E309_FRAP_02_FBS_005	ESCs	1.050143518247321
45.419	0.585083	0.56533	20241213	20241213_R1E309_FRAP_02_FBS_005	ESCs	1.0349409740760505
46.716	0.606513	0.55329	20241213	20241213_R1E309_FRAP_02_FBS_005	ESCs	1.0961934779973341
48.014	0.608324	0.569622	20241213	20241213_R1E309_FRAP_02_FBS_005	ESCs	1.0679423020312024
49.311	0.595982	0.564189	20241213	20241213_R1E309_FRAP_02_FBS_005	ESCs	1.0563514236461986
0	1	0.99669	20241213	20241213_R1E309_FRAP_02_FBS_006	ESCs	1.0033207682642258
1.299	0.98533	0.974998	20241213	20241213_R1E309_FRAP_02_FBS_006	ESCs	1.0105968163677228
2.597	0.985263	0.957577	20241213	20241213_R1E309_FRAP_02_FBS_006	ESCs	1.0289123987015116
5.197	0.248233	0.903972	20241213	20241213_R1E309_FRAP_02_FBS_006	ESCs	0.27460293899361704
6.494	0.292714	0.880669	20241213	20241213_R1E309_FRAP_02_FBS_006	ESCs	0.33237684103605863
7.792	0.313065	0.832789	20241213	20241213_R1E309_FRAP_02_FBS_006	ESCs	0.3759230913826898
9.089	0.346498	0.81879	20241213	20241213_R1E309_FRAP_02_FBS_006	ESCs	0.42318302242372935
10.387	0.382727	0.810426	20241213	20241213_R1E309_FRAP_02_FBS_006	ESCs	0.47225364938326125
11.684	0.408377	0.810672	20241213	20241213_R1E309_FRAP_02_FBS_006	ESCs	0.5037517241379317
12.982	0.423003	0.792356	20241213	20241213_R1E309_FRAP_02_FBS_006	ESCs	0.533855
14.279	0.466768	0.759929	20241213	20241213_R1E309_FRAP_02_FBS_006	ESCs	0.6142255966569554
15.577	0.48808	0.738997	20241213	20241213_R1E309_FRAP_02_FBS_006	ESCs	0.6604630049931907
16.874	0.498681	0.739377	20241213	20241213_R1E309_FRAP_02_FBS_006	ESCs	0.6744601052567905
18.172	0.506754	0.727771	20241213	20241213_R1E309_FRAP_02_FBS_006	ESCs	0.6963094982023792
19.469	0.532248	0.707152	20241213	20241213_R1E309_FRAP_02_FBS_006	ESCs	0.7526643686157932
20.767	0.524264	0.711423	20241213	20241213_R1E309_FRAP_02_FBS_006	ESCs	0.7369231736451658
22.064	0.540388	0.659451	20241213	20241213_R1E309_FRAP_02_FBS_006	ESCs	0.8194519804666303
23.362	0.534171	0.652071	20241213	20241213_R1E309_FRAP_02_FBS_006	ESCs	0.819192
24.659	0.522676	0.643528	20241213	20241213_R1E309_FRAP_02_FBS_006	ESCs	0.8122046149569097
25.956	0.519635	0.629506	20241213	20241213_R1E309_FRAP_02_FBS_006	ESCs	0.8254644925219368
27.254	0.506709	0.633867	20241213	20241213_R1E309_FRAP_02_FBS_006	ESCs	0.7993931696302562
28.551	0.513664	0.626644	20241213	20241213_R1E309_FRAP_02_FBS_006	ESCs	0.8197066485849899
29.849	0.50852	0.621142	20241213	20241213_R1E309_FRAP_02_FBS_006	ESCs	0.8186858685868587
31.146	0.501297	0.60806	20241213	20241213_R1E309_FRAP_02_FBS_006	ESCs	0.8244207429201911
32.444	0.518137	0.601172	20241213	20241213_R1E309_FRAP_02_FBS_006	ESCs	0.8618778364705015
33.741	0.509281	0.588112	20241213	20241213_R1E309_FRAP_02_FBS_006	ESCs	0.8659593885466582
35.039	0.491726	0.572368	20241213	20241213_R1E309_FRAP_02_FBS_006	ESCs	0.8591076033445346
36.336	0.50246	0.590818	20241213	20241213_R1E309_FRAP_02_FBS_006	ESCs	0.8504485408228927
37.634	0.505591	0.585719	20241213	20241213_R1E309_FRAP_02_FBS_006	ESCs	0.8631972815089156
38.931	0.491077	0.570042	20241213	20241213_R1E309_FRAP_02_FBS_006	ESCs	0.8614750882699088
40.229	0.496489	0.57617	20241213	20241213_R1E309_FRAP_02_FBS_006	ESCs	0.8617062567924243
41.526	0.516907	0.580329	20241213	20241213_R1E309_FRAP_02_FBS_006	ESCs	0.8907129094412322
42.824	0.514089	0.602737	20241213	20241213_R1E309_FRAP_02_FBS_006	ESCs	0.8529237162362727
44.121	0.507671	0.606427	20241213	20241213_R1E309_FRAP_02_FBS_006	ESCs	0.83715
45.419	0.5053	0.617855	20241213	20241213_R1E309_FRAP_02_FBS_006	ESCs	0.8178297379470094
46.716	0.503757	0.648761	20241213	20241213_R1E309_FRAP_02_FBS_006	ESCs	0.7764908652188897
48.013	0.498904	0.664393	20241213	20241213_R1E309_FRAP_02_FBS_006	ESCs	0.7509172304688816
49.311	0.49546	0.693108	20241213	20241213_R1E309_FRAP_02_FBS_006	ESCs	0.7148388345755494
0	1	0.984656	20241213	20241213_R1E309_FRAP_02_FBS_007	ESCs	1.0155835099106834
1.3	0.956542	0.960411	20241213	20241213_R1E309_FRAP_02_FBS_007	ESCs	0.9959714010724603
2.598	0.932244	0.969721	20241213	20241213_R1E309_FRAP_02_FBS_007	ESCs	0.9613535779941448
5.197	0.235686	0.904249	20241213	20241213_R1E309_FRAP_02_FBS_007	ESCs	0.2606422594447769
6.495	0.295069	0.895402	20241213	20241213_R1E309_FRAP_02_FBS_007	ESCs	0.32953824826345307
7.792	0.326141	0.847494	20241213	20241213_R1E309_FRAP_02_FBS_007	ESCs	0.3848299287929072
9.09	0.351574	0.83244	20241213	20241213_R1E309_FRAP_02_FBS_007	ESCs	0.422342
10.387	0.390556	0.815326	20241213	20241213_R1E309_FRAP_02_FBS_007	ESCs	0.47901786437328964
11.685	0.421258	0.78811	20241213	20241213_R1E309_FRAP_02_FBS_007	ESCs	0.5345162695620126
12.982	0.437804	0.77303	20241213	20241213_R1E309_FRAP_02_FBS_007	ESCs	0.5663477963785443
14.28	0.457083	0.789457	20241213	20241213_R1E309_FRAP_02_FBS_007	ESCs	0.5789843436370941
15.577	0.469958	0.796126	20241213	20241213_R1E309_FRAP_02_FBS_007	ESCs	0.5903066894458359
16.875	0.476284	0.798608	20241213	20241213_R1E309_FRAP_02_FBS_007	ESCs	0.5963920167997749
18.172	0.486755	0.784465	20241213	20241213_R1E309_FRAP_02_FBS_007	ESCs	0.6204928795071211
19.47	0.485237	0.797076	20241213	20241213_R1E309_FRAP_02_FBS_007	ESCs	0.6087705637746225
20.767	0.512611	0.789629	20241213	20241213_R1E309_FRAP_02_FBS_007	ESCs	0.6491797247353548
22.065	0.512254	0.779949	20241213	20241213_R1E309_FRAP_02_FBS_007	ESCs	0.6567790870919681
23.362	0.511805	0.721886	20241213	20241213_R1E309_FRAP_02_FBS_007	ESCs	0.7089834818080376
24.66	0.532273	0.715574	20241213	20241213_R1E309_FRAP_02_FBS_007	ESCs	0.7438410009411505
25.957	0.549533	0.701722	20241213	20241213_R1E309_FRAP_02_FBS_007	ESCs	0.7831200602182917
27.255	0.554471	0.688292	20241213	20241213_R1E309_FRAP_02_FBS_007	ESCs	0.8055752738714187
28.552	0.553375	0.682403	20241213	20241213_R1E309_FRAP_02_FBS_007	ESCs	0.8109216866304158
29.849	0.552847	0.694538	20241213	20241213_R1E309_FRAP_02_FBS_007	ESCs	0.7959920906532811
31.147	0.5646	0.701379	20241213	20241213_R1E309_FRAP_02_FBS_007	ESCs	0.8049855028805973
32.444	0.553362	0.720724	20241213	20241213_R1E309_FRAP_02_FBS_007	ESCs	0.7677861448542482
33.742	0.563253	0.70979	20241213	20241213_R1E309_FRAP_02_FBS_007	ESCs	0.7935480270134514
35.039	0.573341	0.694736	20241213	20241213_R1E309_FRAP_02_FBS_007	ESCs	0.8252646784892893
36.337	0.574213	0.713382	20241213	20241213_R1E309_FRAP_02_FBS_007	ESCs	0.8049164244858683
37.634	0.575666	0.710358	20241213	20241213_R1E309_FRAP_02_FBS_007	ESCs	0.8103877755883551
38.932	0.591432	0.722058	20241213	20241213_R1E309_FRAP_02_FBS_007	ESCs	0.8190929041697145
40.229	0.584473	0.70402	20241213	20241213_R1E309_FRAP_02_FBS_007	ESCs	0.8301946955771472
41.527	0.582136	0.695199	20241213	20241213_R1E309_FRAP_02_FBS_007	ESCs	0.8373665615621319
42.824	0.581093	0.68128	20241213	20241213_R1E309_FRAP_02_FBS_007	ESCs	0.8529423166382388
44.122	0.597256	0.655491	20241213	20241213_R1E309_FRAP_02_FBS_007	ESCs	0.911159
45.419	0.611768	0.657656	20241213	20241213_R1E309_FRAP_02_FBS_007	ESCs	0.9302250868421584
46.717	0.623323	0.62537	20241213	20241213_R1E309_FRAP_02_FBS_007	ESCs	0.996727
48.014	0.596767	0.621593	20241213	20241213_R1E309_FRAP_02_FBS_007	ESCs	0.9600611828687972
49.312	0.593308	0.629622	20241213	20241213_R1E309_FRAP_02_FBS_007	ESCs	0.942324
0	1	0.938429	20241213	20241213_R1E309_FRAP_02_FBS_008	ESCs	1.0656107805390271
1.3	0.97029	0.937099	20241213	20241213_R1E309_FRAP_02_FBS_008	ESCs	1.0354194780840875
2.597	0.948677	0.924256	20241213	20241213_R1E309_FRAP_02_FBS_008	ESCs	1.026422872576718
5.197	0.184418	0.872818	20241213	20241213_R1E309_FRAP_02_FBS_008	ESCs	0.21128986734405883
6.495	0.241439	0.869385	20241213	20241213_R1E309_FRAP_02_FBS_008	ESCs	0.27771270968716966
7.792	0.272578	0.845309	20241213	20241213_R1E309_FRAP_02_FBS_008	ESCs	0.32245968525354535
9.09	0.296359	0.80407	20241213	20241213_R1E309_FRAP_02_FBS_008	ESCs	0.3685737045282783
10.387	0.324213	0.763192	20241213	20241213_R1E309_FRAP_02_FBS_008	ESCs	0.4248117064772976
11.684	0.338764	0.765146	20241213	20241213_R1E309_FRAP_02_FBS_008	ESCs	0.4427439953637123
12.982	0.362726	0.772586	20241213	20241213_R1E309_FRAP_02_FBS_008	ESCs	0.46949534458568876
14.279	0.362102	0.788468	20241213	20241213_R1E309_FRAP_02_FBS_008	ESCs	0.4592472244787434
15.577	0.374583	0.806238	20241213	20241213_R1E309_FRAP_02_FBS_008	ESCs	0.4646065470249128
16.874	0.390153	0.794101	20241213	20241213_R1E309_FRAP_02_FBS_008	ESCs	0.49131369953673015
18.172	0.392074	0.777349	20241213	20241213_R1E309_FRAP_02_FBS_008	ESCs	0.504373
19.469	0.397494	0.765639	20241213	20241213_R1E309_FRAP_02_FBS_008	ESCs	0.5191660052768184
20.767	0.416003	0.768661	20241213	20241213_R1E309_FRAP_02_FBS_008	ESCs	0.5412046236352371
22.064	0.424773	0.755982	20241213	20241213_R1E309_FRAP_02_FBS_008	ESCs	0.5618822098151242
23.362	0.435859	0.744387	20241213	20241213_R1E309_FRAP_02_FBS_008	ESCs	0.5855267512410366
24.659	0.43305	0.732464	20241213	20241213_R1E309_FRAP_02_FBS_008	ESCs	0.5912240184757512
25.957	0.433986	0.739427	20241213	20241213_R1E309_FRAP_02_FBS_008	ESCs	0.5869222397441307
27.254	0.434545	0.738573	20241213	20241213_R1E309_FRAP_02_FBS_008	ESCs	0.5883569411398463
28.552	0.431063	0.717207	20241213	20241213_R1E309_FRAP_02_FBS_008	ESCs	0.6010304556904047
29.849	0.446255	0.728785	20241213	20241213_R1E309_FRAP_02_FBS_008	ESCs	0.6123267605633799
31.147	0.433921	0.738968	20241213	20241213_R1E309_FRAP_02_FBS_008	ESCs	0.587199
32.444	0.441673	0.705973	20241213	20241213_R1E309_FRAP_02_FBS_008	ESCs	0.6256222956311358
33.742	0.452561	0.721789	20241213	20241213_R1E309_FRAP_02_FBS_008	ESCs	0.6269994766661361
35.039	0.458391	0.693196	20241213	20241213_R1E309_FRAP_02_FBS_008	ESCs	0.6612727445034117
36.336	0.433691	0.649986	20241213	20241213_R1E309_FRAP_02_FBS_008	ESCs	0.6672309674811117
37.634	0.451839	0.64836	20241213	20241213_R1E309_FRAP_02_FBS_008	ESCs	0.6968944728709667
38.931	0.463023	0.622953	20241213	20241213_R1E309_FRAP_02_FBS_008	ESCs	0.7432706757006152
40.229	0.448143	0.607105	20241213	20241213_R1E309_FRAP_02_FBS_008	ESCs	0.7381648000865659
41.526	0.428632	0.600322	20241213	20241213_R1E309_FRAP_02_FBS_008	ESCs	0.7140043224906306
42.824	0.410928	0.596479	20241213	20241213_R1E309_FRAP_02_FBS_008	ESCs	0.6889231531705171
44.121	0.411043	0.581681	20241213	20241213_R1E309_FRAP_02_FBS_008	ESCs	0.7066463380202163
45.419	0.432426	0.567656	20241213	20241213_R1E309_FRAP_02_FBS_008	ESCs	0.7617752574933468
46.716	0.427992	0.567722	20241213	20241213_R1E309_FRAP_02_FBS_008	ESCs	0.7538764174959498
48.014	0.435382	0.547817	20241213	20241213_R1E309_FRAP_02_FBS_008	ESCs	0.7947595634968225
49.311	0.445811	0.544844	20241213	20241213_R1E309_FRAP_02_FBS_008	ESCs	0.8182366239638293
0	1	0.998896	20241213	20241213_R1E309_FRAP_02_FBS_010	ESCs	1.0011053724914716
1.302	0.988273	0.975099	20241213	20241213_R1E309_FRAP_02_FBS_010	ESCs	1.01351
2.6	0.952236	0.960308	20241213	20241213_R1E309_FRAP_02_FBS_010	ESCs	0.9915946396003494
5.202	0.199871	0.942565	20241213	20241213_R1E309_FRAP_02_FBS_010	ESCs	0.21204960413637056
6.499	0.242818	0.894839	20241213	20241213_R1E309_FRAP_02_FBS_010	ESCs	0.27135411126475933
7.797	0.28588	0.884254	20241213	20241213_R1E309_FRAP_02_FBS_010	ESCs	0.323301
9.094	0.323421	0.861315	20241213	20241213_R1E309_FRAP_02_FBS_010	ESCs	0.3754973035098578
10.392	0.365265	0.860477	20241213	20241213_R1E309_FRAP_02_FBS_010	ESCs	0.4244911504424774
11.689	0.4045	0.860249	20241213	20241213_R1E309_FRAP_02_FBS_010	ESCs	0.47021333097282486
12.987	0.425536	0.840659	20241213	20241213_R1E309_FRAP_02_FBS_010	ESCs	0.5061935279331509
14.284	0.457861	0.867311	20241213	20241213_R1E309_FRAP_02_FBS_010	ESCs	0.5279088654272484
15.582	0.474804	0.850749	20241213	20241213_R1E309_FRAP_02_FBS_010	ESCs	0.5581015462418046
16.879	0.49565	0.840602	20241213	20241213_R1E309_FRAP_02_FBS_010	ESCs	0.5896367424585565
18.177	0.503627	0.812599	20241213	20241213_R1E309_FRAP_02_FBS_010	ESCs	0.6197727538948116
19.474	0.501704	0.818786	20241213	20241213_R1E309_FRAP_02_FBS_010	ESCs	0.6127412229714019
20.772	0.521445	0.795313	20241213	20241213_R1E309_FRAP_02_FBS_010	ESCs	0.6556478445077429
22.069	0.533439	0.785947	20241213	20241213_R1E309_FRAP_02_FBS_010	ESCs	0.6787210851398814
23.367	0.53993	0.783434	20241213	20241213_R1E309_FRAP_02_FBS_010	ESCs	0.6891842636016813
24.664	0.570542	0.787165	20241213	20241213_R1E309_FRAP_02_FBS_010	ESCs	0.7248059203366466
25.962	0.580289	0.776295	20241213	20241213_R1E309_FRAP_02_FBS_010	ESCs	0.7475109127470699
27.259	0.581298	0.776771	20241213	20241213_R1E309_FRAP_02_FBS_010	ESCs	0.7483518368747398
28.557	0.577738	0.787698	20241213	20241213_R1E309_FRAP_02_FBS_010	ESCs	0.7334509510114315
29.854	0.578499	0.761655	20241213	20241213_R1E309_FRAP_02_FBS_010	ESCs	0.7595291059511605
31.151	0.594262	0.740048	20241213	20241213_R1E309_FRAP_02_FBS_010	ESCs	0.8030045788959207
32.449	0.597974	0.717223	20241213	20241213_R1E309_FRAP_02_FBS_010	ESCs	0.833736
33.746	0.572255	0.738487	20241213	20241213_R1E309_FRAP_02_FBS_010	ESCs	0.7749020416580735
35.044	0.552495	0.730815	20241213	20241213_R1E309_FRAP_02_FBS_010	ESCs	0.755998
36.341	0.530469	0.730454	20241213	20241213_R1E309_FRAP_02_FBS_010	ESCs	0.7262183997915044
37.639	0.535323	0.707895	20241213	20241213_R1E309_FRAP_02_FBS_010	ESCs	0.7562189054726361
38.936	0.547088	0.702203	20241213	20241213_R1E309_FRAP_02_FBS_010	ESCs	0.7791031827793752
40.234	0.541891	0.68288	20241213	20241213_R1E309_FRAP_02_FBS_010	ESCs	0.7935379554514786
41.531	0.537532	0.660378	20241213	20241213_R1E309_FRAP_02_FBS_010	ESCs	0.8139756118654329
42.829	0.515068	0.657332	20241213	20241213_R1E309_FRAP_02_FBS_010	ESCs	0.7835732283008486
44.126	0.505035	0.667555	20241213	20241213_R1E309_FRAP_02_FBS_010	ESCs	0.7565448012319622
45.424	0.500219	0.659369	20241213	20241213_R1E309_FRAP_02_FBS_010	ESCs	0.7586326365631134
46.721	0.499534	0.63424	20241213	20241213_R1E309_FRAP_02_FBS_010	ESCs	0.7876095569696243
48.019	0.503665	0.615489	20241213	20241213_R1E309_FRAP_02_FBS_010	ESCs	0.8183167857474248
49.316	0.48893	0.607931	20241213	20241213_R1E309_FRAP_02_FBS_010	ESCs	0.8042525208242005
0	1	0.988338	20241213	20241213_R1E309_FRAP_02_FBS_011	ESCs	1.0117994100294987
1.3	0.989944	0.982592	20241213	20241213_R1E309_FRAP_02_FBS_011	ESCs	1.0074822618791657
2.597	0.945451	0.936536	20241213	20241213_R1E309_FRAP_02_FBS_011	ESCs	1.0095195127453196
5.197	0.270081	0.871129	20241213	20241213_R1E309_FRAP_02_FBS_011	ESCs	0.3100354076732794
6.495	0.322136	0.846284	20241213	20241213_R1E309_FRAP_02_FBS_011	ESCs	0.3806480603125469
7.792	0.372375	0.849537	20241213	20241213_R1E309_FRAP_02_FBS_011	ESCs	0.4383268676017108
9.089	0.417079	0.84827	20241213	20241213_R1E309_FRAP_02_FBS_011	ESCs	0.49168160988244625
10.387	0.430895	0.852199	20241213	20241213_R1E309_FRAP_02_FBS_011	ESCs	0.5056274480638611
11.684	0.469853	0.847551	20241213	20241213_R1E309_FRAP_02_FBS_011	ESCs	0.5543646243581435
12.982	0.520598	0.832425	20241213	20241213_R1E309_FRAP_02_FBS_011	ESCs	0.6253997259022382
14.279	0.557443	0.817425	20241213	20241213_R1E309_FRAP_02_FBS_011	ESCs	0.6819497570557228
15.577	0.578189	0.829932	20241213	20241213_R1E309_FRAP_02_FBS_011	ESCs	0.6966704001629163
16.874	0.597837	0.788482	20241213	20241213_R1E309_FRAP_02_FBS_011	ESCs	0.7582123144526018
18.172	0.625259	0.798496	20241213	20241213_R1E309_FRAP_02_FBS_011	ESCs	0.7830458249550216
19.469	0.651878	0.81451	20241213	20241213_R1E309_FRAP_02_FBS_011	ESCs	0.8003320018675094
20.767	0.627752	0.827946	20241213	20241213_R1E309_FRAP_02_FBS_011	ESCs	0.758204
22.064	0.67123	0.820298	20241213	20241213_R1E309_FRAP_02_FBS_011	ESCs	0.8182754713093637
23.362	0.697258	0.81865	20241213	20241213_R1E309_FRAP_02_FBS_011	ESCs	0.8517161290322576
24.659	0.705413	0.839735	20241213	20241213_R1E309_FRAP_02_FBS_011	ESCs	0.8400422662775489
25.957	0.726919	0.833016	20241213	20241213_R1E309_FRAP_02_FBS_011	ESCs	0.8726350494547297
27.254	0.728018	0.819496	20241213	20241213_R1E309_FRAP_02_FBS_011	ESCs	0.8883732920855889
28.552	0.701737	0.848227	20241213	20241213_R1E309_FRAP_02_FBS_011	ESCs	0.8272976338729772
29.849	0.711455	0.849622	20241213	20241213_R1E309_FRAP_02_FBS_011	ESCs	0.8373781579470856
31.147	0.729328	0.841425	20241213	20241213_R1E309_FRAP_02_FBS_011	ESCs	0.8667771417093498
32.444	0.723159	0.845016	20241213	20241213_R1E309_FRAP_02_FBS_011	ESCs	0.855793
33.741	0.704356	0.838467	20241213	20241213_R1E309_FRAP_02_FBS_011	ESCs	0.8400524087885515
35.039	0.69054	0.817848	20241213	20241213_R1E309_FRAP_02_FBS_011	ESCs	0.8443376730729483
36.336	0.707314	0.794397	20241213	20241213_R1E309_FRAP_02_FBS_011	ESCs	0.8903781713738629
37.634	0.687159	0.796214	20241213	20241213_R1E309_FRAP_02_FBS_011	ESCs	0.8630333262576944
38.931	0.674483	0.777369	20241213	20241213_R1E309_FRAP_02_FBS_011	ESCs	0.8676486574627678
40.229	0.648582	0.760679	20241213	20241213_R1E309_FRAP_02_FBS_011	ESCs	0.8526356718324732
41.526	0.661681	0.722948	20241213	20241213_R1E309_FRAP_02_FBS_011	ESCs	0.9152542372881363
42.824	0.680568	0.771116	20241213	20241213_R1E309_FRAP_02_FBS_011	ESCs	0.8825753424657524
44.121	0.693455	0.77813	20241213	20241213_R1E309_FRAP_02_FBS_011	ESCs	0.8911815812337094
45.419	0.671737	0.759496	20241213	20241213_R1E309_FRAP_02_FBS_011	ESCs	0.8844506258692627
46.716	0.663582	0.769637	20241213	20241213_R1E309_FRAP_02_FBS_011	ESCs	0.8622014822948115
48.014	0.662441	0.75806	20241213	20241213_R1E309_FRAP_02_FBS_011	ESCs	0.8738643330918013
49.311	0.669582	0.765327	20241213	20241213_R1E309_FRAP_02_FBS_011	ESCs	0.8748964831888696
0	1	0.99499	20241213	20241213_R1E309_FRAP_02_FBS_013	ESCs	1.0050355101560353
1.3	0.989888	0.992153	20241213	20241213_R1E309_FRAP_02_FBS_013	ESCs	0.9977177035375598
2.597	0.978684	0.987286	20241213	20241213_R1E309_FRAP_02_FBS_013	ESCs	0.9912871548144734
5.197	0.207699	0.943625	20241213	20241213_R1E309_FRAP_02_FBS_013	ESCs	0.22010757136946585
6.494	0.261771	0.919849	20241213	20241213_R1E309_FRAP_02_FBS_013	ESCs	0.28458045074487454
7.792	0.301866	0.909385	20241213	20241213_R1E309_FRAP_02_FBS_013	ESCs	0.3319452195938696
9.089	0.335272	0.868627	20241213	20241213_R1E309_FRAP_02_FBS_013	ESCs	0.38597989422745577
10.387	0.360831	0.849496	20241213	20241213_R1E309_FRAP_02_FBS_013	ESCs	0.42475910351272234
11.684	0.392572	0.829403	20241213	20241213_R1E309_FRAP_02_FBS_013	ESCs	0.473318
12.982	0.415944	0.813409	20241213	20241213_R1E309_FRAP_02_FBS_013	ESCs	0.5113592730065275
14.279	0.431431	0.812837	20241213	20241213_R1E309_FRAP_02_FBS_013	ESCs	0.5307716938840861
15.577	0.448101	0.792093	20241213	20241213_R1E309_FRAP_02_FBS_013	ESCs	0.5657181349193305
16.874	0.465305	0.789985	20241213	20241213_R1E309_FRAP_02_FBS_013	ESCs	0.5890056668423821
18.172	0.471955	0.769865	20241213	20241213_R1E309_FRAP_02_FBS_013	ESCs	0.6130362757361646
19.469	0.489095	0.749004	20241213	20241213_R1E309_FRAP_02_FBS_013	ESCs	0.6529927895056908
20.767	0.491294	0.754496	20241213	20241213_R1E309_FRAP_02_FBS_013	ESCs	0.6511547682701755
22.064	0.500651	0.740533	20241213	20241213_R1E309_FRAP_02_FBS_013	ESCs	0.6760684661886687
23.362	0.507418	0.734598	20241213	20241213_R1E309_FRAP_02_FBS_013	ESCs	0.6907419217687072
24.659	0.511934	0.739166	20241213	20241213_R1E309_FRAP_02_FBS_013	ESCs	0.6925826158911252
25.957	0.512181	0.760326	20241213	20241213_R1E309_FRAP_02_FBS_013	ESCs	0.6736328626444168
27.254	0.512832	0.754171	20241213	20241213_R1E309_FRAP_02_FBS_013	ESCs	0.679994
28.552	0.506338	0.729887	20241213	20241213_R1E309_FRAP_02_FBS_013	ESCs	0.6937203580216098
29.849	0.518688	0.739622	20241213	20241213_R1E309_FRAP_02_FBS_013	ESCs	0.701288
31.146	0.522227	0.729861	20241213	20241213_R1E309_FRAP_02_FBS_013	ESCs	0.7155160116967403
32.444	0.518297	0.730772	20241213	20241213_R1E309_FRAP_02_FBS_013	ESCs	0.7092460020657477
33.741	0.542008	0.75758	20241213	20241213_R1E309_FRAP_02_FBS_013	ESCs	0.7154464561789268
35.039	0.542841	0.74294	20241213	20241213_R1E309_FRAP_02_FBS_013	ESCs	0.7306661528490604
36.336	0.524544	0.721754	20241213	20241213_R1E309_FRAP_02_FBS_013	ESCs	0.726763
37.634	0.531688	0.704146	20241213	20241213_R1E309_FRAP_02_FBS_013	ESCs	0.7550824277371178
38.931	0.527342	0.686474	20241213	20241213_R1E309_FRAP_02_FBS_013	ESCs	0.7681895734597146
40.229	0.509292	0.670974	20241213	20241213_R1E309_FRAP_02_FBS_013	ESCs	0.7590333404449269
41.526	0.508277	0.671937	20241213	20241213_R1E309_FRAP_02_FBS_013	ESCs	0.7564348381848819
42.824	0.498295	0.63818	20241213	20241213_R1E309_FRAP_02_FBS_013	ESCs	0.7808071127062142
44.121	0.501718	0.642487	20241213	20241213_R1E309_FRAP_02_FBS_013	ESCs	0.7808993315778806
45.419	0.480571	0.649723	20241213	20241213_R1E309_FRAP_02_FBS_013	ESCs	0.739655
46.716	0.48031	0.651245	20241213	20241213_R1E309_FRAP_02_FBS_013	ESCs	0.7375257278740276
48.014	0.468715	0.649228	20241213	20241213_R1E309_FRAP_02_FBS_013	ESCs	0.7219571840923665
49.311	0.466307	0.653276	20241213	20241213_R1E309_FRAP_02_FBS_013	ESCs	0.7137990796629404
0	0.982118	1	20241213	20241213_R1E309_FRAP_02_FBS_015	ESCs	0.982118
1.303	0.953451	0.950612	20241213	20241213_R1E309_FRAP_02_FBS_015	ESCs	1.0029868749820494
2.6	0.947062	0.932429	20241213	20241213_R1E309_FRAP_02_FBS_015	ESCs	1.0156940825110534
5.198	0.191902	0.892569	20241213	20241213_R1E309_FRAP_02_FBS_015	ESCs	0.21500015293793737
6.495	0.237496	0.876897	20241213	20241213_R1E309_FRAP_02_FBS_015	ESCs	0.270837
7.793	0.262668	0.832642	20241213	20241213_R1E309_FRAP_02_FBS_015	ESCs	0.3154633090694472
9.09	0.290079	0.831004	20241213	20241213_R1E309_FRAP_02_FBS_015	ESCs	0.34907024114593554
10.388	0.316152	0.823605	20241213	20241213_R1E309_FRAP_02_FBS_015	ESCs	0.38386316173301926
11.685	0.333379	0.804357	20241213	20241213_R1E309_FRAP_02_FBS_015	ESCs	0.4144660919150092
12.983	0.33974	0.75303	20241213	20241213_R1E309_FRAP_02_FBS_015	ESCs	0.4511638024798785
14.28	0.349077	0.758054	20241213	20241213_R1E309_FRAP_02_FBS_015	ESCs	0.46049124828927407
15.578	0.373184	0.760511	20241213	20241213_R1E309_FRAP_02_FBS_015	ESCs	0.49070218265364707
16.875	0.370564	0.748143	20241213	20241213_R1E309_FRAP_02_FBS_015	ESCs	0.4953107324015616
18.173	0.399503	0.758245	20241213	20241213_R1E309_FRAP_02_FBS_015	ESCs	0.5268786231231776
19.47	0.402916	0.747215	20241213	20241213_R1E309_FRAP_02_FBS_015	ESCs	0.5392232087398156
20.767	0.400295	0.742192	20241213	20241213_R1E309_FRAP_02_FBS_015	ESCs	0.5393415486481508
22.065	0.432238	0.710904	20241213	20241213_R1E309_FRAP_02_FBS_015	ESCs	0.6080110603325778
23.362	0.445779	0.674457	20241213	20241213_R1E309_FRAP_02_FBS_015	ESCs	0.6609455958549229
24.66	0.475183	0.697636	20241213	20241213_R1E309_FRAP_02_FBS_015	ESCs	0.6811333307243761
25.957	0.476029	0.689036	20241213	20241213_R1E309_FRAP_02_FBS_015	ESCs	0.690863
27.255	0.503931	0.698728	20241213	20241213_R1E309_FRAP_02_FBS_015	ESCs	0.7212128316336492
28.552	0.497761	0.684094	20241213	20241213_R1E309_FRAP_02_FBS_015	ESCs	0.7276210240651314
29.85	0.536338	0.677651	20241213	20241213_R1E309_FRAP_02_FBS_015	ESCs	0.7914669030256642
31.147	0.551982	0.682702	20241213	20241213_R1E309_FRAP_02_FBS_015	ESCs	0.8085259537710943
32.445	0.538113	0.674948	20241213	20241213_R1E309_FRAP_02_FBS_015	ESCs	0.7972655933985923
33.742	0.509392	0.658813	20241213	20241213_R1E309_FRAP_02_FBS_015	ESCs	0.7731963035100077
35.04	0.523315	0.64781	20241213	20241213_R1E309_FRAP_02_FBS_015	ESCs	0.8078219824679712
36.337	0.536038	0.645708	20241213	20241213_R1E309_FRAP_02_FBS_015	ESCs	0.8301551731427846
37.635	0.534018	0.645381	20241213	20241213_R1E309_FRAP_02_FBS_015	ESCs	0.8274461694657131
38.932	0.529131	0.674702	20241213	20241213_R1E309_FRAP_02_FBS_015	ESCs	0.7842431109132851
40.23	0.514142	0.674812	20241213	20241213_R1E309_FRAP_02_FBS_015	ESCs	0.7619047619047621
41.527	0.529213	0.655318	20241213	20241213_R1E309_FRAP_02_FBS_015	ESCs	0.807566
42.825	0.535901	0.621328	20241213	20241213_R1E309_FRAP_02_FBS_015	ESCs	0.8625098866332717
44.122	0.515562	0.644398	20241213	20241213_R1E309_FRAP_02_FBS_015	ESCs	0.8000677879930517
45.419	0.486841	0.615758	20241213	20241213_R1E309_FRAP_02_FBS_015	ESCs	0.7906358073955844
46.717	0.495004	0.609452	20241213	20241213_R1E309_FRAP_02_FBS_015	ESCs	0.8122116203019305
48.014	0.478323	0.608442	20241213	20241213_R1E309_FRAP_02_FBS_015	ESCs	0.7861437673875972
49.312	0.478678	0.581195	20241213	20241213_R1E309_FRAP_02_FBS_015	ESCs	0.8236095452837289
0	1	0.967672	20241213	20241213_R1E309_FRAP_02_FBS_016	ESCs	1.0334077066875718
1.3	0.990022	0.960991	20241213	20241213_R1E309_FRAP_02_FBS_016	ESCs	1.0302091872362387
2.597	0.985412	0.927496	20241213	20241213_R1E309_FRAP_02_FBS_016	ESCs	1.0624429834219378
5.197	0.239949	0.861207	20241213	20241213_R1E309_FRAP_02_FBS_016	ESCs	0.2786191008571329
6.495	0.273035	0.845597	20241213	20241213_R1E309_FRAP_02_FBS_016	ESCs	0.3228900696984337
7.792	0.309564	0.813065	20241213	20241213_R1E309_FRAP_02_FBS_016	ESCs	0.3807370725230563
9.09	0.345801	0.811198	20241213	20241213_R1E309_FRAP_02_FBS_016	ESCs	0.42628493328058137
10.387	0.384957	0.808572	20241213	20241213_R1E309_FRAP_02_FBS_016	ESCs	0.47609425179518644
11.685	0.402871	0.802912	20241213	20241213_R1E309_FRAP_02_FBS_016	ESCs	0.5017624186925391
12.982	0.413637	0.791708	20241213	20241213_R1E309_FRAP_02_FBS_016	ESCs	0.5224617652478346
14.28	0.452413	0.788411	20241213	20241213_R1E309_FRAP_02_FBS_016	ESCs	0.5738287321441792
15.577	0.471144	0.811548	20241213	20241213_R1E309_FRAP_02_FBS_016	ESCs	0.5805500629156927
16.874	0.474558	0.804867	20241213	20241213_R1E309_FRAP_02_FBS_016	ESCs	0.5896106720800399
18.172	0.480131	0.793488	20241213	20241213_R1E309_FRAP_02_FBS_016	ESCs	0.605089
19.469	0.493114	0.771868	20241213	20241213_R1E309_FRAP_02_FBS_016	ESCs	0.6388584388584393
20.767	0.50318	0.761218	20241213	20241213_R1E309_FRAP_02_FBS_016	ESCs	0.6610195477194332
22.064	0.531511	0.728628	20241213	20241213_R1E309_FRAP_02_FBS_016	ESCs	0.7294678252512705
23.362	0.534895	0.735514	20241213	20241213_R1E309_FRAP_02_FBS_016	ESCs	0.72724
24.659	0.521941	0.712406	20241213	20241213_R1E309_FRAP_02_FBS_016	ESCs	0.7326452881189329
25.957	0.543094	0.730291	20241213	20241213_R1E309_FRAP_02_FBS_016	ESCs	0.7436675988813429
27.254	0.523283	0.748001	20241213	20241213_R1E309_FRAP_02_FBS_016	ESCs	0.6995748332488195
28.552	0.546799	0.757834	20241213	20241213_R1E309_FRAP_02_FBS_016	ESCs	0.7215292215292222
29.849	0.542481	0.784939	20241213	20241213_R1E309_FRAP_02_FBS_016	ESCs	0.6911125153328623
31.147	0.539709	0.757921	20241213	20241213_R1E309_FRAP_02_FBS_016	ESCs	0.7120914655271969
32.444	0.541431	0.742195	20241213	20241213_R1E309_FRAP_02_FBS_016	ESCs	0.729499
33.742	0.557099	0.727257	20241213	20241213_R1E309_FRAP_02_FBS_016	ESCs	0.7660274412260292
35.039	0.539243	0.694346	20241213	20241213_R1E309_FRAP_02_FBS_016	ESCs	0.7766198840238674
36.337	0.550855	0.659596	20241213	20241213_R1E309_FRAP_02_FBS_016	ESCs	0.8351395585438143
37.634	0.547354	0.643812	20241213	20241213_R1E309_FRAP_02_FBS_016	ESCs	0.8501767424997736
38.932	0.534662	0.660471	20241213	20241213_R1E309_FRAP_02_FBS_016	ESCs	0.8095153951495339
40.229	0.52801	0.671296	20241213	20241213_R1E309_FRAP_02_FBS_016	ESCs	0.7865525034770519
41.526	0.478584	0.650785	20241213	20241213_R1E309_FRAP_02_FBS_016	ESCs	0.7353956511992826
42.824	0.48652	0.637013	20241213	20241213_R1E309_FRAP_02_FBS_016	ESCs	0.763752
44.121	0.482582	0.64174	20241213	20241213_R1E309_FRAP_02_FBS_016	ESCs	0.7519890884291873
45.419	0.489555	0.630974	20241213	20241213_R1E309_FRAP_02_FBS_016	ESCs	0.7758716359937113
46.716	0.47342	0.604102	20241213	20241213_R1E309_FRAP_02_FBS_016	ESCs	0.7836754407148026
48.014	0.453055	0.568623	20241213	20241213_R1E309_FRAP_02_FBS_016	ESCs	0.7967571450561849
49.311	0.458044	0.539476	20241213	20241213_R1E309_FRAP_02_FBS_016	ESCs	0.8490535424553799
0	1	0.859543	20241213	20241213_R1E309_FRAP_02_FBS_017	ESCs	1.1634084886398195
1.3	0.941123	0.899432	20241213	20241213_R1E309_FRAP_02_FBS_017	ESCs	1.0463523233245813
2.597	0.930378	0.902345	20241213	20241213_R1E309_FRAP_02_FBS_017	ESCs	1.0310673384301834
5.197	0.188103	0.881826	20241213	20241213_R1E309_FRAP_02_FBS_017	ESCs	0.21331103183256966
6.495	0.236385	0.884543	20241213	20241213_R1E309_FRAP_02_FBS_017	ESCs	0.2672393777571397
7.792	0.276797	0.869793	20241213	20241213_R1E309_FRAP_02_FBS_017	ESCs	0.3182325541460062
9.09	0.318123	0.859515	20241213	20241213_R1E309_FRAP_02_FBS_017	ESCs	0.37011936181073696
10.387	0.347809	0.845541	20241213	20241213_R1E309_FRAP_02_FBS_017	ESCs	0.4113451686981101
11.685	0.388128	0.85425	20241213	20241213_R1E309_FRAP_02_FBS_017	ESCs	0.4543487525817132
12.982	0.4166	0.861308	20241213	20241213_R1E309_FRAP_02_FBS_017	ESCs	0.4836828699940396
14.279	0.434197	0.849695	20241213	20241213_R1E309_FRAP_02_FBS_017	ESCs	0.5110029553619497
15.577	0.448125	0.842637	20241213	20241213_R1E309_FRAP_02_FBS_017	ESCs	0.5318118872209604
16.874	0.478314	0.832359	20241213	20241213_R1E309_FRAP_02_FBS_017	ESCs	0.5746489614642677
18.172	0.487818	0.82406	20241213	20241213_R1E309_FRAP_02_FBS_017	ESCs	0.5919682809402437
19.469	0.504304	0.820168	20241213	20241213_R1E309_FRAP_02_FBS_017	ESCs	0.6148785540303665
20.767	0.519931	0.780027	20241213	20241213_R1E309_FRAP_02_FBS_017	ESCs	0.666555
22.064	0.53271	0.785917	20241213	20241213_R1E309_FRAP_02_FBS_017	ESCs	0.6778201427739974
23.362	0.518764	0.786598	20241213	20241213_R1E309_FRAP_02_FBS_017	ESCs	0.6595025040943717
24.659	0.525308	0.749034	20241213	20241213_R1E309_FRAP_02_FBS_017	ESCs	0.7013135920636117
25.957	0.522386	0.724809	20241213	20241213_R1E309_FRAP_02_FBS_017	ESCs	0.7207217650013524
27.254	0.537649	0.711824	20241213	20241213_R1E309_FRAP_02_FBS_017	ESCs	0.7553113360961013
28.552	0.54605	0.744217	20241213	20241213_R1E309_FRAP_02_FBS_017	ESCs	0.7337246933092493
29.849	0.538414	0.735843	20241213	20241213_R1E309_FRAP_02_FBS_017	ESCs	0.7316967967015546
31.147	0.535614	0.730392	20241213	20241213_R1E309_FRAP_02_FBS_017	ESCs	0.7333239605833253
32.444	0.539161	0.748063	20241213	20241213_R1E309_FRAP_02_FBS_017	ESCs	0.7207427558838948
33.742	0.535968	0.772913	20241213	20241213_R1E309_FRAP_02_FBS_017	ESCs	0.6934392965843756
35.039	0.541663	0.775182	20241213	20241213_R1E309_FRAP_02_FBS_017	ESCs	0.698756
36.337	0.53763	0.777002	20241213	20241213_R1E309_FRAP_02_FBS_017	ESCs	0.6919287791046931
37.634	0.517895	0.760199	20241213	20241213_R1E309_FRAP_02_FBS_017	ESCs	0.6812633543728658
38.931	0.504416	0.73884	20241213	20241213_R1E309_FRAP_02_FBS_017	ESCs	0.6827129608571505
40.229	0.515814	0.72451	20241213	20241213_R1E309_FRAP_02_FBS_017	ESCs	0.7119480486013579
41.526	0.508962	0.709163	20241213	20241213_R1E309_FRAP_02_FBS_017	ESCs	0.7176932088933354
42.824	0.526073	0.70415	20241213	20241213_R1E309_FRAP_02_FBS_017	ESCs	0.7471032745591945
44.121	0.530106	0.701023	20241213	20241213_R1E309_FRAP_02_FBS_017	ESCs	0.7561888274851862
45.419	0.523814	0.677181	20241213	20241213_R1E309_FRAP_02_FBS_017	ESCs	0.7735211811251574
46.716	0.511734	0.668182	20241213	20241213_R1E309_FRAP_02_FBS_017	ESCs	0.7658605417941512
48.014	0.499393	0.667958	20241213	20241213_R1E309_FRAP_02_FBS_017	ESCs	0.7476416083183095
49.311	0.499179	0.654534	20241213	20241213_R1E309_FRAP_02_FBS_017	ESCs	0.7626470797974757
0	0.980803	0.962213	20241213	20241213_R1E309_FRAP_02_FBS_018	ESCs	1.019320071088689
1.299	1	0.966075	20241213	20241213_R1E309_FRAP_02_FBS_018	ESCs	1.035116770399132
2.597	0.960062	0.935955	20241213	20241213_R1E309_FRAP_02_FBS_018	ESCs	1.0257558790593502
5.202	0.250607	0.927571	20241213	20241213_R1E309_FRAP_02_FBS_018	ESCs	0.27017543859649135
6.499	0.319451	0.939541	20241213	20241213_R1E309_FRAP_02_FBS_018	ESCs	0.3400070455612969
7.797	0.353762	0.920841	20241213	20241213_R1E309_FRAP_02_FBS_018	ESCs	0.38417300664949366
9.094	0.391383	0.866505	20241213	20241213_R1E309_FRAP_02_FBS_018	ESCs	0.4516806722689075
10.392	0.432259	0.853817	20241213	20241213_R1E309_FRAP_02_FBS_018	ESCs	0.5062669595554983
11.689	0.460503	0.820609	20241213	20241213_R1E309_FRAP_02_FBS_018	ESCs	0.5611723581607958
12.987	0.488305	0.79904	20241213	20241213_R1E309_FRAP_02_FBS_018	ESCs	0.6111149464963757
14.284	0.515832	0.786187	20241213	20241213_R1E309_FRAP_02_FBS_018	ESCs	0.6561184395172608
15.582	0.550364	0.785856	20241213	20241213_R1E309_FRAP_02_FBS_018	ESCs	0.7003369366839817
16.879	0.547827	0.808197	20241213	20241213_R1E309_FRAP_02_FBS_018	ESCs	0.6778376902600506
18.177	0.576567	0.787401	20241213	20241213_R1E309_FRAP_02_FBS_018	ESCs	0.7322404371584696
19.474	0.56763	0.759047	20241213	20241213_R1E309_FRAP_02_FBS_018	ESCs	0.7478197674418607
20.772	0.580483	0.755958	20241213	20241213_R1E309_FRAP_02_FBS_018	ESCs	0.7678779918272038
22.069	0.584069	0.727714	20241213	20241213_R1E309_FRAP_02_FBS_018	ESCs	0.8026076409945428
23.367	0.578442	0.715413	20241213	20241213_R1E309_FRAP_02_FBS_018	ESCs	0.8085434497648241
24.664	0.594274	0.718612	20241213	20241213_R1E309_FRAP_02_FBS_018	ESCs	0.8269747447608818
25.961	0.599018	0.739519	20241213	20241213_R1E309_FRAP_02_FBS_018	ESCs	0.81001
27.259	0.624835	0.73494	20241213	20241213_R1E309_FRAP_02_FBS_018	ESCs	0.8501838925167001
28.556	0.613195	0.740126	20241213	20241213_R1E309_FRAP_02_FBS_018	ESCs	0.8285011552508023
29.854	0.607899	0.710779	20241213	20241213_R1E309_FRAP_02_FBS_018	ESCs	0.855258
31.151	0.609775	0.735823	20241213	20241213_R1E309_FRAP_02_FBS_018	ESCs	0.8286978034335406
32.449	0.624338	0.744815	20241213	20241213_R1E309_FRAP_02_FBS_018	ESCs	0.8382461857502602
33.746	0.605693	0.729755	20241213	20241213_R1E309_FRAP_02_FBS_018	ESCs	0.8299947085947544
35.044	0.624448	0.735989	20241213	20241213_R1E309_FRAP_02_FBS_018	ESCs	0.8484485084694948
36.341	0.631178	0.730031	20241213	20241213_R1E309_FRAP_02_FBS_018	ESCs	0.864591
37.639	0.633661	0.73665	20241213	20241213_R1E309_FRAP_02_FBS_018	ESCs	0.8601917028605666
38.936	0.658594	0.73152	20241213	20241213_R1E309_FRAP_02_FBS_018	ESCs	0.9003091772867805
40.234	0.679446	0.708628	20241213	20241213_R1E309_FRAP_02_FBS_018	ESCs	0.9588198661061804
41.531	0.683528	0.721977	20241213	20241213_R1E309_FRAP_02_FBS_018	ESCs	0.946745
42.829	0.684466	0.729259	20241213	20241213_R1E309_FRAP_02_FBS_018	ESCs	0.9385779122541603
44.126	0.676633	0.714971	20241213	20241213_R1E309_FRAP_02_FBS_018	ESCs	0.946378
45.424	0.680274	0.70438	20241213	20241213_R1E309_FRAP_02_FBS_018	ESCs	0.9657764899365641
46.721	0.686562	0.716571	20241213	20241213_R1E309_FRAP_02_FBS_018	ESCs	0.9581216320246343
48.018	0.660911	0.716792	20241213	20241213_R1E309_FRAP_02_FBS_018	ESCs	0.9220409419732187
49.316	0.690644	0.693347	20241213	20241213_R1E309_FRAP_02_FBS_018	ESCs	0.996102
0	1	0.97891	20241213	20241213_R1E309_FRAP_02_FBS_019	ESCs	1.0215448451962972
1.3	0.963521	0.965787	20241213	20241213_R1E309_FRAP_02_FBS_019	ESCs	0.9976544807505664
2.597	0.946415	0.987033	20241213	20241213_R1E309_FRAP_02_FBS_019	ESCs	0.9588477366255148
5.197	0.347836	0.963599	20241213	20241213_R1E309_FRAP_02_FBS_019	ESCs	0.3609760051880671
6.495	0.391111	0.951414	20241213	20241213_R1E309_FRAP_02_FBS_019	ESCs	0.4110837438423647
7.792	0.427043	0.926105	20241213	20241213_R1E309_FRAP_02_FBS_019	ESCs	0.46111673414305004
9.09	0.467739	0.905405	20241213	20241213_R1E309_FRAP_02_FBS_019	ESCs	0.5166077128806832
10.387	0.477191	0.872676	20241213	20241213_R1E309_FRAP_02_FBS_019	ESCs	0.5468134622269958
11.684	0.487971	0.873926	20241213	20241213_R1E309_FRAP_02_FBS_019	ESCs	0.5583661065427246
12.982	0.504921	0.841509	20241213	20241213_R1E309_FRAP_02_FBS_019	ESCs	0.6000185649308455
14.279	0.541712	0.844243	20241213	20241213_R1E309_FRAP_02_FBS_019	ESCs	0.6416543301258335
15.577	0.557491	0.828308	20241213	20241213_R1E309_FRAP_02_FBS_019	ESCs	0.6730479064503959
16.874	0.548196	0.817216	20241213	20241213_R1E309_FRAP_02_FBS_019	ESCs	0.6708086407952594
18.172	0.577722	0.810655	20241213	20241213_R1E309_FRAP_02_FBS_019	ESCs	0.712661
19.469	0.582253	0.771833	20241213	20241213_R1E309_FRAP_02_FBS_019	ESCs	0.7543770873393383
20.767	0.596469	0.748008	20241213	20241213_R1E309_FRAP_02_FBS_019	ESCs	0.7974101921470346
22.064	0.572801	0.750273	20241213	20241213_R1E309_FRAP_02_FBS_019	ESCs	0.7634565330557003
23.362	0.569989	0.734495	20241213	20241213_R1E309_FRAP_02_FBS_019	ESCs	0.7760289269382112
24.659	0.586002	0.747149	20241213	20241213_R1E309_FRAP_02_FBS_019	ESCs	0.7843178254051225
25.957	0.581237	0.716919	20241213	20241213_R1E309_FRAP_02_FBS_019	ESCs	0.8107430812813257
27.254	0.573973	0.704265	20241213	20241213_R1E309_FRAP_02_FBS_019	ESCs	0.8149955634427678
28.552	0.568349	0.704577	20241213	20241213_R1E309_FRAP_02_FBS_019	ESCs	0.8066518847006657
29.849	0.577488	0.704577	20241213	20241213_R1E309_FRAP_02_FBS_019	ESCs	0.8196230598669618
31.147	0.587564	0.689502	20241213	20241213_R1E309_FRAP_02_FBS_019	ESCs	0.852158
32.444	0.60639	0.676222	20241213	20241213_R1E309_FRAP_02_FBS_019	ESCs	0.8967309691579065
33.742	0.615216	0.653101	20241213	20241213_R1E309_FRAP_02_FBS_019	ESCs	0.9419925846190652
35.039	0.606624	0.634198	20241213	20241213_R1E309_FRAP_02_FBS_019	ESCs	0.9565217391304358
36.336	0.592876	0.654663	20241213	20241213_R1E309_FRAP_02_FBS_019	ESCs	0.9056198544326457
37.634	0.596547	0.672629	20241213	20241213_R1E309_FRAP_02_FBS_019	ESCs	0.8868888630821055
38.931	0.579284	0.647399	20241213	20241213_R1E309_FRAP_02_FBS_019	ESCs	0.894788
40.229	0.575223	0.637713	20241213	20241213_R1E309_FRAP_02_FBS_019	ESCs	0.9020088192062709
41.526	0.586471	0.668099	20241213	20241213_R1E309_FRAP_02_FBS_019	ESCs	0.8778206477259437
42.824	0.570614	0.635604	20241213	20241213_R1E309_FRAP_02_FBS_019	ESCs	0.8977510138871823
44.121	0.565459	0.62334	20241213	20241213_R1E309_FRAP_02_FBS_019	ESCs	0.9071428571428575
45.419	0.567411	0.624512	20241213	20241213_R1E309_FRAP_02_FBS_019	ESCs	0.9085678549093186
46.716	0.580612	0.603812	20241213	20241213_R1E309_FRAP_02_FBS_019	ESCs	0.9615782664941782
48.014	0.572176	0.576472	20241213	20241213_R1E309_FRAP_02_FBS_019	ESCs	0.9925474254742549
49.311	0.573192	0.58694	20241213	20241213_R1E309_FRAP_02_FBS_019	ESCs	0.9765770561618311
0	0.992805	0.993647	20241213	20241213_R1E309_FRAP_02_FBS_020	ESCs	0.9991524192376618
1.3	1	0.98614	20241213	20241213_R1E309_FRAP_02_FBS_020	ESCs	1.0140549509540777
2.598	0.985153	0.991217	20241213	20241213_R1E309_FRAP_02_FBS_020	ESCs	0.9938824557570455
5.198	0.233288	0.89807	20241213	20241213_R1E309_FRAP_02_FBS_020	ESCs	0.25976635764428496
6.495	0.281029	0.89641	20241213	20241213_R1E309_FRAP_02_FBS_020	ESCs	0.3135049526212647
7.793	0.314428	0.899225	20241213	20241213_R1E309_FRAP_02_FBS_020	ESCs	0.3496655070912499
9.09	0.3511	0.879542	20241213	20241213_R1E309_FRAP_02_FBS_020	ESCs	0.3991847231341651
10.388	0.375499	0.857236	20241213	20241213_R1E309_FRAP_02_FBS_020	ESCs	0.43803508771929883
11.685	0.403893	0.834785	20241213	20241213_R1E309_FRAP_02_FBS_020	ESCs	0.4838291248702871
12.982	0.422349	0.804201	20241213	20241213_R1E309_FRAP_02_FBS_020	ESCs	0.5251787798091014
14.28	0.446075	0.795202	20241213	20241213_R1E309_FRAP_02_FBS_020	ESCs	0.5609586346718307
15.577	0.475215	0.805092	20241213	20241213_R1E309_FRAP_02_FBS_020	ESCs	0.5902624185546065
16.875	0.476587	0.78009	20241213	20241213_R1E309_FRAP_02_FBS_020	ESCs	0.6109380301674944
18.172	0.497907	0.779465	20241213	20241213_R1E309_FRAP_02_FBS_020	ESCs	0.6387799833297313
19.47	0.513042	0.753838	20241213	20241213_R1E309_FRAP_02_FBS_020	ESCs	0.680573
20.767	0.525579	0.752924	20241213	20241213_R1E309_FRAP_02_FBS_020	ESCs	0.6980504953659312
22.065	0.544227	0.731748	20241213	20241213_R1E309_FRAP_02_FBS_020	ESCs	0.7437356132851042
23.362	0.555296	0.717118	20241213	20241213_R1E309_FRAP_02_FBS_020	ESCs	0.7743440037581365
24.66	0.561962	0.704293	20241213	20241213_R1E309_FRAP_02_FBS_020	ESCs	0.7979090505312795
25.957	0.577939	0.696569	20241213	20241213_R1E309_FRAP_02_FBS_020	ESCs	0.8296946248445491
27.255	0.578228	0.685596	20241213	20241213_R1E309_FRAP_02_FBS_020	ESCs	0.843395
28.552	0.577987	0.683358	20241213	20241213_R1E309_FRAP_02_FBS_020	ESCs	0.8458044297334416
29.85	0.581934	0.661148	20241213	20241213_R1E309_FRAP_02_FBS_020	ESCs	0.8801863444460609
31.147	0.594952	0.640767	20241213	20241213_R1E309_FRAP_02_FBS_020	ESCs	0.928499
32.445	0.590524	0.639732	20241213	20241213_R1E309_FRAP_02_FBS_020	ESCs	0.9230798164447469
33.742	0.574787	0.637928	20241213	20241213_R1E309_FRAP_02_FBS_020	ESCs	0.9010222171928632
35.04	0.566919	0.646013	20241213	20241213_R1E309_FRAP_02_FBS_020	ESCs	0.8775654635527239
36.337	0.56995	0.637976	20241213	20241213_R1E309_FRAP_02_FBS_020	ESCs	0.8933730622713373
37.634	0.57421	0.619231	20241213	20241213_R1E309_FRAP_02_FBS_020	ESCs	0.9272946296728056
38.932	0.567664	0.600414	20241213	20241213_R1E309_FRAP_02_FBS_020	ESCs	0.9454552741263211
40.229	0.565523	0.595337	20241213	20241213_R1E309_FRAP_02_FBS_020	ESCs	0.9499211834606525
41.527	0.566173	0.57907	20241213	20241213_R1E309_FRAP_02_FBS_020	ESCs	0.9777269894036975
42.824	0.560758	0.560085	20241213	20241213_R1E309_FRAP_02_FBS_020	ESCs	1.0012029558343363
44.122	0.552168	0.558328	20241213	20241213_R1E309_FRAP_02_FBS_020	ESCs	0.988967
45.419	0.547019	0.555344	20241213	20241213_R1E309_FRAP_02_FBS_020	ESCs	0.9850080159452308
46.717	0.525795	0.549256	20241213	20241213_R1E309_FRAP_02_FBS_020	ESCs	0.9572855515640051
48.014	0.527865	0.562347	20241213	20241213_R1E309_FRAP_02_FBS_020	ESCs	0.9386820710312369
49.312	0.535444	0.555681	20241213	20241213_R1E309_FRAP_02_FBS_020	ESCs	0.963582
0	0.97468	0.972045	20241213	20241213_R1E309_FRAP_02_FBS_021	ESCs	1.0027111390361538
1.3	0.966678	0.955621	20241213	20241213_R1E309_FRAP_02_FBS_021	ESCs	1.0115702984168735
2.598	1	0.930643	20241213	20241213_R1E309_FRAP_02_FBS_021	ESCs	1.0745253867553701
5.198	0.238263	0.89784	20241213	20241213_R1E309_FRAP_02_FBS_021	ESCs	0.2653738951827531
6.495	0.282645	0.902205	20241213	20241213_R1E309_FRAP_02_FBS_021	ESCs	0.31328277135834814
7.793	0.311515	0.889132	20241213	20241213_R1E309_FRAP_02_FBS_021	ESCs	0.35035863134108974
9.09	0.341431	0.870063	20241213	20241213_R1E309_FRAP_02_FBS_021	ESCs	0.3924215048145648
10.388	0.367983	0.866205	20241213	20241213_R1E309_FRAP_02_FBS_021	ESCs	0.4248216316119259
11.685	0.396709	0.84815	20241213	20241213_R1E309_FRAP_02_FBS_021	ESCs	0.4677343381719199
12.983	0.419074	0.851523	20241213	20241213_R1E309_FRAP_02_FBS_021	ESCs	0.4921467915867809
14.28	0.444558	0.853308	20241213	20241213_R1E309_FRAP_02_FBS_021	ESCs	0.520982
15.578	0.461856	0.841228	20241213	20241213_R1E309_FRAP_02_FBS_021	ESCs	0.5490258698868969
16.875	0.483729	0.830712	20241213	20241213_R1E309_FRAP_02_FBS_021	ESCs	0.5823061122070962
18.173	0.511778	0.814332	20241213	20241213_R1E309_FRAP_02_FBS_021	ESCs	0.6284630275494166
19.47	0.52214	0.828596	20241213	20241213_R1E309_FRAP_02_FBS_021	ESCs	0.6301501920228505
20.767	0.52807	0.810298	20241213	20241213_R1E309_FRAP_02_FBS_021	ESCs	0.6516980141085206
22.065	0.537077	0.810518	20241213	20241213_R1E309_FRAP_02_FBS_021	ESCs	0.6626342809071152
23.362	0.543848	0.818675	20241213	20241213_R1E309_FRAP_02_FBS_021	ESCs	0.6643030983184761
24.66	0.563259	0.825818	20241213	20241213_R1E309_FRAP_02_FBS_021	ESCs	0.6820622122125892
25.957	0.590344	0.834173	20241213	20241213_R1E309_FRAP_02_FBS_021	ESCs	0.7076995168682928
27.255	0.578361	0.837546	20241213	20241213_R1E309_FRAP_02_FBS_021	ESCs	0.6905423071523835
28.552	0.58823	0.82961	20241213	20241213_R1E309_FRAP_02_FBS_021	ESCs	0.7090448195123119
29.85	0.585214	0.841669	20241213	20241213_R1E309_FRAP_02_FBS_021	ESCs	0.6953025020391338
31.147	0.595576	0.823481	20241213	20241213_R1E309_FRAP_02_FBS_021	ESCs	0.7232420508667107
32.445	0.591616	0.808534	20241213	20241213_R1E309_FRAP_02_FBS_021	ESCs	0.7317141616192961
33.742	0.588908	0.771101	20241213	20241213_R1E309_FRAP_02_FBS_021	ESCs	0.7637226095437046
35.04	0.57596	0.748417	20241213	20241213_R1E309_FRAP_02_FBS_021	ESCs	0.7695715763648244
36.337	0.591493	0.752649	20241213	20241213_R1E309_FRAP_02_FBS_021	ESCs	0.7858810252923764
37.635	0.577745	0.747006	20241213	20241213_R1E309_FRAP_02_FBS_021	ESCs	0.7734148088570774
38.932	0.570974	0.755978	20241213	20241213_R1E309_FRAP_02_FBS_021	ESCs	0.7552785754927719
40.23	0.5633	0.741847	20241213	20241213_R1E309_FRAP_02_FBS_021	ESCs	0.7593210297414927
41.527	0.566111	0.737923	20241213	20241213_R1E309_FRAP_02_FBS_021	ESCs	0.7671683112547163
42.825	0.57555	0.742773	20241213	20241213_R1E309_FRAP_02_FBS_021	ESCs	0.7748663052424897
44.122	0.555154	0.718964	20241213	20241213_R1E309_FRAP_02_FBS_021	ESCs	0.772158
45.419	0.554826	0.711601	20241213	20241213_R1E309_FRAP_02_FBS_021	ESCs	0.7796868470860071
46.717	0.569661	0.707435	20241213	20241213_R1E309_FRAP_02_FBS_021	ESCs	0.805249
48.014	0.561474	0.70437	20241213	20241213_R1E309_FRAP_02_FBS_021	ESCs	0.7971292015076487
49.312	0.549984	0.690548	20241213	20241213_R1E309_FRAP_02_FBS_021	ESCs	0.7964453601102637
0	1	0.989807	20241213	20241213_R1E309_FRAP_02_FBS_022	ESCs	1.0102983382775004
1.3	0.983767	0.98126	20241213	20241213_R1E309_FRAP_02_FBS_022	ESCs	1.0025544337671812
2.598	0.970995	0.950847	20241213	20241213_R1E309_FRAP_02_FBS_022	ESCs	1.0211895257462782
5.198	0.243399	0.903223	20241213	20241213_R1E309_FRAP_02_FBS_022	ESCs	0.2694788032561579
6.495	0.295584	0.851731	20241213	20241213_R1E309_FRAP_02_FBS_022	ESCs	0.34703887440791453
7.792	0.33927	0.862616	20241213	20241213_R1E309_FRAP_02_FBS_022	ESCs	0.3933028919330296
9.09	0.380998	0.869778	20241213	20241213_R1E309_FRAP_02_FBS_022	ESCs	0.4380403458213256
10.387	0.420458	0.866603	20241213	20241213_R1E309_FRAP_02_FBS_022	ESCs	0.4851798798964244
11.685	0.461518	0.828861	20241213	20241213_R1E309_FRAP_02_FBS_022	ESCs	0.5568099997119893
12.982	0.478205	0.82805	20241213	20241213_R1E309_FRAP_02_FBS_022	ESCs	0.577507
14.28	0.504798	0.861399	20241213	20241213_R1E309_FRAP_02_FBS_022	ESCs	0.5860215053763439
15.577	0.525949	0.796873	20241213	20241213_R1E309_FRAP_02_FBS_022	ESCs	0.6600161768670807
16.875	0.535713	0.750513	20241213	20241213_R1E309_FRAP_02_FBS_022	ESCs	0.7137949680333348
18.172	0.551277	0.730007	20241213	20241213_R1E309_FRAP_02_FBS_022	ESCs	0.7551667756703737
19.47	0.565218	0.71461	20241213	20241213_R1E309_FRAP_02_FBS_022	ESCs	0.7909470519458823
20.767	0.564025	0.714204	20241213	20241213_R1E309_FRAP_02_FBS_022	ESCs	0.789725
22.065	0.564884	0.713273	20241213	20241213_R1E309_FRAP_02_FBS_022	ESCs	0.791961
23.362	0.566555	0.710432	20241213	20241213_R1E309_FRAP_02_FBS_022	ESCs	0.7974798387096771
24.66	0.571998	0.729721	20241213	20241213_R1E309_FRAP_02_FBS_022	ESCs	0.783859
25.957	0.564669	0.739413	20241213	20241213_R1E309_FRAP_02_FBS_022	ESCs	0.763673
27.255	0.572905	0.719122	20241213	20241213_R1E309_FRAP_02_FBS_022	ESCs	0.7966737485061746
28.552	0.576319	0.705682	20241213	20241213_R1E309_FRAP_02_FBS_022	ESCs	0.8166841446500462
29.849	0.577513	0.690523	20241213	20241213_R1E309_FRAP_02_FBS_022	ESCs	0.8363410080896077
31.147	0.568393	0.689138	20241213	20241213_R1E309_FRAP_02_FBS_022	ESCs	0.8247886933628934
32.444	0.55598	0.707544	20241213	20241213_R1E309_FRAP_02_FBS_022	ESCs	0.785789
33.742	0.573478	0.689568	20241213	20241213_R1E309_FRAP_02_FBS_022	ESCs	0.8316485494703318
35.039	0.559298	0.725233	20241213	20241213_R1E309_FRAP_02_FBS_022	ESCs	0.7711981566820277
36.337	0.561375	0.704989	20241213	20241213_R1E309_FRAP_02_FBS_022	ESCs	0.7962887715020985
37.634	0.543614	0.71492	20241213	20241213_R1E309_FRAP_02_FBS_022	ESCs	0.7603846667557096
38.932	0.562402	0.733946	20241213	20241213_R1E309_FRAP_02_FBS_022	ESCs	0.7662709383639614
40.229	0.53927	0.743089	20241213	20241213_R1E309_FRAP_02_FBS_022	ESCs	0.7257131842713962
41.527	0.542731	0.732848	20241213	20241213_R1E309_FRAP_02_FBS_022	ESCs	0.7405778689859606
42.824	0.550871	0.725877	20241213	20241213_R1E309_FRAP_02_FBS_022	ESCs	0.7589041996908603
44.122	0.53619	0.720315	20241213	20241213_R1E309_FRAP_02_FBS_022	ESCs	0.7443825810300256
45.419	0.541872	0.70604	20241213	20241213_R1E309_FRAP_02_FBS_022	ESCs	0.7674803895050036
46.717	0.528145	0.689329	20241213	20241213_R1E309_FRAP_02_FBS_022	ESCs	0.7661726000831138
48.014	0.501313	0.703414	20241213	20241213_R1E309_FRAP_02_FBS_022	ESCs	0.7126858073712072
49.312	0.502817	0.696061	20241213	20241213_R1E309_FRAP_02_FBS_022	ESCs	0.7223746484669733
0	1	0.981073	20241213	20241213_R1E309_FRAP_02_FBS_023	ESCs	1.0192921676516542
1.3	0.962946	0.980973	20241213	20241213_R1E309_FRAP_02_FBS_023	ESCs	0.9816230170861785
2.597	0.930723	0.972243	20241213	20241213_R1E309_FRAP_02_FBS_023	ESCs	0.9572951297254686
5.197	0.29117	0.936621	20241213	20241213_R1E309_FRAP_02_FBS_023	ESCs	0.310872
6.495	0.32989	0.937088	20241213	20241213_R1E309_FRAP_02_FBS_023	ESCs	0.3520375506720711
7.792	0.351683	0.918194	20241213	20241213_R1E309_FRAP_02_FBS_023	ESCs	0.3830157866086009
9.09	0.373042	0.909164	20241213	20241213_R1E309_FRAP_02_FBS_023	ESCs	0.41031373698871104
10.387	0.405865	0.88947	20241213	20241213_R1E309_FRAP_02_FBS_023	ESCs	0.45629940433821653
11.685	0.442219	0.9002	20241213	20241213_R1E309_FRAP_02_FBS_023	ESCs	0.4912456042939103
12.982	0.463179	0.884272	20241213	20241213_R1E309_FRAP_02_FBS_023	ESCs	0.5237969627312815
14.28	0.473442	0.892702	20241213	20241213_R1E309_FRAP_02_FBS_023	ESCs	0.530347
15.577	0.478707	0.887004	20241213	20241213_R1E309_FRAP_02_FBS_023	ESCs	0.5396896953304032
16.875	0.492502	0.839487	20241213	20241213_R1E309_FRAP_02_FBS_023	ESCs	0.5866709006470044
18.172	0.490037	0.840487	20241213	20241213_R1E309_FRAP_02_FBS_023	ESCs	0.5830392895373272
19.469	0.492969	0.820926	20241213	20241213_R1E309_FRAP_02_FBS_023	ESCs	0.6005033284624129
20.767	0.494302	0.798434	20241213	20241213_R1E309_FRAP_02_FBS_023	ESCs	0.6190893535328241
22.064	0.501433	0.78947	20241213	20241213_R1E309_FRAP_02_FBS_023	ESCs	0.6351511058585184
23.362	0.507664	0.787971	20241213	20241213_R1E309_FRAP_02_FBS_023	ESCs	0.6442677718103778
24.659	0.509097	0.794069	20241213	20241213_R1E309_FRAP_02_FBS_023	ESCs	0.6411246328157785
25.957	0.51876	0.761146	20241213	20241213_R1E309_FRAP_02_FBS_023	ESCs	0.681552
27.254	0.533789	0.75868	20241213	20241213_R1E309_FRAP_02_FBS_023	ESCs	0.703575
28.552	0.528957	0.771843	20241213	20241213_R1E309_FRAP_02_FBS_023	ESCs	0.6853171005482875
29.849	0.53912	0.764445	20241213	20241213_R1E309_FRAP_02_FBS_023	ESCs	0.7052438864914342
31.147	0.536621	0.77111	20241213	20241213_R1E309_FRAP_02_FBS_023	ESCs	0.6959076962966163
32.444	0.558381	0.74915	20241213	20241213_R1E309_FRAP_02_FBS_023	ESCs	0.745352
33.742	0.557714	0.761313	20241213	20241213_R1E309_FRAP_02_FBS_023	ESCs	0.732569
35.039	0.557181	0.752049	20241213	20241213_R1E309_FRAP_02_FBS_023	ESCs	0.7408835127830203
36.337	0.548384	0.748084	20241213	20241213_R1E309_FRAP_02_FBS_023	ESCs	0.7330512249443204
37.634	0.560313	0.736721	20241213	20241213_R1E309_FRAP_02_FBS_023	ESCs	0.7605500022615226
38.932	0.551649	0.748017	20241213	20241213_R1E309_FRAP_02_FBS_023	ESCs	0.7374821810406269
40.229	0.571276	0.751583	20241213	20241213_R1E309_FRAP_02_FBS_023	ESCs	0.7600975393482601
41.527	0.593402	0.745651	20241213	20241213_R1E309_FRAP_02_FBS_023	ESCs	0.7958171336640296
42.824	0.58104	0.741719	20241213	20241213_R1E309_FRAP_02_FBS_023	ESCs	0.7833685250909741
44.121	0.585238	0.749983	20241213	20241213_R1E309_FRAP_02_FBS_023	ESCs	0.7803350068867465
45.419	0.585805	0.731323	20241213	20241213_R1E309_FRAP_02_FBS_023	ESCs	0.8010206406342552
46.716	0.588737	0.728491	20241213	20241213_R1E309_FRAP_02_FBS_023	ESCs	0.8081602781081331
48.014	0.604632	0.734355	20241213	20241213_R1E309_FRAP_02_FBS_023	ESCs	0.8233505762773392
49.311	0.596734	0.708364	20241213	20241213_R1E309_FRAP_02_FBS_023	ESCs	0.842412
0	1	0.971364	20241213	20241213_R1E309_FRAP_02_FBS_025	ESCs	1.0294806716126519
1.3	0.973118	0.964204	20241213	20241213_R1E309_FRAP_02_FBS_025	ESCs	1.0092442346462114
2.597	0.952162	0.933529	20241213	20241213_R1E309_FRAP_02_FBS_025	ESCs	1.0199593702386998
5.197	0.366016	0.920349	20241213	20241213_R1E309_FRAP_02_FBS_025	ESCs	0.3976921491860706
6.495	0.398445	0.879386	20241213	20241213_R1E309_FRAP_02_FBS_025	ESCs	0.45309467328013836
7.792	0.421629	0.873222	20241213	20241213_R1E309_FRAP_02_FBS_025	ESCs	0.4828428711043547
9.09	0.458325	0.857719	20241213	20241213_R1E309_FRAP_02_FBS_025	ESCs	0.534354
10.387	0.471458	0.835103	20241213	20241213_R1E309_FRAP_02_FBS_025	ESCs	0.5645509254002499
11.685	0.508155	0.861701	20241213	20241213_R1E309_FRAP_02_FBS_025	ESCs	0.5897111416781285
12.982	0.520482	0.845249	20241213	20241213_R1E309_FRAP_02_FBS_025	ESCs	0.6157729414404306
14.28	0.543808	0.815902	20241213	20241213_R1E309_FRAP_02_FBS_025	ESCs	0.6665117089894818
15.577	0.565522	0.773848	20241213	20241213_R1E309_FRAP_02_FBS_025	ESCs	0.730793
16.875	0.580315	0.792054	20241213	20241213_R1E309_FRAP_02_FBS_025	ESCs	0.7326708966838262
18.172	0.598995	0.7912	20241213	20241213_R1E309_FRAP_02_FBS_025	ESCs	0.7570709491850423
19.47	0.597288	0.771951	20241213	20241213_R1E309_FRAP_02_FBS_025	ESCs	0.7737378700405364
20.767	0.627062	0.751991	20241213	20241213_R1E309_FRAP_02_FBS_025	ESCs	0.8338692390139334
22.064	0.629623	0.735634	20241213	20241213_R1E309_FRAP_02_FBS_025	ESCs	0.8558906934777001
23.362	0.620046	0.727385	20241213	20241213_R1E309_FRAP_02_FBS_025	ESCs	0.852431
24.659	0.635407	0.729708	20241213	20241213_R1E309_FRAP_02_FBS_025	ESCs	0.870769
25.957	0.640622	0.743125	20241213	20241213_R1E309_FRAP_02_FBS_025	ESCs	0.8620645655225208
27.254	0.653186	0.74175	20241213	20241213_R1E309_FRAP_02_FBS_025	ESCs	0.880601
28.552	0.672388	0.764129	20241213	20241213_R1E309_FRAP_02_FBS_025	ESCs	0.87994
29.849	0.678504	0.742177	20241213	20241213_R1E309_FRAP_02_FBS_025	ESCs	0.9142072313785611
31.147	0.676607	0.720131	20241213	20241213_R1E309_FRAP_02_FBS_025	ESCs	0.9395615247876751
32.444	0.685995	0.740518	20241213	20241213_R1E309_FRAP_02_FBS_025	ESCs	0.9263717267430684
33.742	0.689788	0.729661	20241213	20241213_R1E309_FRAP_02_FBS_025	ESCs	0.9453541260558812
35.039	0.686232	0.747298	20241213	20241213_R1E309_FRAP_02_FBS_025	ESCs	0.9182844816647638
36.337	0.688792	0.745543	20241213	20241213_R1E309_FRAP_02_FBS_025	ESCs	0.9238791732909392
37.634	0.704533	0.727622	20241213	20241213_R1E309_FRAP_02_FBS_025	ESCs	0.9682674138268071
38.932	0.697089	0.738005	20241213	20241213_R1E309_FRAP_02_FBS_025	ESCs	0.944559
40.229	0.699128	0.724019	20241213	20241213_R1E309_FRAP_02_FBS_025	ESCs	0.9656211119114658
41.527	0.696046	0.715627	20241213	20241213_R1E309_FRAP_02_FBS_025	ESCs	0.9726381343580223
42.824	0.697279	0.717618	20241213	20241213_R1E309_FRAP_02_FBS_025	ESCs	0.9716569767441858
44.121	0.684193	0.728902	20241213	20241213_R1E309_FRAP_02_FBS_025	ESCs	0.9386626772473002
45.419	0.685852	0.712735	20241213	20241213_R1E309_FRAP_02_FBS_025	ESCs	0.9622829774496107
46.716	0.693249	0.722501	20241213	20241213_R1E309_FRAP_02_FBS_025	ESCs	0.9595117789881222
48.014	0.673004	0.717855	20241213	20241213_R1E309_FRAP_02_FBS_025	ESCs	0.9375206393236918
49.311	0.692395	0.71411	20241213	20241213_R1E309_FRAP_02_FBS_025	ESCs	0.9695923516133311
0	0.976763	1	20241213	20241213_R1E309_FRAP_02_FBS_026	ESCs	0.976763
1.3	0.971869	0.990859	20241213	20241213_R1E309_FRAP_02_FBS_026	ESCs	0.9808349381872397
2.597	0.973931	0.967622	20241213	20241213_R1E309_FRAP_02_FBS_026	ESCs	1.0065205636311592
5.197	0.309747	0.942384	20241213	20241213_R1E309_FRAP_02_FBS_026	ESCs	0.32868480355334856
6.495	0.362777	0.955003	20241213	20241213_R1E309_FRAP_02_FBS_026	ESCs	0.37987044377840107
7.792	0.399311	0.922409	20241213	20241213_R1E309_FRAP_02_FBS_026	ESCs	0.4329
9.09	0.445354	0.904743	20241213	20241213_R1E309_FRAP_02_FBS_026	ESCs	0.4922438426996872
10.387	0.479579	0.910898	20241213	20241213_R1E309_FRAP_02_FBS_026	ESCs	0.52649
11.685	0.487889	0.920624	20241213	20241213_R1E309_FRAP_02_FBS_026	ESCs	0.5299545332976735
12.982	0.520329	0.922255	20241213	20241213_R1E309_FRAP_02_FBS_026	ESCs	0.5641915568162857
14.279	0.546798	0.910437	20241213	20241213_R1E309_FRAP_02_FBS_026	ESCs	0.6005882154085387
15.577	0.563448	0.918747	20241213	20241213_R1E309_FRAP_02_FBS_026	ESCs	0.6132792871260587
16.874	0.580068	0.881413	20241213	20241213_R1E309_FRAP_02_FBS_026	ESCs	0.6581115999720654
18.172	0.599397	0.8892	20241213	20241213_R1E309_FRAP_02_FBS_026	ESCs	0.6740853553009583
19.469	0.624635	0.883599	20241213	20241213_R1E309_FRAP_02_FBS_026	ESCs	0.7069211745445684
20.767	0.634668	0.872888	20241213	20241213_R1E309_FRAP_02_FBS_026	ESCs	0.7270900179824407
22.064	0.651319	0.856545	20241213	20241213_R1E309_FRAP_02_FBS_026	ESCs	0.7604024434063964
23.362	0.660398	0.860608	20241213	20241213_R1E309_FRAP_02_FBS_026	ESCs	0.7673628495815746
24.659	0.677049	0.862454	20241213	20241213_R1E309_FRAP_02_FBS_026	ESCs	0.7850260509599594
25.957	0.677634	0.86547	20241213	20241213_R1E309_FRAP_02_FBS_026	ESCs	0.7829658605974392
27.254	0.697793	0.856545	20241213	20241213_R1E309_FRAP_02_FBS_026	ESCs	0.8146604383758533
28.552	0.701702	0.875012	20241213	20241213_R1E309_FRAP_02_FBS_026	ESCs	0.8019345761519523
29.849	0.701302	0.882337	20241213	20241213_R1E309_FRAP_02_FBS_026	ESCs	0.7948234965815543
31.147	0.708596	0.865963	20241213	20241213_R1E309_FRAP_02_FBS_026	ESCs	0.8182755189081596
32.444	0.709335	0.868271	20241213	20241213_R1E309_FRAP_02_FBS_026	ESCs	0.8169508347807594
33.742	0.727494	0.874273	20241213	20241213_R1E309_FRAP_02_FBS_026	ESCs	0.8321129338872065
35.039	0.753901	0.827337	20241213	20241213_R1E309_FRAP_02_FBS_026	ESCs	0.9112384211896881
36.337	0.760826	0.82589	20241213	20241213_R1E309_FRAP_02_FBS_026	ESCs	0.9212193485876131
37.634	0.74593	0.845034	20241213	20241213_R1E309_FRAP_02_FBS_026	ESCs	0.882721
38.931	0.733957	0.821889	20241213	20241213_R1E309_FRAP_02_FBS_026	ESCs	0.8930122828040746
40.229	0.713675	0.817396	20241213	20241213_R1E309_FRAP_02_FBS_026	ESCs	0.8731079147526175
41.526	0.720138	0.822412	20241213	20241213_R1E309_FRAP_02_FBS_026	ESCs	0.8756408817035289
42.824	0.726232	0.802715	20241213	20241213_R1E309_FRAP_02_FBS_026	ESCs	0.9047199110463557
44.121	0.709858	0.803638	20241213	20241213_R1E309_FRAP_02_FBS_026	ESCs	0.8833058864080273
45.419	0.698655	0.825059	20241213	20241213_R1E309_FRAP_02_FBS_026	ESCs	0.846794
46.716	0.695393	0.80096	20241213	20241213_R1E309_FRAP_02_FBS_026	ESCs	0.8681985859206887
48.014	0.679111	0.79342	20241213	20241213_R1E309_FRAP_02_FBS_026	ESCs	0.855929
49.311	0.666031	0.7788	20241213	20241213_R1E309_FRAP_02_FBS_026	ESCs	0.8552007587733162
0	0.992457	1	20241213	20241213_R1E309_FRAP_02_FBS_027	ESCs	0.992457
1.3	0.976318	0.977677	20241213	20241213_R1E309_FRAP_02_FBS_027	ESCs	0.9986094289687348
2.598	0.966363	0.974125	20241213	20241213_R1E309_FRAP_02_FBS_027	ESCs	0.9920313344138303
5.198	0.306157	0.963512	20241213	20241213_R1E309_FRAP_02_FBS_027	ESCs	0.317751
6.495	0.344707	0.955443	20241213	20241213_R1E309_FRAP_02_FBS_027	ESCs	0.36078215367667354
7.793	0.378958	0.93505	20241213	20241213_R1E309_FRAP_02_FBS_027	ESCs	0.4052811781811363
9.09	0.408736	0.924217	20241213	20241213_R1E309_FRAP_02_FBS_027	ESCs	0.4422511151181551
10.388	0.446408	0.92527	20241213	20241213_R1E309_FRAP_02_FBS_027	ESCs	0.48246279268177045
11.685	0.455311	0.884221	20241213	20241213_R1E309_FRAP_02_FBS_027	ESCs	0.5149290744965773
12.982	0.482545	0.876721	20241213	20241213_R1E309_FRAP_02_FBS_027	ESCs	0.5503976789555299
14.28	0.499912	0.89036	20241213	20241213_R1E309_FRAP_02_FBS_027	ESCs	0.561472
15.577	0.517367	0.909218	20241213	20241213_R1E309_FRAP_02_FBS_027	ESCs	0.569024
16.875	0.550434	0.89365	20241213	20241213_R1E309_FRAP_02_FBS_027	ESCs	0.6159395396770866
18.172	0.559425	0.903166	20241213	20241213_R1E309_FRAP_02_FBS_027	ESCs	0.6194037098183937
19.47	0.581265	0.899088	20241213	20241213_R1E309_FRAP_02_FBS_027	ESCs	0.6465050485342178
20.767	0.611043	0.89707	20241213	20241213_R1E309_FRAP_02_FBS_027	ESCs	0.6811537521388413
22.065	0.634023	0.857819	20241213	20241213_R1E309_FRAP_02_FBS_027	ESCs	0.7391104294478528
23.362	0.634286	0.854048	20241213	20241213_R1E309_FRAP_02_FBS_027	ESCs	0.742683
24.66	0.643408	0.849355	20241213	20241213_R1E309_FRAP_02_FBS_027	ESCs	0.7575256880260232
25.957	0.644943	0.855188	20241213	20241213_R1E309_FRAP_02_FBS_027	ESCs	0.7541538461538464
27.255	0.657398	0.836374	20241213	20241213_R1E309_FRAP_02_FBS_027	ESCs	0.7860101725132397
28.552	0.650689	0.832383	20241213	20241213_R1E309_FRAP_02_FBS_027	ESCs	0.7817175974710222
29.85	0.658846	0.83269	20241213	20241213_R1E309_FRAP_02_FBS_027	ESCs	0.7912255753936904
31.147	0.671125	0.816595	20241213	20241213_R1E309_FRAP_02_FBS_027	ESCs	0.8218582169709981
32.445	0.677265	0.829489	20241213	20241213_R1E309_FRAP_02_FBS_027	ESCs	0.8164851432801098
33.742	0.677221	0.840321	20241213	20241213_R1E309_FRAP_02_FBS_027	ESCs	0.8059078336203747
35.04	0.69643	0.828655	20241213	20241213_R1E309_FRAP_02_FBS_027	ESCs	0.8404339772426566
36.337	0.68915	0.837909	20241213	20241213_R1E309_FRAP_02_FBS_027	ESCs	0.8224641473882558
37.634	0.671695	0.871152	20241213	20241213_R1E309_FRAP_02_FBS_027	ESCs	0.7710430930326223
38.932	0.682221	0.866021	20241213	20241213_R1E309_FRAP_02_FBS_027	ESCs	0.7877652301615444
40.229	0.671871	0.84747	20241213	20241213_R1E309_FRAP_02_FBS_027	ESCs	0.792797
41.527	0.669766	0.843829	20241213	20241213_R1E309_FRAP_02_FBS_027	ESCs	0.7937217400343017
42.824	0.656171	0.809052	20241213	20241213_R1E309_FRAP_02_FBS_027	ESCs	0.811036
44.122	0.679283	0.786115	20241213	20241213_R1E309_FRAP_02_FBS_027	ESCs	0.8641004184100421
45.419	0.671345	0.778046	20241213	20241213_R1E309_FRAP_02_FBS_027	ESCs	0.8628600417112908
46.717	0.665073	0.778528	20241213	20241213_R1E309_FRAP_02_FBS_027	ESCs	0.8542699414150519
48.014	0.670468	0.764012	20241213	20241213_R1E309_FRAP_02_FBS_027	ESCs	0.8775615636301017
49.312	0.685071	0.728269	20241213	20241213_R1E309_FRAP_02_FBS_027	ESCs	0.9406840900879206
0	1	0.948597	20241213	20241213_R1E309_FRAP_02_FBS_009	ESCs	1.0541882843332895
1.297	0.958356	0.917511	20241213	20241213_R1E309_FRAP_02_FBS_009	ESCs	1.044516779754264
2.595	0.911959	0.894797	20241213	20241213_R1E309_FRAP_02_FBS_009	ESCs	1.019180142910869
5.195	0.285955	0.847011	20241213	20241213_R1E309_FRAP_02_FBS_009	ESCs	0.3376042908224078
6.492	0.353132	0.870694	20241213	20241213_R1E309_FRAP_02_FBS_009	ESCs	0.40557514855790106
7.789	0.409919	0.855382	20241213	20241213_R1E309_FRAP_02_FBS_009	ESCs	0.4792230145070076
9.087	0.445337	0.833298	20241213	20241213_R1E309_FRAP_02_FBS_009	ESCs	0.5344270570418983
10.384	0.464477	0.831363	20241213	20241213_R1E309_FRAP_02_FBS_009	ESCs	0.5586925723537745
11.682	0.489547	0.794851	20241213	20241213_R1E309_FRAP_02_FBS_009	ESCs	0.6158975444538527
12.979	0.502377	0.800488	20241213	20241213_R1E309_FRAP_02_FBS_009	ESCs	0.6275880189174984
14.277	0.538762	0.800993	20241213	20241213_R1E309_FRAP_02_FBS_009	ESCs	0.6726184224346178
15.574	0.544609	0.785387	20241213	20241213_R1E309_FRAP_02_FBS_009	ESCs	0.6934283112848809
16.872	0.568124	0.737055	20241213	20241213_R1E309_FRAP_02_FBS_009	ESCs	0.7708024198150891
18.169	0.568881	0.744458	20241213	20241213_R1E309_FRAP_02_FBS_009	ESCs	0.7641541417109274
19.467	0.590081	0.732049	20241213	20241213_R1E309_FRAP_02_FBS_009	ESCs	0.8060679193242544
20.764	0.590376	0.718672	20241213	20241213_R1E309_FRAP_02_FBS_009	ESCs	0.8214808311384255
22.062	0.597863	0.745804	20241213	20241213_R1E309_FRAP_02_FBS_009	ESCs	0.8016356457980823
23.359	0.584108	0.751483	20241213	20241213_R1E309_FRAP_02_FBS_009	ESCs	0.7772739994402462
24.657	0.572204	0.787069	20241213	20241213_R1E309_FRAP_02_FBS_009	ESCs	0.7270055047832823
25.954	0.567535	0.749211	20241213	20241213_R1E309_FRAP_02_FBS_009	ESCs	0.7575094043007131
27.252	0.557397	0.754217	20241213	20241213_R1E309_FRAP_02_FBS_009	ESCs	0.7390407138873406
28.549	0.55399	0.765953	20241213	20241213_R1E309_FRAP_02_FBS_009	ESCs	0.7232687132736565
29.847	0.568502	0.787322	20241213	20241213_R1E309_FRAP_02_FBS_009	ESCs	0.7220708446866486
31.144	0.561435	0.772136	20241213	20241213_R1E309_FRAP_02_FBS_009	ESCs	0.7271191980823706
32.441	0.589703	0.746687	20241213	20241213_R1E309_FRAP_02_FBS_009	ESCs	0.7897583234747334
33.739	0.597106	0.730913	20241213	20241213_R1E309_FRAP_02_FBS_009	ESCs	0.8169313996316765
35.036	0.564001	0.726917	20241213	20241213_R1E309_FRAP_02_FBS_009	ESCs	0.7758810254036227
36.334	0.574559	0.711017	20241213	20241213_R1E309_FRAP_02_FBS_009	ESCs	0.8080814056676321
37.631	0.590249	0.68481	20241213	20241213_R1E309_FRAP_02_FBS_009	ESCs	0.8619164619164617
38.929	0.583814	0.696	20241213	20241213_R1E309_FRAP_02_FBS_009	ESCs	0.838813
40.226	0.571573	0.699785	20241213	20241213_R1E309_FRAP_02_FBS_009	ESCs	0.8167828805001205
41.524	0.586884	0.71678	20241213	20241213_R1E309_FRAP_02_FBS_009	ESCs	0.8187793427230045
42.821	0.590712	0.711564	20241213	20241213_R1E309_FRAP_02_FBS_009	ESCs	0.8301607945140698
44.119	0.582341	0.708156	20241213	20241213_R1E309_FRAP_02_FBS_009	ESCs	0.8223344223344218
45.416	0.575611	0.7172	20241213	20241213_R1E309_FRAP_02_FBS_009	ESCs	0.8025806451612896
46.714	0.600766	0.726034	20241213	20241213_R1E309_FRAP_02_FBS_009	ESCs	0.8274623406720747
48.011	0.605645	0.712279	20241213	20241213_R1E309_FRAP_02_FBS_009	ESCs	0.8502923285891455
49.309	0.616119	0.734993	20241213	20241213_R1E309_FRAP_02_FBS_009	ESCs	0.8382647513306252
0	0.924458	0.992234	20241213	20241213_R1E309_FRAP_02_FBS_012	ESCs	0.9316929937852546
1.3	0.918708	1	20241213	20241213_R1E309_FRAP_02_FBS_012	ESCs	0.918708
2.598	0.897831	0.981512	20241213	20241213_R1E309_FRAP_02_FBS_012	ESCs	0.914744
5.198	0.175597	0.93368	20241213	20241213_R1E309_FRAP_02_FBS_012	ESCs	0.18806968150624714
6.495	0.234469	0.919047	20241213	20241213_R1E309_FRAP_02_FBS_012	ESCs	0.25512161985007537
7.793	0.270953	0.900471	20241213	20241213_R1E309_FRAP_02_FBS_012	ESCs	0.300901
9.09	0.302727	0.872037	20241213	20241213_R1E309_FRAP_02_FBS_012	ESCs	0.3471494781265312
10.387	0.330131	0.864239	20241213	20241213_R1E309_FRAP_02_FBS_012	ESCs	0.3819910018376528
11.685	0.354031	0.849726	20241213	20241213_R1E309_FRAP_02_FBS_012	ESCs	0.416641
12.982	0.360416	0.843242	20241213	20241213_R1E309_FRAP_02_FBS_012	ESCs	0.4274172598327006
14.28	0.398784	0.829704	20241213	20241213_R1E309_FRAP_02_FBS_012	ESCs	0.4806341746752559
15.577	0.418587	0.794808	20241213	20241213_R1E309_FRAP_02_FBS_012	ESCs	0.5266515999228282
16.875	0.42874	0.790471	20241213	20241213_R1E309_FRAP_02_FBS_012	ESCs	0.5423860329776921
18.172	0.452541	0.765696	20241213	20241213_R1E309_FRAP_02_FBS_012	ESCs	0.5910196257939008
19.47	0.459102	0.782026	20241213	20241213_R1E309_FRAP_02_FBS_012	ESCs	0.587067
20.767	0.476692	0.749135	20241213	20241213_R1E309_FRAP_02_FBS_012	ESCs	0.6363237616234861
22.065	0.477448	0.73805	20241213	20241213_R1E309_FRAP_02_FBS_012	ESCs	0.6469043096283986
23.362	0.480099	0.71333	20241213	20241213_R1E309_FRAP_02_FBS_012	ESCs	0.6730388318209031
24.66	0.503319	0.699058	20241213	20241213_R1E309_FRAP_02_FBS_012	ESCs	0.7199956129355728
25.957	0.520296	0.710635	20241213	20241213_R1E309_FRAP_02_FBS_012	ESCs	0.7321557929131798
27.255	0.52494	0.679978	20241213	20241213_R1E309_FRAP_02_FBS_012	ESCs	0.7719951032505398
28.552	0.564206	0.656517	20241213	20241213_R1E309_FRAP_02_FBS_012	ESCs	0.8593927260593919
29.85	0.583297	0.617141	20241213	20241213_R1E309_FRAP_02_FBS_012	ESCs	0.9451592865382904
31.147	0.59333	0.618806	20241213	20241213_R1E309_FRAP_02_FBS_012	ESCs	0.9588296723719839
32.444	0.617152	0.594699	20241213	20241213_R1E309_FRAP_02_FBS_012	ESCs	1.0377560041255331
33.742	0.620383	0.61184	20241213	20241213_R1E309_FRAP_02_FBS_012	ESCs	1.0139632301605777
35.039	0.600843	0.624085	20241213	20241213_R1E309_FRAP_02_FBS_012	ESCs	0.9627582091647794
36.337	0.605235	0.610931	20241213	20241213_R1E309_FRAP_02_FBS_012	ESCs	0.9906773279787733
37.634	0.586583	0.586495	20241213	20241213_R1E309_FRAP_02_FBS_012	ESCs	1.0001494014604004
38.932	0.574841	0.584031	20241213	20241213_R1E309_FRAP_02_FBS_012	ESCs	0.9842654063988591
40.229	0.573593	0.559343	20241213	20241213_R1E309_FRAP_02_FBS_012	ESCs	1.0254758361400487
41.527	0.559419	0.572607	20241213	20241213_R1E309_FRAP_02_FBS_012	ESCs	0.9769697201553201
42.824	0.564414	0.539518	20241213	20241213_R1E309_FRAP_02_FBS_012	ESCs	1.0461447886637703
44.122	0.556846	0.534984	20241213	20241213_R1E309_FRAP_02_FBS_012	ESCs	1.0408647940381632
45.419	0.547032	0.541062	20241213	20241213_R1E309_FRAP_02_FBS_012	ESCs	1.0110326119961954
46.717	0.536309	0.522629	20241213	20241213_R1E309_FRAP_02_FBS_012	ESCs	1.0261757062620518
48.014	0.534162	0.533899	20241213	20241213_R1E309_FRAP_02_FBS_012	ESCs	1.0004923581905836
49.312	0.524447	0.535433	20241213	20241213_R1E309_FRAP_02_FBS_012	ESCs	0.9794824588319526
0	0.972384	1	20241213	20241213_R1E309_FRAP_02_FBS_024	ESCs	0.972384
1.302	0.962617	0.964455	20241213	20241213_R1E309_FRAP_02_FBS_024	ESCs	0.998094
2.6	0.964417	0.983492	20241213	20241213_R1E309_FRAP_02_FBS_024	ESCs	0.9806052108891226
5.202	0.299257	0.90884	20241213	20241213_R1E309_FRAP_02_FBS_024	ESCs	0.329273
6.5	0.35514	0.89214	20241213	20241213_R1E309_FRAP_02_FBS_024	ESCs	0.39807659282156976
7.797	0.382526	0.85537	20241213	20241213_R1E309_FRAP_02_FBS_024	ESCs	0.4472058033315418
9.095	0.408036	0.868852	20241213	20241213_R1E309_FRAP_02_FBS_024	ESCs	0.46962616822429915
10.392	0.442278	0.8556	20241213	20241213_R1E309_FRAP_02_FBS_024	ESCs	0.5169218372280422
11.69	0.484373	0.873027	20241213	20241213_R1E309_FRAP_02_FBS_024	ESCs	0.554819
12.987	0.507814	0.844837	20241213	20241213_R1E309_FRAP_02_FBS_024	ESCs	0.6010790225325293
14.285	0.510418	0.850467	20241213	20241213_R1E309_FRAP_02_FBS_024	ESCs	0.600162
15.582	0.530144	0.826911	20241213	20241213_R1E309_FRAP_02_FBS_024	ESCs	0.6411135300384452
16.88	0.525663	0.793971	20241213	20241213_R1E309_FRAP_02_FBS_024	ESCs	0.6620676347146504
18.177	0.519075	0.773556	20241213	20241213_R1E309_FRAP_02_FBS_024	ESCs	0.6710239651416122
19.474	0.542784	0.784242	20241213	20241213_R1E309_FRAP_02_FBS_024	ESCs	0.6921123321123324
20.772	0.563927	0.734219	20241213	20241213_R1E309_FRAP_02_FBS_024	ESCs	0.7680630184151493
22.069	0.562854	0.721311	20241213	20241213_R1E309_FRAP_02_FBS_024	ESCs	0.7803207306711978
23.367	0.580627	0.715336	20241213	20241213_R1E309_FRAP_02_FBS_024	ESCs	0.8116834439922901
24.664	0.612341	0.714149	20241213	20241213_R1E309_FRAP_02_FBS_024	ESCs	0.8574416733708766
25.962	0.61372	0.695151	20241213	20241213_R1E309_FRAP_02_FBS_024	ESCs	0.882859
27.259	0.616324	0.670829	20241213	20241213_R1E309_FRAP_02_FBS_024	ESCs	0.9187507137147425
28.557	0.615865	0.669527	20241213	20241213_R1E309_FRAP_02_FBS_024	ESCs	0.9198512585812363
29.854	0.641987	0.66899	20241213	20241213_R1E309_FRAP_02_FBS_024	ESCs	0.9596358639642734
31.152	0.639268	0.658266	20241213	20241213_R1E309_FRAP_02_FBS_024	ESCs	0.9711392994297685
32.449	0.625709	0.659645	20241213	20241213_R1E309_FRAP_02_FBS_024	ESCs	0.9485541748925788
33.747	0.617818	0.66133	20241213	20241213_R1E309_FRAP_02_FBS_024	ESCs	0.9342059538978331
35.044	0.613452	0.641681	20241213	20241213_R1E309_FRAP_02_FBS_024	ESCs	0.9560078791858171
36.342	0.622108	0.641221	20241213	20241213_R1E309_FRAP_02_FBS_024	ESCs	0.9701929394898753
37.639	0.629615	0.629922	20241213	20241213_R1E309_FRAP_02_FBS_024	ESCs	0.9995135595281518
38.937	0.617972	0.628237	20241213	20241213_R1E309_FRAP_02_FBS_024	ESCs	0.9836605292037552
40.234	0.636701	0.629654	20241213	20241213_R1E309_FRAP_02_FBS_024	ESCs	1.011192894944949
41.532	0.643826	0.624981	20241213	20241213_R1E309_FRAP_02_FBS_024	ESCs	1.0301526015811722
42.829	0.625287	0.618738	20241213	20241213_R1E309_FRAP_02_FBS_024	ESCs	1.0105856134703473
44.126	0.629462	0.614141	20241213	20241213_R1E309_FRAP_02_FBS_024	ESCs	1.0249469876512414
45.424	0.638119	0.609124	20241213	20241213_R1E309_FRAP_02_FBS_024	ESCs	1.0476010815569383
46.721	0.627394	0.576413	20241213	20241213_R1E309_FRAP_02_FBS_024	ESCs	1.0884444149112893
48.019	0.650337	0.561284	20241213	20241213_R1E309_FRAP_02_FBS_024	ESCs	1.1586597516036568
49.316	0.657768	0.546844	20241213	20241213_R1E309_FRAP_02_FBS_024	ESCs	1.2028437346781526
0	0.983111	0.75581	20241209	20241209_R1E309_FRAP_01_N2B27_002	DIF	1.3007380451032173
1.303	1	0.738833	20241209	20241209_R1E309_FRAP_01_N2B27_002	DIF	1.3534866992132395
2.6	0.988439	0.741982	20241209	20241209_R1E309_FRAP_01_N2B27_002	DIF	1.3321601023653276
5.2	0.233585	0.699893	20241209	20241209_R1E309_FRAP_01_N2B27_002	DIF	0.33374343866938483
6.497	0.274965	0.676512	20241209	20241209_R1E309_FRAP_01_N2B27_002	DIF	0.40644530917579674
7.795	0.311608	0.725568	20241209	20241209_R1E309_FRAP_01_N2B27_002	DIF	0.42946741257526394
9.092	0.343912	0.727904	20241209	20241209_R1E309_FRAP_01_N2B27_002	DIF	0.47246903987178773
10.39	0.377353	0.746842	20241209	20241209_R1E309_FRAP_01_N2B27_002	DIF	0.5052655729670423
11.687	0.403024	0.757166	20241209	20241209_R1E309_FRAP_01_N2B27_002	DIF	0.5322798648101632
12.985	0.415133	0.749178	20241209	20241209_R1E309_FRAP_01_N2B27_002	DIF	0.5541181776020967
14.282	0.444489	0.732867	20241209	20241209_R1E309_FRAP_01_N2B27_002	DIF	0.6065065214332362
15.58	0.471128	0.711698	20241209	20241209_R1E309_FRAP_01_N2B27_002	DIF	0.6619780783079364
16.877	0.49583	0.700852	20241209	20241209_R1E309_FRAP_01_N2B27_002	DIF	0.7074677481451086
18.175	0.49941	0.699705	20241209	20241209_R1E309_FRAP_01_N2B27_002	DIF	0.7137440452493214
19.472	0.501937	0.672967	20241209	20241209_R1E309_FRAP_01_N2B27_002	DIF	0.7458577901700593
20.77	0.501179	0.667857	20241209	20241209_R1E309_FRAP_01_N2B27_002	DIF	0.7504293678943903
22.067	0.521691	0.64748	20241209	20241209_R1E309_FRAP_01_N2B27_002	DIF	0.8057251708346163
23.365	0.520827	0.635362	20241209	20241209_R1E309_FRAP_01_N2B27_002	DIF	0.8197332865758082
24.662	0.527987	0.640096	20241209	20241209_R1E309_FRAP_01_N2B27_002	DIF	0.8248559168187378
25.96	0.517984	0.627165	20241209	20241209_R1E309_FRAP_01_N2B27_002	DIF	0.8259137879250272
27.257	0.521375	0.631733	20241209	20241209_R1E309_FRAP_01_N2B27_002	DIF	0.8253090866301116
28.555	0.530725	0.64531	20241209	20241209_R1E309_FRAP_01_N2B27_002	DIF	0.8224333279596066
29.852	0.522807	0.640534	20241209	20241209_R1E309_FRAP_01_N2B27_002	DIF	0.8162041457647454
31.149	0.51731	0.624162	20241209	20241209_R1E309_FRAP_01_N2B27_002	DIF	0.8288083163651946
32.447	0.514889	0.636467	20241209	20241209_R1E309_FRAP_01_N2B27_002	DIF	0.8089790232694977
33.744	0.494146	0.63313	20241209	20241209_R1E309_FRAP_01_N2B27_002	DIF	0.7804804296520675
35.042	0.505096	0.591854	20241209	20241209_R1E309_FRAP_01_N2B27_002	DIF	0.8534129838295361
36.339	0.496694	0.581927	20241209	20241209_R1E309_FRAP_01_N2B27_002	DIF	0.853533
37.637	0.493388	0.58493	20241209	20241209_R1E309_FRAP_01_N2B27_002	DIF	0.8434984936436897
38.934	0.49981	0.586306	20241209	20241209_R1E309_FRAP_01_N2B27_002	DIF	0.8524730265516941
40.232	0.475488	0.585368	20241209	20241209_R1E309_FRAP_01_N2B27_002	DIF	0.8122882779418764
41.529	0.46719	0.592126	20241209	20241209_R1E309_FRAP_01_N2B27_002	DIF	0.7890055240608366
42.827	0.459462	0.583303	20241209	20241209_R1E309_FRAP_01_N2B27_002	DIF	0.7876895036531724
44.124	0.450048	0.572708	20241209	20241209_R1E309_FRAP_01_N2B27_002	DIF	0.7858255235386377
45.422	0.445079	0.594003	20241209	20241209_R1E309_FRAP_01_N2B27_002	DIF	0.7492871255815216
46.719	0.44491	0.588476	20241209	20241209_R1E309_FRAP_01_N2B27_002	DIF	0.7560382723629832
48.017	0.454092	0.568286	20241209	20241209_R1E309_FRAP_01_N2B27_002	DIF	0.7990546707898879
49.314	0.469086	0.568578	20241209	20241209_R1E309_FRAP_01_N2B27_002	DIF	0.8250151681445788
0	0.97252	0.931686	20241209	20241209_R1E309_FRAP_01_N2B27_004	DIF	1.0438280059414722
1.302	0.976366	0.907189	20241209	20241209_R1E309_FRAP_01_N2B27_004	DIF	1.0762540613360805
2.6	1	0.895327	20241209	20241209_R1E309_FRAP_01_N2B27_004	DIF	1.1169102296450943
5.2	0.230823	0.832782	20241209	20241209_R1E309_FRAP_01_N2B27_004	DIF	0.27717109806629836
6.497	0.280068	0.827013	20241209	20241209_R1E309_FRAP_01_N2B27_004	DIF	0.33865044007388967
7.795	0.325665	0.810604	20241209	20241209_R1E309_FRAP_01_N2B27_004	DIF	0.40175601968870556
9.092	0.360406	0.793458	20241209	20241209_R1E309_FRAP_01_N2B27_004	DIF	0.4542221618193344
10.39	0.410496	0.799443	20241209	20241209_R1E309_FRAP_01_N2B27_004	DIF	0.513478
11.687	0.455356	0.798059	20241209	20241209_R1E309_FRAP_01_N2B27_004	DIF	0.5705792270966581
12.985	0.486287	0.796028	20241209	20241209_R1E309_FRAP_01_N2B27_004	DIF	0.6108916032602553
14.282	0.510873	0.783645	20241209	20241209_R1E309_FRAP_01_N2B27_004	DIF	0.6519196367139118
15.58	0.522771	0.742434	20241209	20241209_R1E309_FRAP_01_N2B27_004	DIF	0.7041322714178512
16.877	0.526546	0.730805	20241209	20241209_R1E309_FRAP_01_N2B27_004	DIF	0.7205007131965959
18.174	0.513515	0.700629	20241209	20241209_R1E309_FRAP_01_N2B27_004	DIF	0.7329348690454817
19.472	0.525773	0.670507	20241209	20241209_R1E309_FRAP_01_N2B27_004	DIF	0.7841423861473726
20.769	0.542434	0.667074	20241209	20241209_R1E309_FRAP_01_N2B27_004	DIF	0.8131533570427851
22.067	0.535945	0.673203	20241209	20241209_R1E309_FRAP_01_N2B27_004	DIF	0.7961128760979255
23.364	0.536988	0.661808	20241209	20241209_R1E309_FRAP_01_N2B27_004	DIF	0.8113950520055404
24.662	0.544554	0.674317	20241209	20241209_R1E309_FRAP_01_N2B27_004	DIF	0.8075641674884727
25.959	0.545004	0.656524	20241209	20241209_R1E309_FRAP_01_N2B27_004	DIF	0.8301349612636542
27.257	0.540187	0.645363	20241209	20241209_R1E309_FRAP_01_N2B27_004	DIF	0.8370279603430988
28.554	0.533357	0.631021	20241209	20241209_R1E309_FRAP_01_N2B27_004	DIF	0.8452292794075764
29.852	0.542973	0.621262	20241209	20241209_R1E309_FRAP_01_N2B27_004	DIF	0.8739838574362819
31.149	0.541211	0.608285	20241209	20241209_R1E309_FRAP_01_N2B27_004	DIF	0.8897326045206091
32.447	0.54734	0.602013	20241209	20241209_R1E309_FRAP_01_N2B27_004	DIF	0.9091831860520669
33.744	0.533843	0.588911	20241209	20241209_R1E309_FRAP_01_N2B27_004	DIF	0.9064912869655439
35.042	0.53129	0.587419	20241209	20241209_R1E309_FRAP_01_N2B27_004	DIF	0.9044486598947489
36.339	0.522699	0.591948	20241209	20241209_R1E309_FRAP_01_N2B27_004	DIF	0.8830155452999746
37.637	0.532926	0.580374	20241209	20241209_R1E309_FRAP_01_N2B27_004	DIF	0.9182460052025273
38.934	0.527408	0.579277	20241209	20241209_R1E309_FRAP_01_N2B27_004	DIF	0.9104588749961213
40.232	0.540259	0.576222	20241209	20241209_R1E309_FRAP_01_N2B27_004	DIF	0.9375877234022643
41.529	0.526546	0.569698	20241209	20241209_R1E309_FRAP_01_N2B27_004	DIF	0.9242538961448674
42.826	0.509364	0.56472	20241209	20241209_R1E309_FRAP_01_N2B27_004	DIF	0.9019763852200753
44.124	0.505482	0.554619	20241209	20241209_R1E309_FRAP_01_N2B27_004	DIF	0.9114034803460903
45.421	0.513066	0.546405	20241209	20241209_R1E309_FRAP_01_N2B27_004	DIF	0.9389842773501758
46.719	0.519536	0.536125	20241209	20241209_R1E309_FRAP_01_N2B27_004	DIF	0.9690579953067382
48.016	0.524443	0.525359	20241209	20241209_R1E309_FRAP_01_N2B27_004	DIF	0.9982552769320229
49.314	0.510208	0.534202	20241209	20241209_R1E309_FRAP_01_N2B27_004	DIF	0.9550852874878029
0	0.998032	0.789592	20241209	20241209_R1E309_FRAP_01_N2B27_005	DIF	1.2639846949773648
1.302	1	0.778305	20241209	20241209_R1E309_FRAP_01_N2B27_005	DIF	1.2848434317892918
2.599	0.986851	0.764773	20241209	20241209_R1E309_FRAP_01_N2B27_005	DIF	1.2903840536367566
5.199	0.198653	0.772209	20241209	20241209_R1E309_FRAP_01_N2B27_005	DIF	0.257253
6.497	0.26614	0.783135	20241209	20241209_R1E309_FRAP_01_N2B27_005	DIF	0.33984
7.794	0.290257	0.774763	20241209	20241209_R1E309_FRAP_01_N2B27_005	DIF	0.37464
9.092	0.326926	0.763901	20241209	20241209_R1E309_FRAP_01_N2B27_005	DIF	0.4279686390285342
10.389	0.353638	0.750678	20241209	20241209_R1E309_FRAP_01_N2B27_005	DIF	0.47109089363149353
11.687	0.384243	0.746976	20241209	20241209_R1E309_FRAP_01_N2B27_005	DIF	0.5143980176023252
12.984	0.405987	0.740636	20241209	20241209_R1E309_FRAP_01_N2B27_005	DIF	0.5481600643474765
14.282	0.431795	0.73304	20241209	20241209_R1E309_FRAP_01_N2B27_005	DIF	0.5890462645846636
15.579	0.448252	0.717413	20241209	20241209_R1E309_FRAP_01_N2B27_005	DIF	0.6248165008377947
16.877	0.467347	0.706265	20241209	20241209_R1E309_FRAP_01_N2B27_005	DIF	0.6617161964724128
18.174	0.488389	0.690308	20241209	20241209_R1E309_FRAP_01_N2B27_005	DIF	0.7074941054999931
19.472	0.494984	0.691808	20241209	20241209_R1E309_FRAP_01_N2B27_005	DIF	0.7154939106901218
20.769	0.507569	0.71085	20241209	20241209_R1E309_FRAP_01_N2B27_005	DIF	0.7140313070545639
22.067	0.510771	0.713477	20241209	20241209_R1E309_FRAP_01_N2B27_005	DIF	0.7158896062264236
23.364	0.521196	0.711988	20241209	20241209_R1E309_FRAP_01_N2B27_005	DIF	0.7320294640589274
24.662	0.525185	0.705233	20241209	20241209_R1E309_FRAP_01_N2B27_005	DIF	0.7446978610432318
25.959	0.522271	0.685521	20241209	20241209_R1E309_FRAP_01_N2B27_005	DIF	0.7618596856038847
27.256	0.513462	0.678361	20241209	20241209_R1E309_FRAP_01_N2B27_005	DIF	0.7569156943921718
28.554	0.504026	0.669691	20241209	20241209_R1E309_FRAP_01_N2B27_005	DIF	0.7526249741870922
29.851	0.526728	0.672276	20241209	20241209_R1E309_FRAP_01_N2B27_005	DIF	0.7834989556301027
31.149	0.534611	0.665213	20241209	20241209_R1E309_FRAP_01_N2B27_005	DIF	0.8036685217168811
32.446	0.540696	0.658894	20241209	20241209_R1E309_FRAP_01_N2B27_005	DIF	0.8206109335141595
33.744	0.54027	0.652788	20241209	20241209_R1E309_FRAP_01_N2B27_005	DIF	0.8276350954957313
35.041	0.538579	0.636586	20241209	20241209_R1E309_FRAP_01_N2B27_005	DIF	0.846042
36.339	0.541344	0.640065	20241209	20241209_R1E309_FRAP_01_N2B27_005	DIF	0.8457651907990964
37.636	0.55445	0.621257	20241209	20241209_R1E309_FRAP_01_N2B27_005	DIF	0.8924657534246568
38.934	0.560014	0.636203	20241209	20241209_R1E309_FRAP_01_N2B27_005	DIF	0.8802441267452551
40.231	0.563014	0.618799	20241209	20241209_R1E309_FRAP_01_N2B27_005	DIF	0.9098488885832665
41.529	0.554195	0.60063	20241209	20241209_R1E309_FRAP_01_N2B27_005	DIF	0.9226899984059797
42.826	0.542749	0.591758	20241209	20241209_R1E309_FRAP_01_N2B27_005	DIF	0.9171805058694512
44.124	0.545834	0.591098	20241209	20241209_R1E309_FRAP_01_N2B27_005	DIF	0.9234230180869248
45.421	0.541015	0.600534	20241209	20241209_R1E309_FRAP_01_N2B27_005	DIF	0.900889
46.719	0.542674	0.588322	20241209	20241209_R1E309_FRAP_01_N2B27_005	DIF	0.9224106755388396
48.016	0.542047	0.58496	20241209	20241209_R1E309_FRAP_01_N2B27_005	DIF	0.9266385393176693
49.314	0.549834	0.590694	20241209	20241209_R1E309_FRAP_01_N2B27_005	DIF	0.9308264447926232
0	0.991039	0.973387	20241209	20241209_R1E309_FRAP_01_N2B27_006	DIF	1.018135171164826
1.3	0.991431	0.954828	20241209	20241209_R1E309_FRAP_01_N2B27_006	DIF	1.0383343162645198
2.598	1	0.957032	20241209	20241209_R1E309_FRAP_01_N2B27_006	DIF	1.0448975415078412
5.198	0.271913	0.921825	20241209	20241209_R1E309_FRAP_01_N2B27_006	DIF	0.2949722450930912
6.495	0.340931	0.95025	20241209	20241209_R1E309_FRAP_01_N2B27_006	DIF	0.358781
7.793	0.378587	0.926501	20241209	20241209_R1E309_FRAP_01_N2B27_006	DIF	0.40862005179430255
9.09	0.427431	0.911223	20241209	20241209_R1E309_FRAP_01_N2B27_006	DIF	0.4690741039282063
10.388	0.465576	0.87036	20241209	20241209_R1E309_FRAP_01_N2B27_006	DIF	0.5349236265436441
11.685	0.482127	0.875845	20241209	20241209_R1E309_FRAP_01_N2B27_006	DIF	0.5504710256338576
12.983	0.48624	0.845975	20241209	20241209_R1E309_FRAP_01_N2B27_006	DIF	0.5747691951494802
14.28	0.504064	0.843086	20241209	20241209_R1E309_FRAP_01_N2B27_006	DIF	0.5978800638884856
15.578	0.501959	0.842474	20241209	20241209_R1E309_FRAP_01_N2B27_006	DIF	0.5958151700087179
16.875	0.521717	0.831334	20241209	20241209_R1E309_FRAP_01_N2B27_006	DIF	0.6275658960388745
18.173	0.530555	0.807952	20241209	20241209_R1E309_FRAP_01_N2B27_006	DIF	0.6566666666666667
19.47	0.530139	0.791818	20241209	20241209_R1E309_FRAP_01_N2B27_006	DIF	0.6695216598126219
20.768	0.534522	0.797987	20241209	20241209_R1E309_FRAP_01_N2B27_006	DIF	0.669837
22.065	0.538978	0.786113	20241209	20241209_R1E309_FRAP_01_N2B27_006	DIF	0.6856235206179152
23.362	0.547473	0.759475	20241209	20241209_R1E309_FRAP_01_N2B27_006	DIF	0.7208575112830424
24.66	0.5557	0.769734	20241209	20241209_R1E309_FRAP_01_N2B27_006	DIF	0.721938
25.957	0.558001	0.772916	20241209	20241209_R1E309_FRAP_01_N2B27_006	DIF	0.7219424118597357
27.255	0.56302	0.778572	20241209	20241209_R1E309_FRAP_01_N2B27_006	DIF	0.7231446540880505
28.552	0.565248	0.743194	20241209	20241209_R1E309_FRAP_01_N2B27_006	DIF	0.7605666282325808
29.85	0.569337	0.741945	20241209	20241209_R1E309_FRAP_01_N2B27_006	DIF	0.767357
31.147	0.570243	0.726374	20241209	20241209_R1E309_FRAP_01_N2B27_006	DIF	0.7850546042874474
32.445	0.558026	0.726422	20241209	20241209_R1E309_FRAP_01_N2B27_006	DIF	0.7681833501853724
33.742	0.543629	0.738566	20241209	20241209_R1E309_FRAP_01_N2B27_006	DIF	0.7360604654246503
35.04	0.541426	0.720155	20241209	20241209_R1E309_FRAP_01_N2B27_006	DIF	0.7518188617665053
36.337	0.548061	0.704143	20241209	20241209_R1E309_FRAP_01_N2B27_006	DIF	0.7783379694019478
37.635	0.535011	0.689648	20241209	20241209_R1E309_FRAP_01_N2B27_006	DIF	0.7757739278614023
38.932	0.537411	0.692415	20241209	20241209_R1E309_FRAP_01_N2B27_006	DIF	0.7761394575863665
40.23	0.523553	0.701719	20241209	20241209_R1E309_FRAP_01_N2B27_006	DIF	0.7461009734482402
41.527	0.519709	0.69998	20241209	20241209_R1E309_FRAP_01_N2B27_006	DIF	0.7424623994403641
42.825	0.519685	0.700078	20241209	20241209_R1E309_FRAP_01_N2B27_006	DIF	0.7423235643841356
44.122	0.498604	0.695133	20241209	20241209_R1E309_FRAP_01_N2B27_006	DIF	0.7172795153564382
45.42	0.501665	0.68414	20241209	20241209_R1E309_FRAP_01_N2B27_006	DIF	0.7332784597215769
46.717	0.480585	0.692856	20241209	20241209_R1E309_FRAP_01_N2B27_006	DIF	0.6936287501325125
48.014	0.470791	0.684311	20241209	20241209_R1E309_FRAP_01_N2B27_006	DIF	0.6879785330948125
49.312	0.453482	0.671629	20241209	20241209_R1E309_FRAP_01_N2B27_006	DIF	0.6751968503937006
0	0.966579	0.970008	20241209	20241209_R1E309_FRAP_01_N2B27_007	DIF	0.9964652644254108
1.3	0.953618	0.940223	20241209	20241209_R1E309_FRAP_01_N2B27_007	DIF	1.0142462130319791
2.597	1	0.925736	20241209	20241209_R1E309_FRAP_01_N2B27_007	DIF	1.0802214127271623
5.2	0.230139	0.831729	20241209	20241209_R1E309_FRAP_01_N2B27_007	DIF	0.276699
6.497	0.290141	0.830429	20241209	20241209_R1E309_FRAP_01_N2B27_007	DIF	0.3493874773139747
7.795	0.325276	0.80298	20241209	20241209_R1E309_FRAP_01_N2B27_007	DIF	0.40508645566947427
9.092	0.369247	0.793203	20241209	20241209_R1E309_FRAP_01_N2B27_007	DIF	0.4655139654189625
10.389	0.407961	0.781786	20241209	20241209_R1E309_FRAP_01_N2B27_007	DIF	0.5218323774639739
11.687	0.443812	0.768561	20241209	20241209_R1E309_FRAP_01_N2B27_007	DIF	0.5774585743700368
12.984	0.499934	0.761327	20241209	20241209_R1E309_FRAP_01_N2B27_007	DIF	0.6566613877066217
14.282	0.536821	0.7676	20241209	20241209_R1E309_FRAP_01_N2B27_007	DIF	0.6993496134495029
15.579	0.553437	0.726569	20241209	20241209_R1E309_FRAP_01_N2B27_007	DIF	0.7617133819068113
16.877	0.573915	0.697161	20241209	20241209_R1E309_FRAP_01_N2B27_007	DIF	0.8232178565637994
18.174	0.58422	0.72461	20241209	20241209_R1E309_FRAP_01_N2B27_007	DIF	0.8062553622962332
19.472	0.603436	0.717262	20241209	20241209_R1E309_FRAP_01_N2B27_007	DIF	0.8413048617130248
20.769	0.615889	0.689173	20241209	20241209_R1E309_FRAP_01_N2B27_007	DIF	0.8936635503799686
22.067	0.607581	0.671954	20241209	20241209_R1E309_FRAP_01_N2B27_007	DIF	0.9042
23.364	0.618413	0.652889	20241209	20241209_R1E309_FRAP_01_N2B27_007	DIF	0.9471952908587262
24.662	0.644901	0.66666	20241209	20241209_R1E309_FRAP_01_N2B27_007	DIF	0.9673608952440156
25.959	0.638138	0.643771	20241209	20241209_R1E309_FRAP_01_N2B27_007	DIF	0.9912501463186227
27.257	0.643149	0.655282	20241209	20241209_R1E309_FRAP_01_N2B27_007	DIF	0.9814852082914074
28.554	0.619657	0.678246	20241209	20241209_R1E309_FRAP_01_N2B27_007	DIF	0.9136159102272103
29.852	0.599857	0.663024	20241209	20241209_R1E309_FRAP_01_N2B27_007	DIF	0.9047280786497705
31.149	0.600083	0.647162	20241209	20241209_R1E309_FRAP_01_N2B27_007	DIF	0.9272531439217514
32.446	0.581037	0.636744	20241209	20241209_R1E309_FRAP_01_N2B27_007	DIF	0.9125122045030911
33.744	0.575441	0.63729	20241209	20241209_R1E309_FRAP_01_N2B27_007	DIF	0.9029502187536954
35.041	0.564232	0.622144	20241209	20241209_R1E309_FRAP_01_N2B27_007	DIF	0.9069161821705419
36.339	0.554944	0.6381	20241209	20241209_R1E309_FRAP_01_N2B27_007	DIF	0.8696820288742578
37.636	0.54447	0.602532	20241209	20241209_R1E309_FRAP_01_N2B27_007	DIF	0.9036363067879813
38.934	0.53034	0.61003	20241209	20241209_R1E309_FRAP_01_N2B27_007	DIF	0.8693678391649415
40.231	0.524274	0.611575	20241209	20241209_R1E309_FRAP_01_N2B27_007	DIF	0.8572528725010011
41.529	0.534542	0.64946	20241209	20241209_R1E309_FRAP_01_N2B27_007	DIF	0.8230550559842188
42.826	0.517605	0.677926	20241209	20241209_R1E309_FRAP_01_N2B27_007	DIF	0.7635125746838954
44.124	0.479211	0.693921	20241209	20241209_R1E309_FRAP_01_N2B27_007	DIF	0.6905847857957332
45.421	0.456811	0.664287	20241209	20241209_R1E309_FRAP_01_N2B27_007	DIF	0.687672
46.719	0.454325	0.652286	20241209	20241209_R1E309_FRAP_01_N2B27_007	DIF	0.6965110905730127
48.016	0.482206	0.6368	20241209	20241209_R1E309_FRAP_01_N2B27_007	DIF	0.7572332998047459
49.314	0.482169	0.627946	20241209	20241209_R1E309_FRAP_01_N2B27_007	DIF	0.7678507140285619
0	0.995729	0.866156	20241209	20241209_R1E309_FRAP_01_N2B27_010	DIF	1.1495953658360931
1.3	1	0.862204	20241209	20241209_R1E309_FRAP_01_N2B27_010	DIF	1.159818492782427
2.598	0.97829	0.879906	20241209	20241209_R1E309_FRAP_01_N2B27_010	DIF	1.1118121085964974
5.198	0.206757	0.772297	20241209	20241209_R1E309_FRAP_01_N2B27_010	DIF	0.2677167182719366
6.495	0.259695	0.76534	20241209	20241209_R1E309_FRAP_01_N2B27_010	DIF	0.3393197900377978
7.793	0.299155	0.738517	20241209	20241209_R1E309_FRAP_01_N2B27_010	DIF	0.40507500178520905
9.09	0.329378	0.70158	20241209	20241209_R1E309_FRAP_01_N2B27_010	DIF	0.46947940038731595
10.388	0.358255	0.653344	20241209	20241209_R1E309_FRAP_01_N2B27_010	DIF	0.5483415707098016
11.685	0.382183	0.643817	20241209	20241209_R1E309_FRAP_01_N2B27_010	DIF	0.5936202510908373
12.983	0.406996	0.636258	20241209	20241209_R1E309_FRAP_01_N2B27_010	DIF	0.6396718711913559
14.28	0.442037	0.62652	20241209	20241209_R1E309_FRAP_01_N2B27_010	DIF	0.7055429647707925
15.578	0.4529	0.621802	20241209	20241209_R1E309_FRAP_01_N2B27_010	DIF	0.728366
16.875	0.453151	0.600509	20241209	20241209_R1E309_FRAP_01_N2B27_010	DIF	0.7546115743918972
18.172	0.473191	0.594227	20241209	20241209_R1E309_FRAP_01_N2B27_010	DIF	0.7963129916901736
19.47	0.497266	0.596827	20241209	20241209_R1E309_FRAP_01_N2B27_010	DIF	0.8331824426686721
20.767	0.504596	0.584385	20241209	20241209_R1E309_FRAP_01_N2B27_010	DIF	0.8634657202866206
22.065	0.503473	0.597158	20241209	20241209_R1E309_FRAP_01_N2B27_010	DIF	0.8431156574953449
23.362	0.507537	0.586293	20241209	20241209_R1E309_FRAP_01_N2B27_010	DIF	0.8656713404466871
24.66	0.507862	0.587961	20241209	20241209_R1E309_FRAP_01_N2B27_010	DIF	0.8637684926347732
25.957	0.507788	0.59265	20241209	20241209_R1E309_FRAP_01_N2B27_010	DIF	0.8568105773090231
27.255	0.511764	0.586999	20241209	20241209_R1E309_FRAP_01_N2B27_010	DIF	0.8718304103820673
28.552	0.525568	0.581996	20241209	20241209_R1E309_FRAP_01_N2B27_010	DIF	0.9030439325957638
29.85	0.528597	0.586188	20241209	20241209_R1E309_FRAP_01_N2B27_010	DIF	0.9017536228939916
31.147	0.546465	0.590125	20241209	20241209_R1E309_FRAP_01_N2B27_010	DIF	0.9260153082379204
32.445	0.534272	0.579636	20241209	20241209_R1E309_FRAP_01_N2B27_010	DIF	0.921737
33.742	0.52409	0.588532	20241209	20241209_R1E309_FRAP_01_N2B27_010	DIF	0.8905028074257676
35.04	0.525701	0.603018	20241209	20241209_R1E309_FRAP_01_N2B27_010	DIF	0.8717820759183709
36.337	0.530858	0.591598	20241209	20241209_R1E309_FRAP_01_N2B27_010	DIF	0.89733
37.635	0.512858	0.580523	20241209	20241209_R1E309_FRAP_01_N2B27_010	DIF	0.8834409200311011
38.932	0.538396	0.597053	20241209	20241209_R1E309_FRAP_01_N2B27_010	DIF	0.9017557968578147
40.23	0.543864	0.605227	20241209	20241209_R1E309_FRAP_01_N2B27_010	DIF	0.8986109055067196
41.527	0.53946	0.603274	20241209	20241209_R1E309_FRAP_01_N2B27_010	DIF	0.89422
42.824	0.559722	0.619939	20241209	20241209_R1E309_FRAP_01_N2B27_010	DIF	0.902866
44.122	0.559515	0.625288	20241209	20241209_R1E309_FRAP_01_N2B27_010	DIF	0.894811
45.419	0.563357	0.608458	20241209	20241209_R1E309_FRAP_01_N2B27_010	DIF	0.9258767846383757
46.717	0.565663	0.621336	20241209	20241209_R1E309_FRAP_01_N2B27_010	DIF	0.9103971513759869
48.014	0.560135	0.618256	20241209	20241209_R1E309_FRAP_01_N2B27_010	DIF	0.9059931444813509
49.312	0.551608	0.600554	20241209	20241209_R1E309_FRAP_01_N2B27_010	DIF	0.9184987335616773
0	1	0.839111	20241209	20241209_R1E309_FRAP_01_N2B27_011	DIF	1.1917371619206474
1.3	0.991552	0.838936	20241209	20241209_R1E309_FRAP_01_N2B27_011	DIF	1.1819156859824222
2.598	0.990027	0.814892	20241209	20241209_R1E309_FRAP_01_N2B27_011	DIF	1.2149188724963953
5.198	0.198555	0.746432	20241209	20241209_R1E309_FRAP_01_N2B27_011	DIF	0.26600589338333724
6.495	0.24422	0.757155	20241209	20241209_R1E309_FRAP_01_N2B27_011	DIF	0.32254976397187446
7.793	0.281712	0.73421	20241209	20241209_R1E309_FRAP_01_N2B27_011	DIF	0.383694
9.09	0.31058	0.711715	20241209	20241209_R1E309_FRAP_01_N2B27_011	DIF	0.4363827919227399
10.388	0.332775	0.690695	20241209	20241209_R1E309_FRAP_01_N2B27_011	DIF	0.4817977853369041
11.685	0.345822	0.681072	20241209	20241209_R1E309_FRAP_01_N2B27_011	DIF	0.507762
12.983	0.364993	0.667025	20241209	20241209_R1E309_FRAP_01_N2B27_011	DIF	0.5471952636114953
14.28	0.37964	0.658402	20241209	20241209_R1E309_FRAP_01_N2B27_011	DIF	0.5766076987320633
15.578	0.402659	0.640506	20241209	20241209_R1E309_FRAP_01_N2B27_011	DIF	0.628658
16.875	0.408608	0.64388	20241209	20241209_R1E309_FRAP_01_N2B27_011	DIF	0.6346026939947984
18.173	0.42323	0.641081	20241209	20241209_R1E309_FRAP_01_N2B27_011	DIF	0.6601816834964325
19.47	0.439876	0.646205	20241209	20241209_R1E309_FRAP_01_N2B27_011	DIF	0.6807070472654138
20.767	0.447249	0.628634	20241209	20241209_R1E309_FRAP_01_N2B27_011	DIF	0.7114627649000033
22.065	0.459997	0.619036	20241209	20241209_R1E309_FRAP_01_N2B27_011	DIF	0.7430855573949211
23.362	0.460621	0.62406	20241209	20241209_R1E309_FRAP_01_N2B27_011	DIF	0.7381047741108608
24.66	0.475168	0.616186	20241209	20241209_R1E309_FRAP_01_N2B27_011	DIF	0.7711434713827929
25.957	0.475093	0.610513	20241209	20241209_R1E309_FRAP_01_N2B27_011	DIF	0.7781871775976414
27.255	0.487865	0.605114	20241209	20241209_R1E309_FRAP_01_N2B27_011	DIF	0.8062370921106972
28.552	0.474943	0.603664	20241209	20241209_R1E309_FRAP_01_N2B27_011	DIF	0.7867671414375613
29.85	0.478567	0.591717	20241209	20241209_R1E309_FRAP_01_N2B27_011	DIF	0.8087775618822345
31.147	0.484491	0.582344	20241209	20241209_R1E309_FRAP_01_N2B27_011	DIF	0.8319670372118964
32.445	0.482866	0.575546	20241209	20241209_R1E309_FRAP_01_N2B27_011	DIF	0.838972
33.742	0.483641	0.580369	20241209	20241209_R1E309_FRAP_01_N2B27_011	DIF	0.8333333333333333
35.04	0.475768	0.577895	20241209	20241209_R1E309_FRAP_01_N2B27_011	DIF	0.8232775398987942
36.337	0.478542	0.574221	20241209	20241209_R1E309_FRAP_01_N2B27_011	DIF	0.8333768607991637
37.635	0.467795	0.561674	20241209	20241209_R1E309_FRAP_01_N2B27_011	DIF	0.8328586685653259
38.932	0.46767	0.552951	20241209	20241209_R1E309_FRAP_01_N2B27_011	DIF	0.8457713691633143
40.23	0.46807	0.556775	20241209	20241209_R1E309_FRAP_01_N2B27_011	DIF	0.8406805530615921
41.527	0.461196	0.565548	20241209	20241209_R1E309_FRAP_01_N2B27_011	DIF	0.8154859238962296
42.825	0.451873	0.548926	20241209	20241209_R1E309_FRAP_01_N2B27_011	DIF	0.8231946088698652
44.122	0.457472	0.532505	20241209	20241209_R1E309_FRAP_01_N2B27_011	DIF	0.8590941093639983
45.419	0.456297	0.53333	20241209	20241209_R1E309_FRAP_01_N2B27_011	DIF	0.8555628456275186
46.717	0.437727	0.542228	20241209	20241209_R1E309_FRAP_01_N2B27_011	DIF	0.8072739006176836
48.014	0.429578	0.533405	20241209	20241209_R1E309_FRAP_01_N2B27_011	DIF	0.8053512019118139
49.312	0.424005	0.533605	20241209	20241209_R1E309_FRAP_01_N2B27_011	DIF	0.7946039627148817
0	0.998541	0.778399	20241209	20241209_R1E309_FRAP_01_N2B27_003	DIF	1.2828142972777234
1.3	1	0.767903	20241209	20241209_R1E309_FRAP_01_N2B27_003	DIF	1.302247749012157
2.597	0.965263	0.749648	20241209	20241209_R1E309_FRAP_01_N2B27_003	DIF	1.2876227550207906
5.197	0.277893	0.704598	20241209	20241209_R1E309_FRAP_01_N2B27_003	DIF	0.3943993410989529
6.494	0.31573	0.691217	20241209	20241209_R1E309_FRAP_01_N2B27_003	DIF	0.45677413164459735
7.792	0.356651	0.665965	20241209	20241209_R1E309_FRAP_01_N2B27_003	DIF	0.5355408938130211
9.089	0.389349	0.661902	20241209	20241209_R1E309_FRAP_01_N2B27_003	DIF	0.5882264529058108
10.387	0.413871	0.633715	20241209	20241209_R1E309_FRAP_01_N2B27_003	DIF	0.6530873888016749
11.684	0.418398	0.612193	20241209	20241209_R1E309_FRAP_01_N2B27_003	DIF	0.6834407670223719
12.982	0.422875	0.581668	20241209	20241209_R1E309_FRAP_01_N2B27_003	DIF	0.7270032211168432
14.279	0.442855	0.580093	20241209	20241209_R1E309_FRAP_01_N2B27_003	DIF	0.7634196535757171
15.577	0.447796	0.550231	20241209	20241209_R1E309_FRAP_01_N2B27_003	DIF	0.8138315503992778
16.874	0.459386	0.531313	20241209	20241209_R1E309_FRAP_01_N2B27_003	DIF	0.8646236424915739
18.172	0.455854	0.543765	20241209	20241209_R1E309_FRAP_01_N2B27_003	DIF	0.8383290135691414
19.469	0.44758	0.517733	20241209	20241209_R1E309_FRAP_01_N2B27_003	DIF	0.8645
20.767	0.45398	0.521497	20241209	20241209_R1E309_FRAP_01_N2B27_003	DIF	0.8705328754928136
22.064	0.47081	0.507751	20241209	20241209_R1E309_FRAP_01_N2B27_003	DIF	0.9272442281944948
23.362	0.464459	0.498914	20241209	20241209_R1E309_FRAP_01_N2B27_003	DIF	0.9309405117979395
24.659	0.465437	0.509791	20241209	20241209_R1E309_FRAP_01_N2B27_003	DIF	0.9129968125935072
25.957	0.460811	0.524399	20241209	20241209_R1E309_FRAP_01_N2B27_003	DIF	0.878743
27.254	0.447995	0.504187	20241209	20241209_R1E309_FRAP_01_N2B27_003	DIF	0.8885490660352545
28.552	0.447364	0.488883	20241209	20241209_R1E309_FRAP_01_N2B27_003	DIF	0.9150754620993728
29.849	0.449023	0.488883	20241209	20241209_R1E309_FRAP_01_N2B27_003	DIF	0.9184670171273536
31.146	0.462088	0.482134	20241209	20241209_R1E309_FRAP_01_N2B27_003	DIF	0.9584221748400856
32.444	0.449354	0.495449	20241209	20241209_R1E309_FRAP_01_N2B27_003	DIF	0.906964
33.741	0.433171	0.488103	20241209	20241209_R1E309_FRAP_01_N2B27_003	DIF	0.8874583871186902
35.039	0.424516	0.496244	20241209	20241209_R1E309_FRAP_01_N2B27_003	DIF	0.8554579170704003
36.336	0.415563	0.482532	20241209	20241209_R1E309_FRAP_01_N2B27_003	DIF	0.8612122878152717
37.634	0.420421	0.481753	20241209	20241209_R1E309_FRAP_01_N2B27_003	DIF	0.8726897263810018
38.931	0.428131	0.478039	20241209	20241209_R1E309_FRAP_01_N2B27_003	DIF	0.8955984877388924
40.229	0.429789	0.472949	20241209	20241209_R1E309_FRAP_01_N2B27_003	DIF	0.9087435142336275
41.526	0.431198	0.461856	20241209	20241209_R1E309_FRAP_01_N2B27_003	DIF	0.9336205349129401
42.824	0.441279	0.450598	20241209	20241209_R1E309_FRAP_01_N2B27_003	DIF	0.97932
44.121	0.438146	0.438494	20241209	20241209_R1E309_FRAP_01_N2B27_003	DIF	0.9992059290629965
45.419	0.440566	0.4438	20241209	20241209_R1E309_FRAP_01_N2B27_003	DIF	0.9927146379735482
46.716	0.4212	0.44428	20241209	20241209_R1E309_FRAP_01_N2B27_003	DIF	0.9480500093300995
48.014	0.426191	0.44511	20241209	20241209_R1E309_FRAP_01_N2B27_003	DIF	0.9574967405475883
49.311	0.428147	0.440649	20241209	20241209_R1E309_FRAP_01_N2B27_003	DIF	0.9716285370258875
0	0.872026	1	20241209	20241209_R1E309_FRAP_01_N2B27_001	DIF	0.872026
1.3	0.862597	0.959618	20241209	20241209_R1E309_FRAP_01_N2B27_001	DIF	0.8988961204696279
2.598	0.847044	0.932156	20241209	20241209_R1E309_FRAP_01_N2B27_001	DIF	0.9086937957762669
5.2	0.239537	0.838686	20241209	20241209_R1E309_FRAP_01_N2B27_001	DIF	0.28561
6.498	0.299881	0.812663	20241209	20241209_R1E309_FRAP_01_N2B27_001	DIF	0.36901
7.795	0.328874	0.79561	20241209	20241209_R1E309_FRAP_01_N2B27_001	DIF	0.4133605264170541
9.093	0.355417	0.805039	20241209	20241209_R1E309_FRAP_01_N2B27_001	DIF	0.4414907777143941
10.39	0.367266	0.786976	20241209	20241209_R1E309_FRAP_01_N2B27_001	DIF	0.46667963431239073
11.688	0.390166	0.767627	20241209	20241209_R1E309_FRAP_01_N2B27_001	DIF	0.5082758345630757
12.985	0.40924	0.753513	20241209	20241209_R1E309_FRAP_01_N2B27_001	DIF	0.5431090524947176
14.283	0.420476	0.752289	20241209	20241209_R1E309_FRAP_01_N2B27_001	DIF	0.5589288621194858
15.58	0.446652	0.728163	20241209	20241209_R1E309_FRAP_01_N2B27_001	DIF	0.6133955600403633
16.878	0.440529	0.703732	20241209	20241209_R1E309_FRAP_01_N2B27_001	DIF	0.6259897328808839
18.175	0.439427	0.708967	20241209	20241209_R1E309_FRAP_01_N2B27_001	DIF	0.6198125836680061
19.472	0.438508	0.695343	20241209	20241209_R1E309_FRAP_01_N2B27_001	DIF	0.6306357872490317
20.77	0.44806	0.700426	20241209	20241209_R1E309_FRAP_01_N2B27_001	DIF	0.6396975260075185
22.067	0.448428	0.697303	20241209	20241209_R1E309_FRAP_01_N2B27_001	DIF	0.6430892167193529
23.365	0.458868	0.688608	20241209	20241209_R1E309_FRAP_01_N2B27_001	DIF	0.6663702649831045
24.662	0.469583	0.695588	20241209	20241209_R1E309_FRAP_01_N2B27_001	DIF	0.6750880281690139
25.96	0.484891	0.689006	20241209	20241209_R1E309_FRAP_01_N2B27_001	DIF	0.703755
27.257	0.506322	0.704406	20241209	20241209_R1E309_FRAP_01_N2B27_001	DIF	0.7187934631432552
28.555	0.516333	0.67529	20241209	20241209_R1E309_FRAP_01_N2B27_001	DIF	0.7646098744162855
29.852	0.529621	0.638337	20241209	20241209_R1E309_FRAP_01_N2B27_001	DIF	0.8296882494004798
31.15	0.539969	0.603864	20241209	20241209_R1E309_FRAP_01_N2B27_001	DIF	0.8941898195092274
32.447	0.538897	0.593363	20241209	20241209_R1E309_FRAP_01_N2B27_001	DIF	0.9082090707393832
33.745	0.547776	0.588342	20241209	20241209_R1E309_FRAP_01_N2B27_001	DIF	0.9310506322526925
35.042	0.530019	0.588495	20241209	20241209_R1E309_FRAP_01_N2B27_001	DIF	0.9006346894183749
36.34	0.54055	0.58828	20241209	20241209_R1E309_FRAP_01_N2B27_001	DIF	0.9188654696851419
37.637	0.550439	0.581055	20241209	20241209_R1E309_FRAP_01_N2B27_001	DIF	0.9473101849412501
38.935	0.557022	0.556807	20241209	20241209_R1E309_FRAP_01_N2B27_001	DIF	1.0003848903062629
40.232	0.560971	0.562716	20241209	20241209_R1E309_FRAP_01_N2B27_001	DIF	0.9968988030467906
41.53	0.546306	0.553317	20241209	20241209_R1E309_FRAP_01_N2B27_001	DIF	0.9873291650528419
42.827	0.538346	0.534182	20241209	20241209_R1E309_FRAP_01_N2B27_001	DIF	1.0077945896377818
44.124	0.545388	0.53556	20241209	20241209_R1E309_FRAP_01_N2B27_001	DIF	1.0183501972217452
45.422	0.535897	0.52861	20241209	20241209_R1E309_FRAP_01_N2B27_001	DIF	1.0137843159967561
46.719	0.521783	0.534458	20241209	20241209_R1E309_FRAP_01_N2B27_001	DIF	0.9762845849802375
48.017	0.511006	0.547133	20241209	20241209_R1E309_FRAP_01_N2B27_001	DIF	0.9339712383190651
49.314	0.51168	0.533999	20241209	20241209_R1E309_FRAP_01_N2B27_001	DIF	0.9582043343653261
0	1	0.994792	20241213	20241213_R1E309_FRAP_02_N2B27_002	DIF	1.0052351617854214
1.3	0.906634	0.989103	20241213	20241213_R1E309_FRAP_02_N2B27_002	DIF	0.9166226131822123
2.598	0.916004	0.971032	20241213	20241213_R1E309_FRAP_02_N2B27_002	DIF	0.94333
5.198	0.216954	0.895717	20241213	20241213_R1E309_FRAP_02_N2B27_002	DIF	0.2422126745435023
6.495	0.271773	0.861353	20241213	20241213_R1E309_FRAP_02_N2B27_002	DIF	0.315519
7.793	0.302957	0.861918	20241213	20241213_R1E309_FRAP_02_N2B27_002	DIF	0.35149235622421765
9.09	0.344411	0.869865	20241213	20241213_R1E309_FRAP_02_N2B27_002	DIF	0.39593652320269296
10.388	0.379528	0.840584	20241213	20241213_R1E309_FRAP_02_N2B27_002	DIF	0.4515053495894499
11.685	0.419665	0.834644	20241213	20241213_R1E309_FRAP_02_N2B27_002	DIF	0.5028065954994236
12.983	0.468899	0.834079	20241213	20241213_R1E309_FRAP_02_N2B27_002	DIF	0.5621755811329265
14.28	0.490253	0.819815	20241213	20241213_R1E309_FRAP_02_N2B27_002	DIF	0.5980049493583695
15.578	0.518343	0.797812	20241213	20241213_R1E309_FRAP_02_N2B27_002	DIF	0.6497050727487214
16.875	0.554777	0.793002	20241213	20241213_R1E309_FRAP_02_N2B27_002	DIF	0.6995911908215744
18.173	0.564565	0.81787	20241213	20241213_R1E309_FRAP_02_N2B27_002	DIF	0.6902874386252055
19.47	0.56101	0.806367	20241213	20241213_R1E309_FRAP_02_N2B27_002	DIF	0.6957254759558028
20.768	0.559253	0.795344	20241213	20241213_R1E309_FRAP_02_N2B27_002	DIF	0.7031582822731218
22.065	0.546118	0.800782	20241213	20241213_R1E309_FRAP_02_N2B27_002	DIF	0.6819808290020118
23.362	0.540617	0.803125	20241213	20241213_R1E309_FRAP_02_N2B27_002	DIF	0.6731425297533794
24.66	0.538254	0.781917	20241213	20241213_R1E309_FRAP_02_N2B27_002	DIF	0.6883776915875357
25.957	0.545365	0.792918	20241213	20241213_R1E309_FRAP_02_N2B27_002	DIF	0.687795
27.255	0.560989	0.81032	20241213	20241213_R1E309_FRAP_02_N2B27_002	DIF	0.6923057068373637
28.552	0.561637	0.825964	20241213	20241213_R1E309_FRAP_02_N2B27_002	DIF	0.6799777164417202
29.85	0.564189	0.826843	20241213	20241213_R1E309_FRAP_02_N2B27_002	DIF	0.6823413350871431
31.147	0.53313	0.806388	20241213	20241213_R1E309_FRAP_02_N2B27_002	DIF	0.6611334457268836
32.445	0.528758	0.795428	20241213	20241213_R1E309_FRAP_02_N2B27_002	DIF	0.664747
33.742	0.51462	0.785702	20241213	20241213_R1E309_FRAP_02_N2B27_002	DIF	0.654981
35.04	0.508847	0.788379	20241213	20241213_R1E309_FRAP_02_N2B27_002	DIF	0.6454342866238655
36.337	0.496486	0.784217	20241213	20241213_R1E309_FRAP_02_N2B27_002	DIF	0.6330977463661819
37.635	0.504413	0.807433	20241213	20241213_R1E309_FRAP_02_N2B27_002	DIF	0.6247118248931486
38.932	0.487095	0.800489	20241213	20241213_R1E309_FRAP_02_N2B27_002	DIF	0.6084968515663778
40.23	0.502552	0.800029	20241213	20241213_R1E309_FRAP_02_N2B27_002	DIF	0.6281665838801596
41.527	0.491467	0.80371	20241213	20241213_R1E309_FRAP_02_N2B27_002	DIF	0.6114971244177271
42.825	0.493872	0.788379	20241213	20241213_R1E309_FRAP_02_N2B27_002	DIF	0.6264392210961958
44.122	0.488057	0.801933	20241213	20241213_R1E309_FRAP_02_N2B27_002	DIF	0.608602
45.419	0.467268	0.788589	20241213	20241213_R1E309_FRAP_02_N2B27_002	DIF	0.5925366008911517
46.717	0.461202	0.767171	20241213	20241213_R1E309_FRAP_02_N2B27_002	DIF	0.6011723009814615
48.014	0.45863	0.765017	20241213	20241213_R1E309_FRAP_02_N2B27_002	DIF	0.5995024195532708
49.312	0.459968	0.769054	20241213	20241213_R1E309_FRAP_02_N2B27_002	DIF	0.5980962741365244
0	0.987385	1	20241213	20241213_R1E309_FRAP_02_N2B27_004	DIF	0.987385
1.303	0.948988	0.950368	20241213	20241213_R1E309_FRAP_02_N2B27_004	DIF	0.9985481696567461
2.6	0.942759	0.921471	20241213	20241213_R1E309_FRAP_02_N2B27_004	DIF	1.0231020984406078
5.203	0.190172	0.836911	20241213	20241213_R1E309_FRAP_02_N2B27_004	DIF	0.2272309757648555
6.5	0.244693	0.837384	20241213	20241213_R1E309_FRAP_02_N2B27_004	DIF	0.2922110020478778
7.798	0.278773	0.813711	20241213	20241213_R1E309_FRAP_02_N2B27_004	DIF	0.3425948355215348
9.095	0.299746	0.77693	20241213	20241213_R1E309_FRAP_02_N2B27_004	DIF	0.3858077937893248
10.392	0.331658	0.743382	20241213	20241213_R1E309_FRAP_02_N2B27_004	DIF	0.44614731929787405
11.69	0.369917	0.743126	20241213	20241213_R1E309_FRAP_02_N2B27_004	DIF	0.49778520463648107
12.987	0.396685	0.713342	20241213	20241213_R1E309_FRAP_02_N2B27_004	DIF	0.5560928433268856
14.285	0.409122	0.725189	20241213	20241213_R1E309_FRAP_02_N2B27_004	DIF	0.56416
15.582	0.42635	0.715865	20241213	20241213_R1E309_FRAP_02_N2B27_004	DIF	0.5955724434164873
16.88	0.438413	0.705221	20241213	20241213_R1E309_FRAP_02_N2B27_004	DIF	0.6216669461680359
18.177	0.444504	0.715176	20241213	20241213_R1E309_FRAP_02_N2B27_004	DIF	0.621531
19.475	0.465299	0.688171	20241213	20241213_R1E309_FRAP_02_N2B27_004	DIF	0.6761378283160999
20.772	0.488755	0.652376	20241213	20241213_R1E309_FRAP_02_N2B27_004	DIF	0.7491917696467949
22.07	0.51363	0.645379	20241213	20241213_R1E309_FRAP_02_N2B27_004	DIF	0.7958585303280188
23.367	0.51363	0.627698	20241213	20241213_R1E309_FRAP_02_N2B27_004	DIF	0.8182760244936399
24.665	0.527743	0.6371	20241213	20241213_R1E309_FRAP_02_N2B27_004	DIF	0.828352
25.962	0.527605	0.630083	20241213	20241213_R1E309_FRAP_02_N2B27_004	DIF	0.837358
27.26	0.541403	0.638933	20241213	20241213_R1E309_FRAP_02_N2B27_004	DIF	0.8473546197747951
28.557	0.536042	0.628072	20241213	20241213_R1E309_FRAP_02_N2B27_004	DIF	0.8534710017574695
29.855	0.544695	0.626732	20241213	20241213_R1E309_FRAP_02_N2B27_004	DIF	0.8691030318279032
31.152	0.545661	0.613329	20241213	20241213_R1E309_FRAP_02_N2B27_004	DIF	0.8896709088571791
32.45	0.540674	0.602448	20241213	20241213_R1E309_FRAP_02_N2B27_004	DIF	0.8974610653055896
33.747	0.541975	0.594583	20241213	20241213_R1E309_FRAP_02_N2B27_004	DIF	0.9115199734791978
35.044	0.5498	0.586817	20241213	20241213_R1E309_FRAP_02_N2B27_004	DIF	0.9369184777132107
36.342	0.533322	0.578322	20241213	20241213_R1E309_FRAP_02_N2B27_004	DIF	0.922188
37.639	0.533341	0.576134	20241213	20241213_R1E309_FRAP_02_N2B27_004	DIF	0.9257244517431313
38.937	0.542113	0.552973	20241213	20241213_R1E309_FRAP_02_N2B27_004	DIF	0.9803593070506871
40.234	0.538762	0.526462	20241213	20241213_R1E309_FRAP_02_N2B27_004	DIF	1.0233629113781884
41.532	0.522894	0.512783	20241213	20241213_R1E309_FRAP_02_N2B27_004	DIF	1.0197193926580819
42.829	0.529951	0.519268	20241213	20241213_R1E309_FRAP_02_N2B27_004	DIF	1.0205739447312479
44.127	0.53681	0.514793	20241213	20241213_R1E309_FRAP_02_N2B27_004	DIF	1.0427690776122815
45.424	0.530858	0.514537	20241213	20241213_R1E309_FRAP_02_N2B27_004	DIF	1.0317192767391978
46.722	0.51639	0.499714	20241213	20241213_R1E309_FRAP_02_N2B27_004	DIF	1.0333701483117708
48.019	0.533341	0.49662	20241213	20241213_R1E309_FRAP_02_N2B27_004	DIF	1.0739432427068856
49.317	0.519366	0.516607	20241213	20241213_R1E309_FRAP_02_N2B27_004	DIF	1.0053416765233312
0	1	0.735064	20241213	20241213_R1E309_FRAP_02_N2B27_005	DIF	1.3604261066843053
1.298	0.968725	0.740705	20241213	20241213_R1E309_FRAP_02_N2B27_005	DIF	1.307841281323448
2.595	0.955071	0.783056	20241213	20241213_R1E309_FRAP_02_N2B27_005	DIF	1.2196708326382002
5.195	0.233332	0.808891	20241213	20241213_R1E309_FRAP_02_N2B27_005	DIF	0.28845892955198865
6.493	0.287338	0.771019	20241213	20241213_R1E309_FRAP_02_N2B27_005	DIF	0.372673
7.79	0.317218	0.752853	20241213	20241213_R1E309_FRAP_02_N2B27_005	DIF	0.4213542824550264
9.088	0.347286	0.746818	20241213	20241213_R1E309_FRAP_02_N2B27_005	DIF	0.46502018510875415
10.385	0.359999	0.700476	20241213	20241213_R1E309_FRAP_02_N2B27_005	DIF	0.5139352789734366
11.683	0.386603	0.668073	20241213	20241213_R1E309_FRAP_02_N2B27_005	DIF	0.5786836003955134
12.98	0.392262	0.660294	20241213	20241213_R1E309_FRAP_02_N2B27_005	DIF	0.5940717317363127
14.277	0.400179	0.662934	20241213	20241213_R1E309_FRAP_02_N2B27_005	DIF	0.6036478726740272
15.575	0.40681	0.651038	20241213	20241213_R1E309_FRAP_02_N2B27_005	DIF	0.6248634985038991
16.872	0.417878	0.641154	20241213	20241213_R1E309_FRAP_02_N2B27_005	DIF	0.6517590361445784
18.17	0.422393	0.625596	20241213	20241213_R1E309_FRAP_02_N2B27_005	DIF	0.6751839914291682
19.467	0.426343	0.609253	20241213	20241213_R1E309_FRAP_02_N2B27_005	DIF	0.6997799192643684
20.765	0.422001	0.617472	20241213	20241213_R1E309_FRAP_02_N2B27_005	DIF	0.6834330527004564
22.062	0.42037	0.617425	20241213	20241213_R1E309_FRAP_02_N2B27_005	DIF	0.6808446307500302
23.36	0.406481	0.639645	20241213	20241213_R1E309_FRAP_02_N2B27_005	DIF	0.6354785888838373
24.657	0.404427	0.636864	20241213	20241213_R1E309_FRAP_02_N2B27_005	DIF	0.6350293913829872
25.955	0.407139	0.626162	20241213	20241213_R1E309_FRAP_02_N2B27_005	DIF	0.6502138050772585
27.252	0.407123	0.605042	20241213	20241213_R1E309_FRAP_02_N2B27_005	DIF	0.6728850887420651
28.55	0.41979	0.610997	20241213	20241213_R1E309_FRAP_02_N2B27_005	DIF	0.6870572953060672
29.847	0.406496	0.610667	20241213	20241213_R1E309_FRAP_02_N2B27_005	DIF	0.6656592401515482
31.145	0.393626	0.603502	20241213	20241213_R1E309_FRAP_02_N2B27_005	DIF	0.6522366520555705
32.442	0.391071	0.589327	20241213	20241213_R1E309_FRAP_02_N2B27_005	DIF	0.663588
33.74	0.389958	0.585461	20241213	20241213_R1E309_FRAP_02_N2B27_005	DIF	0.6660688275972683
35.037	0.381523	0.613025	20241213	20241213_R1E309_FRAP_02_N2B27_005	DIF	0.6223623846835681
36.335	0.374328	0.62041	20241213	20241213_R1E309_FRAP_02_N2B27_005	DIF	0.6033551836525436
37.632	0.366254	0.623789	20241213	20241213_R1E309_FRAP_02_N2B27_005	DIF	0.5871445676900826
38.929	0.366333	0.596886	20241213	20241213_R1E309_FRAP_02_N2B27_005	DIF	0.6137401354886418
40.227	0.363354	0.556437	20241213	20241213_R1E309_FRAP_02_N2B27_005	DIF	0.6530020446098563
41.524	0.363135	0.525887	20241213	20241213_R1E309_FRAP_02_N2B27_005	DIF	0.6905179480809842
42.822	0.363307	0.508727	20241213	20241213_R1E309_FRAP_02_N2B27_005	DIF	0.7141493413185678
44.119	0.355673	0.499456	20241213	20241213_R1E309_FRAP_02_N2B27_005	DIF	0.7121206343165183
45.417	0.351471	0.497947	20241213	20241213_R1E309_FRAP_02_N2B27_005	DIF	0.7058407518419063
46.714	0.355516	0.48569	20241213	20241213_R1E309_FRAP_02_N2B27_005	DIF	0.7319815645927301
48.012	0.351675	0.487921	20241213	20241213_R1E309_FRAP_02_N2B27_005	DIF	0.7207621687755893
49.309	0.352333	0.482515	20241213	20241213_R1E309_FRAP_02_N2B27_005	DIF	0.730202
0	1	0.978506	20241213	20241213_R1E309_FRAP_02_N2B27_006	DIF	1.021966174786066
1.3	0.983332	0.957553	20241213	20241213_R1E309_FRAP_02_N2B27_006	DIF	1.0269224413352436
2.598	0.955245	0.990875	20241213	20241213_R1E309_FRAP_02_N2B27_006	DIF	0.9640418934564767
5.2	0.212857	0.988304	20241213	20241213_R1E309_FRAP_02_N2B27_006	DIF	0.21537599402252244
6.498	0.266803	0.97095	20241213	20241213_R1E309_FRAP_02_N2B27_006	DIF	0.2747854193828771
7.795	0.31943	0.949271	20241213	20241213_R1E309_FRAP_02_N2B27_006	DIF	0.33650052786575574
9.092	0.351975	0.943245	20241213	20241213_R1E309_FRAP_02_N2B27_006	DIF	0.3731528987432026
10.39	0.373416	0.905083	20241213	20241213_R1E309_FRAP_02_N2B27_006	DIF	0.41257630723953564
11.687	0.398826	0.898358	20241213	20241213_R1E309_FRAP_02_N2B27_006	DIF	0.4439502693498904
12.985	0.430474	0.884948	20241213	20241213_R1E309_FRAP_02_N2B27_006	DIF	0.48644017285054336
14.282	0.463137	0.863585	20241213	20241213_R1E309_FRAP_02_N2B27_006	DIF	0.5362956176515506
15.58	0.479422	0.851203	20241213	20241213_R1E309_FRAP_02_N2B27_006	DIF	0.5632290746851328
16.877	0.511861	0.82458	20241213	20241213_R1E309_FRAP_02_N2B27_006	DIF	0.6207541738629824
18.175	0.517558	0.829867	20241213	20241213_R1E309_FRAP_02_N2B27_006	DIF	0.6236632609282895
19.472	0.52067	0.822496	20241213	20241213_R1E309_FRAP_02_N2B27_006	DIF	0.6330362009811781
20.77	0.545091	0.81316	20241213	20241213_R1E309_FRAP_02_N2B27_006	DIF	0.6703369766159631
22.067	0.554348	0.784216	20241213	20241213_R1E309_FRAP_02_N2B27_006	DIF	0.7068823460173869
23.365	0.558964	0.783952	20241213	20241213_R1E309_FRAP_02_N2B27_006	DIF	0.7130073505912427
24.662	0.551434	0.783016	20241213	20241213_R1E309_FRAP_02_N2B27_006	DIF	0.7042438531492085
25.96	0.540067	0.778691	20241213	20241213_R1E309_FRAP_02_N2B27_006	DIF	0.6935582198740095
27.257	0.534423	0.774985	20241213	20241213_R1E309_FRAP_02_N2B27_006	DIF	0.6895918054822964
28.555	0.527896	0.768642	20241213	20241213_R1E309_FRAP_02_N2B27_006	DIF	0.6867901869960543
29.852	0.536401	0.749192	20241213	20241213_R1E309_FRAP_02_N2B27_006	DIF	0.7159728944820914
31.149	0.530744	0.751025	20241213	20241213_R1E309_FRAP_02_N2B27_006	DIF	0.7066931207641246
32.447	0.519101	0.775209	20241213	20241213_R1E309_FRAP_02_N2B27_006	DIF	0.6696264543784451
33.744	0.50991	0.781789	20241213	20241213_R1E309_FRAP_02_N2B27_006	DIF	0.6522340479363091
35.042	0.508156	0.748309	20241213	20241213_R1E309_FRAP_02_N2B27_006	DIF	0.6790723902163954
36.339	0.530678	0.737272	20241213	20241213_R1E309_FRAP_02_N2B27_006	DIF	0.7197868040278305
37.637	0.519259	0.729755	20241213	20241213_R1E309_FRAP_02_N2B27_006	DIF	0.711552
38.934	0.506784	0.72572	20241213	20241213_R1E309_FRAP_02_N2B27_006	DIF	0.6983192513854817
40.232	0.497593	0.710107	20241213	20241213_R1E309_FRAP_02_N2B27_006	DIF	0.7007297914616255
41.529	0.523294	0.707391	20241213	20241213_R1E309_FRAP_02_N2B27_006	DIF	0.7397520738186226
42.827	0.53416	0.686912	20241213	20241213_R1E309_FRAP_02_N2B27_006	DIF	0.7776242033325645
44.124	0.537298	0.678341	20241213	20241213_R1E309_FRAP_02_N2B27_006	DIF	0.7920765133548464
45.422	0.532498	0.669968	20241213	20241213_R1E309_FRAP_02_N2B27_006	DIF	0.7948117385399646
46.719	0.528002	0.664667	20241213	20241213_R1E309_FRAP_02_N2B27_006	DIF	0.7943854776311873
48.017	0.521817	0.646206	20241213	20241213_R1E309_FRAP_02_N2B27_006	DIF	0.8075094378124679
49.314	0.522925	0.625226	20241213	20241213_R1E309_FRAP_02_N2B27_006	DIF	0.8363774412620733
0	1	0.760432	20241213	20241213_R1E309_FRAP_02_N2B27_007	DIF	1.3150422102839592
1.3	0.968646	0.755179	20241213	20241213_R1E309_FRAP_02_N2B27_007	DIF	1.2826700154559514
2.598	0.95782	0.773534	20241213	20241213_R1E309_FRAP_02_N2B27_007	DIF	1.238239843072164
5.198	0.212635	0.766253	20241213	20241213_R1E309_FRAP_02_N2B27_007	DIF	0.2774995715836176
6.495	0.259804	0.76478	20241213	20241213_R1E309_FRAP_02_N2B27_007	DIF	0.3397115494677398
7.793	0.291903	0.772892	20241213	20241213_R1E309_FRAP_02_N2B27_007	DIF	0.377676
9.09	0.329545	0.785498	20241213	20241213_R1E309_FRAP_02_N2B27_007	DIF	0.4195363869385934
10.388	0.365086	0.760169	20241213	20241213_R1E309_FRAP_02_N2B27_007	DIF	0.4802694714214431
11.685	0.388707	0.76316	20241213	20241213_R1E309_FRAP_02_N2B27_007	DIF	0.5093390941938938
12.983	0.405004	0.748016	20241213	20241213_R1E309_FRAP_02_N2B27_007	DIF	0.5414382960463441
14.28	0.42937	0.728436	20241213	20241213_R1E309_FRAP_02_N2B27_007	DIF	0.5894405832515476
15.578	0.460257	0.717202	20241213	20241213_R1E309_FRAP_02_N2B27_007	DIF	0.6417397318794879
16.875	0.470309	0.717683	20241213	20241213_R1E309_FRAP_02_N2B27_007	DIF	0.6553161211628379
18.173	0.490837	0.754786	20241213	20241213_R1E309_FRAP_02_N2B27_007	DIF	0.6503005818336461
19.47	0.508477	0.751678	20241213	20241213_R1E309_FRAP_02_N2B27_007	DIF	0.6764557453416157
20.767	0.524176	0.7459	20241213	20241213_R1E309_FRAP_02_N2B27_007	DIF	0.7027423519286448
22.065	0.523169	0.762474	20241213	20241213_R1E309_FRAP_02_N2B27_007	DIF	0.6861461921163404
23.362	0.527079	0.727867	20241213	20241213_R1E309_FRAP_02_N2B27_007	DIF	0.7241420782552913
24.66	0.518165	0.736811	20241213	20241213_R1E309_FRAP_02_N2B27_007	DIF	0.7032534009227547
25.957	0.50731	0.726977	20241213	20241213_R1E309_FRAP_02_N2B27_007	DIF	0.697835
27.255	0.511949	0.714634	20241213	20241213_R1E309_FRAP_02_N2B27_007	DIF	0.7163798207468206
28.552	0.502203	0.711307	20241213	20241213_R1E309_FRAP_02_N2B27_007	DIF	0.7060283469735192
29.85	0.515042	0.703618	20241213	20241213_R1E309_FRAP_02_N2B27_007	DIF	0.7319910421764187
31.147	0.508812	0.696528	20241213	20241213_R1E309_FRAP_02_N2B27_007	DIF	0.730499
32.445	0.511862	0.692647	20241213	20241213_R1E309_FRAP_02_N2B27_007	DIF	0.7389939756498286
33.742	0.517975	0.683119	20241213	20241213_R1E309_FRAP_02_N2B27_007	DIF	0.7582495034279485
35.04	0.526598	0.68379	20241213	20241213_R1E309_FRAP_02_N2B27_007	DIF	0.7701154330339044
36.337	0.548891	0.681587	20241213	20241213_R1E309_FRAP_02_N2B27_007	DIF	0.8053129548762739
37.635	0.534389	0.660972	20241213	20241213_R1E309_FRAP_02_N2B27_007	DIF	0.80849
38.932	0.52225	0.680158	20241213	20241213_R1E309_FRAP_02_N2B27_007	DIF	0.7678364580205078
40.23	0.546352	0.640312	20241213	20241213_R1E309_FRAP_02_N2B27_007	DIF	0.8532595073712035
41.527	0.55998	0.643595	20241213	20241213_R1E309_FRAP_02_N2B27_007	DIF	0.8700807036634035
42.825	0.562474	0.63169	20241213	20241213_R1E309_FRAP_02_N2B27_007	DIF	0.8904286770140424
44.122	0.563802	0.613058	20241213	20241213_R1E309_FRAP_02_N2B27_007	DIF	0.9196553939884331
45.419	0.55286	0.621156	20241213	20241213_R1E309_FRAP_02_N2B27_007	DIF	0.8900502654202093
46.717	0.545244	0.596309	20241213	20241213_R1E309_FRAP_02_N2B27_007	DIF	0.9143647084730007
48.014	0.537992	0.591465	20241213	20241213_R1E309_FRAP_02_N2B27_007	DIF	0.9095932312094539
49.312	0.542836	0.568573	20241213	20241213_R1E309_FRAP_02_N2B27_007	DIF	0.9547344110854511
0	0.954363	1	20241213	20241213_R1E309_FRAP_02_N2B27_008	DIF	0.954363
1.3	0.96059	0.976036	20241213	20241213_R1E309_FRAP_02_N2B27_008	DIF	0.9841747680070706
2.597	0.97148	0.96865	20241213	20241213_R1E309_FRAP_02_N2B27_008	DIF	1.0029220237101353
5.197	0.285549	0.889102	20241213	20241213_R1E309_FRAP_02_N2B27_008	DIF	0.32116544886759807
6.495	0.337305	0.889048	20241213	20241213_R1E309_FRAP_02_N2B27_008	DIF	0.37940026075619315
7.792	0.375933	0.843626	20241213	20241213_R1E309_FRAP_02_N2B27_008	DIF	0.44561605316973435
9.089	0.421463	0.828638	20241213	20241213_R1E309_FRAP_02_N2B27_008	DIF	0.5086206896551722
10.387	0.445265	0.814028	20241213	20241213_R1E309_FRAP_02_N2B27_008	DIF	0.5469898668786007
11.684	0.467127	0.811629	20241213	20241213_R1E309_FRAP_02_N2B27_008	DIF	0.5755421966853759
12.982	0.49384	0.802706	20241213	20241213_R1E309_FRAP_02_N2B27_008	DIF	0.615219
14.279	0.52015	0.775534	20241213	20241213_R1E309_FRAP_02_N2B27_008	DIF	0.6706986444212727
15.577	0.543683	0.763862	20241213	20241213_R1E309_FRAP_02_N2B27_008	DIF	0.7117549493594949
16.874	0.576246	0.766477	20241213	20241213_R1E309_FRAP_02_N2B27_008	DIF	0.7518112119293805
18.172	0.594253	0.746907	20241213	20241213_R1E309_FRAP_02_N2B27_008	DIF	0.7956185939078955
19.469	0.622261	0.723374	20241213	20241213_R1E309_FRAP_02_N2B27_008	DIF	0.8602198621203654
20.767	0.601289	0.70685	20241213	20241213_R1E309_FRAP_02_N2B27_008	DIF	0.8506597513538243
22.064	0.610184	0.700623	20241213	20241213_R1E309_FRAP_02_N2B27_008	DIF	0.8709168558347116
23.362	0.611343	0.733509	20241213	20241213_R1E309_FRAP_02_N2B27_008	DIF	0.8334497078387415
24.659	0.644607	0.711837	20241213	20241213_R1E309_FRAP_02_N2B27_008	DIF	0.9055553451736279
25.957	0.63838	0.692051	20241213	20241213_R1E309_FRAP_02_N2B27_008	DIF	0.9224477077084877
27.254	0.646333	0.688169	20241213	20241213_R1E309_FRAP_02_N2B27_008	DIF	0.9392063927298377
28.552	0.631399	0.671375	20241213	20241213_R1E309_FRAP_02_N2B27_008	DIF	0.9404561149923711
29.849	0.63024	0.673451	20241213	20241213_R1E309_FRAP_02_N2B27_008	DIF	0.9358363687307358
31.146	0.616977	0.676551	20241213	20241213_R1E309_FRAP_02_N2B27_008	DIF	0.9119451749143358
32.444	0.635981	0.674475	20241213	20241213_R1E309_FRAP_02_N2B27_008	DIF	0.942928
33.741	0.636035	0.69666	20241213	20241213_R1E309_FRAP_02_N2B27_008	DIF	0.9129778672032195
35.039	0.634337	0.685446	20241213	20241213_R1E309_FRAP_02_N2B27_008	DIF	0.9254365266635199
36.336	0.642774	0.677117	20241213	20241213_R1E309_FRAP_02_N2B27_008	DIF	0.9492814204387127
37.634	0.621263	0.670998	20241213	20241213_R1E309_FRAP_02_N2B27_008	DIF	0.9258798007391933
38.931	0.654204	0.656279	20241213	20241213_R1E309_FRAP_02_N2B27_008	DIF	0.9968372627947102
40.229	0.649486	0.657708	20241213	20241213_R1E309_FRAP_02_N2B27_008	DIF	0.9874994876839212
41.526	0.669839	0.671941	20241213	20241213_R1E309_FRAP_02_N2B27_008	DIF	0.9968708629197263
42.824	0.665283	0.661886	20241213	20241213_R1E309_FRAP_02_N2B27_008	DIF	1.0051315467948194
44.121	0.656576	0.644688	20241213	20241213_R1E309_FRAP_02_N2B27_008	DIF	1.018439538384346
45.419	0.661455	0.633636	20241213	20241213_R1E309_FRAP_02_N2B27_008	DIF	1.0439036841657452
46.716	0.656333	0.63892	20241213	20241213_R1E309_FRAP_02_N2B27_008	DIF	1.0272550839591597
48.014	0.628703	0.628865	20241213	20241213_R1E309_FRAP_02_N2B27_008	DIF	0.9997428093788842
49.311	0.624902	0.628056	20241213	20241213_R1E309_FRAP_02_N2B27_008	DIF	0.9949783252500115
0	1	0.995695	20241213	20241213_R1E309_FRAP_02_N2B27_009	DIF	1.0043231182233376
1.302	0.964904	0.966189	20241213	20241213_R1E309_FRAP_02_N2B27_009	DIF	0.9986706427621894
2.599	0.962683	0.993821	20241213	20241213_R1E309_FRAP_02_N2B27_009	DIF	0.9686681337105728
5.199	0.249002	0.948762	20241213	20241213_R1E309_FRAP_02_N2B27_009	DIF	0.26244923347114985
6.497	0.291075	0.950359	20241213	20241213_R1E309_FRAP_02_N2B27_009	DIF	0.3062789933155574
7.794	0.330059	0.947547	20241213	20241213_R1E309_FRAP_02_N2B27_009	DIF	0.3483294255568579
9.092	0.353317	0.936578	20241213	20241213_R1E309_FRAP_02_N2B27_009	DIF	0.37724240177909624
10.389	0.391502	0.924741	20241213	20241213_R1E309_FRAP_02_N2B27_009	DIF	0.42336424039941434
11.687	0.405075	0.899747	20241213	20241213_R1E309_FRAP_02_N2B27_009	DIF	0.45021
12.984	0.419863	0.858784	20241213	20241213_R1E309_FRAP_02_N2B27_009	DIF	0.4889041594243906
14.282	0.442531	0.82171	20241213	20241213_R1E309_FRAP_02_N2B27_009	DIF	0.5385492797093491
15.579	0.463741	0.769466	20241213	20241213_R1E309_FRAP_02_N2B27_009	DIF	0.6026797798430029
16.877	0.476655	0.77134	20241213	20241213_R1E309_FRAP_02_N2B27_009	DIF	0.6179567956795684
18.174	0.478946	0.734683	20241213	20241213_R1E309_FRAP_02_N2B27_009	DIF	0.6519089019089015
19.472	0.504843	0.72281	20241213	20241213_R1E309_FRAP_02_N2B27_009	DIF	0.6984439535107104
20.769	0.513695	0.70653	20241213	20241213_R1E309_FRAP_02_N2B27_009	DIF	0.7270672628113797
22.067	0.533829	0.711147	20241213	20241213_R1E309_FRAP_02_N2B27_009	DIF	0.7506589866250115
23.364	0.541396	0.707988	20241213	20241213_R1E309_FRAP_02_N2B27_009	DIF	0.7646972297131643
24.662	0.549276	0.699136	20241213	20241213_R1E309_FRAP_02_N2B27_009	DIF	0.7856504468718964
25.959	0.55858	0.670462	20241213	20241213_R1E309_FRAP_02_N2B27_009	DIF	0.8331262296779538
27.256	0.571875	0.653695	20241213	20241213_R1E309_FRAP_02_N2B27_009	DIF	0.8748340502363114
28.554	0.57979	0.609296	20241213	20241213_R1E309_FRAP_02_N2B27_009	DIF	0.9515724703737471
29.851	0.574235	0.595827	20241213	20241213_R1E309_FRAP_02_N2B27_009	DIF	0.9637613609881148
31.149	0.587461	0.609643	20241213	20241213_R1E309_FRAP_02_N2B27_009	DIF	0.9636146224803543
32.446	0.589197	0.626931	20241213	20241213_R1E309_FRAP_02_N2B27_009	DIF	0.9398117386489482
33.744	0.596313	0.63009	20241213	20241213_R1E309_FRAP_02_N2B27_009	DIF	0.946394
35.041	0.593432	0.614156	20241213	20241213_R1E309_FRAP_02_N2B27_009	DIF	0.9662559348858242
36.339	0.599195	0.613566	20241213	20241213_R1E309_FRAP_02_N2B27_009	DIF	0.9765770862800569
37.636	0.599264	0.618843	20241213	20241213_R1E309_FRAP_02_N2B27_009	DIF	0.9683625960621535
38.934	0.604645	0.61669	20241213	20241213_R1E309_FRAP_02_N2B27_009	DIF	0.9804672108077676
40.231	0.599403	0.642934	20241213	20241213_R1E309_FRAP_02_N2B27_009	DIF	0.9322930727282541
41.529	0.608324	0.643489	20241213	20241213_R1E309_FRAP_02_N2B27_009	DIF	0.9453525381669096
42.826	0.601104	0.632485	20241213	20241213_R1E309_FRAP_02_N2B27_009	DIF	0.9503841931942925
44.124	0.603117	0.643246	20241213	20241213_R1E309_FRAP_02_N2B27_009	DIF	0.9376146788990835
45.421	0.604298	0.639011	20241213	20241213_R1E309_FRAP_02_N2B27_009	DIF	0.9456757931334212
46.719	0.604541	0.638803	20241213	20241213_R1E309_FRAP_02_N2B27_009	DIF	0.946365
48.016	0.580935	0.655848	20241213	20241213_R1E309_FRAP_02_N2B27_009	DIF	0.8857778013020696
49.313	0.571528	0.662756	20241213	20241213_R1E309_FRAP_02_N2B27_009	DIF	0.862351
0	0.928951	1	20241213	20241213_R1E309_FRAP_02_N2B27_010	DIF	0.928951
1.3	0.928441	0.97961	20241213	20241213_R1E309_FRAP_02_N2B27_010	DIF	0.947765
2.597	0.969611	0.971502	20241213	20241213_R1E309_FRAP_02_N2B27_010	DIF	0.9980526706231451
5.197	0.273085	0.90694	20241213	20241213_R1E309_FRAP_02_N2B27_010	DIF	0.3011058870273491
6.495	0.311132	0.868563	20241213	20241213_R1E309_FRAP_02_N2B27_010	DIF	0.3582146314479328
7.792	0.343834	0.83526	20241213	20241213_R1E309_FRAP_02_N2B27_010	DIF	0.4116483911558519
9.09	0.382151	0.781808	20241213	20241213_R1E309_FRAP_02_N2B27_010	DIF	0.4888035337046291
10.387	0.432419	0.766343	20241213	20241213_R1E309_FRAP_02_N2B27_010	DIF	0.564263
11.685	0.458124	0.733972	20241213	20241213_R1E309_FRAP_02_N2B27_010	DIF	0.6241715080598975
12.982	0.485781	0.717486	20241213	20241213_R1E309_FRAP_02_N2B27_010	DIF	0.6770602268446821
14.28	0.528152	0.717636	20241213	20241213_R1E309_FRAP_02_N2B27_010	DIF	0.735961
15.577	0.541215	0.688508	20241213	20241213_R1E309_FRAP_02_N2B27_010	DIF	0.7860694347522671
16.874	0.553887	0.688688	20241213	20241213_R1E309_FRAP_02_N2B27_010	DIF	0.8042644109182873
18.172	0.58806	0.671091	20241213	20241213_R1E309_FRAP_02_N2B27_010	DIF	0.8762752819044206
19.469	0.593976	0.650131	20241213	20241213_R1E309_FRAP_02_N2B27_010	DIF	0.9136258660508079
20.767	0.624215	0.656617	20241213	20241213_R1E309_FRAP_02_N2B27_010	DIF	0.9506539833531523
22.064	0.653164	0.647458	20241213	20241213_R1E309_FRAP_02_N2B27_010	DIF	1.008812207226011
23.362	0.641783	0.6289	20241213	20241213_R1E309_FRAP_02_N2B27_010	DIF	1.0204841713221608
24.659	0.633494	0.646677	20241213	20241213_R1E309_FRAP_02_N2B27_010	DIF	0.9796145809147894
25.957	0.619561	0.650821	20241213	20241213_R1E309_FRAP_02_N2B27_010	DIF	0.951968
27.254	0.623645	0.642683	20241213	20241213_R1E309_FRAP_02_N2B27_010	DIF	0.9703766003177271
28.552	0.603706	0.634816	20241213	20241213_R1E309_FRAP_02_N2B27_010	DIF	0.9509933774834443
29.849	0.602655	0.64959	20241213	20241213_R1E309_FRAP_02_N2B27_010	DIF	0.927746
31.147	0.595568	0.632353	20241213	20241213_R1E309_FRAP_02_N2B27_010	DIF	0.9418273340298213
32.444	0.583706	0.644906	20241213	20241213_R1E309_FRAP_02_N2B27_010	DIF	0.9051033712050661
33.742	0.600132	0.627729	20241213	20241213_R1E309_FRAP_02_N2B27_010	DIF	0.956037
35.039	0.585598	0.61878	20241213	20241213_R1E309_FRAP_02_N2B27_010	DIF	0.9463748422789485
36.337	0.586439	0.581394	20241213	20241213_R1E309_FRAP_02_N2B27_010	DIF	1.0086772377459836
37.634	0.592955	0.576679	20241213	20241213_R1E309_FRAP_02_N2B27_010	DIF	1.028223286815246
38.932	0.586469	0.600853	20241213	20241213_R1E309_FRAP_02_N2B27_010	DIF	0.9760607726523063
40.229	0.601483	0.626528	20241213	20241213_R1E309_FRAP_02_N2B27_010	DIF	0.9600268404907978
41.526	0.602835	0.60842	20241213	20241213_R1E309_FRAP_02_N2B27_010	DIF	0.9908198015892595
42.824	0.603075	0.616228	20241213	20241213_R1E309_FRAP_02_N2B27_010	DIF	0.9786560109156476
44.121	0.604126	0.604727	20241213	20241213_R1E309_FRAP_02_N2B27_010	DIF	0.9990068527162581
45.419	0.598871	0.58737	20241213	20241213_R1E309_FRAP_02_N2B27_010	DIF	1.0195807770961134
46.716	0.600462	0.578001	20241213	20241213_R1E309_FRAP_02_N2B27_010	DIF	1.0388611803823768
48.014	0.599021	0.575448	20241213	20241213_R1E309_FRAP_02_N2B27_010	DIF	1.0409643583989974
49.311	0.603045	0.566109	20241213	20241213_R1E309_FRAP_02_N2B27_010	DIF	1.0652450668364093
0	1	0.965002	20241213	20241213_R1E309_FRAP_02_N2B27_011	DIF	1.036266924564797
1.297	0.960736	0.928971	20241213	20241213_R1E309_FRAP_02_N2B27_011	DIF	1.0341932474615194
2.595	0.939171	0.951303	20241213	20241213_R1E309_FRAP_02_N2B27_011	DIF	0.9872464174345676
5.195	0.273582	0.90444	20241213	20241213_R1E309_FRAP_02_N2B27_011	DIF	0.3024875621890548
6.492	0.317246	0.909006	20241213	20241213_R1E309_FRAP_02_N2B27_011	DIF	0.3490026400704023
7.789	0.359143	0.898073	20241213	20241213_R1E309_FRAP_02_N2B27_011	DIF	0.3999035035629454
9.087	0.39534	0.876175	20241213	20241213_R1E309_FRAP_02_N2B27_011	DIF	0.45121162551831734
10.384	0.429638	0.840644	20241213	20241213_R1E309_FRAP_02_N2B27_011	DIF	0.511082
11.682	0.451203	0.830045	20241213	20241213_R1E309_FRAP_02_N2B27_011	DIF	0.5435891258081359
12.979	0.488501	0.812979	20241213	20241213_R1E309_FRAP_02_N2B27_011	DIF	0.600877
14.277	0.508899	0.816746	20241213	20241213_R1E309_FRAP_02_N2B27_011	DIF	0.6230819458047671
15.574	0.541064	0.785814	20241213	20241213_R1E309_FRAP_02_N2B27_011	DIF	0.6885391923990499
16.872	0.573862	0.773082	20241213	20241213_R1E309_FRAP_02_N2B27_011	DIF	0.7423040441493497
18.169	0.605626	0.747384	20241213	20241213_R1E309_FRAP_02_N2B27_011	DIF	0.810329
19.467	0.615059	0.75465	20241213	20241213_R1E309_FRAP_02_N2B27_011	DIF	0.8150258380813574
20.764	0.620392	0.742317	20241213	20241213_R1E309_FRAP_02_N2B27_011	DIF	0.835751
22.062	0.631691	0.727352	20241213	20241213_R1E309_FRAP_02_N2B27_011	DIF	0.868481
23.359	0.651723	0.727618	20241213	20241213_R1E309_FRAP_02_N2B27_011	DIF	0.8956939990838293
24.657	0.644857	0.722152	20241213	20241213_R1E309_FRAP_02_N2B27_011	DIF	0.8929659374134592
25.954	0.652323	0.709386	20241213	20241213_R1E309_FRAP_02_N2B27_011	DIF	0.9195602123760748
27.252	0.633658	0.701353	20241213	20241213_R1E309_FRAP_02_N2B27_011	DIF	0.9034787567721706
28.549	0.646224	0.704053	20241213	20241213_R1E309_FRAP_02_N2B27_011	DIF	0.917862
29.846	0.651757	0.687054	20241213	20241213_R1E309_FRAP_02_N2B27_011	DIF	0.9486246543443446
31.144	0.657623	0.691487	20241213	20241213_R1E309_FRAP_02_N2B27_011	DIF	0.951027
32.441	0.641457	0.691087	20241213	20241213_R1E309_FRAP_02_N2B27_011	DIF	0.9281855888878162
33.739	0.633324	0.700453	20241213	20241213_R1E309_FRAP_02_N2B27_011	DIF	0.9041636926005239
35.036	0.629925	0.673155	20241213	20241213_R1E309_FRAP_02_N2B27_011	DIF	0.9357793622499497
36.334	0.616192	0.674555	20241213	20241213_R1E309_FRAP_02_N2B27_011	DIF	0.9134795928451421
37.631	0.611393	0.665522	20241213	20241213_R1E309_FRAP_02_N2B27_011	DIF	0.9186657985676364
38.929	0.609493	0.644224	20241213	20241213_R1E309_FRAP_02_N2B27_011	DIF	0.946089
40.226	0.634124	0.652656	20241213	20241213_R1E309_FRAP_02_N2B27_011	DIF	0.9716051274194383
41.524	0.631958	0.65349	20241213	20241213_R1E309_FRAP_02_N2B27_011	DIF	0.9670509027848619
42.821	0.632658	0.635624	20241213	20241213_R1E309_FRAP_02_N2B27_011	DIF	0.9953329837440995
44.119	0.638224	0.633691	20241213	20241213_R1E309_FRAP_02_N2B27_011	DIF	1.0071533768146435
45.416	0.659189	0.639691	20241213	20241213_R1E309_FRAP_02_N2B27_011	DIF	1.0304814506044186
46.714	0.648023	0.642357	20241213	20241213_R1E309_FRAP_02_N2B27_011	DIF	1.0088210875882102
48.011	0.643857	0.632391	20241213	20241213_R1E309_FRAP_02_N2B27_011	DIF	1.0181310283033789
49.309	0.665589	0.619092	20241213	20241213_R1E309_FRAP_02_N2B27_011	DIF	1.0751049854635513
0	1	0.935012	20241213	20241213_R1E309_FRAP_02_N2B27_012	DIF	1.0695046908100476
1.3	0.993366	0.911023	20241213	20241213_R1E309_FRAP_02_N2B27_012	DIF	1.090385146327995
2.597	0.974533	0.916934	20241213	20241213_R1E309_FRAP_02_N2B27_012	DIF	1.0628171718557131
5.197	0.267905	0.890209	20241213	20241213_R1E309_FRAP_02_N2B27_012	DIF	0.3009465282192554
6.495	0.313714	0.888354	20241213	20241213_R1E309_FRAP_02_N2B27_012	DIF	0.353141
7.792	0.34242	0.904798	20241213	20241213_R1E309_FRAP_02_N2B27_012	DIF	0.3784488150670656
9.09	0.38062	0.899233	20241213	20241213_R1E309_FRAP_02_N2B27_012	DIF	0.42327191356945537
10.387	0.419543	0.879614	20241213	20241213_R1E309_FRAP_02_N2B27_012	DIF	0.47696321978768297
11.685	0.449538	0.87669	20241213	20241213_R1E309_FRAP_02_N2B27_012	DIF	0.5127671783101413
12.982	0.483054	0.872351	20241213	20241213_R1E309_FRAP_02_N2B27_012	DIF	0.5537374756721692
14.28	0.515815	0.873546	20241213	20241213_R1E309_FRAP_02_N2B27_012	DIF	0.5904837316441122
15.577	0.517229	0.843048	20241213	20241213_R1E309_FRAP_02_N2B27_012	DIF	0.6135227866040132
16.875	0.522354	0.849462	20241213	20241213_R1E309_FRAP_02_N2B27_012	DIF	0.6149233844103931
18.172	0.520562	0.856285	20241213	20241213_R1E309_FRAP_02_N2B27_012	DIF	0.6079309711767938
19.469	0.527636	0.832233	20241213	20241213_R1E309_FRAP_02_N2B27_012	DIF	0.634001
20.767	0.543168	0.811482	20241213	20241213_R1E309_FRAP_02_N2B27_012	DIF	0.6693529639674548
22.064	0.562944	0.788908	20241213	20241213_R1E309_FRAP_02_N2B27_012	DIF	0.713574
23.362	0.557128	0.775357	20241213	20241213_R1E309_FRAP_02_N2B27_012	DIF	0.7185434491707553
24.659	0.549613	0.765422	20241213	20241213_R1E309_FRAP_02_N2B27_012	DIF	0.7180529882932847
25.957	0.550242	0.740238	20241213	20241213_R1E309_FRAP_02_N2B27_012	DIF	0.7433316343866795
27.254	0.548387	0.722002	20241213	20241213_R1E309_FRAP_02_N2B27_012	DIF	0.7595366660860482
28.552	0.565994	0.732723	20241213	20241213_R1E309_FRAP_02_N2B27_012	DIF	0.7724522634627763
29.849	0.562598	0.707571	20241213	20241213_R1E309_FRAP_02_N2B27_012	DIF	0.7951121972894918
31.147	0.557976	0.708766	20241213	20241213_R1E309_FRAP_02_N2B27_012	DIF	0.7872510313622862
32.444	0.536597	0.684305	20241213	20241213_R1E309_FRAP_02_N2B27_012	DIF	0.7841488628532041
33.742	0.53776	0.656543	20241213	20241213_R1E309_FRAP_02_N2B27_012	DIF	0.8190786323149123
35.039	0.526127	0.662642	20241213	20241213_R1E309_FRAP_02_N2B27_012	DIF	0.7939836781172898
36.337	0.542885	0.658115	20241213	20241213_R1E309_FRAP_02_N2B27_012	DIF	0.8249092298872529
37.634	0.556656	0.657109	20241213	20241213_R1E309_FRAP_02_N2B27_012	DIF	0.8471291866028704
38.932	0.558762	0.65299	20241213	20241213_R1E309_FRAP_02_N2B27_012	DIF	0.8556983966488505
40.229	0.551908	0.640099	20241213	20241213_R1E309_FRAP_02_N2B27_012	DIF	0.8622230954369072
41.527	0.564548	0.635415	20241213	20241213_R1E309_FRAP_02_N2B27_012	DIF	0.8884710539336965
42.824	0.548167	0.62199	20241213	20241213_R1E309_FRAP_02_N2B27_012	DIF	0.8813122377799114
44.121	0.555933	0.61611	20241213	20241213_R1E309_FRAP_02_N2B27_012	DIF	0.9023270055113298
45.419	0.574074	0.595768	20241213	20241213_R1E309_FRAP_02_N2B27_012	DIF	0.9635864689429523
46.716	0.564359	0.577092	20241213	20241213_R1E309_FRAP_02_N2B27_012	DIF	0.9779351675292829
48.014	0.568572	0.584544	20241213	20241213_R1E309_FRAP_02_N2B27_012	DIF	0.9726764199655775
49.311	0.56832	0.574923	20241213	20241213_R1E309_FRAP_02_N2B27_012	DIF	0.9885158044405551
0	1	0.98607	20241213	20241213_R1E309_FRAP_02_N2B27_015	DIF	1.0141271041426239
1.3	0.980429	0.968765	20241213	20241213_R1E309_FRAP_02_N2B27_015	DIF	1.0120402624756961
2.597	0.952872	0.971884	20241213	20241213_R1E309_FRAP_02_N2B27_015	DIF	0.9804380740890287
5.197	0.260683	0.942385	20241213	20241213_R1E309_FRAP_02_N2B27_015	DIF	0.27662055109667605
6.495	0.304063	0.937382	20241213	20241213_R1E309_FRAP_02_N2B27_015	DIF	0.3243749542138913
7.792	0.337359	0.922932	20241213	20241213_R1E309_FRAP_02_N2B27_015	DIF	0.36552933673469423
9.09	0.363248	0.925993	20241213	20241213_R1E309_FRAP_02_N2B27_015	DIF	0.3922790066954824
10.387	0.388126	0.922912	20241213	20241213_R1E309_FRAP_02_N2B27_015	DIF	0.4205446544356813
11.685	0.416389	0.926366	20241213	20241213_R1E309_FRAP_02_N2B27_015	DIF	0.44948639203642937
12.982	0.448782	0.927788	20241213	20241213_R1E309_FRAP_02_N2B27_015	DIF	0.4837113402061851
14.28	0.468716	0.912445	20241213	20241213_R1E309_FRAP_02_N2B27_015	DIF	0.5136919289116348
15.577	0.488787	0.909875	20241213	20241213_R1E309_FRAP_02_N2B27_015	DIF	0.5372025574399726
16.875	0.51599	0.904146	20241213	20241213_R1E309_FRAP_02_N2B27_015	DIF	0.5706938642651767
18.172	0.537837	0.907658	20241213	20241213_R1E309_FRAP_02_N2B27_015	DIF	0.5925553646120428
19.47	0.549894	0.94165	20241213	20241213_R1E309_FRAP_02_N2B27_015	DIF	0.5839688294370129
20.767	0.56819	0.945809	20241213	20241213_R1E309_FRAP_02_N2B27_015	DIF	0.6007447205742029
22.065	0.571005	0.933282	20241213	20241213_R1E309_FRAP_02_N2B27_015	DIF	0.6118253008882117
23.362	0.58779	0.921029	20241213	20241213_R1E309_FRAP_02_N2B27_015	DIF	0.638189
24.659	0.591744	0.88118	20241213	20241213_R1E309_FRAP_02_N2B27_015	DIF	0.6715354470965444
25.957	0.585485	0.868633	20241213	20241213_R1E309_FRAP_02_N2B27_015	DIF	0.6740301541589023
27.254	0.581492	0.864817	20241213	20241213_R1E309_FRAP_02_N2B27_015	DIF	0.672388
28.552	0.594	0.850377	20241213	20241213_R1E309_FRAP_02_N2B27_015	DIF	0.6985141433251812
29.849	0.605821	0.86002	20241213	20241213_R1E309_FRAP_02_N2B27_015	DIF	0.7044269793650977
31.147	0.596933	0.845943	20241213	20241213_R1E309_FRAP_02_N2B27_015	DIF	0.7056429167826325
32.444	0.589213	0.824115	20241213	20241213_R1E309_FRAP_02_N2B27_015	DIF	0.7149642291713788
33.742	0.565188	0.830011	20241213	20241213_R1E309_FRAP_02_N2B27_015	DIF	0.6809403366111957
35.039	0.554779	0.823105	20241213	20241213_R1E309_FRAP_02_N2B27_015	DIF	0.6740083905415718
36.337	0.549109	0.793753	20241213	20241213_R1E309_FRAP_02_N2B27_015	DIF	0.6917886098477362
37.634	0.54132	0.76807	20241213	20241213_R1E309_FRAP_02_N2B27_015	DIF	0.704779
38.932	0.549453	0.743996	20241213	20241213_R1E309_FRAP_02_N2B27_015	DIF	0.7385152953586499
40.229	0.556055	0.725357	20241213	20241213_R1E309_FRAP_02_N2B27_015	DIF	0.7665945361103592
41.527	0.558066	0.728006	20241213	20241213_R1E309_FRAP_02_N2B27_015	DIF	0.7665678479989229
42.824	0.561911	0.722551	20241213	20241213_R1E309_FRAP_02_N2B27_015	DIF	0.7776767045917395
44.122	0.569171	0.696476	20241213	20241213_R1E309_FRAP_02_N2B27_015	DIF	0.8172150543692599
45.419	0.580943	0.696094	20241213	20241213_R1E309_FRAP_02_N2B27_015	DIF	0.8345758698930339
46.716	0.579815	0.691218	20241213	20241213_R1E309_FRAP_02_N2B27_015	DIF	0.8388305421515752
48.014	0.5806	0.688059	20241213	20241213_R1E309_FRAP_02_N2B27_015	DIF	0.8438221791325666
49.311	0.581267	0.681261	20241213	20241213_R1E309_FRAP_02_N2B27_015	DIF	0.8532219742242068
0	0.986505	0.989213	20241213	20241213_R1E309_FRAP_02_N2B27_016	DIF	0.9972625239529153
1.3	1	0.977073	20241213	20241213_R1E309_FRAP_02_N2B27_016	DIF	1.023465287080234
2.597	0.998285	0.985016	20241213	20241213_R1E309_FRAP_02_N2B27_016	DIF	1.0134707903780067
5.199	0.305231	0.906982	20241213	20241213_R1E309_FRAP_02_N2B27_016	DIF	0.3365346337579621
6.497	0.35605	0.889155	20241213	20241213_R1E309_FRAP_02_N2B27_016	DIF	0.4004365260646673
7.794	0.392698	0.877195	20241213	20241213_R1E309_FRAP_02_N2B27_016	DIF	0.4476744186046508
9.092	0.429706	0.852552	20241213	20241213_R1E309_FRAP_02_N2B27_016	DIF	0.5040232927474848
10.389	0.466444	0.852462	20241213	20241213_R1E309_FRAP_02_N2B27_016	DIF	0.5471728081321472
11.687	0.508553	0.817981	20241213	20241213_R1E309_FRAP_02_N2B27_016	DIF	0.6217170602516002
12.984	0.540822	0.837659	20241213	20241213_R1E309_FRAP_02_N2B27_016	DIF	0.6456357758620688
14.282	0.558063	0.837794	20241213	20241213_R1E309_FRAP_02_N2B27_016	DIF	0.6661100037709422
15.579	0.577831	0.812836	20241213	20241213_R1E309_FRAP_02_N2B27_016	DIF	0.7108828428650751
16.877	0.580945	0.822133	20241213	20241213_R1E309_FRAP_02_N2B27_016	DIF	0.7066315327184893
18.174	0.62012	0.801733	20241213	20241213_R1E309_FRAP_02_N2B27_016	DIF	0.7734744426930872
19.472	0.6166	0.788554	20241213	20241213_R1E309_FRAP_02_N2B27_016	DIF	0.7819368131868141
20.769	0.621474	0.797581	20241213	20241213_R1E309_FRAP_02_N2B27_016	DIF	0.7791987324581258
22.067	0.625762	0.781514	20241213	20241213_R1E309_FRAP_02_N2B27_016	DIF	0.8007045507045514
23.364	0.612628	0.76987	20241213	20241213_R1E309_FRAP_02_N2B27_016	DIF	0.7957556571696566
24.662	0.609604	0.75976	20241213	20241213_R1E309_FRAP_02_N2B27_016	DIF	0.8023642628014733
25.959	0.616555	0.761204	20241213	20241213_R1E309_FRAP_02_N2B27_016	DIF	0.8099727261947111
27.256	0.623595	0.733177	20241213	20241213_R1E309_FRAP_02_N2B27_016	DIF	0.8505386272699285
28.554	0.617096	0.743106	20241213	20241213_R1E309_FRAP_02_N2B27_016	DIF	0.8304281809899791
29.851	0.624949	0.771359	20241213	20241213_R1E309_FRAP_02_N2B27_016	DIF	0.8101924989760689
31.149	0.635781	0.746626	20241213	20241213_R1E309_FRAP_02_N2B27_016	DIF	0.8515384150395948
32.446	0.627432	0.732229	20241213	20241213_R1E309_FRAP_02_N2B27_016	DIF	0.8568786982248525
33.744	0.636052	0.733809	20241213	20241213_R1E309_FRAP_02_N2B27_016	DIF	0.8667814748754542
35.041	0.629417	0.736291	20241213	20241213_R1E309_FRAP_02_N2B27_016	DIF	0.854849
36.339	0.623956	0.709979	20241213	20241213_R1E309_FRAP_02_N2B27_016	DIF	0.8788379632572627
37.636	0.613215	0.713319	20241213	20241213_R1E309_FRAP_02_N2B27_016	DIF	0.8596646630813032
38.934	0.622602	0.701178	20241213	20241213_R1E309_FRAP_02_N2B27_016	DIF	0.8879376930998976
40.231	0.616961	0.699959	20241213	20241213_R1E309_FRAP_02_N2B27_016	DIF	0.8814236894706297
41.529	0.602654	0.699102	20241213	20241213_R1E309_FRAP_02_N2B27_016	DIF	0.8620400258231113
42.826	0.600578	0.714312	20241213	20241213_R1E309_FRAP_02_N2B27_016	DIF	0.8407784166298091
44.124	0.617863	0.702261	20241213	20241213_R1E309_FRAP_02_N2B27_016	DIF	0.8798200514138816
45.421	0.60473	0.719005	20241213	20241213_R1E309_FRAP_02_N2B27_016	DIF	0.8410645910488982
46.719	0.617548	0.71395	20241213	20241213_R1E309_FRAP_02_N2B27_016	DIF	0.864973
48.016	0.614253	0.709618	20241213	20241213_R1E309_FRAP_02_N2B27_016	DIF	0.8656108885072823
49.314	0.605271	0.702351	20241213	20241213_R1E309_FRAP_02_N2B27_016	DIF	0.8617786916848741
0	0.985223	0.995678	20241213	20241213_R1E309_FRAP_02_N2B27_017	DIF	0.9894995531724753
1.303	1	0.967904	20241213	20241213_R1E309_FRAP_02_N2B27_017	DIF	1.0331604176242695
2.6	0.983539	0.963614	20241213	20241213_R1E309_FRAP_02_N2B27_017	DIF	1.02068
5.2	0.290454	0.922779	20241213	20241213_R1E309_FRAP_02_N2B27_017	DIF	0.31475996969488285
6.498	0.324012	0.925861	20241213	20241213_R1E309_FRAP_02_N2B27_017	DIF	0.34995709627595684
7.795	0.365959	0.886297	20241213	20241213_R1E309_FRAP_02_N2B27_017	DIF	0.41290785227680166
9.092	0.379783	0.862622	20241213	20241213_R1E309_FRAP_02_N2B27_017	DIF	0.4402652422177196
10.39	0.424749	0.8004	20241213	20241213_R1E309_FRAP_02_N2B27_017	DIF	0.5306705840314447
11.687	0.458402	0.774406	20241213	20241213_R1E309_FRAP_02_N2B27_017	DIF	0.5919405802453933
12.985	0.486748	0.750413	20241213	20241213_R1E309_FRAP_02_N2B27_017	DIF	0.6486406369103077
14.282	0.513538	0.755085	20241213	20241213_R1E309_FRAP_02_N2B27_017	DIF	0.680106
15.58	0.531619	0.735191	20241213	20241213_R1E309_FRAP_02_N2B27_017	DIF	0.7231035228009506
16.877	0.534162	0.753686	20241213	20241213_R1E309_FRAP_02_N2B27_017	DIF	0.7087321330691068
18.175	0.548176	0.718857	20241213	20241213_R1E309_FRAP_02_N2B27_017	DIF	0.7625657574819854
19.472	0.58059	0.700744	20241213	20241213_R1E309_FRAP_02_N2B27_017	DIF	0.8285338533399839
20.77	0.600133	0.663531	20241213	20241213_R1E309_FRAP_02_N2B27_017	DIF	0.9044540229885045
22.067	0.595812	0.682376	20241213	20241213_R1E309_FRAP_02_N2B27_017	DIF	0.8731430168118101
23.365	0.576681	0.675067	20241213	20241213_R1E309_FRAP_02_N2B27_017	DIF	0.8542578731817546
24.662	0.590187	0.680342	20241213	20241213_R1E309_FRAP_02_N2B27_017	DIF	0.8674856368816861
25.96	0.591236	0.672429	20241213	20241213_R1E309_FRAP_02_N2B27_017	DIF	0.8792533081285433
27.257	0.578016	0.659305	20241213	20241213_R1E309_FRAP_02_N2B27_017	DIF	0.8767050657926443
28.555	0.572041	0.627844	20241213	20241213_R1E309_FRAP_02_N2B27_017	DIF	0.9111201093283399
29.852	0.573853	0.623649	20241213	20241213_R1E309_FRAP_02_N2B27_017	DIF	0.9201528662420375
[truncated: 357 more rows]

## Sheet: Figure 2c
Cell_ID	Halftime_s	Condition	Experiment
20241209_R1E309_FRAP_01_N2B27_002	6.3985	DIF	20241209
20241209_R1E309_FRAP_01_N2B27_004	8.11596	DIF	20241209
20241209_R1E309_FRAP_01_N2B27_005	11.3159	DIF	20241209
20241209_R1E309_FRAP_01_N2B27_006	5.45097	DIF	20241209
20241209_R1E309_FRAP_01_N2B27_007	4.34883	DIF	20241209
20241209_R1E309_FRAP_01_N2B27_010	5.88695	DIF	20241209
20241209_R1E309_FRAP_01_N2B27_011	7.73767	DIF	20241209
20241209_R1E309_FRAP_01_N2B27_003	5.41295	DIF	20241209
20241209_R1E309_FRAP_01_N2B27_001	25.4418	DIF	20241209
20241213_R1E309_FRAP_02_N2B27_002	3.44459	DIF	20241213
20241213_R1E309_FRAP_02_N2B27_004	13.7974	DIF	20241213
20241213_R1E309_FRAP_02_N2B27_005	3.61498	DIF	20241213
20241213_R1E309_FRAP_02_N2B27_006	7.40344	DIF	20241213
20241213_R1E309_FRAP_02_N2B27_007	14.409	DIF	20241213
20241213_R1E309_FRAP_02_N2B27_008	8.74198	DIF	20241213
20241213_R1E309_FRAP_02_N2B27_009	11.6068	DIF	20241213
20241213_R1E309_FRAP_02_N2B27_010	6.50596	DIF	20241213
20241213_R1E309_FRAP_02_N2B27_011	9.32893	DIF	20241213
20241213_R1E309_FRAP_02_N2B27_012	18.9043	DIF	20241213
20241213_R1E309_FRAP_02_N2B27_015	15.7359	DIF	20241213
20241213_R1E309_FRAP_02_N2B27_016	6.41019	DIF	20241213
20241213_R1E309_FRAP_02_N2B27_017	8.59841	DIF	20241213
20241213_R1E309_FRAP_02_N2B27_018	15.6091	DIF	20241213
20241213_R1E309_FRAP_02_N2B27_019	8.49572	DIF	20241213
20241213_R1E309_FRAP_02_N2B27_020	10.2289	DIF	20241213
20241213_R1E309_FRAP_02_N2B27_021	9.7049	DIF	20241213
20241213_R1E309_FRAP_02_N2B27_022	6.41615	DIF	20241213
20241213_R1E309_FRAP_02_N2B27_023	6.28789	DIF	20241213
20241213_R1E309_FRAP_02_N2B27_024	6.93021	DIF	20241213
20241213_R1E309_FRAP_02_N2B27_003	26.6523	DIF	20241213
20241213_R1E309_FRAP_02_N2B27_014	3.02555	DIF	20241213
20241209_R1E309_FRAP_01_FBS_008	10.2622	ESCs	20241209
20241209_R1E309_FRAP_01_FBS_010	11.838	ESCs	20241209
20241209_R1E309_FRAP_01_FBS_013	15.2542	ESCs	20241209
20241209_R1E309_FRAP_01_FBS_014	5.73973	ESCs	20241209
20241209_R1E309_FRAP_01_FBS_005	19.0377	ESCs	20241209
20241209_R1E309_FRAP_01_FBS_007	16.9196	ESCs	20241209
20241213_R1E309_FRAP_02_FBS_002	3.80896	ESCs	20241213
20241213_R1E309_FRAP_02_FBS_003	10.5189	ESCs	20241213
20241213_R1E309_FRAP_02_FBS_004	11.6485	ESCs	20241213
20241213_R1E309_FRAP_02_FBS_005	11.162	ESCs	20241213
20241213_R1E309_FRAP_02_FBS_006	6.7301	ESCs	20241213
20241213_R1E309_FRAP_02_FBS_007	14.6056	ESCs	20241213
20241213_R1E309_FRAP_02_FBS_008	20.7708	ESCs	20241213
20241213_R1E309_FRAP_02_FBS_010	7.98503	ESCs	20241213
20241213_R1E309_FRAP_02_FBS_011	6.40238	ESCs	20241213
20241213_R1E309_FRAP_02_FBS_013	6.98571	ESCs	20241213
20241213_R1E309_FRAP_02_FBS_015	13.1112	ESCs	20241213
20241213_R1E309_FRAP_02_FBS_016	8.38842	ESCs	20241213
20241213_R1E309_FRAP_02_FBS_017	7.23968	ESCs	20241213
20241213_R1E309_FRAP_02_FBS_018	8.62091	ESCs	20241213
20241213_R1E309_FRAP_02_FBS_019	11.1682	ESCs	20241213
20241213_R1E309_FRAP_02_FBS_020	13.1664	ESCs	20241213
20241213_R1E309_FRAP_02_FBS_021	9.64204	ESCs	20241213
20241213_R1E309_FRAP_02_FBS_022	4.84852	ESCs	20241213
20241213_R1E309_FRAP_02_FBS_023	14.0751	ESCs	20241213
20241213_R1E309_FRAP_02_FBS_025	9.74292	ESCs	20241213
20241213_R1E309_FRAP_02_FBS_026	9.56247	ESCs	20241213
20241213_R1E309_FRAP_02_FBS_027	10.8596	ESCs	20241213
20241213_R1E309_FRAP_02_FBS_009	5.0189	ESCs	20241213
20241213_R1E309_FRAP_02_FBS_012	18.7808	ESCs	20241213
20241213_R1E309_FRAP_02_FBS_024	19.1304	ESCs	20241213

## Sheet: Figure 2e, h, i
Cell_ID	Experiment	Average_Track_Velocity	Number_of_Tracks	Number_Comets_SpindleBulk	Number_Comets_Astral	Number_Comets_Total	Astral_per_Total	Spindle_per_Total	Cell_Volume_um3	Spindle_Length_um_manual	Condition	CometsTotal_per_Cell_Volume	CometsAstral_per_Cell_Volume	CometsBulk_per_Cell_Volume	Astral:Bulk_Comets
20220921_R1E309_EB1_02_N2B27RA_48h_006-1	20220921	0.127	1	25	8.5	33.5	0.2537313432835821	0.746269	2518.2	8.051996087927513	DIF	0.013303179459890914	0.00337543	0.00992775	0.34
20221103_R1E309_EB1_06_N2B27RA_48h_015-2	20221103	0.1995	2	29.5	12.5	42	0.2976190476190476	0.7023809523809523	2255.3	9.029180472224487	DIF	0.018622758340889594	0.00554249	0.013080270739434357	0.423729
20220921_R1E309_EB1_02_N2B27RA_48h_003-1	20220921	0.223	1						2135.16	9.126629279202701	DIF
20221021_R1E309_EB1_04_N2B27RA_48h_048-1	20221021	0.2435	4						2957.4320000000002	9.510525222089473	DIF
20221021_R1E309_EB1_04_N2B27RA_48h_012-1	20221021	0.2436	15						2899.27	10.553277263485501	DIF
20221103_R1E309_EB1_06_N2B27RA_48h_020-1	20221103	0.24475	12	29	6	35	0.17142857142857143	0.8285714285714286	1938.35	8.753294808242208	DIF	0.018056631788132767	0.00309542	0.014961209195881437	0.20689655172413793
20221021_R1E309_EB1_04_N2B27RA_48h_003-1	20221021	0.2505	8						2309.16	8.918713808616127	DIF
20221103_R1E309_EB1_06_N2B27RA_48h_011-1	20221103	0.256312	16	48	14.5	62.5	0.232	0.768	3046.84	11.21191669608725	DIF	0.0205131	0.00475903	0.015754	0.3020833333333333
20221021_R1E309_EB1_04_N2B27RA_48h_047-1	20221021	0.258	1						3895.9	11.731261185396905	DIF
20221103_R1E309_EB1_06_N2B27RA_48h_027-1	20221103	0.26	1						3170.4179999999997	10.534869956482616	DIF
20221103_R1E309_EB1_06_N2B27RA_48h_022-1	20221103	0.2602	50	42.5	22.5	65	0.34615384615384615	0.6538461538461539	3054.91	10.159978936986038	DIF	0.0212772	0.00736519	0.013912016479683709	0.5294117647058824
20221021_R1E309_EB1_04_N2B27RA_48h_032-1	20221021	0.263	1						2679.8140000000003	9.489320576311034	DIF
20221021_R1E309_EB1_04_N2B27RA_48h_051-1	20221021	0.270625	56	49.5	22	71.5	0.3076923076923077	0.6923076923076923	2046.29	10.10450993368803	DIF	0.034941352284089316	0.010751185318181328	0.0241902	0.4444444444444444
20221021_R1E309_EB1_04_N2B27RA_48h_052-1	20221021	0.2715	4						3270.89	12.011020980749306	DIF
20221021_R1E309_EB1_04_N2B27RA_48h_028-1	20221021	0.2795	62	43.5	12	55.5	0.21621621621621623	0.7837837837837838	2585.04	11.332111894964681	DIF	0.021469703733562138	0.0046421	0.0168276	0.27586206896551724
20221021_R1E309_EB1_04_N2B27RA_48h_015-1	20221021	0.284	1	44.5	12.5	57	0.21929824561403508	0.7807017543859649	3008.4359999999997	10.72768684293124	DIF	0.0189467	0.00415498	0.014791738963368344	0.2808988764044944
20220922_R1E309_EB1_03_N2B27RA_48h_007-1	20220922	0.2882	50	37.5	14.5	52	0.27884615384615385	0.7211538461538461	2132.46	9.236660922649484	DIF	0.024384959731990535	0.00679965	0.017585307499031637	0.38666666666666666
20221021_R1E309_EB1_04_N2B27RA_48h_029-1	20221021	0.29802	50	41	19.5	60.5	0.32231404958677684	0.6776859504132231			DIF				0.47560975609756095
20221103_R1E309_EB1_06_N2B27RA_48h_036-1	20221103	0.3075	6							10.05341623529037	DIF
20221103_R1E309_EB1_06_N2B27RA_48h_016-1	20221103	0.324	1						2577.08	10.265039941471246	DIF
20221103_R1E309_EB1_06_N2B27RA_48h_026-1	20221103	0.18133333333333335	6						3149.4240000000004	9.895111217161736	DIF
20220921_R1E309_EB1_02_N2B27RA_48h_005-1	20220921	0.19133333333333336	3						2220.59	9.717349844479205	DIF
20221103_R1E309_EB1_06_N2B27RA_48h_004-1	20221103	0.21173809523809523	42	38	8.5	46.5	0.1827956989247312	0.8172043010752689	2410.6710000000003	9.717251566157994	DIF	0.019289235237823825	0.00352599	0.015763246000802266	0.2236842105263158
20221021_R1E309_EB1_04_N2B27RA_48h_013-1	20221021	0.2121923076923077	26						2262.53	7.796348953195975	DIF
20221103_R1E309_EB1_06_N2B27RA_48h_032-1	20221103	0.21528000000000003	25						2285.51	8.90132	DIF
20220921_R1E309_EB1_02_N2B27RA_48h_002-1	20220921	0.22655555555555557	9						2381.45	11.429656381536587	DIF
20221103_R1E309_EB1_06_N2B27RA_48h_007-1	20221103	0.22704838709677416	62	48	11	59	0.1864406779661017	0.8135593220338984	2046.51	11.558904532869887	DIF	0.0288295	0.00537499	0.023454518268626552	0.22916666666666666
20221103_R1E309_EB1_06_N2B27RA_48h_008-1	20221103	0.23104225352112676	71	60.5	16.5	77	0.21428571428571427	0.7857142857142857	2315.43	9.52245	DIF	0.033255176470537426	0.00712611	0.026129067226850832	0.2727272727272727
20221021_R1E309_EB1_04_N2B27RA_48h_024-2	20221021	0.23199999999999996	13						2327.5679999999998	9.080778050365508	DIF
20221021_R1E309_EB1_04_N2B27RA_48h_007-2	20221021	0.23735714285714282	14						2117.45	10.154331095645837	DIF
20221103_R1E309_EB1_06_N2B27RA_48h_010-1	20221103	0.24362921348314603	89	48.5	14	62.5	0.224	0.776	1829.86	9.911456653792117	DIF	0.034155693125579284	0.00765088	0.0265048	0.28865979381443296
20221103_R1E309_EB1_06_N2B27RA_48h_023-2	20221103	0.24410526315789474	19	50	19	69	0.2753623188405797	0.7246376811594203	2780.11	9.978477338752644	DIF	0.0248191	0.00683425	0.017984874001569718	0.38
20221021_R1E309_EB1_04_N2B27RA_48h_041-1	20221021	0.24474999999999997	8						2764.47	10.452821245960347	DIF
20221103_R1E309_EB1_06_N2B27RA_48h_017-1	20221103	0.24833333333333335	78	42	17.5	59.5	0.29411764705882354	0.7058823529411765	2571.37	10.67183606508271	DIF	0.023139406954500147	0.00680571	0.016333699026705985	0.4166666666666667
20221103_R1E309_EB1_06_N2B27RA_48h_018-1	20221103	0.2500701754385965	57						2375.25	10.397655553056179	DIF
20221103_R1E309_EB1_06_N2B27RA_48h_029-1	20221103	0.25099999999999995	14	50	19.5	69.5	0.2805755395683453	0.7194244604316546	2616.62	10.253721714577592	DIF	0.026560952800613616	0.00745235	0.019108599137132098	0.39
20221103_R1E309_EB1_06_N2B27RA_48h_050-1	20221103	0.25133333333333335	3	42.5	14.5	57	0.2543859649122807	0.7456140350877193	2966.45	10.937714020763206	DIF	0.0192149	0.004888	0.014326893872100952	0.3411764705882353
20220922_R1E309_EB1_03_N2B27RA_48h_009-1	20220922	0.2519090909090909	11						2657.01	9.077092045363427	DIF
20221021_R1E309_EB1_04_N2B27RA_48h_009-1	20221021	0.2539333333333333	30						2924.01	10.720205408479822	DIF
20221021_R1E309_EB1_04_N2B27RA_48h_017-1	20221021	0.25825000000000004	16	43.5	12	55.5	0.21621621621621623	0.7837837837837838	2828.33	11.33474737257077	DIF	0.019622907817943257	0.00424279	0.015380116938387957	0.27586206896551724
20221021_R1E309_EB1_04_N2B27RA_48h_011-1	20221021	0.25911904761904764	42	40	12.5	52.5	0.23809523809523808	0.7619047619047619	2438.3179999999998	9.432514192939228	DIF	0.021531235876534563	0.00512648	0.016404751144026335	0.3125
20220921_R1E309_EB1_02_N2B27RA_48h_011-1	20220921	0.26333333333333336	3	34.5	10.5	45	0.23333333333333334	0.7666666666666667	2318.87	9.358453771857828	DIF	0.019405995417597615	0.00452807	0.0148779	0.30434782608695654
20221021_R1E309_EB1_04_N2B27RA_48h_037-1	20221021	0.2633571428571429	14						2718.1	9.213056658894484	DIF
20221103_R1E309_EB1_06_N2B27RA_48h_017-2	20221103	0.26479032258064517	62	52	15	67	0.22388059701492538	0.7761194029850746	2732.55	11.073372476350643	DIF	0.024519177107139658	0.00548937	0.0190298	0.28846153846153844
20221021_R1E309_EB1_04_N2B27RA_48h_014-1	20221021	0.26534482758620687	58	48	7.5	55.5	0.13513513513513514	0.8648648648648649	2682.89	10.610468981152529	DIF	0.0206867	0.00279549	0.017891161356284213	0.15625
20221021_R1E309_EB1_04_N2B27RA_48h_039-1	20221021	0.26605405405405413	37	49	16	65	0.24615384615384617	0.7538461538461538	2342.45	11.242371013269397	DIF	0.027748724625925848	0.00683046	0.020918269333390256	0.32653061224489793
20221021_R1E309_EB1_04_N2B27RA_48h_028-2	20221021	0.2674594594594594	37	45	11	56	0.19642857142857142	0.8035714285714286	2867.34	11.282298436045735	DIF	0.019530262315835732	0.0038363	0.015693960789510856	0.24444444444444444
20221021_R1E309_EB1_04_N2B27RA_48h_018-1	20221021	0.2675384615384615	13						3040.3259999999996	11.354718182324033	DIF
20221103_R1E309_EB1_06_N2B27RA_48h_023-1	20221103	0.26857894736842103	19	42	17.5	59.5	0.29411764705882354	0.7058823529411765	2480.36	9.33322	DIF	0.023988433946335253	0.00705542	0.016933012197413118	0.4166666666666667
20221021_R1E309_EB1_04_N2B27RA_48h_046-1	20221021	0.27199999999999996	24	29	9	38	0.23684210526315788	0.7631578947368421	2681.49	9.656152649994718	DIF	0.014171204559846115	0.00335634	0.010814866637777297	0.3103448275862069
20221021_R1E309_EB1_04_N2B27RA_48h_005-1	20221021	0.27228571428571424	35	50	10	60	0.16666666666666666	0.8333333333333334	3204.92	11.980357590656466	DIF	0.018721233654412892	0.00312021	0.015601028045344077	0.2
20221021_R1E309_EB1_04_N2B27RA_48h_043-1	20221021	0.2723809523809524	42	47	14	61	0.22950819672131148	0.7704918032786885	2371.82	9.639945279927682	DIF	0.0257187	0.00590265	0.019816048047592245	0.2978723404255319
20221021_R1E309_EB1_04_N2B27RA_48h_019-1	20221021	0.27258139534883724	43						2531.44	12.503849647208654	DIF
20221021_R1E309_EB1_04_N2B27RA_48h_022-1	20221021	0.2726216216216216	37	49.5	14.5	64	0.226562	0.773438	2875.5640000000003	11.987740612809406	DIF	0.022256503419850852	0.00504249	0.017214014363790893	0.29292929292929293
20221021_R1E309_EB1_04_N2B27RA_48h_044-1	20221021	0.2727777777777778	9	49	13.5	62.5	0.216	0.784	2764.67	10.980805526007645	DIF	0.0226067	0.00488304	0.017723621463956663	0.2755102040816326
20220922_R1E309_EB1_03_N2B27RA_48h_005-1	20220922	0.2728260869565218	23						2301.64	8.968884992015452	DIF
20220922_R1E309_EB1_03_N2B27RA_48h_003-1	20220922	0.2733379310344828	145						5958.428000000001	10.774403788609373	DIF
20221103_R1E309_EB1_06_N2B27RA_48h_031-1	20221103	0.27447058823529413	68	45	17.5	62.5	0.28	0.72	2838.34	8.009973907572984	DIF	0.022019913047767355	0.00616558	0.015854337394392497	0.3888888888888889
20221103_R1E309_EB1_06_N2B27RA_48h_043-1	20221103	0.2793333333333333	6						2993.82	8.855606416276641	DIF
20221021_R1E309_EB1_04_N2B27RA_48h_024-1	20221021	0.27945454545454546	11						2245.07	9.108296931918721	DIF
20221021_R1E309_EB1_04_N2B27RA_48h_049-1	20221021	0.28001587301587305	63						2920.38	9.384601216887162	DIF
20221103_R1E309_EB1_06_N2B27RA_48h_019-1	20221103	0.2801984126984126	126	53.5	22	75.5	0.2913907284768212	0.7086092715231788	2941.72	10.184865733037427	DIF	0.0256652	0.00747861	0.018186608197571154	0.411215
20221103_R1E309_EB1_06_N2B27RA_48h_014-1	20221103	0.28038297872340423	47						1920.25	9.185076210897762	DIF
20221021_R1E309_EB1_04_N2B27RA_48h_025-2	20221021	0.2855342465753424	73						3070.4309999999996	10.395346747463499	DIF
20221021_R1E309_EB1_04_N2B27RA_48h_010-1	20221021	0.2869345794392524	107	45.5	18	63.5	0.28346456692913385	0.7165354330708661	3135.84	10.070873249127903	DIF	0.0202497	0.00574009	0.014509659606574566	0.3956043956043956
20220922_R1E309_EB1_03_N2B27RA_48h_006-1	20220922	0.28770454545454544	44	45	8	53	0.1509433962264151	0.8490566037735849	2580.35	9.339213350170345	DIF	0.0205399	0.00310036	0.017439501400779506	0.17777777777777778
20221021_R1E309_EB1_04_N2B27RA_48h_033-1	20221021	0.29314999999999997	80	54	15	69	0.21739130434782608	0.782609	3265.4970000000003	11.993030684526744	DIF	0.02113	0.00459348	0.0165365	0.2777777777777778
20221103_R1E309_EB1_06_N2B27RA_48h_038-1	20221103	0.2947397260273973	73	48.5	11.5	60	0.19166666666666668	0.8083333333333333	2524.44	9.93759	DIF	0.023767666308303074	0.00455547	0.019212196932544987	0.23711340206185566
20221103_R1E309_EB1_06_N2B27RA_48h_030-1	20221103	0.2969906542056075	107	51.5	17	68.5	0.24817518248175183	0.7518248175182481	2952.1079999999997	10.71993554085098	DIF	0.0232038	0.0057586	0.017445161220388958	0.3300970873786408
20221021_R1E309_EB1_04_N2B27RA_48h_035-1	20221021	0.30037037037037034	27						2829.6279999999997	9.37062	DIF
20221103_R1E309_EB1_06_N2B27RA_48h_025-1	20221103	0.3112857142857143	7						2259.75	9.556351029550974	DIF
20221021_R1E309_EB1_04_N2B27RA_48h_025-1	20221021	0.3123255813953489	86	43.5	8	51.5	0.1553398058252427	0.8446601941747572	2839.12	12.304244227094975	DIF	0.0181394	0.00281778	0.015321654358270998	0.1839080459770115
20221021_R1E309_EB1_04_N2B27RA_48h_038-1	20221021	0.31379591836734694	98	47	15.5	62.5	0.248	0.752	3285.57	10.247838796546324	DIF	0.019022568679842866	0.0047176	0.014304971647241834	0.32978723404255317
20220921_R1E309_EB1_02_N2B27RA_48h_010-2	20220921	0.33899999999999997	1						2204.7670000000003	9.47138	DIF
20221021_R1E309_EB1_04_N2B27RA_48h_027-1	20221021	0.34099999999999997	2						2349.72	10.196078314724737	DIF
20220921_R1E309_EB1_02_N2B27RA_48h_009-1	20220921		0	23.5	5	28.5	0.17543859649122806	0.8245614035087719	1756.38	8.600019534861534	DIF	0.016226566134074707	0.00284677	0.013379800145640549	0.2127659574468085
20221103_R1E309_EB1_06_N2B27RA_48h_015-1	20221103		0	26	10.5	36.5	0.2876712328767123	0.7123287671232876	2120.36	8.869806593156357	DIF	0.017214	0.00495198	0.012262051356300785	0.40384615384615385
20220921_R1E309_EB1_02_N2B27RA_48h_013-1	20220921		0	32.5	10.5	43	0.2441860465116279	0.7558139534883721	2238.7070000000003	9.577809770505992	DIF	0.019207515766913666	0.00469021	0.014517308428481259	0.3230769230769231
20220921_R1E309_EB1_02_N2B27RA_48h_007-1	20220921		0	35.5	12	47.5	0.25263157894736843	0.7473684210526316	2372.8779999999997	10.303599565200502	DIF	0.020017885453866572	0.00505715	0.014960735444468702	0.3380281690140845
20220921_R1E309_EB1_02_N2B27RA_48h_010-1	20220921		0	35	13	48	0.2708333333333333	0.7291666666666666	2279.14	9.595367215484773	DIF	0.021060593961401197	0.00570391	0.015356683096855039	0.37142857142857144
20220921_R1E309_EB1_02_N2B27RA_48h_015-1	20220921		0	37.5	11.5	49	0.23469387755102042	0.7653061224489796	2318.99	10.397963887223302	DIF	0.021129870219474666	0.00495905	0.016170819045516326	0.30666666666666664
20220922_R1E309_EB1_03_N2B27RA_48h_002-1	20220922		0	40	6	46	0.13043478260869565	0.8695652173913043	1978.6870000000001	9.097187752267182	DIF	0.023247739536369317	0.00303231	0.020215425683799408	0.15
20221103_R1E309_EB1_06_N2B27RA_48h_009-1	20221103			52	9	61	0.14754098360655737	0.8524590163934426	2283.82	10.915142600992441	DIF	0.026709694086429942	0.00394077	0.0227689	0.17307692307692307
20220921_R1E309_EB1_02_N2B27RA_48h_014-1	20220921		0	41	13.5	54.5	0.24770642201834864	0.7522935779816514	1645.48	12.00648033355321	DIF	0.033121034591730075	0.00820429	0.0249167	0.32926829268292684
20220921_R1E309_EB1_02_N2B27RA_48h_008-1	20220921		0						1825.2910000000002	8.287253103411286	DIF
20220921_R1E309_EB1_02_N2B27RA_48h_004-1	20220921		0						1828.4	8.939298070877824	DIF
20221103_R1E309_EB1_06_N2B27RA_48h_006-1	20221103								1938.3270000000002	8.313529755765598	DIF
20221021_R1E309_EB1_04_N2B27RA_48h_020-1	20221021								1939.4279999999999	8.815605311037922	DIF
20221103_R1E309_EB1_06_N2B27RA_48h_047-2	20221103								1979.2620000000002	8.510107402377479	DIF
20221103_R1E309_EB1_06_N2B27RA_48h_013-1	20221103								2008.11	11.194733225941564	DIF
20220922_R1E309_EB1_03_N2B27RA_48h_008-1	20220922								2032.4129999999998	9.84388	DIF
20221021_R1E309_EB1_04_N2B27RA_48h_026-1	20221021								2034.73	9.656701973241175	DIF
20220922_R1E309_EB1_03_N2B27RA_48h_004-1	20220922		0						2047.78	9.372010349972944	DIF
20220922_R1E309_EB1_03_N2B27RA_48h_010-1	20220922								2084.3160000000003	8.955600035731832	DIF
20221103_R1E309_EB1_06_N2B27RA_48h_035-1	20221103								2135.42	8.220476202751273	DIF
20221021_R1E309_EB1_04_N2B27RA_48h_045-1	20221021								2135.92	9.837227709065191	DIF
20221103_R1E309_EB1_06_N2B27RA_48h_042-1	20221103								2145.87	11.705212898533711	DIF
20221021_R1E309_EB1_04_N2B27RA_48h_001-1	20221021								2208.49	9.481157418796505	DIF
20221021_R1E309_EB1_04_N2B27RA_48h_050-1	20221021		0						2229.93	9.993911196323491	DIF
20221103_R1E309_EB1_06_N2B27RA_48h_039-1	20221103								2236.9970000000003	10.485824717207514	DIF
20220921_R1E309_EB1_02_N2B27RA_48h_012-1	20220921		0						2268.35	9.36394	DIF
20221021_R1E309_EB1_04_N2B27RA_48h_007-1	20221021		0						2293.55	14.16005949846257	DIF
20221103_R1E309_EB1_06_N2B27RA_48h_034-1	20221103								2293.7329999999997	10.584624934309199	DIF
20221021_R1E309_EB1_04_N2B27RA_48h_013-2	20221021								2317.73	8.499972235248773	DIF
20221103_R1E309_EB1_06_N2B27RA_48h_045-1	20221103								2362.88	9.37864	DIF
20221103_R1E309_EB1_06_N2B27RA_48h_040-1	20221103								2406.43	10.912035373842958	DIF
20221103_R1E309_EB1_06_N2B27RA_48h_047-1	20221103								2427.72	9.000531373202364	DIF
20221021_R1E309_EB1_04_N2B27RA_48h_046-2	20221021								2445.17	9.324305121562677	DIF
20221021_R1E309_EB1_04_N2B27RA_48h_040-1	20221021		0						2486.09	9.281849223080497	DIF
20220922_R1E309_EB1_03_N2B27RA_48h_001-1	20220922		0						2506.4	9.84098	DIF
20221103_R1E309_EB1_06_N2B27RA_48h_024-1	20221103								2554.71	9.898218071956185	DIF
20221021_R1E309_EB1_04_N2B27RA_48h_031-1	20221021		0						2575.44	9.069869293435271	DIF
20221103_R1E309_EB1_06_N2B27RA_48h_040-2	20221103								2610.7960000000003	10.77628293986382	DIF
20221103_R1E309_EB1_06_N2B27RA_48h_049-1	20221103								2630.57	8.47016	DIF
20221021_R1E309_EB1_04_N2B27RA_48h_030-1	20221021		0						2707.01	9.77309	DIF
20221103_R1E309_EB1_06_N2B27RA_48h_021-1	20221103								2708.0490000000004	10.474422227502577	DIF
20220921_R1E309_EB1_02_N2B27RA_48h_001-1	20220921								2718.2859999999996	10.406798162739586	DIF
20221103_R1E309_EB1_06_N2B27RA_48h_037-1	20221103								2732.1659999999997	9.491874683117135	DIF
20221021_R1E309_EB1_04_N2B27RA_48h_006-1	20221021		0						2760.37	10.205183633820608	DIF
20221021_R1E309_EB1_04_N2B27RA_48h_023-1	20221021		0						2796.01	11.993455715514191	DIF
20221021_R1E309_EB1_04_N2B27RA_48h_016-1	20221021		0						2805.32	10.515501414578384	DIF
20221103_R1E309_EB1_06_N2B27RA_48h_048-1	20221103								2813.39	9.72105	DIF
20221103_R1E309_EB1_06_N2B27RA_48h_041-1	20221103		0						2839.15	8.420029097336899	DIF
20221103_R1E309_EB1_06_N2B27RA_48h_021-2	20221103								2861.74	10.902973218347372	DIF
20221021_R1E309_EB1_04_N2B27RA_48h_004-1	20221021		0						2907.76	10.238506385210687	DIF
20221103_R1E309_EB1_06_N2B27RA_48h_016-2	20221103								3039.18	8.836257239351964	DIF
20221021_R1E309_EB1_04_N2B27RA_48h_034-1	20221021		0						3149.18	11.096086697570456	DIF
20221103_R1E309_EB1_06_N2B27RA_48h_046-1	20221103								3667.86	10.714077095111833	DIF
20221021_R1E309_EB1_04_N2B27RA_48h_021-1	20221021								3924.0429999999997	11.422980521737745	DIF
20221103_R1E309_EB1_06_N2B27RA_48h_028-1	20221103		0							9.957168523229885	DIF
20220916_R1E309_EB1_01_Full_48h_019-1	20220916	0.153	2	26.333333333333332	7.333333333333333	33.666666666666664	0.21782178217821782	0.7821782178217822	2926.4179999999997	9.575248612960396	ESCs	0.011504394336922021	0.00250591	0.00899849	0.27848101265822783
20220916_R1E309_EB1_01_Full_48h_013-1	20220916	0.163	3						2532.95	14.157616501374799	ESCs
20220916_R1E309_EB1_01_Full_48h_037-1	20220916	0.184	1						2530.33	12.603772927183352	ESCs
20221027_R1E309_EB1_05_Full_48h_005-1	20221027	0.1865	4						3153.76	12.12710983705516	ESCs
20220916_R1E309_EB1_01_Full_48h_015-1	20220916	0.2012	5	40.666666666666664	8.333333333333334	49	0.17006802721088438	0.8299319727891156	3007.24	10.768372671857152	ESCs	0.016293999618254864	0.00277109	0.013522911247803356	0.20491803278688528
20221021_R1E309_EB1_04_Full_48h_003-1	20221021	0.20475	48						2962.8140000000003	10.495301901327089	ESCs
20220916_R1E309_EB1_01_Full_48h_015-2	20220916	0.216	9	51.333333333333336	8.333333333333334	59.666666666666664	0.13966480446927376	0.8603351955307263	3150.5170000000003	11.625348725952271	ESCs	0.0189387	0.00264507	0.016293622073244907	0.16233766233766234
20221027_R1E309_EB1_05_Full_48h_020-1	20221027	0.25165	80	46	13	59	0.22033898305084745	0.7796610169491526	2671.3	11.784695838247162	ESCs	0.022086624489948713	0.00486654	0.0172201	0.2826086956521739
20221027_R1E309_EB1_05_Full_48h_018-1	20221027	0.254463	54	55.5	13.5	69	0.1956521739130435	0.8043478260869565	2617.78	11.259130783501895	ESCs	0.026358201851109778	0.00515704	0.021201162358501342	0.24324324324324326
20221027_R1E309_EB1_05_Full_48h_040-1	20221027	0.264594	64						2387.12	11.652430647723246	ESCs
20220916_R1E309_EB1_01_Full_48h_023-1	20220916	0.276438	16	30.666666666666668	7.333333333333333	38	0.19298245614035087	0.8070175438596492	1897.52	9.760742031218733	ESCs	0.020026139381930097	0.00386469	0.0161614	0.23913043478260868
20221021_R1E309_EB1_04_Full_48h_009-1	20221021	0.292	1						3366.3759999999997	13.217812564868668	ESCs
20220916_R1E309_EB1_01_Full_48h_061-1	20220916	0.2965	2						3241.4	11.935566890600548	ESCs
20221027_R1E309_EB1_05_Full_48h_035-1	20221027	0.301304	92	62.5	11	73.5	0.14965986394557823	0.8503401360544217	2446.4320000000002	14.349076416271538	ESCs	0.030043753515323537	0.00449634	0.0255474	0.176
20221027_R1E309_EB1_05_Full_48h_024-1	20221027	0.301404	47	57.5	14	71.5	0.1958041958041958	0.8041958041958042	3512.1090000000004	13.439709223044968	ESCs	0.020358138087399905	0.00398621	0.016371929231125796	0.24347826086956523
20220916_R1E309_EB1_01_Full_48h_045-1	20220916	0.312	4	35.333333333333336	11	46.333333333333336	0.23741007194244604	0.76259	2537.4120000000003	11.00557354252835	ESCs	0.0182601	0.00433513	0.013924949252755694	0.3113207547169811
20221021_R1E309_EB1_04_Full_48h_001-1	20221021	0.18979629629629627	54						2821.3	10.793275128523314	ESCs
20221027_R1E309_EB1_05_Full_48h_002-1	20221027	0.20555555555555557	9	56	17	73	0.2328767123287671	0.7671232876712328	3073.8190000000004	12.270620725945367	ESCs	0.023749	0.00553058	0.018218379156352403	0.30357142857142855
20221027_R1E309_EB1_05_Full_48h_022-1	20221027	0.2114634146341463	41						3009.63	11.096870549844223	ESCs
20221027_R1E309_EB1_05_Full_48h_003-1	20221027	0.2147058823529412	17	56.5	16	72.5	0.2206896551724138	0.7793103448275862	2831.4970000000003	11.670428141246575	ESCs	0.0256048	0.00565072	0.019954109080814846	0.2831858407079646
20221021_R1E309_EB1_04_Full_48h_008-1	20221021	0.21728571428571428	35						3144.9629999999997	11.912390734021443	ESCs
20221021_R1E309_EB1_04_Full_48h_010-1	20221021	0.2255454545454545	22						2058.99	11.999871415977756	ESCs
20221027_R1E309_EB1_05_Full_48h_006-1	20221027	0.22655128205128208	78	56	12	68	0.17647058823529413	0.8235294117647058	3559.16	12.071465279741314	ESCs	0.019105604825851007	0.00337158	0.015734027503642008	0.21428571428571427
20221027_R1E309_EB1_05_Full_48h_009-1	20221027	0.2293333333333333	3								ESCs
20221021_R1E309_EB1_04_Full_48h_002-1	20221021	0.23049122807017544	57						3267.2059999999997	11.525703102197278	ESCs
20220921_R1E309_EB1_02_Full_48h_004-1	20220921	0.23133734939759032	83	58.5	14	72.5	0.19310344827586207	0.8068965517241379	3694.62	11.818771382846865	ESCs	0.0196231	0.00378929	0.015833838347066368	0.23931623931623933
20220916_R1E309_EB1_01_Full_48h_003-1	20220916	0.23263999999999996	25	33	9.333333333333334	42.333333333333336	0.2204724409448819	0.7795275590551181	3502.72	10.531794528948996	ESCs	0.012085859468290702	0.0026646	0.00942126	0.2828282828282829
20221021_R1E309_EB1_04_Full_48h_004-1	20221021	0.2372857142857143	7						2536.97	13.78721861000253	ESCs
20221027_R1E309_EB1_05_Full_48h_011-1	20221027	0.23782835820895526	134	63.5	16	79.5	0.20125786163522014	0.7987421383647799	3170.7309999999998	13.684276013001199	ESCs	0.025073082516303025	0.00504615	0.020026927544468453	0.25196850393700787
20220922_R1E309_EB1_03_Full_48h_002-1	20220922	0.2415833333333333	60	45	10	55	0.18181818181818182	0.8181818181818182	3495.7129999999997	11.829885291075309	ESCs	0.015733557074050417	0.00286065	0.012872910333313977	0.2222222222222222
20221027_R1E309_EB1_05_Full_48h_008-1	20221027	0.24175961538461538	104	61	14	75	0.18666666666666668	0.8133333333333334	2446.77	14.434169633200241	ESCs	0.030652606248063777	0.00572182	0.024930786415091874	0.22950819672131148
20221027_R1E309_EB1_05_Full_48h_021-1	20221027	0.24214285714285716	7						2501.51	10.281927445766186	ESCs
20221021_R1E309_EB1_04_Full_48h_005-1	20221021	0.24413636363636365	22						2974.62	11.455834539657072	ESCs
20220922_R1E309_EB1_03_Full_48h_006-1	20220922	0.24427586206896554	29	43	9.5	52.5	0.18095238095238095	0.819048	2832.4809999999998	11.609720926878476	ESCs	0.018534987525070778	0.00335395	0.015181037401486543	0.22093023255813954
20221027_R1E309_EB1_05_Full_48h_023-1	20221027	0.2460645161290323	31						2907.0640000000003	10.082541594260844	ESCs
20221027_R1E309_EB1_05_Full_48h_004-1	20221027	0.24616000000000005	50	60	18.5	78.5	0.2356687898089172	0.7643312101910829	3132.9570000000003	11.746149071078571	ESCs	0.0250562	0.00590496	0.019151236355941046	0.30833333333333335
20220922_R1E309_EB1_03_Full_48h_014-1	20220922	0.2484090909090909	22	48.5	9	57.5	0.1565217391304348	0.8434782608695652	3183.1279999999997	9.953415996531039	ESCs	0.018063992399928626	0.00282741	0.0152366	0.18556701030927836
20221027_R1E309_EB1_05_Full_48h_010-1	20221027	0.2502932330827068	133	58.5	9.5	68	0.13970588235294118	0.8602941176470589	3113.43	13.396421798375863	ESCs	0.0218409	0.0030513	0.018789596666051053	0.1623931623931624
20221027_R1E309_EB1_05_Full_48h_007-1	20221027	0.25154385964912285	57	70	15.5	85.5	0.18128654970760233	0.8187134502923976	2800.1009999999997	11.310095357688192	ESCs	0.030534612858607604	0.00553551	0.024999098246813244	0.22142857142857142
20221027_R1E309_EB1_05_Full_48h_016-2	20221027	0.25165168539325844	89						4264.06	14.765858762699853	ESCs
20221027_R1E309_EB1_05_Full_48h_013-1	20221027	0.25176363636363636	55	64.5	13.5	78	0.17307692307692307	0.8269230769230769	2662.09	11.793083439033234	ESCs	0.0293003	0.00507121	0.024229128671699064	0.20930232558139536
20221021_R1E309_EB1_04_Full_48h_007-1	20221021	0.2530545454545454	55						2622.1659999999997	11.773642087306715	ESCs
20220916_R1E309_EB1_01_Full_48h_009-1	20220916	0.25506249999999997	32	35.333333333333336	7.333333333333333	42.666666666666664	0.171875	0.8281250000000001	2401.02	11.777892256257061	ESCs	0.0177702	0.00305425	0.014715943419696486	0.20754716981132074
20221027_R1E309_EB1_05_Full_48h_033-1	20221027	0.2571477272727272	88	64.5	11.5	76	0.1513157894736842	0.8486842105263158	3142.9790000000003	12.558266321431471	ESCs	0.024180880623128564	0.00365895	0.0205219	0.17829457364341086
20221021_R1E309_EB1_04_Full_48h_006-1	20221021	0.2575116279069768	43						3197.91	10.362498974668224	ESCs
20220922_R1E309_EB1_03_Full_48h_005-1	20220922	0.2575272727272727	55						3166.17	13.07561857045394	ESCs
20221027_R1E309_EB1_05_Full_48h_015-1	20221027	0.25909166666666666	120	58	13.5	71.5	0.1888111888111888	0.8111888111888111	3154.93	12.541237977169558	ESCs	0.022663	0.00427902	0.018383937763397452	0.23275862068965517
20221027_R1E309_EB1_05_Full_48h_016-1	20221027	0.25954629629629633	108						4279.84	14.933174110014255	ESCs
20221103_R1E309_EB1_06_Full_48h_003-1	20221103	0.26038461538461544	78	58	12	70	0.17142857142857143	0.8285714285714286	2678.05	13.30416994780208	ESCs	0.0261384	0.00448088	0.021657565510401607	0.20689655172413793
20221027_R1E309_EB1_05_Full_48h_014-1	20221027	0.26127027027027033	74	77	18.5	95.5	0.193717	0.806283	3116.28	13.145622084937632	ESCs	0.0306455	0.00593656	0.024708939919089453	0.24025974025974026
20220916_R1E309_EB1_01_Full_48h_043-1	20220916	0.26280000000000003	5	43.333333333333336	7.333333333333333	50.666666666666664	0.14473684210526316	0.855263	2837.17	11.983675896818976	ESCs	0.017858151993786302	0.00258473	0.015273419468369867	0.1692307692307692
20221027_R1E309_EB1_05_Full_48h_029-1	20221027	0.26486516853932585	89	58	8.5	66.5	0.12781954887218044	0.8721804511278195	3430.0890000000004	15.398683222925262	ESCs	0.019387252050894303	0.00247807	0.016909182239877737	0.14655172413793102
20221027_R1E309_EB1_05_Full_48h_030-1	20221027	0.26486516853932585	89	66.5	8	74.5	0.10738255033557047	0.8926174496644296	2203.99	10.947299255980901	ESCs	0.0338024	0.00362979	0.0301726	0.12030075187969924
20221103_R1E309_EB1_06_Full_48h_006-1	20221103	0.2653035714285714	56	43	10	53	0.18867924528301888	0.8113207547169812	2756.39	11.747461002276195	ESCs	0.019228076183814603	0.00362794	0.015600137281208074	0.23255813953488372
20221027_R1E309_EB1_05_Full_48h_012-1	20221027	0.26601562500000003	64	79	13.5	92.5	0.14594594594594595	0.8540540540540541	3625.89	13.714168913937147	ESCs	0.025511006137534386	0.00372323	0.021787778214759097	0.17088607594936708
20220922_R1E309_EB1_03_Full_48h_004-1	20220922	0.26626470588235296	68	48.5	13.5	62	0.21774193548387097	0.782258	3117.82	11.143336349585791	ESCs	0.019885670225667076	0.00432994	0.015555725902336342	0.27835051546391754
20221027_R1E309_EB1_05_Full_48h_028-1	20221027	0.2671801801801802	111						3193.22	11.580795223126952	ESCs
20221027_R1E309_EB1_05_Full_48h_031-1	20221027	0.2672045454545455	88	70.5	15	85.5	0.17543859649122806	0.8245614035087719	2037.64	12.112772184764312	ESCs	0.0419603	0.00736146	0.0345988	0.2127659574468085
20220921_R1E309_EB1_02_Full_48h_005-1	20220921	0.26809756097560977	41						3358.29	12.704719280645286	ESCs
20221103_R1E309_EB1_06_Full_48h_001	20221103	0.26917647058823535	34	62.5	17.5	80	0.21875	0.78125	2625.27	12.157840268731945	ESCs	0.0304731	0.00666598	0.0238071	0.28
20221027_R1E309_EB1_05_Full_48h_027-1	20221027	0.2719532710280374	107						3319.35	12.899255870010485	ESCs
20221103_R1E309_EB1_06_Full_48h_011-1	20221103	0.27254545454545454	11						2110.17	10.135752808745881	ESCs
20221027_R1E309_EB1_05_Full_48h_037-3	20221027	0.2727777777777778	18						3043.5809999999997	11.255864427044243	ESCs
20220921_R1E309_EB1_02_Full_48h_001-1	20220921	0.2747413793103448	58	50	13	63	0.20634920634920634	0.7936507936507936	2760.49	11.84100608056596	ESCs	0.0228221	0.00470932	0.0181128	0.26
20220922_R1E309_EB1_03_Full_48h_003-1	20220922	0.2751475409836066	61	37.5	6.5	44	0.14772727272727273	0.8522727272727273	2286.84	12.151208005791027	ESCs	0.0192405	0.00284234	0.0163981	0.17333333333333334
20221027_R1E309_EB1_05_Full_48h_026-1	20221027	0.2762592592592593	27	58.5	16	74.5	0.21476510067114093	0.785235	3108.0240000000003	12.431496008123883	ESCs	0.023970213872222347	0.00514797	0.018822248476845736	0.27350427350427353
20220916_R1E309_EB1_01_Full_48h_005-1	20220916	0.27649999999999997	2	54.333333333333336	11	65.33333333333333	0.16836734693877553	0.8316326530612246	2807.61	13.704957825546199	ESCs	0.0232701	0.00391792	0.019352137912595296	0.20245398773006135
20220922_R1E309_EB1_03_Full_48h_012-1	20220922	0.2765714285714286	35						2290.93	10.936767438324727	ESCs
20221027_R1E309_EB1_05_Full_48h_017-1	20221027	0.27813043478260857	46	49	13	62	0.20967741935483872	0.7903225806451613	2912.36	12.767553406976607	ESCs	0.0212886	0.00446373	0.016824843082585944	0.2653061224489796
20220921_R1E309_EB1_02_Full_48h_002-1	20220921	0.2793655913978495	93	65	13.5	78.5	0.17197452229299362	0.8280254777070064	3970.49	10.15663014980855	ESCs	0.019770844577738835	0.00340008	0.016370763026153177	0.2076923076923077
20220921_R1E309_EB1_02_Full_48h_003-1	20220921	0.2803333333333333	51	56	13.5	69.5	0.19424460431654678	0.8057553956834532	2575.95	13.115026534475636	ESCs	0.026980389721053825	0.0052408	0.0217396	0.24107142857142858
20221103_R1E309_EB1_06_Full_48h_002-1	20221103	0.2805324675324675	77	63	12	75	0.16	0.84	2597.7	12.596634629931916	ESCs	0.0288717	0.00461947	0.024252241792540936	0.19047619047619047
20221027_R1E309_EB1_05_Full_48h_032-1	20221027	0.2828878504672897	107	68	19.5	87.5	0.22285714285714286	0.7771428571428571	3126.93	12.626070845674834	ESCs	0.027982717873441365	0.00623615	0.021746569318788718	0.2867647058823529
20221027_R1E309_EB1_05_Full_48h_025-1	20221027	0.28414285714285714	84	46	9.5	55.5	0.17117117117117117	0.8288288288288288	2630.95	10.428975644808073	ESCs	0.0210951	0.00361087	0.0174842	0.20652173913043478
20221027_R1E309_EB1_05_Full_48h_034-1	20221027	0.28464285714285714	84						2888.8	12.633011517449036	ESCs
20221103_R1E309_EB1_06_Full_48h_004-1	20221103	0.2846666666666667	3						2784.33	12.86686508050815	ESCs
20221027_R1E309_EB1_05_Full_48h_019-1	20221027	0.2871739130434783	138	82.5	19	101.5	0.18719211822660098	0.812808	3032.6290000000004	10.741501757203226	ESCs	0.0334693	0.00626519	0.0272041	0.23030303030303031
20220922_R1E309_EB1_03_Full_48h_001-1	20220922	0.2882096774193549	62	49.5	8	57.5	0.1391304347826087	0.8608695652173913	2838.99	11.711000000000002	ESCs	0.020253646096594042	0.0028179	0.017435747509241827	0.16161616161616163
20220922_R1E309_EB1_03_Full_48h_015-1	20220922	0.2905121951219512	41	44.5	7	51.5	0.13592233009708737	0.8640776699029126	2652.6090000000004	10.234925353904638	ESCs	0.0194148	0.00263891	0.0167759	0.15730337078651685
20221027_R1E309_EB1_05_Full_48h_038-1	20221027	0.2927594936708861	79	62.5	17	79.5	0.2138364779874214	0.7861635220125787	2723.35	11.093124041495255	ESCs	0.029192	0.00624231	0.0229497	0.272
20221103_R1E309_EB1_06_Full_48h_007-1	20221103	0.2929999999999999	77						2655.5	10.616546048503722	ESCs
20220922_R1E309_EB1_03_Full_48h_013-1	20220922	0.29358064516129034	31	48.5	13.5	62	0.21774193548387097	0.782258	2941.09	11.350989736582445	ESCs	0.021080583932174924	0.00459013	0.016490456785652963	0.27835051546391754
20221027_R1E309_EB1_05_Full_48h_038-2	20221027	0.29566346153846157	104	59.5	13	72.5	0.1793103448275862	0.8206896551724138	3190.74	10.471	ESCs	0.022722016035161774	0.00407429	0.018647723504718973	0.2184873949579832
20221027_R1E309_EB1_05_Full_48h_036-1	20221027	0.2976542056074767	107	80.5	14	94.5	0.14814814814814814	0.8518518518518519	3062.44	13.602629304660185	ESCs	0.0308577	0.00457152	0.026286229281226734	0.17391304347826086
20221103_R1E309_EB1_06_Full_48h_009-1	20221103	0.2989365079365079	126	51.5	20	71.5	0.27972027972027974	0.7202797202797203	2568.15	11.228610777829998	ESCs	0.027841020375343684	0.0077877	0.0200533	0.3883495145631068
20220922_R1E309_EB1_03_Full_48h_007-1	20220922	0.2991458333333333	48	47	12.5	59.5	0.21008403361344538	0.7899159663865546	3664.6279999999997	12.263735890828702	ESCs	0.016236300110133963	0.00341099	0.012825312692038593	0.26595744680851063
20221027_R1E309_EB1_05_Full_48h_037-2	20221027	0.3016666666666667	6						3155.22	11.59793192771884	ESCs
20221103_R1E309_EB1_06_Full_48h_005-1	20221103	0.31007894736842107	76	60	10.5	70.5	0.14893617021276595	0.851064	2718.0429999999997	12.100437099543141	ESCs	0.0259378	0.00386307	0.0220747	0.175
20221027_R1E309_EB1_05_Full_48h_039-1	20221027	0.3142647058823529	34						2616.54	10.84595468365971	ESCs
20221103_R1E309_EB1_06_Full_48h_010-1	20221103	0.3177099236641221	131	60.5	16	76.5	0.20915032679738563	0.7908496732026143	2796.06	10.17077971445651	ESCs	0.027359947468900858	0.00572234	0.0216376	0.2644628099173554
20220922_R1E309_EB1_03_Full_48h_008-1	20220922	0.3199054054054054	74	45	7.5	52.5	0.14285714285714285	0.8571428571428571	2979.78	11.880552217805366	ESCs	0.0176188	0.00251696	0.015101786037895413	0.16666666666666666
20220922_R1E309_EB1_03_Full_48h_009-1	20220922	0.32053846153846155	52	45	12.5	57.5	0.21739130434782608	0.782609	3442.6090000000004	11.984726988963914	ESCs	0.016702448637065666	0.00363097	0.013071481542051391	0.2777777777777778
20220916_R1E309_EB1_01_Full_48h_007-1	20220916		0	46	7.333333333333333	53.333333333333336	0.13749999999999998	0.8624999999999999	4854.3240000000005	12.326833535016199	ESCs	0.010986768360194608	0.00151068	0.00947609	0.15942028985507245
20221103_R1E309_EB1_06_Full_48h_008-1	20221103		0	56	8.5	64.5	0.13178294573643412	0.8682170542635659	3520.95	14.159163428677557	ESCs	0.018318893595629594	0.00241412	0.0159048	0.15178571428571427
20220916_R1E309_EB1_01_Full_48h_039-1	20220916		0	41.666666666666664	11	52.666666666666664	0.2088607594936709	0.7911392405063291	2412.32	13.125597662582837	ESCs	0.0218324	0.00455994	0.0172725	0.264
20221027_R1E309_EB1_05_Full_48h_001-1	20221027		0	66	14	80	0.175	0.825	3413.39	10.904795321325384	ESCs	0.0234371	0.0041015	0.0193356	0.21212121212121213
20220916_R1E309_EB1_01_Full_48h_031-1	20220916		0	42	8	50	0.16	0.84	2132.61	10.413835604617539	ESCs	0.0234455	0.00375128	0.019694214496254813	0.19047619047619047
20220916_R1E309_EB1_01_Full_48h_057-1	20220916		0	48.333333333333336	7.666666666666667	56	0.13690476190476192	0.8630952380952381	2346.43	10.402477060777398	ESCs	0.023866094164526886	0.00326738	0.020598712225335707	0.15862068965517243
20220916_R1E309_EB1_01_Full_48h_059-1	20220916		0	48	9	57	0.15789473684210525	0.8421052631578947	2075.93	11.443042427606391	ESCs	0.027457612912207413	0.00433541	0.0231222	0.1875
20220916_R1E309_EB1_01_Full_48h_027-1	20220916		0						2045.7910000000002	12.127031706068886	ESCs
20220916_R1E309_EB1_01_Full_48h_035-1	20220916								2103.43	9.648230718634377	ESCs
20220916_R1E309_EB1_01_Full_48h_055-1	20220916		0						2188.9	11.043088788921333	ESCs
20220916_R1E309_EB1_01_Full_48h_053-1	20220916		0						2333.58	10.072082704187848	ESCs
20220916_R1E309_EB1_01_Full_48h_011-1	20220916								2372.02	11.43223512704318	ESCs
20220916_R1E309_EB1_01_Full_48h_021-1	20220916								2576.47	11.904328708499275	ESCs
20220916_R1E309_EB1_01_Full_48h_047-1	20220916								2740.3	11.423635892306793	ESCs
20220916_R1E309_EB1_01_Full_48h_049-1	20220916								2748.1940000000004	12.5789	ESCs
20220916_R1E309_EB1_01_Full_48h_033-1	20220916								2750.7	10.36656162862113	ESCs
20221027_R1E309_EB1_05_Full_48h_037-1	20221027		0						2951.5190000000002	13.22828582999324	ESCs
20220916_R1E309_EB1_01_Full_48h_041-1	20220916		0						3081.0359999999996	13.587412115631146	ESCs
20220916_R1E309_EB1_01_Full_48h_029-1	20220916								3093.34	11.719287393011571	ESCs
20220916_R1E309_EB1_01_Full_48h_001-1	20220916								5827.9	13.118998132479474	ESCs
20220916_R1E309_EB1_01_Full_48h_025-1	20220916		0								ESCs
20220922_R1E309_EB1_04_Full_48h_001-1	20221021			49.5	9	58.5	0.15384615384615385	0.8461538461538461			ESCs				0.18181818181818182
20220922_R1E309_EB1_04_Full_48h_002-1	20221021			50.5	8.5	59	0.1440677966101695	0.8559322033898306			ESCs				0.16831683168316833
20220922_R1E309_EB1_04_Full_48h_005-1	20221021			39	10.5	49.5	0.21212121212121213	0.7878787878787878			ESCs				0.2692307692307692
20220922_R1E309_EB1_04_Full_48h_006-1	20221021			39	14	53	0.2641509433962264	0.7358490566037735			ESCs				0.358974
20220922_R1E309_EB1_04_Full_48h_007-1	20221021			51	17.5	68.5	0.25547445255474455	0.7445255474452555			ESCs				0.3431372549019608
20220922_R1E309_EB1_04_Full_48h_010-1	20221021			56.5	11.5	68	0.16911764705882354	0.8308823529411765			ESCs				0.20353982300884957

## Sheet: Figure 2g
Cell_ID	Fraction_at_Poles	Experiment	Condition
20200821_R1E309_EB1tdTomato_lipo075_01_003	55.424228883784586	20200821	ESCs
20200821_R1E309_EB1tdTomato_lipo075_01_006	77.2405	20200821	ESCs
20200821_R1E309_EB1tdTomato_lipo075_01_011	59.65790396448537	20200821	ESCs
20200821_R1E309_EB1tdTomato_lipo075_01_011	67.76517847991272	20200821	ESCs
20200821_R1E309_EB1tdTomato_lipo075_01_014	55.8012	20200821	ESCs
20200821_R1E309_EB1tdTomato_lipo075_01_019	61.41242535093622	20200821	ESCs
20200821_R1E309_EB1tdTomato_lipo075_01_022	49.8188	20200821	ESCs
20200821_R1E309_EB1tdTomato_lipo075_01_028	53.92766850323652	20200821	ESCs
20200821_R1E309_EB1tdTomato_lipo075_01_032	85.69838633006326	20200821	ESCs
20200821_R1E309_EB1tdTomato_lipo075_01_040	59.42327087703024	20200821	ESCs
20200821_R1E309_EB1tdTomato_lipo075_01_044	64.83709544562801	20200821	ESCs
20200821_R1E309_EB1tdTomato_lipo075_01_050	63.774310705291946	20200821	ESCs
20200821_R1E309_EB1tdTomato_lipo075_01_052	75.6901	20200821	ESCs
20200821_R1E309_EB1tdTomato_lipo075_01_054	40.469571518043836	20200821	ESCs
20200821_R1E309_EB1tdTomato_lipo075_01_057	70.90170955395112	20200821	ESCs
20200821_R1E309_EB1tdTomato_lipo075_01_060	70.19687949896696	20200821	ESCs
20200821_R1E309_EB1tdTomato_lipo075_01_064	52.73690123925373	20200821	ESCs
20200821_R1E309_EB1tdTomato_lipo075_01_066	43.45174937618533	20200821	ESCs
20200828_R1E309_EB1tdTomato_lipo150_02_001-1	53.99024460887605	20200828	ESCs
20200828_R1E309_EB1tdTomato_lipo150_02_002-1	58.643801064724734	20200828	ESCs
20200828_R1E309_EB1tdTomato_lipo150_02_003-1	55.707832307753144	20200828	ESCs
20200828_R1E309_EB1tdTomato_lipo150_02_003-2	39.55345711537526	20200828	ESCs
20200828_R1E309_EB1tdTomato_lipo150_02_004-1	54.908263235207535	20200828	ESCs
20200828_R1E309_EB1tdTomato_lipo150_02_005-1	62.121097422773886	20200828	ESCs
20200828_R1E309_EB1tdTomato_lipo150_02_006-1	54.2069	20200828	ESCs
20200828_R1E309_EB1tdTomato_lipo150_02_007-1	65.05690384840585	20200828	ESCs
20200828_R1E309_EB1tdTomato_lipo150_02_010-1	49.19939320560721	20200828	ESCs
20200828_R1E309_EB1tdTomato_lipo150_02_011-1	55.652641348008345	20200828	ESCs
20200828_R1E309_EB1tdTomato_lipo150_02_012-1	63.19593838608657	20200828	ESCs
20200828_R1E309_EB1tdTomato_lipo150_02_013-1	48.28683677566475	20200828	ESCs
20200828_R1E309_EB1tdTomato_lipo150_02_013-2	55.403655559555155	20200828	ESCs
20200828_R1E309_EB1tdTomato_lipo150_02_014-1	50.18920674783372	20200828	ESCs
20200828_R1E309_EB1tdTomato_lipo150_02_015-1	61.13665402274945	20200828	ESCs
20200828_R1E309_EB1tdTomato_lipo150_02_016-1	55.7755	20200828	ESCs
20200828_R1E309_EB1tdTomato_lipo150_02_016-2	51.279165751160114	20200828	ESCs
20200828_R1E309_EB1tdTomato_lipo150_02_018-1	71.69879811568818	20200828	ESCs
20200828_R1E309_EB1tdTomato_lipo150_02_020-1	66.77233382404431	20200828	ESCs
20200828_R1E309_EB1tdTomato_lipo150_02_021-1	53.04215814375994	20200828	ESCs
20200828_R1E309_EB1tdTomato_lipo150_02_022-1	38.95137207493646	20200828	ESCs
20200828_R1E309_EB1tdTomato_lipo150_02_023-2	45.95632396639233	20200828	ESCs
20200828_R1E309_EB1tdTomato_lipo150_02_024-1	61.89839576995306	20200828	ESCs
20200828_R1E309_EB1tdTomato_lipo150_02_025-1	44.16161835210397	20200828	ESCs
20200828_R1E309_EB1tdTomato_lipo150_02_026-1	87.2696	20200828	ESCs
20200828_R1E309_EB1tdTomato_lipo150_02_026-2	64.85717116250821	20200828	ESCs
20200828_R1E309_EB1tdTomato_lipo150_02_027-1	77.3892	20200828	ESCs
20200828_R1E309_EB1tdTomato_lipo150_02_028-1	50.15654986010254	20200828	ESCs
20200828_R1E309_EB1tdTomato_lipo150_02_028-2	51.695087665226104	20200828	ESCs
20200828_R1E309_EB1tdTomato_lipo150_02_029-1	65.80824088091974	20200828	ESCs
20200828_R1E309_EB1tdTomato_lipo150_02_030-1	63.690311300005064	20200828	ESCs
20200828_R1E309_EB1tdTomato_lipo150_02_031-1	63.63563922564506	20200828	ESCs
20200918_R1E309_EB1tdTomato_lipo150_03_001-1	78.88729908724468	20200918	ESCs
20200918_R1E309_EB1tdTomato_lipo150_03_002-1	65.25321076180998	20200918	ESCs
20200918_R1E309_EB1tdTomato_lipo150_03_003-1	61.106387767956626	20200918	ESCs
20200918_R1E309_EB1tdTomato_lipo150_03_004-1	88.92810417564064	20200918	ESCs
20200918_R1E309_EB1tdTomato_lipo150_03_005-1	80.66456980704216	20200918	ESCs
20200918_R1E309_EB1tdTomato_lipo150_03_006-1	52.95868094722517	20200918	ESCs
20200918_R1E309_EB1tdTomato_lipo150_03_007-1	82.37810819127093	20200918	ESCs
20200918_R1E309_EB1tdTomato_lipo150_03_008-1	80.7174	20200918	ESCs
20200918_R1E309_EB1tdTomato_lipo150_03_010-1	43.09001781894016	20200918	ESCs
20200918_R1E309_EB1tdTomato_lipo150_03_011-1	76.96913192578486	20200918	ESCs
20200918_R1E309_EB1tdTomato_lipo150_03_012-1	87.4205	20200918	ESCs
20200918_R1E309_EB1tdTomato_lipo150_03_014-1	83.12650864804657	20200918	ESCs
20200918_R1E309_EB1tdTomato_lipo150_03_015-1	87.67996220387253	20200918	ESCs
20200918_R1E309_EB1tdTomato_lipo150_03_016-1	75.9503	20200918	ESCs
20200918_R1E309_EB1tdTomato_lipo150_03_017-1	74.41731398599168	20200918	ESCs
20200918_R1E309_EB1tdTomato_lipo150_03_018-1	52.294514431175344	20200918	ESCs
20200918_R1E309_EB1tdTomato_lipo150_03_019-1	49.41188482081487	20200918	ESCs
20220916_R1E309_EB1_01_Full_48h_001-1	59.347797300044206	20220916	ESCs
20220916_R1E309_EB1_01_Full_48h_003-1	91.60079354295667	20220916	ESCs
20220916_R1E309_EB1_01_Full_48h_007-1	63.28016619072238	20220916	ESCs
20220916_R1E309_EB1_01_Full_48h_009-1	71.87529345393177	20220916	ESCs
20220916_R1E309_EB1_01_Full_48h_011-1	67.4078	20220916	ESCs
20220916_R1E309_EB1_01_Full_48h_015-1	76.96253301418598	20220916	ESCs
20220916_R1E309_EB1_01_Full_48h_015-2	72.88181990285779	20220916	ESCs
20220916_R1E309_EB1_01_Full_48h_019-1	83.18678728814291	20220916	ESCs
20220916_R1E309_EB1_01_Full_48h_021-1	67.39668199246265	20220916	ESCs
20220916_R1E309_EB1_01_Full_48h_023-1	77.29726747522308	20220916	ESCs
20220916_R1E309_EB1_01_Full_48h_025-1	67.20543641244141	20220916	ESCs
20220916_R1E309_EB1_01_Full_48h_027-1	52.85884058859433	20220916	ESCs
20220916_R1E309_EB1_01_Full_48h_031-1	75.18959165841164	20220916	ESCs
20220916_R1E309_EB1_01_Full_48h_033-1	70.65484792611548	20220916	ESCs
20220916_R1E309_EB1_01_Full_48h_035-1	55.347872314868994	20220916	ESCs
20220916_R1E309_EB1_01_Full_48h_037-1	65.83080942922007	20220916	ESCs
20220916_R1E309_EB1_01_Full_48h_039-1	79.90217988723748	20220916	ESCs
20220916_R1E309_EB1_01_Full_48h_041-1	58.34680526029567	20220916	ESCs
20220916_R1E309_EB1_01_Full_48h_043-1	69.69537274298722	20220916	ESCs
20220916_R1E309_EB1_01_Full_48h_045-1	86.96084497046049	20220916	ESCs
20220916_R1E309_EB1_01_Full_48h_049-1	71.46469961609716	20220916	ESCs
20220916_R1E309_EB1_01_Full_48h_053-1	47.04702184749526	20220916	ESCs
20220916_R1E309_EB1_01_Full_48h_057-1	49.10796534326799	20220916	ESCs
20220916_R1E309_EB1_01_Full_48h_059-1	49.37668177553828	20220916	ESCs
20220921_R1E309_EB1_02_Full_48h_001-1	63.11315385186019	20220921	ESCs
20220921_R1E309_EB1_02_Full_48h_002-1	67.2708	20220921	ESCs
20220921_R1E309_EB1_02_Full_48h_003-1	54.97136180864264	20220921	ESCs
20220921_R1E309_EB1_02_Full_48h_004-1	53.85013026560169	20220921	ESCs
20220921_R1E309_EB1_02_Full_48h_005-1	74.03171652750689	20220921	ESCs
20220922_R1E309_EB1_03_Full_48h_001-1	76.75056915144722	20220922	ESCs
20220922_R1E309_EB1_03_Full_48h_002-1	64.84993462891072	20220922	ESCs
20220922_R1E309_EB1_03_Full_48h_003-1	40.82175053875549	20220922	ESCs
20220922_R1E309_EB1_03_Full_48h_004-1	85.7399	20220922	ESCs
20220922_R1E309_EB1_03_Full_48h_006-1	69.08785061625386	20220922	ESCs
20220922_R1E309_EB1_03_Full_48h_007-1	55.31853127955372	20220922	ESCs
20220922_R1E309_EB1_03_Full_48h_008-1	66.25501589320405	20220922	ESCs
20220922_R1E309_EB1_03_Full_48h_009-1	59.36698376836692	20220922	ESCs
20220922_R1E309_EB1_03_Full_48h_013-1	54.811710248064784	20220922	ESCs
20220922_R1E309_EB1_03_Full_48h_014-1	49.80086423997993	20220922	ESCs
20220922_R1E309_EB1_03_Full_48h_015-1	49.34706898469926	20220922	ESCs
20221021_R1E309_EB1_04_Full_48h_001-1	62.54449803349027	20221021	ESCs
20221021_R1E309_EB1_04_Full_48h_002-1	60.117494188213385	20221021	ESCs
20221021_R1E309_EB1_04_Full_48h_005-1	69.11632378850679	20221021	ESCs
20221021_R1E309_EB1_04_Full_48h_006-1	53.169341244692326	20221021	ESCs
20221021_R1E309_EB1_04_Full_48h_007-1	79.85472403824157	20221021	ESCs
20221021_R1E309_EB1_04_Full_48h_008-1	71.32062773656371	20221021	ESCs
20221027_R1E309_EB1_05_Full_48h_001-1	72.05070441010615	20221027	ESCs
20221027_R1E309_EB1_05_Full_48h_002-1	44.7354	20221027	ESCs
20221027_R1E309_EB1_05_Full_48h_003-1	84.5779	20221027	ESCs
20221027_R1E309_EB1_05_Full_48h_004-1	63.06075148555353	20221027	ESCs
20221027_R1E309_EB1_05_Full_48h_005-1	43.74300154499174	20221027	ESCs
20221027_R1E309_EB1_05_Full_48h_006-1	55.92636219777754	20221027	ESCs
20221027_R1E309_EB1_05_Full_48h_007-1	93.73490502836584	20221027	ESCs
20221027_R1E309_EB1_05_Full_48h_009-1	53.66061278548153	20221027	ESCs
20221027_R1E309_EB1_05_Full_48h_010-1	62.444574701724086	20221027	ESCs
20221027_R1E309_EB1_05_Full_48h_011-1	46.43969015553853	20221027	ESCs
20221027_R1E309_EB1_05_Full_48h_012-1	43.37406310056866	20221027	ESCs
20221027_R1E309_EB1_05_Full_48h_013-1	59.89569501354405	20221027	ESCs
20221027_R1E309_EB1_05_Full_48h_014-1	62.13726322076233	20221027	ESCs
20221027_R1E309_EB1_05_Full_48h_015-1	53.46935805154311	20221027	ESCs
20221027_R1E309_EB1_05_Full_48h_017-1	60.025459858662146	20221027	ESCs
20221027_R1E309_EB1_05_Full_48h_018-1	61.42650531173628	20221027	ESCs
20221027_R1E309_EB1_05_Full_48h_019-1	60.92106566435319	20221027	ESCs
20221027_R1E309_EB1_05_Full_48h_020-1	66.99360758404171	20221027	ESCs
20221027_R1E309_EB1_05_Full_48h_021-1	59.74555639350717	20221027	ESCs
20221027_R1E309_EB1_05_Full_48h_023-1	74.55170670030726	20221027	ESCs
20221027_R1E309_EB1_05_Full_48h_024-1	46.75380255435274	20221027	ESCs
20221027_R1E309_EB1_05_Full_48h_025-1	73.48566533329065	20221027	ESCs
20221027_R1E309_EB1_05_Full_48h_026-1	78.76774576290396	20221027	ESCs
20221027_R1E309_EB1_05_Full_48h_028-1	51.56351140368588	20221027	ESCs
20221027_R1E309_EB1_05_Full_48h_030-1	41.064247447027874	20221027	ESCs
20221027_R1E309_EB1_05_Full_48h_031-1	41.61752087490244	20221027	ESCs
20221027_R1E309_EB1_05_Full_48h_032-1	51.43831668704427	20221027	ESCs
20221027_R1E309_EB1_05_Full_48h_033-1	57.84051297750141	20221027	ESCs
20221027_R1E309_EB1_05_Full_48h_035-1	56.1262	20221027	ESCs
20221027_R1E309_EB1_05_Full_48h_036-1	78.34820053280434	20221027	ESCs
20221027_R1E309_EB1_05_Full_48h_037-1	76.71418403315496	20221027	ESCs
20221027_R1E309_EB1_05_Full_48h_037-2	60.7673	20221027	ESCs
20221027_R1E309_EB1_05_Full_48h_037-3	76.79853081361306	20221027	ESCs
20221027_R1E309_EB1_05_Full_48h_038-1	68.21739370118873	20221027	ESCs
20221027_R1E309_EB1_05_Full_48h_038-2	64.89162770417887	20221027	ESCs
20221027_R1E309_EB1_05_Full_48h_039-1	41.347311224877906	20221027	ESCs
20221027_R1E309_EB1_05_Full_48h_040-1	60.78852426186394	20221027	ESCs
20221103_R1E309_EB1_06_Full_48h_001	49.22876823907053	20221103	ESCs
20221103_R1E309_EB1_06_Full_48h_002-1	84.00182694676256	20221103	ESCs
20221103_R1E309_EB1_06_Full_48h_003-1	42.20095381715348	20221103	ESCs
20221103_R1E309_EB1_06_Full_48h_004-1	78.49791320952124	20221103	ESCs
20221103_R1E309_EB1_06_Full_48h_005-1	79.59674743979296	20221103	ESCs
20221103_R1E309_EB1_06_Full_48h_008-1	68.50277633622525	20221103	ESCs
20221103_R1E309_EB1_06_Full_48h_009-1	94.88432421294975	20221103	ESCs
20221103_R1E309_EB1_06_Full_48h_010-1	75.49131167624404	20221103	ESCs
20221103_R1E309_EB1_06_Full_48h_011-1	67.26962320381057	20221103	ESCs
20220921_R1E309_EB1_02_N2B27RA_48h_001-1	62.409922508705684	20220921	DIF
20220921_R1E309_EB1_02_N2B27RA_48h_003-1	66.29955203839334	20220921	DIF
20220921_R1E309_EB1_02_N2B27RA_48h_004-1	85.48287650440591	20220921	DIF
20220921_R1E309_EB1_02_N2B27RA_48h_005-1	68.39535705909128	20220921	DIF
20220921_R1E309_EB1_02_N2B27RA_48h_008-1	54.926279004165615	20220921	DIF
20220921_R1E309_EB1_02_N2B27RA_48h_009-1	61.24468989014963	20220921	DIF
20220921_R1E309_EB1_02_N2B27RA_48h_010-1	87.3397	20220921	DIF
20220921_R1E309_EB1_02_N2B27RA_48h_013-1	65.1889	20220921	DIF
20220921_R1E309_EB1_02_N2B27RA_48h_014-1	54.16478459214754	20220921	DIF
20220921_R1E309_EB1_02_N2B27RA_48h_015-1	75.42043330796102	20220921	DIF
20220922_R1E309_EB1_03_N2B27RA_48h_001-1	69.49008094622499	20220922	DIF
20220922_R1E309_EB1_03_N2B27RA_48h_002-1	74.67755065880432	20220922	DIF
20220922_R1E309_EB1_03_N2B27RA_48h_006-1	86.09558028707538	20220922	DIF
20220922_R1E309_EB1_03_N2B27RA_48h_007-1	63.99321650184332	20220922	DIF
20220922_R1E309_EB1_03_N2B27RA_48h_008-1	69.77268959111665	20220922	DIF
20221021_R1E309_EB1_04_N2B27RA_48h_001-1	82.93196975383162	20221021	DIF
20221021_R1E309_EB1_04_N2B27RA_48h_003-1	79.84140655348033	20221021	DIF
20221021_R1E309_EB1_04_N2B27RA_48h_004-1	68.40847482344094	20221021	DIF
20221021_R1E309_EB1_04_N2B27RA_48h_005-1	68.7535	20221021	DIF
20221021_R1E309_EB1_04_N2B27RA_48h_006-1	46.820495996369374	20221021	DIF
20221021_R1E309_EB1_04_N2B27RA_48h_007-2	80.28867523255741	20221021	DIF
20221021_R1E309_EB1_04_N2B27RA_48h_009-1	77.31244747333966	20221021	DIF
20221021_R1E309_EB1_04_N2B27RA_48h_010-1	83.46879124343367	20221021	DIF
20221021_R1E309_EB1_04_N2B27RA_48h_011-1	71.59968834394373	20221021	DIF
20221021_R1E309_EB1_04_N2B27RA_48h_012-1	85.53374790103456	20221021	DIF
20221021_R1E309_EB1_04_N2B27RA_48h_013-1	78.06794729584435	20221021	DIF
20221021_R1E309_EB1_04_N2B27RA_48h_014-1	52.56123438698969	20221021	DIF
20221021_R1E309_EB1_04_N2B27RA_48h_015-1	63.62187997671083	20221021	DIF
20221021_R1E309_EB1_04_N2B27RA_48h_016-1	66.23354354733509	20221021	DIF
20221021_R1E309_EB1_04_N2B27RA_48h_017-1	78.88180668474666	20221021	DIF
20221021_R1E309_EB1_04_N2B27RA_48h_019-1	34.53335808562809	20221021	DIF
20221021_R1E309_EB1_04_N2B27RA_48h_022-1	84.82344872277683	20221021	DIF
20221021_R1E309_EB1_04_N2B27RA_48h_023-1	72.57525814863341	20221021	DIF
20221021_R1E309_EB1_04_N2B27RA_48h_024-1	48.506382342123324	20221021	DIF
20221021_R1E309_EB1_04_N2B27RA_48h_025-2	78.63880959233126	20221021	DIF
20221021_R1E309_EB1_04_N2B27RA_48h_027-1	63.05021223377189	20221021	DIF
20221021_R1E309_EB1_04_N2B27RA_48h_028-1	37.523191296082445	20221021	DIF
20221021_R1E309_EB1_04_N2B27RA_48h_028-2	57.89301563371675	20221021	DIF
20221021_R1E309_EB1_04_N2B27RA_48h_029-1	77.58768812662564	20221021	DIF
20221021_R1E309_EB1_04_N2B27RA_48h_030-1	57.191074016907976	20221021	DIF
20221021_R1E309_EB1_04_N2B27RA_48h_031-1	87.05052628959974	20221021	DIF
20221021_R1E309_EB1_04_N2B27RA_48h_032-1	85.7969	20221021	DIF
20221021_R1E309_EB1_04_N2B27RA_48h_033-1	72.18439521142062	20221021	DIF
20221021_R1E309_EB1_04_N2B27RA_48h_034-1	55.68328381224288	20221021	DIF
20221021_R1E309_EB1_04_N2B27RA_48h_035-1	62.88866558395879	20221021	DIF
20221021_R1E309_EB1_04_N2B27RA_48h_037-1	87.60134631018532	20221021	DIF
20221021_R1E309_EB1_04_N2B27RA_48h_038-1	80.64677255047805	20221021	DIF
20221021_R1E309_EB1_04_N2B27RA_48h_039-1	82.05646894490086	20221021	DIF
20221021_R1E309_EB1_04_N2B27RA_48h_040-1	71.57019041481861	20221021	DIF
20221021_R1E309_EB1_04_N2B27RA_48h_043-1	78.67885165075171	20221021	DIF
20221021_R1E309_EB1_04_N2B27RA_48h_044-1	66.61456332608638	20221021	DIF
20221021_R1E309_EB1_04_N2B27RA_48h_045-1	78.98051973796531	20221021	DIF
20221021_R1E309_EB1_04_N2B27RA_48h_047-1	74.2986	20221021	DIF
20221021_R1E309_EB1_04_N2B27RA_48h_048-1	84.2088	20221021	DIF
20221021_R1E309_EB1_04_N2B27RA_48h_049-1	89.88209414610472	20221021	DIF
20221021_R1E309_EB1_04_N2B27RA_48h_050-1	76.43115844456008	20221021	DIF
20221021_R1E309_EB1_04_N2B27RA_48h_051-1	77.40610185825896	20221021	DIF
20221103_R1E309_EB1_06_N2B27RA_48h_004-1	85.91013822693515	20221103	DIF
20221103_R1E309_EB1_06_N2B27RA_48h_006-1	56.12404253365323	20221103	DIF
20221103_R1E309_EB1_06_N2B27RA_48h_007-1	62.7207	20221103	DIF
20221103_R1E309_EB1_06_N2B27RA_48h_008-1	63.431452092342425	20221103	DIF
20221103_R1E309_EB1_06_N2B27RA_48h_009-1	54.22558726173746	20221103	DIF
20221103_R1E309_EB1_06_N2B27RA_48h_010-1	90.05926160017482	20221103	DIF
20221103_R1E309_EB1_06_N2B27RA_48h_011-1	76.20763666397461	20221103	DIF
20221103_R1E309_EB1_06_N2B27RA_48h_013-1	76.8652	20221103	DIF
20221103_R1E309_EB1_06_N2B27RA_48h_015-1	74.33252332394139	20221103	DIF
20221103_R1E309_EB1_06_N2B27RA_48h_015-2	61.87955241261107	20221103	DIF
20221103_R1E309_EB1_06_N2B27RA_48h_016-1	76.886	20221103	DIF
20221103_R1E309_EB1_06_N2B27RA_48h_016-2	78.34890993981953	20221103	DIF
20221103_R1E309_EB1_06_N2B27RA_48h_017-2	86.40504267565306	20221103	DIF
20221103_R1E309_EB1_06_N2B27RA_48h_019-1	81.96792124071226	20221103	DIF
20221103_R1E309_EB1_06_N2B27RA_48h_020-1	91.07764935078232	20221103	DIF
20221103_R1E309_EB1_06_N2B27RA_48h_021-1	80.84220965091967	20221103	DIF
20221103_R1E309_EB1_06_N2B27RA_48h_021-2	62.7804	20221103	DIF
20221103_R1E309_EB1_06_N2B27RA_48h_022-1	94.57147335234454	20221103	DIF
20221103_R1E309_EB1_06_N2B27RA_48h_023-1	53.50986597032836	20221103	DIF
20221103_R1E309_EB1_06_N2B27RA_48h_023-2	91.36880274035732	20221103	DIF
20221103_R1E309_EB1_06_N2B27RA_48h_025-1	63.79582980684161	20221103	DIF
20221103_R1E309_EB1_06_N2B27RA_48h_026-1	90.21667518467927	20221103	DIF
20221103_R1E309_EB1_06_N2B27RA_48h_029-1	73.22100991964652	20221103	DIF
20221103_R1E309_EB1_06_N2B27RA_48h_030-1	84.08885426590511	20221103	DIF
20221103_R1E309_EB1_06_N2B27RA_48h_031-1	75.99917080916754	20221103	DIF
20221103_R1E309_EB1_06_N2B27RA_48h_032-1	87.70010791309352	20221103	DIF
20221103_R1E309_EB1_06_N2B27RA_48h_033-1	56.85282334613792	20221103	DIF
20221103_R1E309_EB1_06_N2B27RA_48h_035-1	82.39289919631662	20221103	DIF
20221103_R1E309_EB1_06_N2B27RA_48h_036-1	55.26403008483792	20221103	DIF
20221103_R1E309_EB1_06_N2B27RA_48h_037-1	74.00721097337181	20221103	DIF
20221103_R1E309_EB1_06_N2B27RA_48h_038-1	59.00692753229095	20221103	DIF
20221103_R1E309_EB1_06_N2B27RA_48h_039-1	91.43937389749811	20221103	DIF
20221103_R1E309_EB1_06_N2B27RA_48h_041-1	83.97394900026025	20221103	DIF
20221103_R1E309_EB1_06_N2B27RA_48h_042-1	79.11650261948655	20221103	DIF
20221103_R1E309_EB1_06_N2B27RA_48h_043-1	90.3607	20221103	DIF
20221103_R1E309_EB1_06_N2B27RA_48h_045-1	44.78440183944037	20221103	DIF
20221103_R1E309_EB1_06_N2B27RA_48h_046-1	51.12521265177394	20221103	DIF
20221103_R1E309_EB1_06_N2B27RA_48h_047-1	69.76960332145786	20221103	DIF
20221103_R1E309_EB1_06_N2B27RA_48h_047-2	71.81922283824414	20221103	DIF
20221103_R1E309_EB1_06_N2B27RA_48h_049-1	78.68278927531252	20221103	DIF
20221103_R1E309_EB1_06_N2B27RA_48h_050-1	73.87916650978724	20221103	DIF

## Sheet: Figure 2k
Cell_ID	Nr_AstralMTs	Cell_Volume_um3	Experiment	Condition
20230807_R1EWT_HAUS6-2_60x_N2B27+RA_007-1	10	1988.13	20230807	DIF
20230807_R1EWT_HAUS6-2_60x_N2B27+RA_003-2	10	2420.39	20230807	DIF
20230713_R1EWT_HAUS6-2_60X_N2B27+RA_005-1	10	2443.11	20230713	DIF
20220907_R1E309_Astral_01_Dm1aE7_D2_017-1	11	2069.61	20220907	DIF
20230807_R1EWT_HAUS6-2_60x_N2B27+RA_008-3	11	2124.42	20230807	DIF
20230713_R1EWT_HAUS6-2_60X_N2B27+RA_005-2	12	2276.68	20230713	DIF
20230713_R1EWT_HAUS6-2_60X_N2B27+RA_004-2	13	1801.65	20230713	DIF
20230713_R1EWT_HAUS6-2_60X_N2B27+RA_006-1	13	1877.19	20230713	DIF
20230807_R1EWT_HAUS6-2_60x_N2B27+RA_010-2	13	2033.79	20230807	DIF
20220907_R1E309_Astral_01_Dm1aE7_D2_024-3	13	2054.86	20220907	DIF
20220907_R1E309_Astral_01_Dm1aE7_D2_012-1	13	2138.78	20220907	DIF
20230713_R1EWT_HAUS6-2_60X_N2B27+RA_028-1	13	2515.39	20230713	DIF
20230713_R1EWT_HAUS6-2_60X_N2B27+RA_016-2	13	2613.91	20230713	DIF
20230713_R1EWT_HAUS6-2_60X_N2B27+RA_004-1	14	1591.91	20230713	DIF
20230807_R1EWT_HAUS6-2_60x_N2B27+RA_012-1	14	1901.14	20230807	DIF
20230713_R1EWT_HAUS6-2_60X_N2B27+RA_007-2	14	1948.85	20230713	DIF
20220907_R1E309_Astral_01_Dm1aE7_D2_020-1	14	2228.86	20220907	DIF
20220907_R1E309_Astral_01_Dm1aE7_D2_015-1	14	2476.81	20220907	DIF
20230713_R1EWT_HAUS6-2_60X_N2B27+RA_027-1	14	2529.59	20230713	DIF
20230713_R1EWT_HAUS6-2_60X_N2B27+RA_011-2	14	2686.0690000000004	20230713	DIF
20230713_R1EWT_HAUS6-2_60X_N2B27+RA_031-1	15	1903.39	20230713	DIF
20220907_R1E309_Astral_01_Dm1aE7_D2_021-1	15	1955.83	20220907	DIF
20230713_R1EWT_HAUS6-2_60X_N2B27+RA_029-1	15	1973.66	20230713	DIF
20230807_R1EWT_HAUS6-2_60x_N2B27+RA_020-1	15	2096.7670000000003	20230807	DIF
20230713_R1EWT_HAUS6-2_60X_N2B27+RA_012-2	15	2103.86	20230713	DIF
20220907_R1E309_Astral_01_Dm1aE7_D2_001-1	15	2186.97	20220907	DIF
20230807_R1EWT_HAUS6-2_60x_N2B27+RA_013-1	15	2204.03	20230807	DIF
20220907_R1E309_Astral_01_Dm1aE7_D2_006-1	15	2237.09	20220907	DIF
20220907_R1E309_Astral_01_Dm1aE7_D2_002-1	15	2253.2	20220907	DIF
20230713_R1EWT_HAUS6-2_60X_N2B27+RA_029-2	15	2435.24	20230713	DIF
20220907_R1E309_Astral_01_Dm1aE7_D2_016-2	15	2487.83	20220907	DIF
20220907_R1E309_Astral_01_Dm1aE7_D2_018-1	15	2742.77	20220907	DIF
20230807_R1EWT_HAUS6-2_60x_N2B27+RA_011-1	16	1886.16	20230807	DIF
20230807_R1EWT_HAUS6-2_60x_N2B27+RA_019-1	16	1947.32	20230807	DIF
20220907_R1E309_Astral_01_Dm1aE7_D2_013-1	16	2007.66	20220907	DIF
20230713_R1EWT_HAUS6-2_60X_N2B27+RA_033-1	16	2029.17	20230713	DIF
20220907_R1E309_Astral_01_Dm1aE7_D2_007-1	16	2041.09	20220907	DIF
20230713_R1EWT_HAUS6-2_60X_N2B27+RA_032-1	16	2047.84	20230713	DIF
20230807_R1EWT_HAUS6-2_60x_N2B27+RA_001-1	16	2175.37	20230807	DIF
20230807_R1EWT_HAUS6-2_60x_N2B27+RA_011-2	16	2196.98	20230807	DIF
20230713_R1EWT_HAUS6-2_60X_N2B27+RA_015-2	16	2271.72	20230713	DIF
20230807_R1EWT_HAUS6-2_60x_N2B27+RA_016-1	16	2289.6	20230807	DIF
20220907_R1E309_Astral_01_Dm1aE7_D2_022-1	16	2292.03	20220907	DIF
20230807_R1EWT_HAUS6-2_60x_N2B27+RA_009-2	16	2435.47	20230807	DIF
20230713_R1EWT_HAUS6-2_60X_N2B27+RA_031-3	16	2534.99	20230713	DIF
20220907_R1E309_Astral_01_Dm1aE7_D2_014-1	16	2630.38	20220907	DIF
20220907_R1E309_Astral_01_Dm1aE7_D2_002-2	16	2706.88	20220907	DIF
20230713_R1EWT_HAUS6-2_60X_N2B27+RA_037-1	16	2726.72	20230713	DIF
20230713_R1EWT_HAUS6-2_60X_N2B27+RA_011-1	16	2899.11	20230713	DIF
20220907_R1E309_Astral_01_Dm1aE7_D2_011-1	16	2904.33	20220907	DIF
20230713_R1EWT_HAUS6-2_60X_N2B27+RA_035-3	17	1996.83	20230713	DIF
20230807_R1EWT_HAUS6-2_60x_N2B27+RA_017-2	17	2102.78	20230807	DIF
20230713_R1EWT_HAUS6-2_60X_N2B27+RA_039-1	17	2134.16	20230713	DIF
20230807_R1EWT_HAUS6-2_60x_N2B27+RA_009-1	17	2205.71	20230807	DIF
20230807_R1EWT_HAUS6-2_60x_N2B27+RA_012-2	17	2211.57	20230807	DIF
20220907_R1E309_Astral_01_Dm1aE7_D2_009-1	17	2300.58	20220907	DIF
20220907_R1E309_Astral_01_Dm1aE7_D2_025-1	17	2312.44	20220907	DIF
20230713_R1EWT_HAUS6-2_60X_N2B27+RA_034-1	17	2316.77	20230713	DIF
20230807_R1EWT_HAUS6-2_60x_N2B27+RA_003-1	17	2346.85	20230807	DIF
20220907_R1E309_Astral_01_Dm1aE7_D2_005-1	17	2821.16	20220907	DIF
20230713_R1EWT_HAUS6-2_60X_N2B27+RA_035-1	18	1708.64	20230713	DIF
20230807_R1EWT_HAUS6-2_60x_N2B27+RA_002-1	18	2018.97	20230807	DIF
20230713_R1EWT_HAUS6-2_60X_N2B27+RA_040-1	18	2057.98	20230713	DIF
20230713_R1EWT_HAUS6-2_60X_N2B27+RA_022-1	18	2145.95	20230713	DIF
20230713_R1EWT_HAUS6-2_60X_N2B27+RA_003-1	18	2217.06	20230713	DIF
20230807_R1EWT_HAUS6-2_60x_N2B27+RA_008-2	18	2244.8	20230807	DIF
20230713_R1EWT_HAUS6-2_60X_N2B27+RA_037-3	18	2307.89	20230713	DIF
20220907_R1E309_Astral_01_Dm1aE7_D2_004-1	18	2341.34	20220907	DIF
20220907_R1E309_Astral_01_Dm1aE7_D2_024-2	18	2395.42	20220907	DIF
20230713_R1EWT_HAUS6-2_60X_N2B27+RA_008-1	18	2416.6	20230713	DIF
20230713_R1EWT_HAUS6-2_60X_N2B27+RA_019-1	18	2496.48	20230713	DIF
20230713_R1EWT_HAUS6-2_60X_N2B27+RA_015-1	18	2508.88	20230713	DIF
20230713_R1EWT_HAUS6-2_60X_N2B27+RA_007-1	18	2521.8	20230713	DIF
20230807_R1EWT_HAUS6-2_60x_N2B27+RA_006-1	18	2527.63	20230807	DIF
20230713_R1EWT_HAUS6-2_60X_N2B27+RA_021-1	18	2580.56	20230713	DIF
20230807_R1EWT_HAUS6-2_60x_N2B27+RA_014-1	18	2610.68	20230807	DIF
20230713_R1EWT_HAUS6-2_60X_N2B27+RA_020-1	18	2635.85	20230713	DIF
20230807_R1EWT_HAUS6-2_60x_N2B27+RA_008-1	18	2650.86	20230807	DIF
20230713_R1EWT_HAUS6-2_60X_N2B27+RA_037-2	18	2673.61	20230713	DIF
20230713_R1EWT_HAUS6-2_60X_N2B27+RA_016-1	18	2715.58	20230713	DIF
20220907_R1E309_Astral_01_Dm1aE7_D2_008-1	18	2739.53	20220907	DIF
20220907_R1E309_Astral_01_Dm1aE7_D2_023-2	18	2774.59	20220907	DIF
20230807_R1EWT_HAUS6-2_60x_N2B27+RA_015-1	18	2823.36	20230807	DIF
20230807_R1EWT_HAUS6-2_60x_N2B27+RA_010-1	19	1699.79	20230807	DIF
20220907_R1E309_Astral_01_Dm1aE7_D2_003-1	19	2045.83	20220907	DIF
20230713_R1EWT_HAUS6-2_60X_N2B27+RA_038-1	19	2083.13	20230713	DIF
20230713_R1EWT_HAUS6-2_60X_N2B27+RA_031-2	19	2118.14	20230713	DIF
20230807_R1EWT_HAUS6-2_60x_N2B27+RA_005-1	19	2247.34	20230807	DIF
20230713_R1EWT_HAUS6-2_60X_N2B27+RA_030-1	19	2344.03	20230713	DIF
20220907_R1E309_Astral_01_Dm1aE7_D2_012-2	19	2391.16	20220907	DIF
20230713_R1EWT_HAUS6-2_60X_N2B27+RA_036-1	19	2481.78	20230713	DIF
20230713_R1EWT_HAUS6-2_60X_N2B27+RA_023-1	19	2503.66	20230713	DIF
20220907_R1E309_Astral_01_Dm1aE7_D2_025-2	19	2538.69	20220907	DIF
20220907_R1E309_Astral_01_Dm1aE7_D2_019-1	19	2607.58	20220907	DIF
20230807_R1EWT_HAUS6-2_60x_N2B27+RA_016-2	19	2759.69	20230807	DIF
20220907_R1E309_Astral_01_Dm1aE7_D2_012-3	19	2883.09	20220907	DIF
20230713_R1EWT_HAUS6-2_60X_N2B27+RA_035-2	20	1971.9	20230713	DIF
20230807_R1EWT_HAUS6-2_60x_N2B27+RA_007-2	20	2100.2	20230807	DIF
20230807_R1EWT_HAUS6-2_60x_N2B27+RA_017-1	20	2108.55	20230807	DIF
20230713_R1EWT_HAUS6-2_60X_N2B27+RA_018-1	20	2115.16	20230713	DIF
20230713_R1EWT_HAUS6-2_60X_N2B27+RA_034-2	20	2228.22	20230713	DIF
20230713_R1EWT_HAUS6-2_60X_N2B27+RA_017-1	20	2234.18	20230713	DIF
20220907_R1E309_Astral_01_Dm1aE7_D2_004-2	20	2265.64	20220907	DIF
20230713_R1EWT_HAUS6-2_60X_N2B27+RA_002-1	20	2266.34	20230713	DIF
20230713_R1EWT_HAUS6-2_60X_N2B27+RA_009-1	20	2491.91	20230713	DIF
20230713_R1EWT_HAUS6-2_60X_N2B27+RA_010-1	20	2673.26	20230713	DIF
20230713_R1EWT_HAUS6-2_60X_N2B27+RA_013-1	20	2848.65	20230713	DIF
20220907_R1E309_Astral_01_Dm1aE7_D2_010-1	20	3037.44	20220907	DIF
20220907_R1E309_Astral_01_Dm1aE7_D2_016-1	21	2527.05	20220907	DIF
20230713_R1EWT_HAUS6-2_60X_N2B27+RA_020-2	21	2784.2090000000003	20230713	DIF
20230713_R1EWT_HAUS6-2_60X_N2B27+RA_014-1	21	2890.34	20230713	DIF
20230713_R1EWT_HAUS6-2_60X_N2B27+RA_033-2	22	2161.47	20230713	DIF
20230807_R1EWT_HAUS6-2_60x_N2B27+RA_004-1	22	2322.97	20230807	DIF
20230713_R1EWT_HAUS6-2_60X_N2B27+RA_025-1	22	2406.2	20230713	DIF
20220907_R1E309_Astral_01_Dm1aE7_D2_024-1	22	2572.06	20220907	DIF
20220907_R1E309_Astral_01_Dm1aE7_D2_023-1	22	2650	20220907	DIF
20230713_R1EWT_HAUS6-2_60X_N2B27+RA_001-1	22	2746.74	20230713	DIF
20230713_R1EWT_HAUS6-2_60X_N2B27+RA_014-2	22	2818.6020000000003	20230713	DIF
20230713_R1EWT_HAUS6-2_60X_N2B27+RA_012-1	24	2384.15	20230713	DIF
20230713_R1EWT_HAUS6-2_60X_N2B27+RA_024-1	24	2719.98	20230713	DIF
20230807_R1EWT_HAUS6-2_60x_N2B27+RA_018-1	25	2520.78	20230807	DIF
20230713_R1EWT_HAUS6-2_60X_N2B27+RA_026-1	27	2645.85	20230713	DIF
20230713_R1EWT_HAUS6-2_60X_FBS+LIF_015-4	3	2429.55	20230713	ESCs
20230713_R1EWT_HAUS6-2_60X_FBS+LIF_015-3	4	2607.59	20230713	ESCs
20230713_R1EWT_HAUS6-2_60X_FBS+LIF_028-2	7	2065.33	20230713	ESCs
20230713_R1EWT_HAUS6-2_60X_FBS+LIF_014-2	7	2551.39	20230713	ESCs
20230713_R1EWT_HAUS6-2_60X_FBS+LIF_014-1	7	2562.1620000000003	20230713	ESCs
20230713_R1EWT_HAUS6-2_60X_FBS+LIF_012-1	8	2114.36	20230713	ESCs
20230713_R1EWT_HAUS6-2_60X_FBS+LIF_022-1	8	2122.3	20230713	ESCs
20230713_R1EWT_HAUS6-2_60X_FBS+LIF_003-2	8	2627.42	20230713	ESCs
20230713_R1EWT_HAUS6-2_60X_FBS+LIF_015-2	9	2356.02	20230713	ESCs
20230713_R1EWT_HAUS6-2_60X_FBS+LIF_018-2	9	2541.14	20230713	ESCs
20220907_R1E309_Astral_01_Dm1aE7_D0_020-1	9	3056.68	20220907	ESCs
20230713_R1EWT_HAUS6-2_60X_FBS+LIF_029-1	9	3306.49	20230713	ESCs
20230713_R1EWT_HAUS6-2_60X_FBS+LIF_012-2	10	2839.59	20230713	ESCs
20220907_R1E309_Astral_01_Dm1aE7_D0_020-2	10	3251.61	20220907	ESCs
20230713_R1EWT_HAUS6-2_60X_FBS+LIF_015-1	11	2228.16	20230713	ESCs
20230713_R1EWT_HAUS6-2_60X_FBS+LIF_014-3	11	2333.6220000000003	20230713	ESCs
20220907_R1E309_Astral_01_Dm1aE7_D0_021-1	11	2613.09	20220907	ESCs
20230713_R1EWT_HAUS6-2_60X_FBS+LIF_002-1	11	2657.03	20230713	ESCs
20230713_R1EWT_HAUS6-2_60X_FBS+LIF_017-2	11	3004.31	20230713	ESCs
20230713_R1EWT_HAUS6-2_60X_FBS+LIF_019-2	11	3110.02	20230713	ESCs
20220907_R1E309_Astral_01_Dm1aE7_D0_012-1	11	3391.2	20220907	ESCs
20230807_R1EWT_HAUS6-2_60x_FBS+LIF_007-1	11	4131.05	20230807	ESCs
20230713_R1EWT_HAUS6-2_60X_FBS+LIF_010-2	12	1991.66	20230713	ESCs
20230807_R1EWT_HAUS6-2_60x_FBS+LIF_007-2	12	2247.45	20230807	ESCs
20220907_R1E309_Astral_01_Dm1aE7_D0_011-1	12	2525.66	20220907	ESCs
20230713_R1EWT_HAUS6-2_60X_FBS+LIF_026-1	12	2526.05	20230713	ESCs
20230713_R1EWT_HAUS6-2_60X_FBS+LIF_018-1	12	2586.18	20230713	ESCs
20230807_R1EWT_HAUS6-2_60x_FBS+LIF_010-1	12	2624.9190000000003	20230807	ESCs
20230713_R1EWT_HAUS6-2_60X_FBS+LIF_004-1	12	2764.73	20230713	ESCs
20230713_R1EWT_HAUS6-2_60X_FBS+LIF_017-1	12	2835.74	20230713	ESCs
20230713_R1EWT_HAUS6-2_60X_FBS+LIF_026-2	12	2915.66	20230713	ESCs
20230807_R1EWT_HAUS6-2_60x_FBS+LIF_009-2	12	2939.97	20230807	ESCs
20230713_R1EWT_HAUS6-2_60X_FBS+LIF_007-1	12	2998.57	20230713	ESCs
20220907_R1E309_Astral_01_Dm1aE7_D0_023-1	12	3118.78	20220907	ESCs
20230807_R1EWT_HAUS6-2_60x_FBS+LIF_009-1	12	3584.95	20230807	ESCs
20230807_R1EWT_HAUS6-2_60x_FBS+LIF_011-2	13	2555.0820000000003	20230807	ESCs
20230713_R1EWT_HAUS6-2_60X_FBS+LIF_021-2	13	2611.41	20230713	ESCs
20230807_R1EWT_HAUS6-2_60x_FBS+LIF_015-1	13	2963.93	20230807	ESCs
20230713_R1EWT_HAUS6-2_60X_FBS+LIF_023-1	13	2990.4590000000003	20230713	ESCs
20220907_R1E309_Astral_01_Dm1aE7_D0_019-1	13	3004.31	20220907	ESCs
20220907_R1E309_Astral_01_Dm1aE7_D0_024-1	13	3031.4640000000004	20220907	ESCs
20220907_R1E309_Astral_01_Dm1aE7_D0_003-1	13	3050.41	20220907	ESCs
20220907_R1E309_Astral_01_Dm1aE7_D0_005-1	13	3154.41	20220907	ESCs
20220907_R1E309_Astral_01_Dm1aE7_D0_016-1	13	3203.22	20220907	ESCs
20220907_R1E309_Astral_01_Dm1aE7_D0_017-1	13	3335.97	20220907	ESCs
20230807_R1EWT_HAUS6-2_60x_FBS+LIF_012-3	13	3441.4	20230807	ESCs
20230807_R1EWT_HAUS6-2_60x_FBS+LIF_006-2	13	3507.61	20230807	ESCs
20230807_R1EWT_HAUS6-2_60x_FBS+LIF_004-2	14	2225.78	20230807	ESCs
20230713_R1EWT_HAUS6-2_60X_FBS+LIF_016-1	14	2516.96	20230713	ESCs
20220907_R1E309_Astral_01_Dm1aE7_D0_025-1	14	2587.11	20220907	ESCs
20230713_R1EWT_HAUS6-2_60X_FBS+LIF_011-1	14	2616.76	20230713	ESCs
20230713_R1EWT_HAUS6-2_60X_FBS+LIF_024-2	14	2786.88	20230713	ESCs
20220907_R1E309_Astral_01_Dm1aE7_D0_013-1	14	2939.67	20220907	ESCs
20230807_R1EWT_HAUS6-2_60x_FBS+LIF_005-1	14	2976.99	20230807	ESCs
20230807_R1EWT_HAUS6-2_60x_FBS+LIF_011-3	14	3001.22	20230807	ESCs
20230807_R1EWT_HAUS6-2_60x_FBS+LIF_010-2	14	3047.74	20230807	ESCs
20230807_R1EWT_HAUS6-2_60x_FBS+LIF_014-1	14	3204.38	20230807	ESCs
20230713_R1EWT_HAUS6-2_60X_FBS+LIF_030-1	14	3266.18	20230713	ESCs
20220907_R1E309_Astral_01_Dm1aE7_D0_002-1	14	3274.3990000000003	20220907	ESCs
20220907_R1E309_Astral_01_Dm1aE7_D0_015-1	14	3332.87	20220907	ESCs
20230807_R1EWT_HAUS6-2_60x_FBS+LIF_012-1	14	3539.8190000000004	20230807	ESCs
20230807_R1EWT_HAUS6-2_60x_FBS+LIF_011-1	14	3547.04	20230807	ESCs
20230807_R1EWT_HAUS6-2_60x_FBS+LIF_002-3	14	4152.82	20230807	ESCs
20230713_R1EWT_HAUS6-2_60X_FBS+LIF_011-2	15	2708.56	20230713	ESCs
20230713_R1EWT_HAUS6-2_60X_FBS+LIF_001-3	15	2852.87	20230713	ESCs
20230713_R1EWT_HAUS6-2_60X_FBS+LIF_019-1	15	2875.9	20230713	ESCs
20230713_R1EWT_HAUS6-2_60X_FBS+LIF_007-2	15	2939.14	20230713	ESCs
20230713_R1EWT_HAUS6-2_60X_FBS+LIF_013-1	15	2968.06	20230713	ESCs
20220907_R1E309_Astral_01_Dm1aE7_D0_022-2	15	2981.04	20220907	ESCs
20230807_R1EWT_HAUS6-2_60x_FBS+LIF_004-1	15	3089.22	20230807	ESCs
20220907_R1E309_Astral_01_Dm1aE7_D0_004-1	15	3104.2340000000004	20220907	ESCs
20230713_R1EWT_HAUS6-2_60X_FBS+LIF_008-2	15	3172.83	20230713	ESCs
20230807_R1EWT_HAUS6-2_60x_FBS+LIF_003-1	15	3321.4040000000005	20230807	ESCs
20230713_R1EWT_HAUS6-2_60X_FBS+LIF_029-2	15	3522.24	20230713	ESCs
20230713_R1EWT_HAUS6-2_60X_FBS+LIF_027-3	15	3571.46	20230713	ESCs
20230713_R1EWT_HAUS6-2_60X_FBS+LIF_006-2	15	3622.45	20230713	ESCs
20230807_R1EWT_HAUS6-2_60x_FBS+LIF_008-1	15	3710.05	20230807	ESCs
20230713_R1EWT_HAUS6-2_60X_FBS+LIF_010-1	16	2652.2790000000005	20230713	ESCs
20220907_R1E309_Astral_01_Dm1aE7_D0_009-1	16	2759.32	20220907	ESCs
20220907_R1E309_Astral_01_Dm1aE7_D0_014-1	16	3008.16	20220907	ESCs
20230807_R1EWT_HAUS6-2_60x_FBS+LIF_004-3	16	3011.39	20230807	ESCs
20230713_R1EWT_HAUS6-2_60X_FBS+LIF_021-1	16	3030.29	20230713	ESCs
20230807_R1EWT_HAUS6-2_60x_FBS+LIF_012-2	16	3071.69	20230807	ESCs
20220907_R1E309_Astral_01_Dm1aE7_D0_008-1	16	3152.75	20220907	ESCs
20230713_R1EWT_HAUS6-2_60X_FBS+LIF_003-1	16	3346.38	20230713	ESCs
20220907_R1E309_Astral_01_Dm1aE7_D0_007-1	16	3364.54	20220907	ESCs
20230713_R1EWT_HAUS6-2_60X_FBS+LIF_028-1	16	3378.46	20230713	ESCs
20220907_R1E309_Astral_01_Dm1aE7_D0_017-2	16	3566.95	20220907	ESCs
20230807_R1EWT_HAUS6-2_60x_FBS+LIF_002-2	16	3648.89	20230807	ESCs
20230713_R1EWT_HAUS6-2_60X_FBS+LIF_025-1	17	2769.51	20230713	ESCs
20230713_R1EWT_HAUS6-2_60X_FBS+LIF_027-2	17	2770.95	20230713	ESCs
20230807_R1EWT_HAUS6-2_60x_FBS+LIF_016-1	17	2993.2	20230807	ESCs
20220907_R1E309_Astral_01_Dm1aE7_D0_022-1	17	3005	20220907	ESCs
20230713_R1EWT_HAUS6-2_60X_FBS+LIF_005-1	17	3005.51	20230713	ESCs
20230713_R1EWT_HAUS6-2_60X_FBS+LIF_005-3	17	3039.26	20230713	ESCs
20230713_R1EWT_HAUS6-2_60X_FBS+LIF_027-1	17	3110.26	20230713	ESCs
20230807_R1EWT_HAUS6-2_60x_FBS+LIF_013-1	17	3241.88	20230807	ESCs
20230807_R1EWT_HAUS6-2_60x_FBS+LIF_001-1	17	3345.0240000000003	20230807	ESCs
20230713_R1EWT_HAUS6-2_60X_FBS+LIF_001-2	18	3104.2	20230713	ESCs
20230713_R1EWT_HAUS6-2_60X_FBS+LIF_009-2	18	3286.32	20230713	ESCs
20230807_R1EWT_HAUS6-2_60x_FBS+LIF_002-1	18	3517.13	20230807	ESCs
20230713_R1EWT_HAUS6-2_60X_FBS+LIF_024-1	18	3597.32	20230713	ESCs
20230807_R1EWT_HAUS6-2_60x_FBS+LIF_017-1	18	3827.16	20230807	ESCs
20230713_R1EWT_HAUS6-2_60X_FBS+LIF_020-1	19	3148.26	20230713	ESCs
20230713_R1EWT_HAUS6-2_60X_FBS+LIF_008-1	19	3168.51	20230713	ESCs
20230713_R1EWT_HAUS6-2_60X_FBS+LIF_005-2	19	3180.23	20230713	ESCs
20230807_R1EWT_HAUS6-2_60x_FBS+LIF_006-1	19	3427.03	20230807	ESCs
20220907_R1E309_Astral_01_Dm1aE7_D0_018-1	19	3487.75	20220907	ESCs
20230713_R1EWT_HAUS6-2_60X_FBS+LIF_006-1	20	2880.86	20230713	ESCs
20220907_R1E309_Astral_01_Dm1aE7_D0_010-1	20	2964.56	20220907	ESCs
20230713_R1EWT_HAUS6-2_60X_FBS+LIF_001-1	20	3441.32	20230713	ESCs
20230807_R1EWT_HAUS6-2_60x_FBS+LIF_016-2	21	3241.13	20230807	ESCs
20230713_R1EWT_HAUS6-2_60X_FBS+LIF_020-2	21	3642.98	20230713	ESCs
20230713_R1EWT_HAUS6-2_60X_FBS+LIF_009-1	21	3712.23	20230713	ESCs
20220907_R1E309_Astral_01_Dm1aE7_D0_006-1	21	3737.36	20220907	ESCs
