# Supplementary material for: Cell state-specific cytoplasmic density controls spindle architecture and scaling
Source: Nat Cell Biol. 2025 Jun 13;27(6):959–71. doi: 10.1038/s41556-025-01678-x (PMC12173940; doi:10.1038/s41556-025-01678-x)
Supplement: Supplementary file 13 — Statistical Source Data. [file 41556_2025_1678_MOESM13_ESM.xlsx]

## Sheet: Figure 3b
Cell_ID	Experiment	Cell_Volume_um3	Centrosome_Volume_um3	Target	Day	Centrosome_Occupancy	Centrosome_Occupancy_Norm_to_ESCs
20230303_R1E309_Cent-X_100X_CDK5RAP2_D0_001-1	20230303	2820.31	3.986	CDK5RAP2	ESCs	0.141332	1.11089
20230303_R1E309_Cent-X_100X_CDK5RAP2_D0_002-1	20230303	2905.22	2.796	CDK5RAP2	ESCs	0.0962404	0.756464
20230303_R1E309_Cent-X_100X_CDK5RAP2_D0_003-1	20230303	2852.09	3.679	CDK5RAP2	ESCs	0.128993	1.0139
20230303_R1E309_Cent-X_100X_CDK5RAP2_D0_004-1	20230303	3109.12	4.174	CDK5RAP2	ESCs	0.13425	1.05523
20230303_R1E309_Cent-X_100X_CDK5RAP2_D0_005-1	20230303	2612.5	4.282	CDK5RAP2	ESCs	0.163904	1.28831
20230303_R1E309_Cent-X_100X_CDK5RAP2_D0_006-1	20230303	3205.41	5.609	CDK5RAP2	ESCs	0.174985	1.37541
20230303_R1E309_Cent-X_100X_CDK5RAP2_D0_007-1	20230303	3686.24	4.197	CDK5RAP2	ESCs	0.113856	0.894923
20230303_R1E309_Cent-X_100X_CDK5RAP2_D0_008-1	20230303	3698.89	3.673	CDK5RAP2	ESCs	0.0993001	0.780513
20230303_R1E309_Cent-X_100X_CDK5RAP2_D0_009-1	20230303	3185.62	3.963	CDK5RAP2	ESCs	0.124403	0.977825
20230303_R1E309_Cent-X_100X_CDK5RAP2_D0_009-2	20230303	3378.16	4.578	CDK5RAP2	ESCs	0.135518	1.06519
20230303_R1E309_Cent-X_100X_CDK5RAP2_D0_010-1	20230303	3474.51	2.796	CDK5RAP2	ESCs	0.0804717	0.632519
20230303_R1E309_Cent-X_100X_CDK5RAP2_D0_011-1	20230303	2623.8	4.698	CDK5RAP2	ESCs	0.179053	1.40739
20230303_R1E309_Cent-X_100X_CDK5RAP2_D0_012-1	20230303	3306.57	4.715	CDK5RAP2	ESCs	0.142595	1.12082
20230303_R1E309_Cent-X_100X_CDK5RAP2_D0_013-1	20230303	3000.47	1.982	CDK5RAP2	ESCs	0.0660564	0.519213
20230303_R1E309_Cent-X_100X_CDK5RAP2_D0_013-2	20230303	3159.19	4.499	CDK5RAP2	ESCs	0.14241	1.11936
20230303_R1E309_Cent-X_100X_CDK5RAP2_D0_014-1	20230303	2863.55	4.299	CDK5RAP2	ESCs	0.150129	1.18003
20230303_R1E309_Cent-X_100X_CDK5RAP2_D0_015-1	20230303	2961.53	4.516	CDK5RAP2	ESCs	0.152489	1.19859
20230303_R1E309_Cent-X_100X_CDK5RAP2_D0_016-1	20230303	2900.75	4.237	CDK5RAP2	ESCs	0.146066	1.1481
20230303_R1E309_Cent-X_100X_CDK5RAP2_D0_017-1	20230303	3552.94	4.328	CDK5RAP2	ESCs	0.121815	0.957481
20230303_R1E309_Cent-X_100X_CDK5RAP2_D0_018-1	20230303	3557.97	4.231	CDK5RAP2	ESCs	0.118916	0.934699
20230303_R1E309_Cent-X_100X_CDK5RAP2_D0_019-1	20230303	3445.92	4.248	CDK5RAP2	ESCs	0.123276	0.968969
20230303_R1E309_Cent-X_100X_CDK5RAP2_D0_020-1	20230303	3034.01	4.066	CDK5RAP2	ESCs	0.134014	1.05337
20230303_R1E309_Cent-X_100X_CDK5RAP2_D0_021-1	20230303	2647.58	3.798	CDK5RAP2	ESCs	0.143452	1.12755
20230303_R1E309_Cent-X_100X_CDK5RAP2_D0_022-1	20230303	2866.7	7.255	CDK5RAP2	ESCs	0.253079	1.98924
20230322_R1E309_Cent-C_100X_CDK5RAP2_D0_001-1	20230322	3756.91	5.074	CDK5RAP2	ESCs	0.135058	1.06158
20230322_R1E309_Cent-C_100X_CDK5RAP2_D0_002-1	20230322	2859.91	4.225	CDK5RAP2	ESCs	0.147732	1.16119
20230322_R1E309_Cent-C_100X_CDK5RAP2_D0_003-1	20230322	3912.02	5.928	CDK5RAP2	ESCs	0.151533	1.19107
20230322_R1E309_Cent-C_100X_CDK5RAP2_D0_004-1	20230322	3207.85	2.921	CDK5RAP2	ESCs	0.0910579	0.715728
20230322_R1E309_Cent-C_100X_CDK5RAP2_D0_004-2	20230322	2554.11	5.512	CDK5RAP2	ESCs	0.215809	1.69629
20230322_R1E309_Cent-C_100X_CDK5RAP2_D0_005-1	20230322	2932.7	4.208	CDK5RAP2	ESCs	0.143485	1.12782
20230322_R1E309_Cent-C_100X_CDK5RAP2_D0_006-1	20230322	3129.8	4.294	CDK5RAP2	ESCs	0.137197	1.07839
20230322_R1E309_Cent-C_100X_CDK5RAP2_D0_006-2	20230322	3575.6	3.576	CDK5RAP2	ESCs	0.100011	0.786102
20230322_R1E309_Cent-C_100X_CDK5RAP2_D0_007-1	20230322	3086.39	4.652	CDK5RAP2	ESCs	0.150726	1.18473
20230322_R1E309_Cent-C_100X_CDK5RAP2_D0_008-1	20230322	3625.93	5.25	CDK5RAP2	ESCs	0.144791	1.13808
20230322_R1E309_Cent-C_100X_CDK5RAP2_D0_009-1	20230322	2691.54	3.069	CDK5RAP2	ESCs	0.114024	0.896246
20230322_R1E309_Cent-C_100X_CDK5RAP2_D0_010-1	20230322	2799.57	3.872	CDK5RAP2	ESCs	0.138307	1.08711
20230322_R1E309_Cent-C_100X_CDK5RAP2_D0_011-1	20230322	3397.48	4.055	CDK5RAP2	ESCs	0.119353	0.938132
20230322_R1E309_Cent-C_100X_CDK5RAP2_D0_012-1	20230322	2887.34	4.328	CDK5RAP2	ESCs	0.149896	1.1782
20230322_R1E309_Cent-C_100X_CDK5RAP2_D0_012-2	20230322	2561.38	3.73	CDK5RAP2	ESCs	0.145625	1.14463
20230322_R1E309_Cent-C_100X_CDK5RAP2_D0_013-1	20230322	3069.66	4.368	CDK5RAP2	ESCs	0.142296	1.11847
20230322_R1E309_Cent-C_100X_CDK5RAP2_D0_014-1	20230322	2629.03	3.121	CDK5RAP2	ESCs	0.118713	0.933102
20230322_R1E309_Cent-C_100X_CDK5RAP2_D0_014-2	20230322	3340.35	5.182	CDK5RAP2	ESCs	0.155133	1.21937
20230322_R1E309_Cent-C_100X_CDK5RAP2_D0_016-1	20230322	3028.82	5.774	CDK5RAP2	ESCs	0.190635	1.49842
20230322_R1E309_Cent-C_100X_CDK5RAP2_D0_017-1	20230322	2779.95	4.641	CDK5RAP2	ESCs	0.166945	1.31222
20230322_R1E309_Cent-C_100X_CDK5RAP2_D0_018-1	20230322	2769.95	4.39	CDK5RAP2	ESCs	0.158487	1.24573
20230322_R1E309_Cent-C_100X_CDK5RAP2_D0_019-1	20230322	2667.97	4.111	CDK5RAP2	ESCs	0.154087	1.21115
20230322_R1E309_Cent-C_100X_CDK5RAP2_D0_020-1	20230322	3265.37	4.43	CDK5RAP2	ESCs	0.135666	1.06636
20230322_R1E309_Cent-C_100X_CDK5RAP2_D0_021-1	20230322	2679.94	3.969	CDK5RAP2	ESCs	0.1481	1.16409
20230322_R1E309_Cent-C_100X_CDK5RAP2_D0_022-1	20230322	3257.88	4.14	CDK5RAP2	ESCs	0.127076	0.99884
20230322_R1E309_Cent-C_100X_CDK5RAP2_D0_023-1	20230322	2993.72	4.692	CDK5RAP2	ESCs	0.156728	1.23191
20230322_R1E309_Cent-C_100X_CDK5RAP2_D0_024-1	20230322	2374.06	3.662	CDK5RAP2	ESCs	0.154251	1.21243
20230322_R1E309_Cent-C_100X_CDK5RAP2_D0_025-1	20230322	2998.68	4.909	CDK5RAP2	ESCs	0.163705	1.28675
20230322_R1E309_Cent-C_100X_CDK5RAP2_D0_026-1	20230322	2377.86	3.508	CDK5RAP2	ESCs	0.147527	1.15959
20230322_R1E309_Cent-C_100X_CDK5RAP2_D0_027-1	20230322	2915.41	3.912	CDK5RAP2	ESCs	0.134184	1.0547
20230322_R1E309_Cent-C_100X_CDK5RAP2_D0_028-1	20230322	2682.46	4.943	CDK5RAP2	ESCs	0.184271	1.4484
20230322_R1E309_Cent-C_100X_CDK5RAP2_D0_029-1	20230322	2536.87	3.411	CDK5RAP2	ESCs	0.134457	1.05685
20230322_R1E309_Cent-C_100X_CDK5RAP2_D0_030-1	20230322	3134.98	4.749	CDK5RAP2	ESCs	0.151484	1.19069
20230322_R1E309_Cent-C_100X_CDK5RAP2_D0_030-2	20230322	2461.28	3.138	CDK5RAP2	ESCs	0.127495	1.00213
20230403_R1E309_Cent-C_100X_CDK5RAP2_D0_001-1	20230403	2616.91	2.5	CDK5RAP2	ESCs	0.0955325	0.7509
20230403_R1E309_Cent-C_100X_CDK5RAP2_D0_002-1	20230403	2983.14	3.605	CDK5RAP2	ESCs	0.120846	0.949867
20230403_R1E309_Cent-C_100X_CDK5RAP2_D0_003-1	20230403	2531.29	3.428	CDK5RAP2	ESCs	0.135425	1.06446
20230403_R1E309_Cent-C_100X_CDK5RAP2_D0_003-2	20230403	2319.38	3.531	CDK5RAP2	ESCs	0.152239	1.19662
20230403_R1E309_Cent-C_100X_CDK5RAP2_D0_004-1	20230403	2640.88	2.437	CDK5RAP2	ESCs	0.0922799	0.725334
20230403_R1E309_Cent-C_100X_CDK5RAP2_D0_004-2	20230403	3013.89	2.403	CDK5RAP2	ESCs	0.0797309	0.626697
20230403_R1E309_Cent-C_100X_CDK5RAP2_D0_005-1	20230403	2954.59	2.619	CDK5RAP2	ESCs	0.0886417	0.696737
20230403_R1E309_Cent-C_100X_CDK5RAP2_D0_006-1	20230403	2566.07	2.642	CDK5RAP2	ESCs	0.102959	0.809271
20230403_R1E309_Cent-C_100X_CDK5RAP2_D0_007-1	20230403	2360.42	2.079	CDK5RAP2	ESCs	0.0880775	0.692302
20230403_R1E309_Cent-C_100X_CDK5RAP2_D0_008-1	20230403	2854.83	1.908	CDK5RAP2	ESCs	0.066834	0.525325
20230403_R1E309_Cent-C_100X_CDK5RAP2_D0_009-1	20230403	2607.2	2.83	CDK5RAP2	ESCs	0.108546	0.853184
20230403_R1E309_Cent-C_100X_CDK5RAP2_D0_010-1	20230403	2703.9	4.339	CDK5RAP2	ESCs	0.160472	1.26133
20230403_R1E309_Cent-C_100X_CDK5RAP2_D0_011-1	20230403	2552.97	3.257	CDK5RAP2	ESCs	0.127577	1.00277
20230403_R1E309_Cent-C_100X_CDK5RAP2_D0_012-1	20230403	2296.48	1.896	CDK5RAP2	ESCs	0.082561	0.648942
20230403_R1E309_Cent-C_100X_CDK5RAP2_D0_012-2	20230403	2455.15	3.662	CDK5RAP2	ESCs	0.149156	1.17239
20230403_R1E309_Cent-C_100X_CDK5RAP2_D0_013-1	20230403	2700.75	3.041	CDK5RAP2	ESCs	0.112598	0.885039
20230403_R1E309_Cent-C_100X_CDK5RAP2_D0_014-1	20230403	2653.01	1.27	CDK5RAP2	ESCs	0.0478702	0.376267
20230403_R1E309_Cent-C_100X_CDK5RAP2_D0_014-2	20230403	2818.19	3.815	CDK5RAP2	ESCs	0.135371	1.06403
20230403_R1E309_Cent-C_100X_CDK5RAP2_D0_015-1	20230403	2816.36	2.944	CDK5RAP2	ESCs	0.104532	0.821639
20230403_R1E309_Cent-C_100X_CDK5RAP2_D0_016-1	20230403	2485.38	3.616	CDK5RAP2	ESCs	0.145491	1.14358
20230403_R1E309_Cent-C_100X_CDK5RAP2_D0_017-1	20230403	2466.56	2.768	CDK5RAP2	ESCs	0.112221	0.882075
20230403_R1E309_Cent-C_100X_CDK5RAP2_D0_018-1	20230403	2561.92	2.329	CDK5RAP2	ESCs	0.0909083	0.714552
20230403_R1E309_Cent-C_100X_CDK5RAP2_D0_018-2	20230403	2564.67	1.987	CDK5RAP2	ESCs	0.0774759	0.608972
20230403_R1E309_Cent-C_100X_CDK5RAP2_D0_019-1	20230403	2412.96	1.657	CDK5RAP2	ESCs	0.0686708	0.539763
20230403_R1E309_Cent-C_100X_CDK5RAP2_D0_020-1	20230403	2629.57	2.039	CDK5RAP2	ESCs	0.0775412	0.609485
20230403_R1E309_Cent-C_100X_CDK5RAP2_D0_021-1	20230403	2690	1.686	CDK5RAP2	ESCs	0.0626766	0.492647
20230403_R1E309_Cent-C_100X_CDK5RAP2_D0_022-1	20230403	2675.4	2.978	CDK5RAP2	ESCs	0.11131	0.874917
20230403_R1E309_Cent-C_100X_CDK5RAP2_D0_023-1	20230403	2443.42	2.215	CDK5RAP2	ESCs	0.0906516	0.712535
20230403_R1E309_Cent-C_100X_CDK5RAP2_D0_024-1	20230403	3262.06	3.747	CDK5RAP2	ESCs	0.114866	0.902865
20230403_R1E309_Cent-C_100X_CDK5RAP2_D0_025-1	20230403	2738.48	3.73	CDK5RAP2	ESCs	0.136207	1.07061
20230403_R1E309_Cent-C_100X_CDK5RAP2_D0_026-1	20230403	2308.92	2.973	CDK5RAP2	ESCs	0.128761	1.01208
20230403_R1E309_Cent-C_100X_CDK5RAP2_D0_027-1	20230403	2362.14	4.043	CDK5RAP2	ESCs	0.171159	1.34533
20230403_R1E309_Cent-C_100X_CDK5RAP2_D0_027-2	20230403	2193.07	1.856	CDK5RAP2	ESCs	0.0846302	0.665206
20230403_R1E309_Cent-C_100X_CDK5RAP2_D0_027-3	20230403	1279.2	1.817	CDK5RAP2	ESCs	0.142042	1.11647
20230403_R1E309_Cent-C_100X_CDK5RAP2_D0_028-1	20230403	2668.33	3.468	CDK5RAP2	ESCs	0.129969	1.02157
20230403_R1E309_Cent-C_100X_CDK5RAP2_D0_028-2	20230403	2520.25	3.508	CDK5RAP2	ESCs	0.139192	1.09407
20230403_R1E309_Cent-C_100X_CDK5RAP2_D0_029-1	20230403	2625.67	3.542	CDK5RAP2	ESCs	0.134899	1.06033
20230403_R1E309_Cent-C_100X_CDK5RAP2_D0_029-2	20230403	2182.57	3.394	CDK5RAP2	ESCs	0.155505	1.22229
20230403_R1E309_Cent-C_100X_CDK5RAP2_D0_030-1	20230403	2239.68	2.973	CDK5RAP2	ESCs	0.132742	1.04338
20230403_R1E309_Cent-C_100X_CDK5RAP2_D0_030-2	20230403	2618.41	2.244	CDK5RAP2	ESCs	0.0857008	0.673621
20230403_R1E309_Cent-C_100X_CDK5RAP2_D0_031-1	20230403	2472.15	1.572	CDK5RAP2	ESCs	0.0635884	0.499814
20230403_R1E309_Cent-C_100X_CDK5RAP2_D0_031-2	20230403	2147.89	2.454	CDK5RAP2	ESCs	0.114252	0.898035
20230403_R1E309_Cent-C_100X_CDK5RAP2_D0_032-1	20230403	2527.2	3.855	CDK5RAP2	ESCs	0.15254	1.19899
20230403_R1E309_Cent-C_100X_CDK5RAP2_D0_033-1	20230403	2266.53	2.483	CDK5RAP2	ESCs	0.109551	0.861087
20230403_R1E309_Cent-C_100X_CDK5RAP2_D0_033-2	20230403	2210.49	3.086	CDK5RAP2	ESCs	0.139607	1.09733
20230403_R1E309_Cent-C_100X_CDK5RAP2_D0_033-3	20230403	2890.56	2.175	CDK5RAP2	ESCs	0.075245	0.591437
20230403_R1E309_Cent-C_100X_CDK5RAP2_D0_033-4	20230403	2287.05	2.187	CDK5RAP2	ESCs	0.0956255	0.75163
20230403_R1E309_Cent-C_100X_CDK5RAP2_D0_033-5	20230403	2345.67	2.13	CDK5RAP2	ESCs	0.0908055	0.713745
20230403_R1E309_Cent-C_100X_CDK5RAP2_D0_034-1	20230403	2389.65	2.511	CDK5RAP2	ESCs	0.105078	0.825931
20230403_R1E309_Cent-C_100X_CDK5RAP2_D0_034-2	20230403	1933.54	2.523	CDK5RAP2	ESCs	0.130486	1.02564
20230403_R1E309_Cent-C_100X_CDK5RAP2_D0_035-1	20230403	1826.04	3.901	CDK5RAP2	ESCs	0.213632	1.67918
20230403_R1E309_Cent-C_100X_CDK5RAP2_D0_036-1	20230403	2465.55	2.893	CDK5RAP2	ESCs	0.117337	0.922286
20230403_R1E309_Cent-C_100X_CDK5RAP2_D0_036-2	20230403	2579.95	3.542	CDK5RAP2	ESCs	0.13729	1.07912
20230403_R1E309_Cent-C_100X_CDK5RAP2_D0_036-3	20230403	2360.19	4.106	CDK5RAP2	ESCs	0.173969	1.36742
20230403_R1E309_Cent-C_100X_CDK5RAP2_D0_037-1	20230403	2772.93	2.096	CDK5RAP2	ESCs	0.0755879	0.594132
20230403_R1E309_Cent-C_100X_CDK5RAP2_D0_037-2	20230403	2495.49	1.532	CDK5RAP2	ESCs	0.0613909	0.482541
20230403_R1E309_Cent-C_100X_CDK5RAP2_D0_037-3	20230403	1795.05	2.306	CDK5RAP2	ESCs	0.128464	1.00975
20230303_R1E309_Cent-X_100X_CDK5RAP2_D2_001-1	20230303	2676.9	4.214	CDK5RAP2	DIF	0.157421	1.23735
20230303_R1E309_Cent-X_100X_CDK5RAP2_D2_001-2	20230303	2396.09	4.242	CDK5RAP2	DIF	0.177038	1.39155
20230303_R1E309_Cent-X_100X_CDK5RAP2_D2_002-1	20230303	2906.53	4.892	CDK5RAP2	DIF	0.16831	1.32294
20230303_R1E309_Cent-X_100X_CDK5RAP2_D2_003-1	20230303	3496.83	5.541	CDK5RAP2	DIF	0.158458	1.2455
20230303_R1E309_Cent-X_100X_CDK5RAP2_D2_004-1	20230303	2642.52	4.954	CDK5RAP2	DIF	0.187472	1.47356
20230303_R1E309_Cent-X_100X_CDK5RAP2_D2_005-1	20230303	2358.26	5.011	CDK5RAP2	DIF	0.212487	1.67018
20230303_R1E309_Cent-X_100X_CDK5RAP2_D2_006-1	20230303	2406.2	5.023	CDK5RAP2	DIF	0.208753	1.64083
20230303_R1E309_Cent-X_100X_CDK5RAP2_D2_006-2	20230303	2383.49	4.066	CDK5RAP2	DIF	0.17059	1.34086
20230303_R1E309_Cent-X_100X_CDK5RAP2_D2_007-1	20230303	2849.08	5.786	CDK5RAP2	DIF	0.203083	1.59626
20230303_R1E309_Cent-X_100X_CDK5RAP2_D2_008-1	20230303	2829.56	4.63	CDK5RAP2	DIF	0.16363	1.28616
20230303_R1E309_Cent-X_100X_CDK5RAP2_D2_009-1	20230303	2359.8	3.901	CDK5RAP2	DIF	0.165311	1.29937
20230303_R1E309_Cent-X_100X_CDK5RAP2_D2_010-1	20230303	2498.35	4.47	CDK5RAP2	DIF	0.178918	1.40632
20230303_R1E309_Cent-X_100X_CDK5RAP2_D2_011-1	20230303	3030.38	5.08	CDK5RAP2	DIF	0.167636	1.31764
20230303_R1E309_Cent-X_100X_CDK5RAP2_D2_012-1	20230303	2814.56	4.539	CDK5RAP2	DIF	0.161268	1.26759
20230303_R1E309_Cent-X_100X_CDK5RAP2_D2_013-1	20230303	2590.64	4.43	CDK5RAP2	DIF	0.171001	1.34409
20230303_R1E309_Cent-X_100X_CDK5RAP2_D2_014-1	20230303	3162.29	5.996	CDK5RAP2	DIF	0.18961	1.49036
20230303_R1E309_Cent-X_100X_CDK5RAP2_D2_015-1	20230303	2313.07	5.097	CDK5RAP2	DIF	0.220357	1.73204
20230303_R1E309_Cent-X_100X_CDK5RAP2_D2_016-1	20230303	2515.07	3.377	CDK5RAP2	DIF	0.134271	1.05539
20230303_R1E309_Cent-X_100X_CDK5RAP2_D2_017-1	20230303	2730.86	4.892	CDK5RAP2	DIF	0.179138	1.40805
20230303_R1E309_Cent-X_100X_CDK5RAP2_D2_018-1	20230303	3486.67	7.494	CDK5RAP2	DIF	0.214933	1.68941
20230303_R1E309_Cent-X_100X_CDK5RAP2_D2_019-1	20230303	2502.19	5.108	CDK5RAP2	DIF	0.204141	1.60458
20230303_R1E309_Cent-X_100X_CDK5RAP2_D2_020-1	20230303	2714.88	5.051	CDK5RAP2	DIF	0.186049	1.46237
20230303_R1E309_Cent-X_100X_CDK5RAP2_D2_021-1	20230303	3109.91	4.339	CDK5RAP2	DIF	0.139521	1.09666
20230303_R1E309_Cent-X_100X_CDK5RAP2_D2_022-1	20230303	2690.59	4.8	CDK5RAP2	DIF	0.178399	1.40225
20230303_R1E309_Cent-X_100X_CDK5RAP2_D2_023-1	20230303	2549.77	5.404	CDK5RAP2	DIF	0.211941	1.66589
20230303_R1E309_Cent-X_100X_CDK5RAP2_D2_024-1	20230303	2515.74	5.171	CDK5RAP2	DIF	0.205546	1.61562
20230303_R1E309_Cent-X_100X_CDK5RAP2_D2_025-1	20230303	2655.14	3.946	CDK5RAP2	DIF	0.148618	1.16816
20230303_R1E309_Cent-X_100X_CDK5RAP2_D2_026-1	20230303	2613.05	4.812	CDK5RAP2	DIF	0.184153	1.44747
20230303_R1E309_Cent-X_100X_CDK5RAP2_D2_027-1	20230303	2730.06	4.521	CDK5RAP2	DIF	0.165601	1.30165
20230303_R1E309_Cent-X_100X_CDK5RAP2_D2_028-1	20230303	2604.58	3.781	CDK5RAP2	DIF	0.145167	1.14104
20230303_R1E309_Cent-X_100X_CDK5RAP2_D2_029-1	20230303	2393.05	4.675	CDK5RAP2	DIF	0.195358	1.53554
20230303_R1E309_Cent-X_100X_CDK5RAP2_D2_030-1	20230303	2846.64	5.592	CDK5RAP2	DIF	0.196442	1.54406
20230322_R1E309_Cent-C_100X_CDK5RAP2_D2_001-1	20230322	1768.63	2.842	CDK5RAP2	DIF	0.16069	1.26304
20230322_R1E309_Cent-C_100X_CDK5RAP2_D2_002-1	20230322	867.273	1.765	CDK5RAP2	DIF	0.203511	1.59963
20230322_R1E309_Cent-C_100X_CDK5RAP2_D2_003-1	20230322	2228.05	2.973	CDK5RAP2	DIF	0.133435	1.04882
20230322_R1E309_Cent-C_100X_CDK5RAP2_D2_004-1	20230322	1928.36	3.411	CDK5RAP2	DIF	0.176886	1.39035
20230322_R1E309_Cent-C_100X_CDK5RAP2_D2_005-1	20230322	2333.38	3.673	CDK5RAP2	DIF	0.157411	1.23728
20230322_R1E309_Cent-C_100X_CDK5RAP2_D2_006-1	20230322	2409.35	5.285	CDK5RAP2	DIF	0.219354	1.72415
20230322_R1E309_Cent-C_100X_CDK5RAP2_D2_007-1	20230322	2196.99	3.673	CDK5RAP2	DIF	0.167183	1.31408
20230322_R1E309_Cent-C_100X_CDK5RAP2_D2_007-2	20230322	2110.08	6.167	CDK5RAP2	DIF	0.292264	2.29724
20230322_R1E309_Cent-C_100X_CDK5RAP2_D2_008-1	20230322	2302.23	3.986	CDK5RAP2	DIF	0.173136	1.36088
20230322_R1E309_Cent-C_100X_CDK5RAP2_D2_009-1	20230322	2539.57	4.248	CDK5RAP2	DIF	0.167273	1.31479
20230322_R1E309_Cent-C_100X_CDK5RAP2_D2_010-1	20230322	2372.06	5.034	CDK5RAP2	DIF	0.21222	1.66808
20230322_R1E309_Cent-C_100X_CDK5RAP2_D2_011-1	20230322	2106.91	3.451	CDK5RAP2	DIF	0.163794	1.28745
20230322_R1E309_Cent-C_100X_CDK5RAP2_D2_012-1	20230322	2438.48	3.206	CDK5RAP2	DIF	0.131475	1.03341
20230322_R1E309_Cent-C_100X_CDK5RAP2_D2_013-1	20230322	2255.2	4.875	CDK5RAP2	DIF	0.216167	1.69911
20230322_R1E309_Cent-C_100X_CDK5RAP2_D2_014-1	20230322	3323.15	6.697	CDK5RAP2	DIF	0.201526	1.58402
20230322_R1E309_Cent-C_100X_CDK5RAP2_D2_015-1	20230322	2359.31	4.852	CDK5RAP2	DIF	0.205654	1.61647
20230322_R1E309_Cent-C_100X_CDK5RAP2_D2_016-1	20230322	2305.43	4.521	CDK5RAP2	DIF	0.196102	1.54139
20230322_R1E309_Cent-C_100X_CDK5RAP2_D2_017-1	20230322	2004.56	3.895	CDK5RAP2	DIF	0.194307	1.52728
20230322_R1E309_Cent-C_100X_CDK5RAP2_D2_017-2	20230322	2891.51	5.33	CDK5RAP2	DIF	0.184333	1.44888
20230322_R1E309_Cent-C_100X_CDK5RAP2_D2_018-1	20230322	2362.96	5.25	CDK5RAP2	DIF	0.222179	1.74636
20230403_R1E309_Cent-C_100X_CDK5RAP2_D2_001-1	20230403	2013.7	3.212	CDK5RAP2	DIF	0.159507	1.25375
20230403_R1E309_Cent-C_100X_CDK5RAP2_D2_002-1	20230403	2254.52	3.622	CDK5RAP2	DIF	0.160655	1.26277
20230403_R1E309_Cent-C_100X_CDK5RAP2_D2_003-1	20230403	1980.85	3.525	CDK5RAP2	DIF	0.177954	1.39875
20230403_R1E309_Cent-C_100X_CDK5RAP2_D2_004-1	20230403	1652.6	2.642	CDK5RAP2	DIF	0.15987	1.2566
20230403_R1E309_Cent-C_100X_CDK5RAP2_D2_004-2	20230403	1611.32	2.409	CDK5RAP2	DIF	0.149505	1.17513
20230403_R1E309_Cent-C_100X_CDK5RAP2_D2_005-1	20230403	2171.65	5.165	CDK5RAP2	DIF	0.237838	1.86944
20230403_R1E309_Cent-C_100X_CDK5RAP2_D2_006-1	20230403	2174.4	4.493	CDK5RAP2	DIF	0.206632	1.62416
20230403_R1E309_Cent-C_100X_CDK5RAP2_D2_007-1	20230403	1640.92	2.534	CDK5RAP2	DIF	0.154425	1.21381
20230403_R1E309_Cent-C_100X_CDK5RAP2_D2_007-2	20230403	1724.26	4.949	CDK5RAP2	DIF	0.287021	2.25603
20230403_R1E309_Cent-C_100X_CDK5RAP2_D2_008-1	20230403	1908.55	2.847	CDK5RAP2	DIF	0.149171	1.1725
20230403_R1E309_Cent-C_100X_CDK5RAP2_D2_008-2	20230403	2066.32	2.819	CDK5RAP2	DIF	0.136426	1.07233
20230403_R1E309_Cent-C_100X_CDK5RAP2_D2_009-1	20230403	1880.2	3.138	CDK5RAP2	DIF	0.166897	1.31184
20230403_R1E309_Cent-C_100X_CDK5RAP2_D2_009-2	20230403	1733.3	3.485	CDK5RAP2	DIF	0.201062	1.58037
20230403_R1E309_Cent-C_100X_CDK5RAP2_D2_010-1	20230403	1917.23	3.4	CDK5RAP2	DIF	0.177339	1.39391
20230403_R1E309_Cent-C_100X_CDK5RAP2_D2_010-2	20230403	2070.17	2.13	CDK5RAP2	DIF	0.10289	0.808733
20230403_R1E309_Cent-C_100X_CDK5RAP2_D2_010-3	20230403	2308.8	2.921	CDK5RAP2	DIF	0.126516	0.994434
20230403_R1E309_Cent-C_100X_CDK5RAP2_D2_011-1	20230403	2300.49	2.802	CDK5RAP2	DIF	0.1218	0.957366
20230403_R1E309_Cent-C_100X_CDK5RAP2_D2_011-2	20230403	2080.3	3.667	CDK5RAP2	DIF	0.176273	1.38553
20230403_R1E309_Cent-C_100X_CDK5RAP2_D2_012-1	20230403	1565.27	2.745	CDK5RAP2	DIF	0.175369	1.37843
20230403_R1E309_Cent-C_100X_CDK5RAP2_D2_013-1	20230403	1966.66	2.842	CDK5RAP2	DIF	0.144509	1.13586
20230403_R1E309_Cent-C_100X_CDK5RAP2_D2_013-2	20230403	1526.75	2.386	CDK5RAP2	DIF	0.156279	1.22838
20230403_R1E309_Cent-C_100X_CDK5RAP2_D2_014-1	20230403	1816.81	2.392	CDK5RAP2	DIF	0.131659	1.03486
20230403_R1E309_Cent-C_100X_CDK5RAP2_D2_015-1	20230403	1774.66	4.1	CDK5RAP2	DIF	0.23103	1.81593
20230403_R1E309_Cent-C_100X_CDK5RAP2_D2_015-2	20230403	1972.98	2.87	CDK5RAP2	DIF	0.145465	1.14338
20230403_R1E309_Cent-C_100X_CDK5RAP2_D2_016-1	20230403	1790.07	4.094	CDK5RAP2	DIF	0.228706	1.79766
20230403_R1E309_Cent-C_100X_CDK5RAP2_D2_017-1	20230403	1604.29	2.528	CDK5RAP2	DIF	0.157578	1.23858
20230403_R1E309_Cent-C_100X_CDK5RAP2_D2_018-1	20230403	1580.41	2.204	CDK5RAP2	DIF	0.139457	1.09616
20230403_R1E309_Cent-C_100X_CDK5RAP2_D2_018-2	20230403	1772.36	3.138	CDK5RAP2	DIF	0.177052	1.39165
20230403_R1E309_Cent-C_100X_CDK5RAP2_D2_019-1	20230403	1798.54	2.386	CDK5RAP2	DIF	0.132663	1.04275
20230403_R1E309_Cent-C_100X_CDK5RAP2_D2_019-2	20230403	1513.27	2.625	CDK5RAP2	DIF	0.173465	1.36346
20230403_R1E309_Cent-C_100X_CDK5RAP2_D2_019-3	20230403	1770.51	1.976	CDK5RAP2	DIF	0.111606	0.87724
20230403_R1E309_Cent-C_100X_CDK5RAP2_D2_020-1	20230403	1852.42	3.69	CDK5RAP2	DIF	0.199199	1.56573
20230403_R1E309_Cent-C_100X_CDK5RAP2_D2_021-1	20230403	1199.54	3.246	CDK5RAP2	DIF	0.270604	2.12699
20230403_R1E309_Cent-C_100X_CDK5RAP2_D2_021-2	20230403	1774.92	2.563	CDK5RAP2	DIF	0.144401	1.13501
20230403_R1E309_Cent-C_100X_CDK5RAP2_D2_022-1	20230403	1690.28	2.637	CDK5RAP2	DIF	0.156009	1.22626
20230403_R1E309_Cent-C_100X_CDK5RAP2_D2_022-2	20230403	1580.95	2.785	CDK5RAP2	DIF	0.17616	1.38464
20230403_R1E309_Cent-C_100X_CDK5RAP2_D2_023-1	20230403	1778.79	3.417	CDK5RAP2	DIF	0.192097	1.50991
20230403_R1E309_Cent-C_100X_CDK5RAP2_D2_023-2	20230403	1771.4	3.155	CDK5RAP2	DIF	0.178108	1.39996
20230403_R1E309_Cent-C_100X_CDK5RAP2_D2_024-1	20230403	1630.5	3.047	CDK5RAP2	DIF	0.186876	1.46887
20230403_R1E309_Cent-C_100X_CDK5RAP2_D2_024-2	20230403	2130.64	2.454	CDK5RAP2	DIF	0.115177	0.905305
20230403_R1E309_Cent-C_100X_CDK5RAP2_D2_025-1	20230403	1781.24	3.001	CDK5RAP2	DIF	0.168479	1.32427
20230403_R1E309_Cent-C_100X_CDK5RAP2_D2_025-2	20230403	1961.01	2.437	CDK5RAP2	DIF	0.124273	0.9768
20230403_R1E309_Cent-C_100X_CDK5RAP2_D2_026-1	20230403	1933.59	2.181	CDK5RAP2	DIF	0.112795	0.886589
20230403_R1E309_Cent-C_100X_CDK5RAP2_D2_027-1	20230403	1588.83	3.252	CDK5RAP2	DIF	0.204679	1.60881
20230403_R1E309_Cent-C_100X_CDK5RAP2_D2_027-2	20230403	1734.72	2.141	CDK5RAP2	DIF	0.123421	0.970105
20230403_R1E309_Cent-C_100X_CDK5RAP2_D2_027-3	20230403	1790.81	2.022	CDK5RAP2	DIF	0.11291	0.887486
20230403_R1E309_Cent-C_100X_CDK5RAP2_D2_028-1	20230403	2094.54	4.316	CDK5RAP2	DIF	0.20606	1.61966
20230403_R1E309_Cent-C_100X_CDK5RAP2_D2_028-2	20230403	2245.09	3.559	CDK5RAP2	DIF	0.158524	1.24602
20230323_R1E309_Cent-C_100X_CEP1921to100_D0_001-1	20230331	3111.21	3.2060000000000004	CEP192	ESCs	0.1030467908285142	1.14728
20230323_R1E309_Cent-C_100X_CEP1921to100_D0_001-2	20230331	2909.82	1.446	CEP192	ESCs	0.0496938	0.55327
20230323_R1E309_Cent-C_100X_CEP1921to500_D0_001-1	20230331	2571.56	4.299	CEP192	ESCs	0.16717452880814945	1.86125
20230323_R1E309_Cent-C_100X_CEP1921to500_D0_001-2	20230331	2659.48	3.4960000000000004	CEP192	ESCs	0.13145417039859644	1.46356
20230323_R1E309_Cent-C_100X_CEP1921to500_D0_002-1	20230331	2801.22	3.252	CEP192	ESCs	0.11609227408057918	1.29252
20230323_R1E309_Cent-C_100X_CEP1921to500_D0_002-2	20230331	2516.82	3.861	CEP192	ESCs	0.1534076889793204	1.70798
20230323_R1E309_Cent-C_100X_CEP1921to500_D0_003-1	20230331	2392.67	3.434	CEP192	ESCs	0.1435216724412476	1.59791
20230323_R1E309_Cent-C_100X_CEP1921to500_D0_004-1	20230331	2487.39	2.523	CEP192	ESCs	0.10143170265354662	1.1293
20230323_R1E309_Cent-C_100X_CEP1921to500_D0_004-2	20230331	2370.31	2.278	CEP192	ESCs	0.0961057	1.07
20230323_R1E309_Cent-C_100X_CEP1921to500_D0_005-1	20230331	3297.92	3.946	CEP192	ESCs	0.11965117407335532	1.33215
20230323_R1E309_Cent-C_100X_CEP1921to500_D0_006-1	20230331	2980.22	3.719	CEP192	ESCs	0.1247896125649953	1.38936
20230323_R1E309_Cent-C_100X_CEP1921to500_D0_006-2	20230331	2695.02	3.758	CEP192	ESCs	0.13944258586962008	1.5525
20230323_R1E309_Cent-C_100X_CEP1921to500_D0_007-1	20230331	2552.22	3.0860000000000003	CEP192	ESCs	0.12091434124017525	1.34621
20230323_R1E309_Cent-C_100X_CEP1921to500_D0_008-1	20230331	2720.11	2.91	CEP192	ESCs	0.10698088902221672	1.19108
20230323_R1E309_Cent-C_100X_CEP1921to500_D0_009-1	20230331	2236.89	2.033	CEP192	ESCs	0.0908853	1.01188
20230323_R1E309_Cent-C_100X_CEP1921to500_D0_009-2	20230331	2597.61	2.847	CEP192	ESCs	0.10960070618733908	1.22025
20230323_R1E309_Cent-C_100X_CEP1921to500_D0_010-1	20230331	2390.53	2.637	CEP192	ESCs	0.11031031206900233	1.22815
20230323_R1E309_Cent-C_100X_CEP1921to500_D0_011-1	20230331	3293.39	3.411	CEP192	ESCs	0.10357099805580446	1.15312
20230323_R1E309_Cent-C_100X_CEP1921to500_D0_011-2	20230331	3023.47	3.178	CEP192	ESCs	0.10511115388762432	1.17026
20230323_R1E309_Cent-C_100X_CEP1921to500_D0_012-1	20230331	2609.14	3.815	CEP192	ESCs	0.14621659295791758	1.62792
20230323_R1E309_Cent-C_100X_CEP1921to500_D0_012-2	20230331	2758.0490000000004	2.699	CEP192	ESCs	0.097859	1.08952
20230323_R1E309_Cent-C_100X_CEP1921to500_D0_013-1	20230331	3118.53	2.597	CEP192	ESCs	0.0832765	0.927167
20230323_R1E309_Cent-C_100X_CEP1921to500_D0_014-1	20230331	2181.05	3.269	CEP192	ESCs	0.1498819375988629	1.66872
20230323_R1E309_Cent-C_100X_CEP1921to500_D0_015-1	20230331	3191.25	3.149	CEP192	ESCs	0.0986761	1.09862
20230323_R1E309_Cent-C_100X_CEP1921to500_D0_016-1	20230331	2494.82	3.32	CEP192	ESCs	0.1330754662150652	1.48161
20230323_R1E309_Cent-C_100X_CEP1921to500_D0_017-1	20230331	2724.61	2.722	CEP192	ESCs	0.0999042	1.11229
20230323_R1E309_Cent-C_100X_CEP1921to500_D0_017-2	20230331	3204.95	2.853	CEP192	ESCs	0.0890187	0.991098
20230323_R1E309_Cent-C_100X_CEP1921to500_D0_018-1	20230331	2828.149000000001	3.075	CEP192	ESCs	0.10872835907867656	1.21054
20230323_R1E309_Cent-C_100X_CEP1921to500_D0_018-2	20230331	2983.38	3.252	CEP192	ESCs	0.10900399111476693	1.21361
20230323_R1E309_Cent-C_100X_CEP1921to500_D0_019-1	20230331	2622.67	3.252	CEP192	ESCs	0.1239959171332083	1.38052
20230323_R1E309_Cent-C_100X_CEP1921to500_D0_019-2	20230331	2705.38	2.9160000000000004	CEP192	ESCs	0.10778522795318957	1.20004
20230323_R1E309_Cent-C_100X_CEP1921to500_D0_020-1	20230331	2888.89	3.61	CEP192	ESCs	0.12496162016721316	1.39127
20230323_R1E309_Cent-C_100X_CEP1921to500_D0_021-1	20230331	2532.83	3.36	CEP192	ESCs	0.13265793598464956	1.47696
20230323_R1E309_Cent-C_100X_CEP1921to500_D0_022-1	20230331	3004.62	2.819	CEP192	ESCs	0.0938223	1.04458
20230323_R1E309_Cent-C_100X_CEP1921to500_D0_022-2	20230331	2722.19	3.3710000000000004	CEP192	ESCs	0.1238340733622292	1.37872
20230323_R1E309_Cent-C_100X_CEP1921to500_D0_023-1	20230331	2702.3	2.466	CEP192	ESCs	0.0912556	1.016
20230323_R1E309_Cent-C_100X_CEP1921to500_D0_023-2	20230331	3041.51	4.806	CEP192	ESCs	0.15801382604538672	1.75926
20230323_R1E309_Cent-C_100X_CEP1921to500_D0_024-1	20230331	3282.004000000001	3.656	CEP192	ESCs	0.11139535478932994	1.24023
20230323_R1E309_Cent-C_100X_CEP1921to500_D0_024-2	20230331	2586.13	2.511	CEP192	ESCs	0.0970948	1.08101
20230323_R1E309_Cent-C_100X_CEP1921to500_D0_025-1	20230331	3020.14	2.847	CEP192	ESCs	0.0942671	1.04953
20230323_R1E309_Cent-C_100X_CEP1921to500_D0_026-1	20230331	2771.31	3.178	CEP192	ESCs	0.11467492653299233	1.27674
20230323_R1E309_Cent-C_100X_CEP1921to500_D0_026-2	20230331	2883.9040000000005	3.0010000000000003	CEP192	ESCs	0.1040603293313508	1.15857
20230323_R1E309_Cent-C_100X_CEP1921to500_D0_027-1	20230331	2892.32	3.303	CEP192	ESCs	0.11419917954994528	1.27145
20230323_R1E309_Cent-C_100X_CEP1921to500_D0_028-1	20230331	2705.59	3.531	CEP192	ESCs	0.13050753051736202	1.45302
20230323_R1E309_Cent-C_100X_CEP1921to500_D0_029-1	20230331	2393.19	3.274	CEP192	ESCs	0.1368046217732453	1.52313
20230323_R1E309_Cent-C_100X_CEP1921to500_D0_030-1	20230331	2302.18	2.175	CEP192	ESCs	0.0944758	1.05185
20230323_R1E309_Cent-C_100X_CEP1921to500_D0_030-2	20230331	2100.01	2.79	CEP192	ESCs	0.13285644694242074	1.47917
20230323_R1E309_Cent-C_100X_CEP1921to500_D0_031-1	20230331	2434.59	2.9610000000000003	CEP192	ESCs	0.12162222109038574	1.35409
20230323_R1E309_Cent-C_100X_CEP1921to500_D0_031-2	20230331	3238.47	3.85	CEP192	ESCs	0.11888333653958087	1.3236
20230323_R1E309_Cent-C_100X_CEP1921to500_D0_032-1	20230331	2360.93	2.938	CEP192	ESCs	0.12444222310228788	1.38549
20230323_R1E309_Cent-C_100X_CEP1921to500_D0_033-1	20230331	2604.49	3.286	CEP192	ESCs	0.12616673513816526	1.40469
20230323_R1E309_Cent-C_100X_CEP1921to500_D0_033-2	20230331	2688.58	2.181	CEP192	ESCs	0.0811209	0.903167
20230323_R1E309_Cent-C_100X_CEP1921to500_D0_034-1	20230331	2713.37	2.745	CEP192	ESCs	0.10116570906289964	1.12634
20230323_R1E309_Cent-C_100X_CEP1921to500_D0_035-1	20230331	3129.21	3.622	CEP192	ESCs	0.11574813818704285	1.28869
20230323_R1E309_Cent-C_100X_CEP1921to500_D0_035-2	20230331	2582.56	3.217	CEP192	ESCs	0.1245663217892324	1.38687
20230323_R1E309_Cent-C_100X_CEP1921to500_D0_035-3	20230331	2618.62	3.104	CEP192	ESCs	0.11853553622054942	1.31973
20230323_R1E309_Cent-C_100X_CEP1921to500_D2_001-1	20230331	2372.35	3.229	CEP192	DIF	0.13610999407337715	1.51539
20230323_R1E309_Cent-C_100X_CEP1921to500_D2_002-1	20230331	2089.78	3.889	CEP192	DIF	0.18609632219307504	2.07192
20230323_R1E309_Cent-C_100X_CEP1921to500_D2_002-2	20230331	2071.34	3.212	CEP192	DIF	0.15506877435320826	1.72647
20230323_R1E309_Cent-C_100X_CEP1921to500_D2_003-1	20230331	1784.98	3.417	CEP192	DIF	0.19143039457518646	2.13131
20230323_R1E309_Cent-C_100X_CEP1921to500_D2_003-2	20230331	2336.86	4.032	CEP192	DIF	0.17253936696196348	1.92098
20230323_R1E309_Cent-C_100X_CEP1921to500_D2_004-1	20230331	2193.06	3.787	CEP192	DIF	0.17268117273634684	1.92256
20230323_R1E309_Cent-C_100X_CEP1921to500_D2_004-2	20230331	2380.85	3.713	CEP192	DIF	0.15595244395498425	1.73631
20230323_R1E309_Cent-C_100X_CEP1921to500_D2_005-1	20230331	2199.81	3.383	CEP192	DIF	0.1537862185182609	1.71219
20230323_R1E309_Cent-C_100X_CEP1921to500_D2_005-2	20230331	2276.84	3.924	CEP192	DIF	0.17234427745847533	1.91881
20230323_R1E309_Cent-C_100X_CEP1921to500_D2_006-1	20230331	2302.92	3.793	CEP192	DIF	0.1647040126031354	1.83375
20230323_R1E309_Cent-C_100X_CEP1921to500_D2_006-2	20230331	1816.25	3.627	CEP192	DIF	0.199698	2.22335
20230323_R1E309_Cent-C_100X_CEP1921to500_D2_007-1	20230331	2051.53	2.432	CEP192	DIF	0.1185458441443861	1.31984
20230323_R1E309_Cent-C_100X_CEP1921to500_D2_008-1	20230331	2001.1	3.707	CEP192	DIF	0.18524848383086068	2.06248
20230323_R1E309_Cent-C_100X_CEP1921to500_D2_008-2	20230331	2182.43	4.06	CEP192	DIF	0.1860313375744813	2.0712
20230323_R1E309_Cent-C_100X_CEP1921to500_D2_009-1	20230331	2822.66	3.781	CEP192	DIF	0.13395171007195694	1.49136
20230323_R1E309_Cent-C_100X_CEP1921to500_D2_009-2	20230331	1959.56	2.654	CEP192	DIF	0.1354385678417604	1.50792
20230323_R1E309_Cent-C_100X_CEP1921to500_D2_010-1	20230331	2252.47	3.804	CEP192	DIF	0.16888164743958284	1.88026
20230323_R1E309_Cent-C_100X_CEP1921to500_D2_010-2	20230331	2054.09	3.109	CEP192	DIF	0.15135656178648452	1.68514
20230323_R1E309_Cent-C_100X_CEP1921to500_D2_011-1	20230331	2174.43	2.95	CEP192	DIF	0.1356679253890795	1.51047
20230323_R1E309_Cent-C_100X_CEP1921to500_D2_011-2	20230331	2679.04	3.36	CEP192	DIF	0.12541791975716698	1.39635
20230323_R1E309_Cent-C_100X_CEP1921to500_D2_012-1	20230331	2399.79	4.556	CEP192	DIF	0.18984962875980188	2.11371
20230323_R1E309_Cent-C_100X_CEP1921to500_D2_013-1	20230331	2236.36	3.514	CEP192	DIF	0.15713068810631586	1.74943
20230323_R1E309_Cent-C_100X_CEP1921to500_D2_013-2	20230331	2065.03	4.863	CEP192	DIF	0.23549306087226865	2.62188
20230323_R1E309_Cent-C_100X_CEP1921to500_D2_014-1	20230331	2318.19	3.565	CEP192	DIF	0.15378403631115015	1.71217
20230323_R1E309_Cent-C_100X_CEP1921to500_D2_015-1	20230331	1980.35	3.417	CEP192	DIF	0.17254517002288985	1.92105
20230323_R1E309_Cent-C_100X_CEP1921to500_D2_015-2	20230331	2054.74	3.0860000000000003	CEP192	DIF	0.15018939145069035	1.67215
20230323_R1E309_Cent-C_100X_CEP1921to500_D2_016-1	20230331	2126.01	4.351	CEP192	DIF	0.20465605459250824	2.27856
20230323_R1E309_Cent-C_100X_CEP1921to500_D2_016-2	20230331	2268.26	3.337	CEP192	DIF	0.14711704379829135	1.63794
20230323_R1E309_Cent-C_100X_CEP1921to500_D2_017-1	20230331	1724.3470000000002	2.768	CEP192	DIF	0.16052453479491074	1.78721
20230323_R1E309_Cent-C_100X_CEP1921to500_D2_017-2	20230331	1738.35	1.651	CEP192	DIF	0.0949751	1.05741
20230323_R1E309_Cent-C_100X_CEP1921to500_D2_018-1	20230331	1859.79	2.904	CEP192	DIF	0.15614699755778352	1.73848
20230323_R1E309_Cent-C_100X_CEP1921to500_D2_018-2	20230331	1546.2679999999998	2.289	CEP192	DIF	0.1480338466553017	1.64815
20230323_R1E309_Cent-C_100X_CEP1921to500_D2_019-1	20230331	2004.02	3.235	CEP192	DIF	0.16142569577718366	1.79725
20230323_R1E309_Cent-C_100X_CEP1921to500_D2_020-1	20230331	2220.15	4.311	CEP192	DIF	0.1941757193419916	2.16187
20230323_R1E309_Cent-C_100X_CEP1921to500_D2_021-1	20230331	2181.7	3.525	CEP192	DIF	0.16157088148947726	1.79886
20230323_R1E309_Cent-C_100X_CEP1921to500_D2_022-1	20230331	1958.23	2.449	CEP192	DIF	0.12506166270221025	1.39239
20230323_R1E309_Cent-C_100X_CEP1921to500_D2_022-2	20230331	2015.26	2.6710000000000003	CEP192	DIF	0.13253846642425016	1.47563
20230323_R1E309_Cent-C_100X_CEP1921to500_D2_023-1	20230331	2353.94	3.217	CEP192	DIF	0.13666471815716316	1.52157
20230323_R1E309_Cent-C_100X_CEP1921to500_D2_023-2	20230331	2083.17	3.548	CEP192	DIF	0.17031718936314427	1.89624
20230323_R1E309_Cent-C_100X_CEP1921to500_D2_024-1	20230331	2283.57	3.906	CEP192	DIF	0.1710480392753624	1.90438
20230323_R1E309_Cent-C_100X_CEP1921to500_D2_024-2	20230331	2312.41	3.815	CEP192	DIF	0.16497967917398587	1.83682
20230323_R1E309_Cent-C_100X_CEP1921to500_D2_025-1	20230331	2325.12	3.986	CEP192	DIF	0.1714323070332835	1.90866
20230323_R1E309_Cent-C_100X_CEP1921to500_D2_026-1	20230331	1944.42	3.457	CEP192	DIF	0.17779044076806294	1.97945
20230323_R1E309_Cent-C_100X_CEP1921to500_D2_026-2	20230331	2057.71	3.616	CEP192	DIF	0.1757291593770168	1.9565
20220920_R1E309_PTMs_0X_gTub_D0_001-1	20220920	3317.81	7.5939999999999985	gTub	ESCs	0.22888578376351645	1.89978
20220920_R1E309_PTMs_0X_gTub_D0_002-1	20220920	3350.234000000001	9.734	gTub	ESCs	0.2905468692634604	2.41157
20220920_R1E309_PTMs_0X_gTub_D0_003-1	20220920	3468.94	8.75	gTub	ESCs	0.2522385813756256	2.09361
20220920_R1E309_PTMs_0X_gTub_D0_004-1	20220920	2731.05	6.2970000000000015	gTub	ESCs	0.2305709129136189	1.91376
20220920_R1E309_PTMs_0X_gTub_D0_005-1	20220920	2919.44	6.8279999999999985	gTub	ESCs	0.23388063045010715	1.94123
20220920_R1E309_PTMs_0X_gTub_D0_005-2	20220920	2865.08	8.812000000000003	gTub	ESCs	0.3075657975105739	2.55283
20220920_R1E309_PTMs_0X_gTub_D0_006-1	20220920	4041.19	7.5310000000000015	gTub	ESCs	0.18635609132759973	1.54677
20220920_R1E309_PTMs_100X_gTub_D0_007-1	20220920	3754.62	4.922	gTub	ESCs	0.13109165362719313	1.08807
20220920_R1E309_PTMs_100X_gTub_D0_008-1	20220920	2965.55	5.607	gTub	ESCs	0.189071	1.56931
20220920_R1E309_PTMs_100X_gTub_D0_009-1	20220920	2591.71	5.372000000000001	gTub	ESCs	0.20727635702928074	1.72041
20220920_R1E309_PTMs_100X_gTub_D0_010-1	20220920	3269.57	4.824	gTub	ESCs	0.14754251787546113	1.22462
20220920_R1E309_PTMs_100X_gTub_D0_011-1	20220920	3701.05	6.327000000000001	gTub	ESCs	0.1709516253103514	1.41892
20220920_R1E309_PTMs_100X_gTub_D0_012-1	20220920	3578.7	6.4689999999999985	gTub	ESCs	0.18076396456813928	1.50036
20220920_R1E309_PTMs_100X_gTub_D0_013-1	20220920	3401.69	5.689	gTub	ESCs	0.16724040109474994	1.38811
20220920_R1E309_PTMs_100X_gTub_D0_014-1	20220920	2542.95	4.598	gTub	ESCs	0.1808135508706224	1.50077
20220920_R1E309_PTMs_100X_gTub_D0_014-2	20220920	2650.01	5.502000000000002	gTub	ESCs	0.20762224976934007	1.72329
20220920_R1E309_PTMs_100X_gTub_D0_015-1	20220920	2883.08	6.734	gTub	ESCs	0.2335694116333106	1.93865
20220920_R1E309_PTMs_100X_gTub_D0_016-1	20220920	3265.71	5.113	gTub	ESCs	0.15656645148093554	1.29952
20220920_R1E309_PTMs_100X_gTub_D0_018-1	20220920	2062.61	4.894	gTub	ESCs	0.23727196389820285	1.96938
20220920_R1E309_PTMs_100X_gTub_D0_019-1	20220920	2478.95	3.632	gTub	ESCs	0.14651364488997354	1.21608
20220920_R1E309_PTMs_100X_gTub_D0_020-1	20220920	3480.17	6.687	gTub	ESCs	0.19214567555856435	1.59483
20220920_R1E309_PTMs_100X_gTub_D0_021-1	20220920	2967.32	7.247999999999998	gTub	ESCs	0.2442610614235014	2.02739
20220920_R1E309_PTMs_100X_gTub_D0_022-1	20220920	2240.42	5.783	gTub	ESCs	0.25812170596889145	2.14244
20220920_R1E309_PTMs_100X_gTub_D0_022-2	20220920	2208.88	4.349	gTub	ESCs	0.19688684280697533	1.63418
20220920_R1E309_PTMs_100X_gTub_D0_022-3	20220920	2270.75	5.705	gTub	ESCs	0.2512386882037601	2.08531
20220920_R1E309_PTMs_100X_gTub_D0_023-1	20220920	2384.69	3.85	gTub	ESCs	0.16144635808466756	1.34002
20220920_R1E309_PTMs_100X_gTub_D0_024-1	20220920	3194.74	7.451	gTub	ESCs	0.2332274090879497	1.93581
20220920_R1E309_PTMs_100X_gTub_D0_025-1	20220920	2634.7	4.427	gTub	ESCs	0.16802684785884378	1.39464
20220920_R1E309_PTMs_100X_gTub_D0_026-1	20220920	2809.4790000000007	4.505	gTub	ESCs	0.1603500150739692	1.33092
20220920_R1E309_PTMs_100X_gTub_D0_026-2	20220920	2802.42	4.006	gTub	ESCs	0.14294798277772985	1.18648
20220920_R1E309_PTMs_100X_gTub_D0_027-1	20220920	3829.92	5.502000000000002	gTub	ESCs	0.14365831566760778	1.19238
20220920_R1E309_PTMs_100X_gTub_D0_029-1	20220920	2922.04	4.629	gTub	ESCs	0.1584169394216909	1.31488
20220920_R1E309_PTMs_100X_gTub_D0_030-1	20220920	2641.31	4.739	gTub	ESCs	0.17941868195606114	1.48919
20220920_R1E309_PTMs_100X_gTub_D0_031-1	20220920	3558.95	9.134	gTub	ESCs	0.2566487306649433	2.13021
20220920_R1E309_PTMs_100X_gTub_D0_032-1	20220920	3480.22	5.58	gTub	ESCs	0.16033473755530905	1.33079
20220920_R1E309_PTMs_100X_gTub_D0_032-2	20220920	2884.2	6.391	gTub	ESCs	0.22158619099543894	1.83919
20221110_R1E309_Cent-C_100X_PCNTgTub_D0_001-1	20221110	2279.44	2.72	gTub	ESCs	0.11932765883520413	0.990432
20221110_R1E309_Cent-C_100X_PCNTgTub_D0_002-1	20221110	2822.22	5.581	gTub	ESCs	0.19775226435378132	1.64136
20221110_R1E309_Cent-C_100X_PCNTgTub_D0_003-1	20221110	2939.12	3.933	gTub	ESCs	0.13381574595898904	1.11068
20221110_R1E309_Cent-C_100X_PCNTgTub_D0_004-1	20221110	3164.45	8.208	gTub	ESCs	0.2593812392279995	2.15289
20221110_R1E309_Cent-C_100X_PCNTgTub_D0_005-1	20221110	2335.96	4.8660000000000005	gTub	ESCs	0.2083084506192104	1.72898
20221110_R1E309_Cent-C_100X_PCNTgTub_D0_006-1	20221110	3529.53	5.114	gTub	ESCs	0.14489201804775428	1.20262
20221110_R1E309_Cent-C_100X_PCNTgTub_D0_007-1	20221110	3151.27	5.86	gTub	ESCs	0.18595665496345604	1.54346
20221110_R1E309_Cent-C_100X_PCNTgTub_D0_007-2	20221110	3277.54	5.845	gTub	ESCs	0.17833480750672073	1.4802
20221110_R1E309_Cent-C_100X_PCNTgTub_D0_008-1	20221110	3272.09	3.7	gTub	ESCs	0.1130776779468272	0.938556
20221110_R1E309_Cent-C_100X_PCNTgTub_D0_009-1	20221110	3237.7	4.912	gTub	ESCs	0.15171258865472756	1.25923
20221110_R1E309_Cent-C_100X_PCNTgTub_D0_010-1	20221110	3941.56	3.871	gTub	ESCs	0.0982099	0.815152
20221110_R1E309_Cent-C_100X_PCNTgTub_D0_011-1	20221110	3750.5	6.0779999999999985	gTub	ESCs	0.16205856505379554	1.3451
20221110_R1E309_Cent-C_100X_PCNTgTub_D0_012-1	20221110	1870.39	2.798	gTub	ESCs	0.14959446960259626	1.24165
20221110_R1E309_Cent-C_100X_PCNTgTub_D0_013-1	20221110	3336.47	7.151	gTub	ESCs	0.21432806010177208	1.77894
20221110_R1E309_Cent-C_100X_PCNTgTub_D0_014-1	20221110	2560.61	3.062	gTub	ESCs	0.11958074101787344	0.992532
20221110_R1E309_Cent-C_100X_PCNTgTub_D0_015-1	20221110	2813.43	4.85	gTub	ESCs	0.17238713529902058	1.43083
20221110_R1E309_Cent-C_100X_PCNTgTub_D0_016-1	20221110	3128.19	3.093	gTub	ESCs	0.0988751	0.820674
20221110_R1E309_Cent-C_100X_PCNTgTub_D0_017-1	20221110	2987.97	5.425	gTub	ESCs	0.18156121223317612	1.50698
20221110_R1E309_Cent-C_100X_PCNTgTub_D0_018-1	20221110	2850.57	5.332000000000002	gTub	ESCs	0.18705017799936294	1.55254
20221110_R1E309_Cent-C_100X_PCNTgTub_D0_019-1	20221110	3734.84	6.0470000000000015	gTub	ESCs	0.16190778619282958	1.34385
20221110_R1E309_Cent-C_100X_PCNTgTub_D0_020-1	20221110	2852.93	5.487	gTub	ESCs	0.19232825143229693	1.59634
20221110_R1E309_Cent-C_100X_PCNTgTub_D0_021-1	20221110	3369.5840000000007	6.653	gTub	ESCs	0.19744277038352506	1.6388
20221110_R1E309_Cent-C_100X_PCNTgTub_D0_022-1	20221110	2398.96	4.695	gTub	ESCs	0.19570964442121214	1.62441
20221110_R1E309_Cent-C_100X_PCNTgTub_D0_023-1	20221110	3129.43	6.109	gTub	ESCs	0.19521120612660894	1.62027
20221110_R1E309_Cent-C_100X_PCNTgTub_D0_025-1	20221110	2425.72	3.855	gTub	ESCs	0.15892221468721593	1.31907
20221110_R1E309_Cent-C_100X_PCNTgTub_D0_026-1	20221110	2707.81	3.793	gTub	ESCs	0.14007640128103618	1.16265
20221110_R1E309_Cent-C_100X_PCNTgTub_D0_026-2	20221110	2820.7	4.663	gTub	ESCs	0.16531386768154654	1.37212
20221110_R1E309_Cent-C_100X_PCNTgTub_D0_027-1	20221110	2775.34	7.275	gTub	ESCs	0.2621305175771573	2.17571
20221110_R1E309_Cent-C_100X_PCNTgTub_D0_028-1	20221110	3164.24	5.379	gTub	ESCs	0.1699936414350889	1.41096
20221110_R1E309_Cent-C_100X_PCNTgTub_D0_029-1	20221110	2561.06	5.394	gTub	ESCs	0.21061558789628065	1.74813
20221110_R1E309_Cent-C_100X_PCNTgTub_D0_030-1	20221110	2472.36	4.85	gTub	ESCs	0.19616844600210728	1.62822
20221110_R1E309_Cent-C_100X_PCNTgTub_D0_030-2	20221110	3265.71	3.467	gTub	ESCs	0.1061636463461425	0.881169
20221111_R1E309_Astral_03_F_D0_003-1	20221111	3440.45	5.625	gTub	ESCs	0.16349591173022854	1.35703
20221111_R1E309_Astral_03_F_D0_004-1	20221111	3412.62	4.391	gTub	ESCs	0.12866927951357093	1.06797
20221111_R1E309_Astral_03_F_D0_006-1	20221111	3135.64	3.266	gTub	ESCs	0.10415733178638754	0.864517
20221111_R1E309_Astral_03_F_D0_008-1	20221111	3560.07	4.365	gTub	ESCs	0.12260991424047445	1.01767
20221111_R1E309_Astral_03_F_D0_008-2	20221111	3675.11	4.475	gTub	ESCs	0.121765	1.01066
20221111_R1E309_Astral_03_F_D0_009-1	20221111	3944.09	6.1560000000000015	gTub	ESCs	0.1560815914237273	1.29549
20221111_R1E309_Astral_03_F_D0_010-1	20221111	3700.6	4.099	gTub	ESCs	0.11076588162237563	0.919368
20221111_R1E309_Astral_03_F_D0_011-1	20221111	3164.38	4.57	gTub	ESCs	0.14441989341369446	1.1987
20221111_R1E309_Astral_03_F_D0_012-1	20221111	3200.25	5.81	gTub	ESCs	0.18154831653777048	1.50687
20221111_R1E309_Astral_03_F_D0_013-1	20221111	2921.93	4.0360000000000005	gTub	ESCs	0.13812797577489933	1.14648
20221111_R1E309_Astral_03_F_D0_015-1	20221111	3365.04	5.182	gTub	ESCs	0.15399528920624375	1.27818
20221111_R1E309_Astral_03_F_D0_016-1	20221111	4248.51	5.041	gTub	ESCs	0.11865330732265796	0.984835
20221111_R1E309_Astral_03_F_D0_018-1	20221111	3793.51	4.381	gTub	ESCs	0.11548659106042578	0.958551
20221111_R1E309_Astral_03_F_D0_019-1	20221111	3169.69	3.91	gTub	ESCs	0.1233558728595311	1.02387
20221111_R1E309_Astral_03_F_D0_021-1	20221111	3421.93	3.549	gTub	ESCs	0.10371337119304863	0.860832
20221111_R1E309_Astral_03_F_D0_022-1	20221111	3032.13	4.381	gTub	ESCs	0.1444857941540804	1.19925
20221111_R1E309_Astral_03_F_D0_023-1	20221111	2784.51	3.565	gTub	ESCs	0.12802970720162613	1.06266
20221111_R1E309_Astral_03_F_D0_024-1	20221111	3546.6	5.025	gTub	ESCs	0.14168507397793606	1.176
20221111_R1E309_Astral_03_F_D0_025-1	20221111	3725.46	6.0139999999999985	gTub	ESCs	0.16142990280921315	1.33988
20221111_R1E309_Astral_03_F_D0_028-1	20221111	2647.36	2.779	gTub	ESCs	0.10497258021015672	0.871283
20221111_R1E309_Astral_03_F_D0_028-2	20221111	3012.11	4.8210000000000015	gTub	ESCs	0.160054	1.32846
20221111_R1E309_Astral_03_F_D0_028-3	20221111	3128.96	3.91	gTub	ESCs	0.124962	1.0372
20221111_R1E309_Astral_03_F_D0_029-1	20221111	3317.79	5.872999999999998	gTub	ESCs	0.17701552962395425	1.46925
20221111_R1E309_Astral_03_F_D0_030-1	20221111	3507.32	5.417999999999998	gTub	ESCs	0.15447674637415873	1.28217
20230303_R1E309_Cent-C_100X_PCNTgTub_D0_002-1	20230303	2766.9040000000005	4.601	gTub	ESCs	0.1662869402046475	1.3802
20230303_R1E309_Cent-C_100X_PCNTgTub_D0_003-1	20230303	3476.4040000000005	4.9030000000000005	gTub	ESCs	0.1410365423581379	1.17062
20230303_R1E309_Cent-C_100X_PCNTgTub_D0_004-1	20230303	3002.22	4.174	gTub	ESCs	0.13903021925405326	1.15397
20230303_R1E309_Cent-C_100X_PCNTgTub_D0_005-1	20230303	3542.83	4.988	gTub	ESCs	0.14079136148464325	1.16858
20230303_R1E309_Cent-C_100X_PCNTgTub_D0_007-1	20230303	3044.109000000001	5.006	gTub	ESCs	0.16444877630860127	1.36494
20230303_R1E309_Cent-C_100X_PCNTgTub_D0_008-1	20230303	3144.544000000001	5.41	gTub	ESCs	0.1720440229171543	1.42798
20230303_R1E309_Cent-C_100X_PCNTgTub_D0_009-1	20230303	3893.38	4.47	gTub	ESCs	0.11481020870800758	0.952936
20230303_R1E309_Cent-C_100X_PCNTgTub_D0_010-1	20230303	2656.11	3.821	gTub	ESCs	0.14385726467891893	1.19403
20230303_R1E309_Cent-C_100X_PCNTgTub_D0_011-1	20230303	3412.83	4.88	gTub	ESCs	0.1429898354151833	1.18683
20230303_R1E309_Cent-C_100X_PCNTgTub_D0_012-1	20230303	3546.45	4.573	gTub	ESCs	0.12894573817839966	1.07026
20230303_R1E309_Cent-C_100X_PCNTgTub_D0_013-1	20230303	3343.19	4.675	gTub	ESCs	0.13983641980478534	1.16066
20230303_R1E309_Cent-C_100X_PCNTgTub_D0_014-1	20230303	3324.37	5.023	gTub	ESCs	0.15109647974982296	1.25412
20230303_R1E309_Cent-C_100X_PCNTgTub_D0_015-1	20230303	2885.9709999999995	3.343	gTub	ESCs	0.11583622981658515	0.961453
20230303_R1E309_Cent-C_100X_PCNTgTub_D0_016-1	20230303	3118.98	4.84	gTub	ESCs	0.15517888695057774	1.288
20230303_R1E309_Cent-C_100X_PCNTgTub_D0_017-1	20230303	3119.93	5.848	gTub	ESCs	0.1874403431363436	1.55577
20230303_R1E309_Cent-C_100X_PCNTgTub_D0_018-1	20230303	2548.5	4.003	gTub	ESCs	0.1570730344485532	1.30372
20230303_R1E309_Cent-C_100X_PCNTgTub_D0_019-1	20230303	3258.17	5.398	gTub	ESCs	0.16567572246032436	1.37513
20230303_R1E309_Cent-C_100X_PCNTgTub_D0_020-1	20230303	3331.99	4.863	gTub	ESCs	0.1459487735711171	1.21139
20230303_R1E309_Cent-C_100X_PCNTgTub_D0_022-1	20230303	2962.52	4.271	gTub	ESCs	0.14416765709498292	1.19661
20230303_R1E309_Cent-C_100X_PCNTgTub_D0_023-1	20230303	3328.38	5.82	gTub	ESCs	0.1748601044053029	1.45136
20230303_R1E309_Cent-C_100X_PCNTgTub_D0_024-1	20230303	3340.2	5.455	gTub	ESCs	0.1633134762508375	1.35552
20230303_R1E309_Cent-C_100X_PCNTgTub_D0_025-1	20230303	4043.58	5.324	gTub	ESCs	0.13166547176871196	1.09284
20230321_R1E309_Cent-C_100X_PCNTgTub_D0_001-1	20230321	3180.52	2.676	gTub	ESCs	0.0841371	0.698347
20230321_R1E309_Cent-C_100X_PCNTgTub_D0_001-2	20230321	2963.2290000000007	6.3039999999999985	gTub	ESCs	0.21274089852657352	1.76577
20230321_R1E309_Cent-C_100X_PCNTgTub_D0_002-1	20230321	2991.39	4.447	gTub	ESCs	0.14865978871389054	1.23389
20230321_R1E309_Cent-C_100X_PCNTgTub_D0_003-1	20230321	2807.04	5.045	gTub	ESCs	0.1797267512136454	1.49175
20230321_R1E309_Cent-C_100X_PCNTgTub_D0_004-1	20230321	2305.97	2.528	gTub	ESCs	0.10962843851895797	0.909927
20230321_R1E309_Cent-C_100X_PCNTgTub_D0_005-1	20230321	2604.93	4.573	gTub	ESCs	0.1755514727052586	1.4571
20230321_R1E309_Cent-C_100X_PCNTgTub_D0_006-1	20230321	3292.88	3.309	gTub	ESCs	0.1004896936567589	0.834075
20230321_R1E309_Cent-C_100X_PCNTgTub_D0_007-1	20230321	2957.0170000000007	5.472	gTub	ESCs	0.18505135411801826	1.53595
20230321_R1E309_Cent-C_100X_PCNTgTub_D0_008-1	20230321	3268.54	5.0680000000000005	gTub	ESCs	0.155054	1.28697
20230321_R1E309_Cent-C_100X_PCNTgTub_D0_008-2	20230321	2427.4	3.593	gTub	ESCs	0.14801869987426855	1.22857
20230321_R1E309_Cent-C_100X_PCNTgTub_D0_009-1	20230321	2686.24	4.066	gTub	ESCs	0.15136393197780834	1.25634
20230321_R1E309_Cent-C_100X_PCNTgTub_D0_010-1	20230321	2521.18	4.14	gTub	ESCs	0.1642084971947715	1.36295
20230321_R1E309_Cent-C_100X_PCNTgTub_D0_011-1	20230321	2712.8	4.02	gTub	ESCs	0.14818637570038334	1.22996
20230321_R1E309_Cent-C_100X_PCNTgTub_D0_012-1	20230321	2574.05	4.089	gTub	ESCs	0.1588545379601741	1.31851
20230321_R1E309_Cent-C_100X_PCNTgTub_D0_013-1	20230321	2469.56	5.7	gTub	ESCs	0.2308099729344937	1.91575
20230321_R1E309_Cent-C_100X_PCNTgTub_D0_014-1	20230321	2037.37	4.419	gTub	ESCs	0.2168978067258444	1.80027
20230321_R1E309_Cent-C_100X_PCNTgTub_D0_014-2	20230321	2510.62	5.057	gTub	ESCs	0.20142426913500686	1.67184
20230321_R1E309_Cent-C_100X_PCNTgTub_D0_015-1	20230321	2201.84	3.531	gTub	ESCs	0.16036587581295644	1.33105
20230321_R1E309_Cent-C_100X_PCNTgTub_D0_016-1	20230321	3319.06	4.106	gTub	ESCs	0.12370979958771434	1.0268
20230321_R1E309_Cent-C_100X_PCNTgTub_D0_017-1	20230321	3719.93	3.542	gTub	ESCs	0.0952168	0.790309
20230321_R1E309_Cent-C_100X_PCNTgTub_D0_018-1	20230321	2707.51	3.149	gTub	ESCs	0.11630612629316232	0.965353
20230321_R1E309_Cent-C_100X_PCNTgTub_D0_019-1	20230321	2803.04	3.388	gTub	ESCs	0.12086894353122828	1.00322
20230321_R1E309_Cent-C_100X_PCNTgTub_D0_020-1	20230321	2851.22	3.901	gTub	ESCs	0.13681872098169975	1.13561
20230321_R1E309_Cent-C_100X_PCNTgTub_D0_021-1	20230321	2877.93	3.0410000000000004	gTub	ESCs	0.10566618866122922	0.87704
20230321_R1E309_Cent-C_100X_PCNTgTub_D0_022-1	20230321	2866.97	4.465	gTub	ESCs	0.1557391172713809	1.29265
20230321_R1E309_Cent-C_100X_PCNTgTub_D0_023-1	20230321	3334.7	3.804	gTub	ESCs	0.11407319576777647	0.946819
20230321_R1E309_Cent-C_100X_PCNTgTub_D0_024-1	20230321	3044.93	3.975	gTub	ESCs	0.13054491582562353	1.08354
20230321_R1E309_Cent-C_100X_PCNTgTub_D0_025-1	20230321	3701.66	4.465	gTub	ESCs	0.12062162414788186	1.00117
20230321_R1E309_Cent-C_100X_PCNTgTub_D0_026-1	20230321	3285.59	3.656	gTub	ESCs	0.11127370653446927	0.923583
20230321_R1E309_Cent-C_100X_PCNTgTub_D0_027-1	20230321	2705.67	2.881	gTub	ESCs	0.10648005614873354	0.883795
20230321_R1E309_Cent-C_100X_PCNTgTub_D0_028-1	20230321	3134.73	4.556	gTub	ESCs	0.14533965648034314	1.20633
20230321_R1E309_Cent-C_100X_PCNTgTub_D0_029-1	20230321	2970.12	3.548	gTub	ESCs	0.11945625184125247	0.991499
20230323_R1E309_Cent-C_100X_CEP1921to500_D0_007-1	20230331	2552.22	2.944	gTub	ESCs	0.1153505575538159	0.957421
20230323_R1E309_Cent-C_100X_CEP1921to500_D0_008-1	20230331	2720.11	3.707	gTub	ESCs	0.1362811531289888	1.13115
20230323_R1E309_Cent-C_100X_CEP1921to500_D0_009-1	20230331	2236.89	2.386	gTub	ESCs	0.10666618981306593	0.88534
20230323_R1E309_Cent-C_100X_CEP1921to500_D0_009-2	20230331	2597.61	3.758	gTub	ESCs	0.14467139229083956	1.20079
20230323_R1E309_Cent-C_100X_CEP1921to500_D0_010-1	20230331	2390.53	2.563	gTub	ESCs	0.1072147629248589	0.889893
20230323_R1E309_Cent-C_100X_CEP1921to500_D0_011-1	20230331	3293.39	3.212	gTub	ESCs	0.0975286	0.809497
20230323_R1E309_Cent-C_100X_CEP1921to500_D0_011-2	20230331	3023.47	3.878	gTub	ESCs	0.12826339042674864	1.0646
20230323_R1E309_Cent-C_100X_CEP1921to500_D0_012-1	20230331	2609.14	3.838	gTub	ESCs	0.1470981084593677	1.22093
20230323_R1E309_Cent-C_100X_CEP1921to500_D0_012-2	20230331	2758.0490000000004	4.618	gTub	ESCs	0.16743719926658301	1.38975
20230323_R1E309_Cent-C_100X_CEP1921to500_D0_013-1	20230331	3118.53	2.91	gTub	ESCs	0.0933133	0.77451
20230323_R1E309_Cent-C_100X_CEP1921to500_D0_014-1	20230331	2181.05	4.487	gTub	ESCs	0.20572659957359984	1.70755
20230323_R1E309_Cent-C_100X_CEP1921to500_D0_015-1	20230331	3191.25	3.98	gTub	ESCs	0.12471602036819428	1.03516
20230323_R1E309_Cent-C_100X_CEP1921to500_D0_016-1	20230331	2494.82	4.299	gTub	ESCs	0.1723166955598088	1.43025
20230323_R1E309_Cent-C_100X_CEP1921to500_D0_017-1	20230331	2724.61	3.36	gTub	ESCs	0.1233203565573214	1.02357
20230323_R1E309_Cent-C_100X_CEP1921to500_D0_017-2	20230331	3204.95	3.935	gTub	ESCs	0.12277897973944026	1.01908
20230323_R1E309_Cent-C_100X_CEP1921to500_D0_018-1	20230331	2828.149000000001	4.47	gTub	ESCs	0.1580539073436371	1.31186
20230323_R1E309_Cent-C_100X_CEP1921to500_D0_018-2	20230331	2983.38	4.015	gTub	ESCs	0.13457903577053787	1.11702
20230323_R1E309_Cent-C_100X_CEP1921to500_D0_019-1	20230331	2622.67	3.457	gTub	ESCs	0.13181238792420086	1.09406
20230323_R1E309_Cent-C_100X_CEP1921to500_D0_019-2	20230331	2705.38	4.123	gTub	ESCs	0.1524	1.26494
20230323_R1E309_Cent-C_100X_CEP1921to500_D0_020-1	20230331	2888.89	5.444	gTub	ESCs	0.1884462770610273	1.56412
20230323_R1E309_Cent-C_100X_CEP1921to500_D0_021-1	20230331	2532.83	4.368	gTub	ESCs	0.17245531678004447	1.4314
20230323_R1E309_Cent-C_100X_CEP1921to500_D0_022-1	20230331	3004.62	3.895	gTub	ESCs	0.1296338268737746	1.07597
20230323_R1E309_Cent-C_100X_CEP1921to500_D0_022-2	20230331	2722.19	4.812	gTub	ESCs	0.17676937437527346	1.4672
20230323_R1E309_Cent-C_100X_CEP1921to500_D0_023-1	20230331	2702.3	2.585	gTub	ESCs	0.0956593	0.793982
20230323_R1E309_Cent-C_100X_CEP1921to500_D0_023-2	20230331	3041.51	6.093	gTub	ESCs	0.20032838994892666	1.66275
20230323_R1E309_Cent-C_100X_CEP1921to500_D0_024-1	20230331	3282.004000000001	5.176	gTub	ESCs	0.15770852198839488	1.309
20230323_R1E309_Cent-C_100X_CEP1921to500_D0_024-2	20230331	2586.13	2.745	gTub	ESCs	0.10614311494661333	0.880999
20230323_R1E309_Cent-C_100X_CEP1921to500_D0_025-1	20230331	3020.14	3.354	gTub	ESCs	0.11105441765798353	0.921763
20230323_R1E309_Cent-C_100X_CEP1921to500_D0_026-1	20230331	2771.31	4.271	gTub	ESCs	0.15411472977420082	1.27917
20230323_R1E309_Cent-C_100X_CEP1921to500_D0_026-2	20230331	2883.9040000000005	3.73	gTub	ESCs	0.1293385632808859	1.07352
20230323_R1E309_Cent-C_100X_CEP1921to500_D0_027-1	20230331	2892.32	4.049	gTub	ESCs	0.13999166757424414	1.16195
20230323_R1E309_Cent-C_100X_CEP1921to500_D0_028-1	20230331	2705.59	3.924	gTub	ESCs	0.14503300757579402	1.20379
20230323_R1E309_Cent-C_100X_CEP1921to500_D0_029-1	20230331	2393.19	3.724	gTub	ESCs	0.1556079448636425	1.29156
20230323_R1E309_Cent-C_100X_CEP1921to500_D0_030-1	20230331	2302.18	2.705	gTub	ESCs	0.11749743069389075	0.975241
20230323_R1E309_Cent-C_100X_CEP1921to500_D0_030-2	20230331	2100.01	3.195	gTub	ESCs	0.15214206020825605	1.26279
20230323_R1E309_Cent-C_100X_CEP1921to500_D0_031-1	20230331	2434.59	4.02	gTub	ESCs	0.16512034069008802	1.37052
20230323_R1E309_Cent-C_100X_CEP1921to500_D0_031-2	20230331	3238.47	5.136	gTub	ESCs	0.1585934588226721	1.31634
20230323_R1E309_Cent-C_100X_CEP1921to500_D0_032-1	20230331	2360.93	3.65	gTub	ESCs	0.15459976661788655	1.28319
20230323_R1E309_Cent-C_100X_CEP1921to500_D0_033-1	20230331	2604.49	3.941	gTub	ESCs	0.15131561265353294	1.25594
20230323_R1E309_Cent-C_100X_CEP1921to500_D0_033-2	20230331	2688.58	3.143	gTub	ESCs	0.11690181549300545	0.970297
20230323_R1E309_Cent-C_100X_CEP1921to500_D0_034-1	20230331	2713.37	4.197	gTub	ESCs	0.1546784994305974	1.28385
20230323_R1E309_Cent-C_100X_CEP1921to500_D0_035-1	20230331	3129.21	4.459	gTub	ESCs	0.14249612042408175	1.18273
20230323_R1E309_Cent-C_100X_CEP1921to500_D0_035-2	20230331	2582.56	2.768	gTub	ESCs	0.10718047208970943	0.889609
20230323_R1E309_Cent-C_100X_CEP1921to500_D0_035-3	20230331	2618.62	3.633	gTub	ESCs	0.1387369855313325	1.15153
20220920_R1E309_PTMs_100X_gTub_D2_001-1	20220920	1897.95	5.141	gTub	DIF	0.2708707749875787	2.24826
20220920_R1E309_PTMs_100X_gTub_D2_002-1	20220920	2229.3	5	gTub	DIF	0.22428595202882345	1.8616
20220920_R1E309_PTMs_100X_gTub_D2_003-1	20220920	2137.84	5.2189999999999985	gTub	DIF	0.2441244543568193	2.02626
20220920_R1E309_PTMs_100X_gTub_D2_004-1	20220920	2065.84	6.016	gTub	DIF	0.2912126956343267	2.4171
20220920_R1E309_PTMs_100X_gTub_D2_005-1	20220920	2442.09	8.297	gTub	DIF	0.3397494117753043	2.81995
20220920_R1E309_PTMs_100X_gTub_D2_006-1	20220920	2604.25	3.938	gTub	DIF	0.1512143611404435	1.25509
20220920_R1E309_PTMs_100X_gTub_D2_007-1	20220920	2044.94	5.516	gTub	DIF	0.2697392292578064	2.23886
20220920_R1E309_PTMs_100X_gTub_D2_008-1	20220920	2243.27	4.6560000000000015	gTub	DIF	0.20755452095293206	1.72272
20220920_R1E309_PTMs_100X_gTub_D2_009-1	20220920	2981.984000000001	5.859	gTub	DIF	0.19647992745769252	1.6308
20220920_R1E309_PTMs_100X_gTub_D2_010-1	20220920	2588.86	9.359	gTub	DIF	0.3615106114315226	3.00058
20220920_R1E309_PTMs_100X_gTub_D2_011-1	20220920	2162.08	4.875	gTub	DIF	0.2254775267127273	1.87149
20220920_R1E309_PTMs_100X_gTub_D2_012-1	20220920	1842.47	3.047	gTub	DIF	0.16537591677254812	1.37264
20220920_R1E309_PTMs_100X_gTub_D2_013-1	20220920	2528.44	6.1720000000000015	gTub	DIF	0.2441032764101789	2.02608
20220920_R1E309_PTMs_100X_gTub_D2_013-2	20220920	2114.7	6.391	gTub	DIF	0.3022173799346764	2.50844
20220920_R1E309_PTMs_100X_gTub_D2_014-1	20220920	2340.58	5.9689999999999985	gTub	DIF	0.25502247735388434	2.11671
20220920_R1E309_PTMs_100X_gTub_D2_017-1	20220920	2026.78	5.8439999999999985	gTub	DIF	0.2883389966651552	2.39324
20220920_R1E309_PTMs_100X_gTub_D2_019-1	20220920	1962.3	6.7029999999999985	gTub	DIF	0.3415894739685175	2.83523
20220920_R1E309_PTMs_100X_gTub_D2_020-1	20220920	1947.97	2.469	gTub	DIF	0.12674739690416015	1.05202
20220920_R1E309_PTMs_100X_gTub_D2_020-2	20220920	1725.77	4.5939999999999985	gTub	DIF	0.2662006320671516	2.20949
20220920_R1E309_PTMs_100X_gTub_D2_021-1	20220920	2422.88	4.422	gTub	DIF	0.1825104472991797	1.51486
20220920_R1E309_PTMs_100X_gTub_D2_021-2	20220920	1613.27	4.016	gTub	DIF	0.2489360093127853	2.06619
20220920_R1E309_PTMs_100X_gTub_D2_022-1	20220920	1485.66	4.484	gTub	DIF	0.3018195329201377	2.50513
20220920_R1E309_PTMs_100X_gTub_D2_023-1	20220920	2590.31	7.2189999999999985	gTub	DIF	0.2786922965264416	2.31317
20220920_R1E309_PTMs_100X_gTub_D2_024-1	20220920	1643.89	4.828	gTub	DIF	0.29369343831190753	2.43769
20220920_R1E309_PTMs_100X_gTub_D2_025-1	20220920	1962.58	5.6720000000000015	gTub	DIF	0.28900762160790555	2.39879
20220920_R1E309_PTMs_100X_gTub_D2_025-2	20220920	2603.11	5.734	gTub	DIF	0.22027506339534764	1.82831
20220920_R1E309_PTMs_100X_gTub_D2_026-1	20220920	2308.48	3.891	gTub	DIF	0.16855217536703745	1.399
20220920_R1E309_PTMs_100X_gTub_D2_026-2	20220920	2392.09	4.4689999999999985	gTub	DIF	0.18682376194246544	1.55066
20220920_R1E309_PTMs_100X_gTub_D2_027-1	20220920	2269.95	7.688	gTub	DIF	0.3386854265264523	2.81112
20220920_R1E309_PTMs_100X_gTub_D2_028-1	20220920	2528.23	3.406	gTub	DIF	0.13471854266654115	1.11818
20220920_R1E309_PTMs_100X_gTub_D2_029-1	20220920	2227.73	4.125	gTub	DIF	0.1851657334313702	1.53689
20220920_R1E309_PTMs_100X_gTub_D2_030-1	20220920	2199.08	4.328	gTub	DIF	0.19680975390595515	1.63354
20220920_R1E309_PTMs_100X_gTub_D2_031-1	20220920	2387.78	4.609	gTub	DIF	0.1930244021541339	1.60212
20220920_R1E309_PTMs_100X_gTub_D2_032-1	20220920	2642.78	5.391	gTub	DIF	0.20398966089131107	1.69314
20220920_R1E309_PTMs_100X_gTub_D2_033-1	20220920	2201.59	4.109	gTub	DIF	0.18663749992051207	1.54911
20220920_R1E309_PTMs_100X_gTub_D2_034-1	20220920	2728.609000000001	5.2029999999999985	gTub	DIF	0.1906832382360389	1.58269
20221110_R1E309_Cent-C_100X_PCNTgTub_D2_001-1	20221110	2385.86	5.689	gTub	DIF	0.23844671392849034	1.97913
20221110_R1E309_Cent-C_100X_PCNTgTub_D2_001-2	20221110	2296.76	5.192	gTub	DIF	0.22605806888414304	1.87631
20221110_R1E309_Cent-C_100X_PCNTgTub_D2_002-1	20221110	2085.47	4.788	gTub	DIF	0.2295886440891713	1.90561
20221110_R1E309_Cent-C_100X_PCNTgTub_D2_002-2	20221110	2616.08	5.565	gTub	DIF	0.21272301513945688	1.76562
20221110_R1E309_Cent-C_100X_PCNTgTub_D2_002-3	20221110	3266.05	8.394	gTub	DIF	0.2570073069804397	2.13319
20221110_R1E309_Cent-C_100X_PCNTgTub_D2_003-1	20221110	2548.95	6.0939999999999985	gTub	DIF	0.2390783674093893	1.98437
20221110_R1E309_Cent-C_100X_PCNTgTub_D2_004-1	20221110	3403.01	5.021	gTub	DIF	0.14754602254594906	1.22465
20221110_R1E309_Cent-C_100X_PCNTgTub_D2_005-1	20221110	1872.01	2.969	gTub	DIF	0.1585998342954914	1.31639
20221110_R1E309_Cent-C_100X_PCNTgTub_D2_006-1	20221110	1744.07	5.223	gTub	DIF	0.2994715814484723	2.48564
20221110_R1E309_Cent-C_100X_PCNTgTub_D2_007-1	20221110	2157.05	4.508	gTub	DIF	0.2089888380118616	1.73463
20221110_R1E309_Cent-C_100X_PCNTgTub_D2_008-1	20221110	2044.87	4.415	gTub	DIF	0.2159065679609324	1.79205
20221110_R1E309_Cent-C_100X_PCNTgTub_D2_009-1	20221110	2312.56	5.207999999999998	gTub	DIF	0.225205	1.86922
20221110_R1E309_Cent-C_100X_PCNTgTub_D2_010-1	20221110	2179.2670000000007	5.534	gTub	DIF	0.2539385949495862	2.10772
20221110_R1E309_Cent-C_100X_PCNTgTub_D2_011-1	20221110	2303.32	3.544	gTub	DIF	0.15386518995447865	1.2771
20221110_R1E309_Cent-C_100X_PCNTgTub_D2_012-1	20221110	2283.96	4.29	gTub	DIF	0.18783157856022936	1.55902
20221110_R1E309_Cent-C_100X_PCNTgTub_D2_013-1	20221110	2390.61	5.192	gTub	DIF	0.2171826078226733	1.80264
20221110_R1E309_Cent-C_100X_PCNTgTub_D2_014-1	20221110	2198.05	4.057	gTub	DIF	0.18457310928575166	1.53198
20221110_R1E309_Cent-C_100X_PCNTgTub_D2_015-1	20221110	2106.0660000000007	4.819	gTub	DIF	0.2288152413077273	1.89919
20221110_R1E309_Cent-C_100X_PCNTgTub_D2_015-2	20221110	2136.1	5.114	gTub	DIF	0.23940837948053906	1.98711
20221110_R1E309_Cent-C_100X_PCNTgTub_D2_016-1	20221110	2253.51	4.104	gTub	DIF	0.18211598001161744	1.51158
20221110_R1E309_Cent-C_100X_PCNTgTub_D2_017-1	20221110	2782.47	5.487	gTub	DIF	0.1971988916322548	1.63677
20221110_R1E309_Cent-C_100X_PCNTgTub_D2_018-1	20221110	2751.88	5.752000000000002	gTub	DIF	0.20902089409486907	1.73489
20221110_R1E309_Cent-C_100X_PCNTgTub_D2_018-2	20221110	2603.53	5.7360000000000015	gTub	DIF	0.22031600905385107	1.82865
20221110_R1E309_Cent-C_100X_PCNTgTub_D2_019-1	20221110	3247.1220000000008	5.705	gTub	DIF	0.17569404537310268	1.45828
20221110_R1E309_Cent-C_100X_PCNTgTub_D2_020-2	20221110	2122.06	4.757	gTub	DIF	0.22416875661502825	1.86062
20221110_R1E309_Cent-C_100X_PCNTgTub_D2_021-1	20221110	2407.28	4.026	gTub	DIF	0.16724276662572138	1.38813
20221110_R1E309_Cent-C_100X_PCNTgTub_D2_022-1	20221110	2360.91	2.814	gTub	DIF	0.11919142973804993	0.989301
20221110_R1E309_Cent-C_100X_PCNTgTub_D2_023-1	20221110	2794.36	5.176	gTub	DIF	0.18523011692830066	1.53743
20221110_R1E309_Cent-C_100X_PCNTgTub_D2_024-1	20221110	3040.7	6.28	gTub	DIF	0.2065313228758764	1.71423
20221110_R1E309_Cent-C_100X_PCNTgTub_D2_025-1	20221110	1830.52	4.119	gTub	DIF	0.22501839644209806	1.86768
20221110_R1E309_Cent-C_100X_PCNTgTub_D2_025-2	20221110	1888.93	3.948	gTub	DIF	0.20900666248441585	1.73478
20221110_R1E309_Cent-C_100X_PCNTgTub_D2_027-1	20221110	2791.8	6.42	gTub	DIF	0.22995941323814015	1.90869
20221110_R1E309_Cent-C_100X_PCNTgTub_D2_028-1	20221110	2219.56	4.182	gTub	DIF	0.18841580692380785	1.56387
20221111_R1E309_Astral_03_F_D2_001-1	20221111	2439.8	6.046	gTub	DIF	0.2478077051555561	2.05683
20221111_R1E309_Astral_03_F_D2_002-1	20221111	2011.08	4.978	gTub	DIF	0.2475281987226789	2.05451
20221111_R1E309_Astral_03_F_D2_003-1	20221111	1895.34	3.439	gTub	DIF	0.18144540070995327	1.50602
20221111_R1E309_Astral_03_F_D2_004-1	20221111	2116.5460000000007	4.381	gTub	DIF	0.20698817790872487	1.71802
20221111_R1E309_Astral_03_F_D2_005-1	20221111	2627.74	4.632	gTub	DIF	0.1762733485124272	1.46309
20221111_R1E309_Astral_03_F_D2_006-1	20221111	2006.41	5.471	gTub	DIF	0.2726753936747881	2.26323
20221111_R1E309_Astral_03_F_D2_006-2	20221111	2259.9	5.689	gTub	DIF	0.2517365797277935	2.08944
20221111_R1E309_Astral_03_F_D2_007-1	20221111	2157.06	5.067	gTub	DIF	0.2349034981011156	1.94972
20221111_R1E309_Astral_03_F_D2_008-1	20221111	2704.379000000001	4.243	gTub	DIF	0.15689368982675875	1.30223
20221111_R1E309_Astral_03_F_D2_009-1	20221111	2783.03	5.735	gTub	DIF	0.20607073238652188	1.71041
20221111_R1E309_Astral_03_F_D2_010-1	20221111	2335.28	3.1860000000000004	gTub	DIF	0.13642874424320806	1.13237
20221111_R1E309_Astral_03_F_D2_011-1	20221111	2624.9240000000004	5.331	gTub	DIF	0.20309159427091986	1.68568
20221111_R1E309_Astral_03_F_D2_012-1	20221111	2049.24	3.4160000000000004	gTub	DIF	0.16669594581405792	1.38359
20221111_R1E309_Astral_03_F_D2_013-1	20221111	2624.859000000001	6.737	gTub	DIF	0.2566614054316822	2.13032
20221111_R1E309_Astral_03_F_D2_014-1	20221111	2742.12	3.494	gTub	DIF	0.1274198001033508	1.0576
20221111_R1E309_Astral_03_F_D2_015-1	20221111	2586.457000000001	3.901	gTub	DIF	0.15082408097254274	1.25186
20221111_R1E309_Astral_03_F_D2_016-1	20221111	3433.88	5.9689999999999985	gTub	DIF	0.17382659043030596	1.44278
20221111_R1E309_Astral_03_F_D2_017-1	20221111	2705.94	4.277	gTub	DIF	0.15805967611994354	1.31191
20221111_R1E309_Astral_03_F_D2_018-1	20221111	2334.55	4.857	gTub	DIF	0.2080486603413934	1.72683
20221111_R1E309_Astral_03_F_D2_019-1	20221111	2797.2	4.6530000000000005	gTub	DIF	0.16634461900361255	1.38068
20221111_R1E309_Astral_03_F_D2_020-1	20221111	2624.3	5.421	gTub	DIF	0.20657	1.71455
20221111_R1E309_Astral_03_F_D2_021-1	20221111	2367.37	7.646	gTub	DIF	0.322974	2.68072
20221111_R1E309_Astral_03_F_D2_021-2	20221111	2186.22	4.841	gTub	DIF	0.22143212288956798	1.83791
20221111_R1E309_Astral_03_F_D2_022-1	20221111	2552.58	5.437	gTub	DIF	0.2129998464301273	1.76792
20221111_R1E309_Astral_03_F_D2_023-1	20221111	2578.83	7.145	gTub	DIF	0.2770639519440428	2.29966
20221111_R1E309_Astral_03_F_D2_024-1	20221111	2612.48	4.481	gTub	DIF	0.17152271288376342	1.42366
20221111_R1E309_Astral_03_F_D2_025-1	20221111	2872.47	4.293	gTub	DIF	0.1494531019090519	1.24048
20221111_R1E309_Astral_03_F_D2_026-1	20221111	2458.34	5.891	gTub	DIF	0.23963305349703176	1.98898
20221111_R1E309_Astral_03_F_D2_027-1	20221111	1859.67	4.042	gTub	DIF	0.2173498057456276	1.80403
20221111_R1E309_Astral_03_F_D2_028-1	20221111	2325.53	4.841	gTub	DIF	0.20816795856077291	1.72782
20221111_R1E309_Astral_03_F_D2_028-2	20221111	2219.36	6.2360000000000015	gTub	DIF	0.28098177808837776	2.33218
20221111_R1E309_Astral_03_F_D2_029-1	20221111	1833.32	5.734	gTub	DIF	0.3127655698235225	2.59599
20221111_R1E309_Astral_03_F_D2_030-1	20221111	3128.9709999999995	5.405	gTub	DIF	0.1727404951979421	1.43376
20230303_R1E309_Cent-C_100X_PCNTgTub_D2_001-1	20230303	2639.45	4.003	gTub	DIF	0.15166009649719356	1.25879
20230303_R1E309_Cent-C_100X_PCNTgTub_D2_002-1	20230303	2202.16	3.445	gTub	DIF	0.1564373871278141	1.29845
20230303_R1E309_Cent-C_100X_PCNTgTub_D2_003-1	20230303	2484.2	3.0010000000000003	gTub	DIF	0.1208035266095832	1.00268
20230303_R1E309_Cent-C_100X_PCNTgTub_D2_004-1	20230303	2388.46	4.84	gTub	DIF	0.2026413716643723	1.68194
20230303_R1E309_Cent-C_100X_PCNTgTub_D2_005-1	20230303	2515.39	5.535	gTub	DIF	0.22004513807583945	1.8264
20230303_R1E309_Cent-C_100X_PCNTgTub_D2_006-1	20230303	2572.41	3.696	gTub	DIF	0.14367866360183282	1.19255
20230303_R1E309_Cent-C_100X_PCNTgTub_D2_007-1	20230303	2545.2	5.569	gTub	DIF	0.21880410922682272	1.8161
20230303_R1E309_Cent-C_100X_PCNTgTub_D2_008-1	20230303	2275.7270000000008	4.129	gTub	DIF	0.1814365255586456	1.50594
20230303_R1E309_Cent-C_100X_PCNTgTub_D2_010-1	20230303	2189.8	5.444	gTub	DIF	0.24860695167873625	2.06346
20230303_R1E309_Cent-C_100X_PCNTgTub_D2_011-1	20230303	2143.06	5.461	gTub	DIF	0.2548230190904951	2.11506
20230303_R1E309_Cent-C_100X_PCNTgTub_D2_012-1	20230303	2482.33	4.96	gTub	DIF	0.19981219265279287	1.65846
20230303_R1E309_Cent-C_100X_PCNTgTub_D2_013-1	20230303	2647.35	4.88	gTub	DIF	0.1843354875654759	1.53
20230303_R1E309_Cent-C_100X_PCNTgTub_D2_013-2	20230303	2810.88	4.567	gTub	DIF	0.1624759816953926	1.34857
20230321_R1E309_Cent-C_100X_PCNTgTub_D2_001-1	20230321	2139.457000000001	3.832	gTub	DIF	0.17911086785104816	1.48664
20230321_R1E309_Cent-C_100X_PCNTgTub_D2_002-1	20230321	2535.63	5.08	gTub	DIF	0.20034500356125076	1.66288
20230321_R1E309_Cent-C_100X_PCNTgTub_D2_002-2	20230321	2440.68	5	gTub	DIF	0.20486085645768531	1.70037
20230321_R1E309_Cent-C_100X_PCNTgTub_D2_003-1	20230321	1709.08	3.918	gTub	DIF	0.2292461441243242	1.90277
20230321_R1E309_Cent-C_100X_PCNTgTub_D2_004-1	20230321	2256.37	4.988	gTub	DIF	0.22106293690177725	1.83484
20230321_R1E309_Cent-C_100X_PCNTgTub_D2_004-2	20230321	2374.29	5.7970000000000015	gTub	DIF	0.24415678934453786	2.02653
20230321_R1E309_Cent-C_100X_PCNTgTub_D2_005-1	20230321	2072.69	3.2910000000000004	gTub	DIF	0.1587793242398277	1.31788
20230321_R1E309_Cent-C_100X_PCNTgTub_D2_006-1	20230321	1986.69	5.165	gTub	DIF	0.2599795137149889	2.15786
20230321_R1E309_Cent-C_100X_PCNTgTub_D2_008-1	20230321	2086.24	3.519	gTub	DIF	0.16867698572932305	1.40004
20230321_R1E309_Cent-C_100X_PCNTgTub_D2_008-2	20230321	2094.55	3.457	gTub	DIF	0.16504699088827934	1.36991
20230321_R1E309_Cent-C_100X_PCNTgTub_D2_009-1	20230321	2524.06	5.3870000000000005	gTub	DIF	0.21342598828870948	1.77146
20230321_R1E309_Cent-C_100X_PCNTgTub_D2_010-1	20230321	2038.22	3.855	gTub	DIF	0.18913515436225148	1.56984
20230321_R1E309_Cent-C_100X_PCNTgTub_D2_011-1	20230321	2629.24	4.715	gTub	DIF	0.1793294561658335	1.48845
20230321_R1E309_Cent-C_100X_PCNTgTub_D2_012-1	20230321	2833.39	4.168	gTub	DIF	0.1471030441295015	1.22097
20230321_R1E309_Cent-C_100X_PCNTgTub_D2_013-1	20230321	2110.08	4.117	gTub	DIF	0.19511117830185504	1.61944
20230321_R1E309_Cent-C_100X_PCNTgTub_D2_014-1	20230321	2105.91	4.271	gTub	DIF	0.20281018657017635	1.68335
20230321_R1E309_Cent-C_100X_PCNTgTub_D2_015-1	20230321	2212.81	4.988	gTub	DIF	0.22541494788522096	1.87097
20230321_R1E309_Cent-C_100X_PCNTgTub_D2_016-1	20230321	2088.2	3.018	gTub	DIF	0.14452638636145965	1.19958
20230321_R1E309_Cent-C_100X_PCNTgTub_D2_016-2	20230321	2071.33	3.81	gTub	DIF	0.1839400538881596	1.52672
20230321_R1E309_Cent-C_100X_PCNTgTub_D2_017-1	20230321	2062.28	4.681	gTub	DIF	0.226981	1.88397
20230321_R1E309_Cent-C_100X_PCNTgTub_D2_017-2	20230321	2009.08	3.645	gTub	DIF	0.1814263244868298	1.50586
20230321_R1E309_Cent-C_100X_PCNTgTub_D2_018-1	20230321	2456.86	4.635	gTub	DIF	0.1886550543070132	1.56586
20230321_R1E309_Cent-C_100X_PCNTgTub_D2_019-1	20230321	2209.9210000000007	5.5520000000000005	gTub	DIF	0.2512307001019493	2.08524
20230321_R1E309_Cent-C_100X_PCNTgTub_D2_020-1	20230321	2859.43	4.185	gTub	DIF	0.1463575846277324	1.21478
20230321_R1E309_Cent-C_100X_PCNTgTub_D2_020-2	20230321	2632.46	4.134	gTub	DIF	0.15703930389118625	1.30344
20230321_R1E309_Cent-C_100X_PCNTgTub_D2_021-1	20230321	2197.13	5.814	gTub	DIF	0.26461781295698805	2.19635
20230321_R1E309_Cent-C_100X_PCNTgTub_D2_021-2	20230321	2223.65	4.22	gTub	DIF	0.18977798224631476	1.57518
20230323_R1E309_Cent-C_100X_CEP1921to500_D2_001-1	20230331	2372.35	4.709	gTub	DIF	0.19849549770564665	1.64753
20230323_R1E309_Cent-C_100X_CEP1921to500_D2_002-1	20230331	2089.78	4.311	gTub	DIF	0.20628985471184025	1.71223
20230323_R1E309_Cent-C_100X_CEP1921to500_D2_002-2	20230331	2071.34	3.0580000000000003	gTub	DIF	0.1476339701033969	1.22538
20230323_R1E309_Cent-C_100X_CEP1921to500_D2_003-1	20230331	1784.98	4.214	gTub	DIF	0.2360806797599753	1.95949
20230323_R1E309_Cent-C_100X_CEP1921to500_D2_003-2	20230331	2336.86	4.499	gTub	DIF	0.19252346526832184	1.59796
20230323_R1E309_Cent-C_100X_CEP1921to500_D2_004-1	20230331	2193.06	3.451	gTub	DIF	0.15736010750280774	1.3061
20230323_R1E309_Cent-C_100X_CEP1921to500_D2_004-2	20230331	2380.85	3.758	gTub	DIF	0.15784252205301125	1.31011
20230323_R1E309_Cent-C_100X_CEP1921to500_D2_005-1	20230331	2199.81	3.178	gTub	DIF	0.14446721916968167	1.19909
20230323_R1E309_Cent-C_100X_CEP1921to500_D2_005-2	20230331	2276.84	4.806	gTub	DIF	0.2110822113826281	1.752
20230323_R1E309_Cent-C_100X_CEP1921to500_D2_006-1	20230331	2302.92	3.952	gTub	DIF	0.17160829364819172	1.42437
20230323_R1E309_Cent-C_100X_CEP1921to500_D2_006-2	20230331	1816.25	3.479	gTub	DIF	0.1915489421587164	1.58988
20230323_R1E309_Cent-C_100X_CEP1921to500_D2_007-1	20230331	2051.53	3.132	gTub	DIF	0.15266676967936565	1.26715
20230323_R1E309_Cent-C_100X_CEP1921to500_D2_008-1	20230331	2001.1	4.1	gTub	DIF	0.20488772152860232	1.70059
20230323_R1E309_Cent-C_100X_CEP1921to500_D2_008-2	20230331	2182.43	3.787	gTub	DIF	0.17352233384102478	1.44025
20230323_R1E309_Cent-C_100X_CEP1921to500_D2_009-1	20230331	2822.66	4.573	gTub	DIF	0.16201035973527092	1.3447
20230323_R1E309_Cent-C_100X_CEP1921to500_D2_009-2	20230331	1959.56	3.269	gTub	DIF	0.16682316438384126	1.38465
20230323_R1E309_Cent-C_100X_CEP1921to500_D2_010-1	20230331	2252.47	3.861	gTub	DIF	0.17141220840279428	1.42274
20230323_R1E309_Cent-C_100X_CEP1921to500_D2_010-2	20230331	2054.09	3.132	gTub	DIF	0.15247627903353794	1.26557
20230323_R1E309_Cent-C_100X_CEP1921to500_D2_011-1	20230331	2174.43	4.465	gTub	DIF	0.20534145317364064	1.70436
20230323_R1E309_Cent-C_100X_CEP1921to500_D2_011-2	20230331	2679.04	4.26	gTub	DIF	0.1590120054064082	1.31982
20230323_R1E309_Cent-C_100X_CEP1921to500_D2_012-1	20230331	2399.79	4.168	gTub	DIF	0.17368157433513046	1.44157
20230323_R1E309_Cent-C_100X_CEP1921to500_D2_013-1	20230331	2236.36	3.633	gTub	DIF	0.16245184686688832	1.34837
20230323_R1E309_Cent-C_100X_CEP1921to500_D2_013-2	20230331	2065.03	4.647	gTub	DIF	0.22503315934061946	1.8678
20230323_R1E309_Cent-C_100X_CEP1921to500_D2_014-1	20230331	2318.19	4.533	gTub	DIF	0.1955408237302788	1.62301
20230323_R1E309_Cent-C_100X_CEP1921to500_D2_015-1	20230331	1980.35	3.303	gTub	DIF	0.16678861474556786	1.38436
20230323_R1E309_Cent-C_100X_CEP1921to500_D2_015-2	20230331	2054.74	4.487	gTub	DIF	0.218373	1.81252
20230323_R1E309_Cent-C_100X_CEP1921to500_D2_016-1	20230331	2126.01	3.958	gTub	DIF	0.1861706881354051	1.54524
20230323_R1E309_Cent-C_100X_CEP1921to500_D2_016-2	20230331	2268.26	3.553	gTub	DIF	0.15663975325601714	1.30013
20230323_R1E309_Cent-C_100X_CEP1921to500_D2_017-1	20230331	1724.3470000000002	3.365	gTub	DIF	0.19514633655522928	1.61973
20230323_R1E309_Cent-C_100X_CEP1921to500_D2_017-2	20230331	1738.35	2.056	gTub	DIF	0.1182730750424253	0.981679
20230323_R1E309_Cent-C_100X_CEP1921to500_D2_018-1	20230331	1859.79	2.9730000000000003	gTub	DIF	0.15985710183859864	1.32683
20230323_R1E309_Cent-C_100X_CEP1921to500_D2_018-2	20230331	1546.2679999999998	2.899	gTub	DIF	0.187484	1.55613
20230323_R1E309_Cent-C_100X_CEP1921to500_D2_019-1	20230331	2004.02	4.231	gTub	DIF	0.2111258481710244	1.75237
20230323_R1E309_Cent-C_100X_CEP1921to500_D2_020-1	20230331	2220.15	5.256	gTub	DIF	0.23674033422906696	1.96497
20230323_R1E309_Cent-C_100X_CEP1921to500_D2_021-1	20230331	2181.7	4.174	gTub	DIF	0.19131825796796545	1.58796
20230323_R1E309_Cent-C_100X_CEP1921to500_D2_022-1	20230331	1958.23	2.978	gTub	DIF	0.1520757989086085	1.26224
20230323_R1E309_Cent-C_100X_CEP1921to500_D2_022-2	20230331	2015.26	3.65	gTub	DIF	0.18111770964002727	1.5033
20230323_R1E309_Cent-C_100X_CEP1921to500_D2_023-1	20230331	2353.94	5.114	gTub	DIF	0.21725314537013748	1.80322
20230323_R1E309_Cent-C_100X_CEP1921to500_D2_023-2	20230331	2083.17	4.311	gTub	DIF	0.20694402574535373	1.71766
20230323_R1E309_Cent-C_100X_CEP1921to500_D2_024-1	20230331	2283.57	4.482	gTub	DIF	0.1962717132698859	1.62908
20230323_R1E309_Cent-C_100X_CEP1921to500_D2_024-2	20230331	2312.41	4.761	gTub	DIF	0.2058894502090031	1.7089
20230323_R1E309_Cent-C_100X_CEP1921to500_D2_025-1	20230331	2325.12	4.88	gTub	DIF	0.2098820015861574	1.74204
20230323_R1E309_Cent-C_100X_CEP1921to500_D2_026-1	20230331	1944.42	4.39	gTub	DIF	0.22577380242169398	1.87395
20230323_R1E309_Cent-C_100X_CEP1921to500_D2_026-2	20230331	2057.71	3.69	gTub	DIF	0.17932538664302874	1.48842
20221110_R1E309_Cent-C_100X_PCNTgTub_D0_030-2	20221110	3265.71	5.207999999999998	Pericentrin	ESCs	0.1594751284022815	0.897288
20221110_R1E309_Cent-C_100X_PCNTgTub_D0_030-1	20221110	2472.36	4.85	Pericentrin	ESCs	0.19616844600210728	1.10374
20221110_R1E309_Cent-C_100X_PCNTgTub_D0_029-1	20221110	2561.06	8.254	Pericentrin	ESCs	0.3222879240815536	1.81336
20221110_R1E309_Cent-C_100X_PCNTgTub_D0_028-1	20221110	3164.24	5.254	Pericentrin	ESCs	0.16604324076965182	0.934244
20221110_R1E309_Cent-C_100X_PCNTgTub_D0_027-1	20221110	2775.34	6.684	Pericentrin	ESCs	0.24083579099460065	1.35507
20221110_R1E309_Cent-C_100X_PCNTgTub_D0_026-2	20221110	2820.7	5.767	Pericentrin	ESCs	0.20445315782103346	1.15036
20221110_R1E309_Cent-C_100X_PCNTgTub_D0_026-1	20221110	2707.81	4.9430000000000005	Pericentrin	ESCs	0.18254617757241284	1.0271
20221110_R1E309_Cent-C_100X_PCNTgTub_D0_025-1	20221110	2425.72	3.731	Pericentrin	ESCs	0.15381031984383986	0.865415
20221110_R1E309_Cent-C_100X_PCNTgTub_D0_023-1	20221110	3129.43	6.824	Pericentrin	ESCs	0.21805881005205105	1.22691
20221110_R1E309_Cent-C_100X_PCNTgTub_D0_022-1	20221110	2398.96	6.933	Pericentrin	ESCs	0.28899999249675484	1.62606
20221110_R1E309_Cent-C_100X_PCNTgTub_D0_021-1	20221110	3369.5840000000007	5.099	Pericentrin	ESCs	0.15132431777928668	0.851428
20221110_R1E309_Cent-C_100X_PCNTgTub_D0_020-1	20221110	2852.93	4.928	Pericentrin	ESCs	0.17273439457961712	0.971892
20221110_R1E309_Cent-C_100X_PCNTgTub_D0_019-1	20221110	3734.84	5.752000000000002	Pericentrin	ESCs	0.15400919235673158	0.866534
20221110_R1E309_Cent-C_100X_PCNTgTub_D0_018-1	20221110	2850.57	5.985	Pericentrin	ESCs	0.2099578610889324	1.18133
20221110_R1E309_Cent-C_100X_PCNTgTub_D0_017-1	20221110	2987.97	7.244	Pericentrin	ESCs	0.2424386030261987	1.36408
20221110_R1E309_Cent-C_100X_PCNTgTub_D0_016-1	20221110	3128.19	4.337	Pericentrin	ESCs	0.1386425624035384	0.780074
20221110_R1E309_Cent-C_100X_PCNTgTub_D0_015-1	20221110	2813.43	4.306	Pericentrin	ESCs	0.15305134115414076	0.861145
20221110_R1E309_Cent-C_100X_PCNTgTub_D0_014-1	20221110	2560.61	4.586	Pericentrin	ESCs	0.17909773948659952	1.0077
20221110_R1E309_Cent-C_100X_PCNTgTub_D0_013-1	20221110	3336.47	6.622000000000001	Pericentrin	ESCs	0.19847299874058666	1.11671
20221110_R1E309_Cent-C_100X_PCNTgTub_D0_012-1	20221110	1870.39	2.7510000000000003	Pericentrin	ESCs	0.14708162468789931	0.827556
20221110_R1E309_Cent-C_100X_PCNTgTub_D0_011-1	20221110	3750.5	7.353	Pericentrin	ESCs	0.19605406858186225	1.1031
20221110_R1E309_Cent-C_100X_PCNTgTub_D0_010-1	20221110	3941.56	6.638	Pericentrin	ESCs	0.1684105625237533	0.947564
20221110_R1E309_Cent-C_100X_PCNTgTub_D0_009-1	20221110	3237.7	5.441	Pericentrin	ESCs	0.16805134260390325	0.945543
20221110_R1E309_Cent-C_100X_PCNTgTub_D0_008-1	20221110	3272.09	5.223	Pericentrin	ESCs	0.1596228951125077	0.89812
20221110_R1E309_Cent-C_100X_PCNTgTub_D0_007-2	20221110	3277.54	6.731	Pericentrin	ESCs	0.20536725223742294	1.1555
20221110_R1E309_Cent-C_100X_PCNTgTub_D0_007-1	20221110	3151.27	6.513	Pericentrin	ESCs	0.20667844603702887	1.16288
20221110_R1E309_Cent-C_100X_PCNTgTub_D0_006-1	20221110	3529.53	4.99	Pericentrin	ESCs	0.14137879743024911	0.795469
20221110_R1E309_Cent-C_100X_PCNTgTub_D0_005-1	20221110	2335.96	4.461	Pericentrin	ESCs	0.1909708175528766	1.0745
20221110_R1E309_Cent-C_100X_PCNTgTub_D0_004-1	20221110	3164.45	6.871	Pericentrin	ESCs	0.21713066456330224	1.22169
20221110_R1E309_Cent-C_100X_PCNTgTub_D0_003-1	20221110	2939.12	5.689	Pericentrin	ESCs	0.19356160151555774	1.08908
20221110_R1E309_Cent-C_100X_PCNTgTub_D0_002-1	20221110	2822.22	6.109	Pericentrin	ESCs	0.216461	1.21792
20221110_R1E309_Cent-C_100X_PCNTgTub_D0_001-1	20221110	2279.44	3.917	Pericentrin	ESCs	0.17184060281525532	0.966863
20230303_R1E309_Cent-C_100X_PCNTgTub_D0_002-1	20230303	2766.9040000000005	5.7570000000000014	Pericentrin	ESCs	0.20806648875421768	1.17069
20230303_R1E309_Cent-C_100X_PCNTgTub_D0_003-1	20230303	3476.4040000000005	4.96	Pericentrin	ESCs	0.14267616767211175	0.802769
20230303_R1E309_Cent-C_100X_PCNTgTub_D0_004-1	20230303	3002.22	4.909	Pericentrin	ESCs	0.1635120618874335	0.920002
20230303_R1E309_Cent-C_100X_PCNTgTub_D0_005-1	20230303	3542.83	5.148	Pericentrin	ESCs	0.145308	0.817574
20230303_R1E309_Cent-C_100X_PCNTgTub_D0_006-1	20230303	4462.56	7.693	Pericentrin	ESCs	0.17238995490701856	0.969954
20230303_R1E309_Cent-C_100X_PCNTgTub_D0_007-1	20230303	3044.109000000001	6.1789999999999985	Pericentrin	ESCs	0.20298221909925035	1.14208
20230303_R1E309_Cent-C_100X_PCNTgTub_D0_008-1	20230303	3144.544000000001	5.541	Pericentrin	ESCs	0.1762099687585863	0.991447
20230303_R1E309_Cent-C_100X_PCNTgTub_D0_009-1	20230303	3893.38	5.6720000000000015	Pericentrin	ESCs	0.14568311046796847	0.819687
20230303_R1E309_Cent-C_100X_PCNTgTub_D0_010-1	20230303	2656.11	4.63	Pericentrin	ESCs	0.17431539792289838	0.980787
20230303_R1E309_Cent-C_100X_PCNTgTub_D0_011-1	20230303	3412.83	5.074	Pericentrin	ESCs	0.14867426739685247	0.836517
20230303_R1E309_Cent-C_100X_PCNTgTub_D0_012-1	20230303	3546.45	4.8180000000000005	Pericentrin	ESCs	0.1358540491020183	0.764384
20230303_R1E309_Cent-C_100X_PCNTgTub_D0_013-1	20230303	3343.19	5.9910000000000005	Pericentrin	ESCs	0.17919999808566187	1.00827
20230303_R1E309_Cent-C_100X_PCNTgTub_D0_014-1	20230303	3324.37	6.337999999999999	Pericentrin	ESCs	0.19065289441655944	1.07271
20230303_R1E309_Cent-C_100X_PCNTgTub_D0_015-1	20230303	2885.9709999999995	4.721	Pericentrin	ESCs	0.16358445736287722	0.92041
20230303_R1E309_Cent-C_100X_PCNTgTub_D0_016-1	20230303	3118.98	5.49	Pericentrin	ESCs	0.17601902672699835	0.990373
20230303_R1E309_Cent-C_100X_PCNTgTub_D0_017-1	20230303	3119.93	6.589	Pericentrin	ESCs	0.21119090645098632	1.18827
20230303_R1E309_Cent-C_100X_PCNTgTub_D0_018-1	20230303	2548.5	5.393	Pericentrin	ESCs	0.21161500743968206	1.19065
20230303_R1E309_Cent-C_100X_PCNTgTub_D0_019-1	20230303	3258.17	5.689	Pericentrin	ESCs	0.1746071109812496	0.982429
20230303_R1E309_Cent-C_100X_PCNTgTub_D0_020-1	20230303	3331.99	4.476	Pericentrin	ESCs	0.13433409634059634	0.755832
20230303_R1E309_Cent-C_100X_PCNTgTub_D0_021-1	20230303	3552.8140000000008	5.7170000000000005	Pericentrin	ESCs	0.1609147002910932	0.905388
20230303_R1E309_Cent-C_100X_PCNTgTub_D0_022-1	20230303	2962.52	5.0680000000000005	Pericentrin	ESCs	0.17107040181628974	0.962529
20230303_R1E309_Cent-C_100X_PCNTgTub_D0_023-1	20230303	3328.38	5.097	Pericentrin	ESCs	0.1531377924662936	0.861631
20230303_R1E309_Cent-C_100X_PCNTgTub_D0_024-1	20230303	3340.2	5.0280000000000005	Pericentrin	ESCs	0.15052981825650066	0.846958
20230303_R1E309_Cent-C_100X_PCNTgTub_D0_025-1	20230303	4043.58	6.127000000000002	Pericentrin	ESCs	0.15152410697349702	0.852552
20230303_R1E309_Cent-C_100X_PCNTgTub_D0_026-1	20230303	3157.62	4.795	Pericentrin	ESCs	0.15185497422424118	0.854414
20230321_R1E309_Cent-C_100X_PCNTgTub_D0_001-1	20230321	3180.52	5.319	Pericentrin	ESCs	0.16723669888150436	0.940959
20230321_R1E309_Cent-C_100X_PCNTgTub_D0_001-2	20230321	2963.2290000000007	6.059	Pericentrin	ESCs	0.2044728908903092	1.15047
20230321_R1E309_Cent-C_100X_PCNTgTub_D0_002-1	20230321	2991.39	4.573	Pericentrin	ESCs	0.15287187177616854	0.860135
20230321_R1E309_Cent-C_100X_PCNTgTub_D0_003-1	20230321	2807.04	5.649	Pericentrin	ESCs	0.201244	1.1323
20230321_R1E309_Cent-C_100X_PCNTgTub_D0_004-1	20230321	2305.97	4.032	Pericentrin	ESCs	0.1748504209289709	0.983798
20230321_R1E309_Cent-C_100X_PCNTgTub_D0_005-1	20230321	2604.93	4.299	Pericentrin	ESCs	0.16503297204458922	0.92856
20230321_R1E309_Cent-C_100X_PCNTgTub_D0_006-1	20230321	3292.88	5.102	Pericentrin	ESCs	0.15494059142846298	0.871775
20230321_R1E309_Cent-C_100X_PCNTgTub_D0_007-1	20230321	2957.0170000000007	6.1389999999999985	Pericentrin	ESCs	0.20760786968759395	1.16811
20230321_R1E309_Cent-C_100X_PCNTgTub_D0_008-1	20230321	3268.54	6.412000000000001	Pericentrin	ESCs	0.19617345502696013	1.10377
20230321_R1E309_Cent-C_100X_PCNTgTub_D0_008-2	20230321	2427.4	4.476	Pericentrin	ESCs	0.18439512959566548	1.0375
20230321_R1E309_Cent-C_100X_PCNTgTub_D0_009-1	20230321	2686.24	4.413	Pericentrin	ESCs	0.16428161136696226	0.924332
20230321_R1E309_Cent-C_100X_PCNTgTub_D0_010-1	20230321	2521.18	5.643	Pericentrin	ESCs	0.2238233211763516	1.25934
20230321_R1E309_Cent-C_100X_PCNTgTub_D0_011-1	20230321	2712.8	5.751	Pericentrin	ESCs	0.21199498672957828	1.19279
20230321_R1E309_Cent-C_100X_PCNTgTub_D0_012-1	20230321	2574.05	2.779	Pericentrin	ESCs	0.10796203496975393	0.607449
20230321_R1E309_Cent-C_100X_PCNTgTub_D0_013-1	20230321	2469.56	5.285	Pericentrin	ESCs	0.21400538718575424	1.2041
20230321_R1E309_Cent-C_100X_PCNTgTub_D0_014-1	20230321	2037.37	4.687	Pericentrin	ESCs	0.2300520525286338	1.29439
20230321_R1E309_Cent-C_100X_PCNTgTub_D0_014-2	20230321	2510.62	7.226	Pericentrin	ESCs	0.2878172372492702	1.61941
20230321_R1E309_Cent-C_100X_PCNTgTub_D0_015-1	20230321	2201.84	5.376	Pericentrin	ESCs	0.2441594302946627	1.37377
20230321_R1E309_Cent-C_100X_PCNTgTub_D0_016-1	20230321	3319.06	5.336	Pericentrin	ESCs	0.16076850720897315	0.904566
20230321_R1E309_Cent-C_100X_PCNTgTub_D0_017-1	20230321	3719.93	4.339	Pericentrin	ESCs	0.11664194846624845	0.656287
20230321_R1E309_Cent-C_100X_PCNTgTub_D0_018-1	20230321	2707.51	4.499	Pericentrin	ESCs	0.16616743797806838	0.934943
20230321_R1E309_Cent-C_100X_PCNTgTub_D0_019-1	20230321	2803.04	3.422	Pericentrin	ESCs	0.12208191403892067	0.686895
20230321_R1E309_Cent-C_100X_PCNTgTub_D0_020-1	20230321	2851.22	4.465	Pericentrin	ESCs	0.15659974088266834	0.88111
20230321_R1E309_Cent-C_100X_PCNTgTub_D0_021-1	20230321	2877.93	4.447	Pericentrin	ESCs	0.15452073034412572	0.869412
20230321_R1E309_Cent-C_100X_PCNTgTub_D0_022-1	20230321	2866.97	5.182	Pericentrin	ESCs	0.1807480639866284	1.01698
20230321_R1E309_Cent-C_100X_PCNTgTub_D0_023-1	20230321	3334.7	4.875	Pericentrin	ESCs	0.14619	0.82254
20230321_R1E309_Cent-C_100X_PCNTgTub_D0_024-1	20230321	3044.93	4.447	Pericentrin	ESCs	0.14604609828340825	0.82173
20230321_R1E309_Cent-C_100X_PCNTgTub_D0_025-1	20230321	3701.66	5.444	Pericentrin	ESCs	0.14706923221972426	0.827487
20230321_R1E309_Cent-C_100X_PCNTgTub_D0_026-1	20230321	3285.59	4.721	Pericentrin	ESCs	0.14368795638655074	0.808462
20230321_R1E309_Cent-C_100X_PCNTgTub_D0_027-1	20230321	2705.67	3.457	Pericentrin	ESCs	0.1277686754967622	0.718892
20230321_R1E309_Cent-C_100X_PCNTgTub_D0_028-1	20230321	3134.73	4.67	Pericentrin	ESCs	0.14897633796382845	0.838217
20230321_R1E309_Cent-C_100X_PCNTgTub_D0_029-1	20230321	2970.12	4.499	Pericentrin	ESCs	0.15147510626657126	0.852276
20221110_R1E309_Cent-C_100X_PCNTgTub_D2_028-1	20221110	2219.56	5.332000000000002	Pericentrin	DIF	0.24022790112810705	1.35164
20221110_R1E309_Cent-C_100X_PCNTgTub_D2_027-1	20221110	2791.8	7.43	Pericentrin	DIF	0.2661368287164145	1.49742
20221110_R1E309_Cent-C_100X_PCNTgTub_D2_025-2	20221110	1888.93	5.487	Pericentrin	DIF	0.2904811441367755	1.6344
20221110_R1E309_Cent-C_100X_PCNTgTub_D2_025-1	20221110	1830.52	5.752000000000002	Pericentrin	DIF	0.31422816614104104	1.76801
20221110_R1E309_Cent-C_100X_PCNTgTub_D2_024-1	20221110	3040.7	6.855	Pericentrin	DIF	0.22544143603728226	1.26845
20221110_R1E309_Cent-C_100X_PCNTgTub_D2_023-1	20221110	2794.36	5.9689999999999985	Pericentrin	DIF	0.21360868777917816	1.20187
20221110_R1E309_Cent-C_100X_PCNTgTub_D2_022-1	20221110	2360.91	4.85	Pericentrin	DIF	0.20542943647105266	1.15585
20221110_R1E309_Cent-C_100X_PCNTgTub_D2_021-1	20221110	2407.28	6.964	Pericentrin	DIF	0.2892892763987888	1.62769
20221110_R1E309_Cent-C_100X_PCNTgTub_D2_020-2	20221110	2122.06	7.648	Pericentrin	DIF	0.3604041729223746	2.02782
20221110_R1E309_Cent-C_100X_PCNTgTub_D2_019-1	20221110	3247.1220000000008	6.715	Pericentrin	DIF	0.206799	1.16355
20221110_R1E309_Cent-C_100X_PCNTgTub_D2_018-2	20221110	2603.53	6.4670000000000005	Pericentrin	DIF	0.2483932410305535	1.39759
20221110_R1E309_Cent-C_100X_PCNTgTub_D2_018-1	20221110	2751.88	7.151	Pericentrin	DIF	0.25985890362872194	1.4621
20221110_R1E309_Cent-C_100X_PCNTgTub_D2_017-1	20221110	2782.47	8.021	Pericentrin	DIF	0.28826905591075563	1.62195
20221110_R1E309_Cent-C_100X_PCNTgTub_D2_016-1	20221110	2253.51	4.897	Pericentrin	DIF	0.2173055443754607	1.22267
20221110_R1E309_Cent-C_100X_PCNTgTub_D2_015-2	20221110	2136.1	5.689	Pericentrin	DIF	0.26632660752146786	1.49849
20221110_R1E309_Cent-C_100X_PCNTgTub_D2_015-1	20221110	2106.0660000000007	4.974	Pericentrin	DIF	0.23617493468865644	1.32884
20221110_R1E309_Cent-C_100X_PCNTgTub_D2_014-1	20221110	2198.05	5.565	Pericentrin	DIF	0.25317952999142423	1.42452
20221110_R1E309_Cent-C_100X_PCNTgTub_D2_013-1	20221110	2390.61	5.581	Pericentrin	DIF	0.2334545713132395	1.31353
20221110_R1E309_Cent-C_100X_PCNTgTub_D2_012-1	20221110	2283.96	5.767	Pericentrin	DIF	0.2524999332300333	1.42069
20221110_R1E309_Cent-C_100X_PCNTgTub_D2_011-1	20221110	2303.32	4.9430000000000005	Pericentrin	DIF	0.21460373418312306	1.20747
20221110_R1E309_Cent-C_100X_PCNTgTub_D2_010-1	20221110	2179.2670000000007	5.316	Pericentrin	DIF	0.2439352314333213	1.3725
20221110_R1E309_Cent-C_100X_PCNTgTub_D2_009-1	20221110	2312.56	6.0470000000000015	Pericentrin	DIF	0.26148465512738245	1.47125
20221110_R1E309_Cent-C_100X_PCNTgTub_D2_008-1	20221110	2044.87	5.627000000000002	Pericentrin	DIF	0.2751769553604002	1.54829
20221110_R1E309_Cent-C_100X_PCNTgTub_D2_007-1	20221110	2157.05	5.7360000000000015	Pericentrin	DIF	0.2659183617648709	1.49619
20221110_R1E309_Cent-C_100X_PCNTgTub_D2_006-1	20221110	1744.07	4.492	Pericentrin	DIF	0.2575581742038173	1.44915
20221110_R1E309_Cent-C_100X_PCNTgTub_D2_005-1	20221110	1872.01	5.176	Pericentrin	DIF	0.2764946925946324	1.5557
20221110_R1E309_Cent-C_100X_PCNTgTub_D2_004-1	20221110	3403.01	8.083	Pericentrin	DIF	0.2375252938137635	1.33644
20221110_R1E309_Cent-C_100X_PCNTgTub_D2_003-1	20221110	2548.95	6.792999999999998	Pericentrin	DIF	0.2665013701693439	1.49947
20221110_R1E309_Cent-C_100X_PCNTgTub_D2_002-3	20221110	3266.05	8.937999999999997	Pericentrin	DIF	0.2736634869896557	1.53977
20221110_R1E309_Cent-C_100X_PCNTgTub_D2_002-2	20221110	2616.08	7.7570000000000014	Pericentrin	DIF	0.29651256575683144	1.66833
20221110_R1E309_Cent-C_100X_PCNTgTub_D2_002-1	20221110	2085.47	7.586	Pericentrin	DIF	0.3637551073643387	2.04667
20221110_R1E309_Cent-C_100X_PCNTgTub_D2_001-2	20221110	2296.76	5.797999999999999	Pericentrin	DIF	0.2524431208378777	1.42037
20221110_R1E309_Cent-C_100X_PCNTgTub_D2_001-1	20221110	2385.86	5.316	Pericentrin	DIF	0.22281292516151424	1.25366
20230303_R1E309_Cent-C_100X_PCNTgTub_D2_001-1	20230303	2639.45	5.296	Pericentrin	DIF	0.20064748215067127	1.12895
20230303_R1E309_Cent-C_100X_PCNTgTub_D2_002-1	20230303	2202.16	5.006	Pericentrin	DIF	0.22732236863914004	1.27903
20230303_R1E309_Cent-C_100X_PCNTgTub_D2_003-1	20230303	2484.2	5.558	Pericentrin	DIF	0.22373408893570926	1.25884
20230303_R1E309_Cent-C_100X_PCNTgTub_D2_004-1	20230303	2388.46	6.327000000000001	Pericentrin	DIF	0.26489916498357097	1.49046
20230303_R1E309_Cent-C_100X_PCNTgTub_D2_005-1	20230303	2515.39	8.314	Pericentrin	DIF	0.3305248921341516	1.8597
20230303_R1E309_Cent-C_100X_PCNTgTub_D2_006-1	20230303	2572.41	6.947	Pericentrin	DIF	0.2700583539074493	1.51949
20230303_R1E309_Cent-C_100X_PCNTgTub_D2_007-1	20230303	2545.2	7.83	Pericentrin	DIF	0.30763802751769115	1.73093
20230303_R1E309_Cent-C_100X_PCNTgTub_D2_008-1	20230303	2275.7270000000008	5.649	Pericentrin	DIF	0.24822836834119374	1.39666
20230303_R1E309_Cent-C_100X_PCNTgTub_D2_010-1	20230303	2189.8	8.707	Pericentrin	DIF	0.39761585750675177	2.23719
20230303_R1E309_Cent-C_100X_PCNTgTub_D2_011-1	20230303	2143.06	7.631	Pericentrin	DIF	0.3560802890825065	2.00349
20230303_R1E309_Cent-C_100X_PCNTgTub_D2_012-1	20230303	2482.33	8.417	Pericentrin	DIF	0.3390764567658382	1.90782
20230303_R1E309_Cent-C_100X_PCNTgTub_D2_013-1	20230303	2647.35	5.689	Pericentrin	DIF	0.21489438294262145	1.20911
20230303_R1E309_Cent-C_100X_PCNTgTub_D2_013-2	20230303	2810.88	6.832999999999998	Pericentrin	DIF	0.2430913910498396	1.36776
20230321_R1E309_Cent-C_100X_PCNTgTub_D2_001-1	20230321	2139.457000000001	4.92	Pericentrin	DIF	0.2299648929611579	1.2939
20230321_R1E309_Cent-C_100X_PCNTgTub_D2_002-1	20230321	2535.63	4.9830000000000005	Pericentrin	DIF	0.19651951825703004	1.10572
20230321_R1E309_Cent-C_100X_PCNTgTub_D2_002-2	20230321	2440.68	4.966	Pericentrin	DIF	0.20346780263377312	1.14481
20230321_R1E309_Cent-C_100X_PCNTgTub_D2_003-1	20230321	1709.08	5.683	Pericentrin	DIF	0.3325180799026377	1.87092
20230321_R1E309_Cent-C_100X_PCNTgTub_D2_004-1	20230321	2256.37	6.982	Pericentrin	DIF	0.30943492891904745	1.74104
20230321_R1E309_Cent-C_100X_PCNTgTub_D2_004-2	20230321	2374.29	6.509	Pericentrin	DIF	0.2741446509994129	1.54248
20230321_R1E309_Cent-C_100X_PCNTgTub_D2_005-1	20230321	2072.69	4.539	Pericentrin	DIF	0.21899099140825826	1.23216
20230321_R1E309_Cent-C_100X_PCNTgTub_D2_006-1	20230321	1986.69	5.006	Pericentrin	DIF	0.2519762721504811	1.41775
20230321_R1E309_Cent-C_100X_PCNTgTub_D2_008-1	20230321	2086.24	5.233	Pericentrin	DIF	0.2508345172837589	1.41132
20230321_R1E309_Cent-C_100X_PCNTgTub_D2_008-2	20230321	2094.55	3.2060000000000004	Pericentrin	DIF	0.15306353855592242	0.861214
20230321_R1E309_Cent-C_100X_PCNTgTub_D2_009-1	20230321	2524.06	5.569	Pericentrin	DIF	0.22063659342487896	1.24141
20230321_R1E309_Cent-C_100X_PCNTgTub_D2_010-1	20230321	2038.22	3.645	Pericentrin	DIF	0.17883207202345178	1.0062
20230321_R1E309_Cent-C_100X_PCNTgTub_D2_011-1	20230321	2629.24	5.216	Pericentrin	DIF	0.19838439944029432	1.11621
20230321_R1E309_Cent-C_100X_PCNTgTub_D2_012-1	20230321	2833.39	3.867	Pericentrin	DIF	0.13647971968540842	0.767905
20230321_R1E309_Cent-C_100X_PCNTgTub_D2_013-1	20230321	2110.08	5.438	Pericentrin	DIF	0.2577154694208132	1.45004
20230321_R1E309_Cent-C_100X_PCNTgTub_D2_014-1	20230321	2105.91	4.163	Pericentrin	DIF	0.19768176227853992	1.11226
20230321_R1E309_Cent-C_100X_PCNTgTub_D2_015-1	20230321	2212.81	4.783	Pericentrin	DIF	0.216151	1.21617
20230321_R1E309_Cent-C_100X_PCNTgTub_D2_016-1	20230321	2088.2	4.573	Pericentrin	DIF	0.2189924336749354	1.23216
20230321_R1E309_Cent-C_100X_PCNTgTub_D2_016-2	20230321	2071.33	3.844	Pericentrin	DIF	0.1855815136866366	1.04418
20230321_R1E309_Cent-C_100X_PCNTgTub_D2_017-1	20230321	2062.28	5.803	Pericentrin	DIF	0.28138704465534325	1.58323
20230321_R1E309_Cent-C_100X_PCNTgTub_D2_017-2	20230321	2009.08	4.966	Pericentrin	DIF	0.2471778127302049	1.39075
20230321_R1E309_Cent-C_100X_PCNTgTub_D2_018-1	20230321	2456.86	6.714	Pericentrin	DIF	0.2732750883748191	1.53759
20230321_R1E309_Cent-C_100X_PCNTgTub_D2_019-1	20230321	2209.9210000000007	6.634	Pericentrin	DIF	0.3001917263105785	1.68903
20230321_R1E309_Cent-C_100X_PCNTgTub_D2_020-1	20230321	2859.43	5.86	Pericentrin	DIF	0.2049355904225835	1.15307
20230321_R1E309_Cent-C_100X_PCNTgTub_D2_020-2	20230321	2632.46	5.29	Pericentrin	DIF	0.20095256835616246	1.13066
20230321_R1E309_Cent-C_100X_PCNTgTub_D2_021-1	20230321	2197.13	7.494	Pericentrin	DIF	0.3410811644822271	1.9191
20230321_R1E309_Cent-C_100X_PCNTgTub_D2_021-2	20230321	2223.65	5.211	Pericentrin	DIF	0.2343443283141105	1.31854

## Sheet: Figure 3c
Cell_ID	Experiment	Cell_Volume_um3	Centrosome_Volume_um3	Target	Day
20220920_R1E309_PTMs_0X_gTub_D0_001-1	20220920	3317.81	7.5939999999999985	gTub	ESCs
20220920_R1E309_PTMs_0X_gTub_D0_002-1	20220920	3350.234000000001	9.734	gTub	ESCs
20220920_R1E309_PTMs_0X_gTub_D0_003-1	20220920	3468.94	8.75	gTub	ESCs
20220920_R1E309_PTMs_0X_gTub_D0_004-1	20220920	2731.05	6.2970000000000015	gTub	ESCs
20220920_R1E309_PTMs_0X_gTub_D0_005-1	20220920	2919.44	6.8279999999999985	gTub	ESCs
20220920_R1E309_PTMs_0X_gTub_D0_005-2	20220920	2865.08	8.812000000000003	gTub	ESCs
20220920_R1E309_PTMs_0X_gTub_D0_006-1	20220920	4041.19	7.5310000000000015	gTub	ESCs
20220920_R1E309_PTMs_100X_gTub_D0_007-1	20220920	3754.62	4.922	gTub	ESCs
20220920_R1E309_PTMs_100X_gTub_D0_008-1	20220920	2965.55	5.607	gTub	ESCs
20220920_R1E309_PTMs_100X_gTub_D0_009-1	20220920	2591.71	5.372000000000001	gTub	ESCs
20220920_R1E309_PTMs_100X_gTub_D0_010-1	20220920	3269.57	4.824	gTub	ESCs
20220920_R1E309_PTMs_100X_gTub_D0_011-1	20220920	3701.05	6.327000000000001	gTub	ESCs
20220920_R1E309_PTMs_100X_gTub_D0_012-1	20220920	3578.7	6.4689999999999985	gTub	ESCs
20220920_R1E309_PTMs_100X_gTub_D0_013-1	20220920	3401.69	5.689	gTub	ESCs
20220920_R1E309_PTMs_100X_gTub_D0_014-1	20220920	2542.95	4.598	gTub	ESCs
20220920_R1E309_PTMs_100X_gTub_D0_014-2	20220920	2650.01	5.502000000000002	gTub	ESCs
20220920_R1E309_PTMs_100X_gTub_D0_015-1	20220920	2883.08	6.734	gTub	ESCs
20220920_R1E309_PTMs_100X_gTub_D0_016-1	20220920	3265.71	5.113	gTub	ESCs
20220920_R1E309_PTMs_100X_gTub_D0_018-1	20220920	2062.61	4.894	gTub	ESCs
20220920_R1E309_PTMs_100X_gTub_D0_019-1	20220920	2478.95	3.632	gTub	ESCs
20220920_R1E309_PTMs_100X_gTub_D0_020-1	20220920	3480.17	6.687	gTub	ESCs
20220920_R1E309_PTMs_100X_gTub_D0_021-1	20220920	2967.32	7.247999999999998	gTub	ESCs
20220920_R1E309_PTMs_100X_gTub_D0_022-1	20220920	2240.42	5.783	gTub	ESCs
20220920_R1E309_PTMs_100X_gTub_D0_022-2	20220920	2208.88	4.349	gTub	ESCs
20220920_R1E309_PTMs_100X_gTub_D0_022-3	20220920	2270.75	5.705	gTub	ESCs
20220920_R1E309_PTMs_100X_gTub_D0_023-1	20220920	2384.69	3.85	gTub	ESCs
20220920_R1E309_PTMs_100X_gTub_D0_024-1	20220920	3194.74	7.451	gTub	ESCs
20220920_R1E309_PTMs_100X_gTub_D0_025-1	20220920	2634.7	4.427	gTub	ESCs
20220920_R1E309_PTMs_100X_gTub_D0_026-1	20220920	2809.4790000000007	4.505	gTub	ESCs
20220920_R1E309_PTMs_100X_gTub_D0_026-2	20220920	2802.42	4.006	gTub	ESCs
20220920_R1E309_PTMs_100X_gTub_D0_027-1	20220920	3829.92	5.502000000000002	gTub	ESCs
20220920_R1E309_PTMs_100X_gTub_D0_029-1	20220920	2922.04	4.629	gTub	ESCs
20220920_R1E309_PTMs_100X_gTub_D0_030-1	20220920	2641.31	4.739	gTub	ESCs
20220920_R1E309_PTMs_100X_gTub_D0_031-1	20220920	3558.95	9.134	gTub	ESCs
20220920_R1E309_PTMs_100X_gTub_D0_032-1	20220920	3480.22	5.58	gTub	ESCs
20220920_R1E309_PTMs_100X_gTub_D0_032-2	20220920	2884.2	6.391	gTub	ESCs
20221110_R1E309_Cent-C_100X_PCNTgTub_D0_001-1	20221110	2279.44	2.72	gTub	ESCs
20221110_R1E309_Cent-C_100X_PCNTgTub_D0_002-1	20221110	2822.22	5.581	gTub	ESCs
20221110_R1E309_Cent-C_100X_PCNTgTub_D0_003-1	20221110	2939.12	3.933	gTub	ESCs
20221110_R1E309_Cent-C_100X_PCNTgTub_D0_004-1	20221110	3164.45	8.208	gTub	ESCs
20221110_R1E309_Cent-C_100X_PCNTgTub_D0_005-1	20221110	2335.96	4.8660000000000005	gTub	ESCs
20221110_R1E309_Cent-C_100X_PCNTgTub_D0_006-1	20221110	3529.53	5.114	gTub	ESCs
20221110_R1E309_Cent-C_100X_PCNTgTub_D0_007-1	20221110	3151.27	5.86	gTub	ESCs
20221110_R1E309_Cent-C_100X_PCNTgTub_D0_007-2	20221110	3277.54	5.845	gTub	ESCs
20221110_R1E309_Cent-C_100X_PCNTgTub_D0_008-1	20221110	3272.09	3.7	gTub	ESCs
20221110_R1E309_Cent-C_100X_PCNTgTub_D0_009-1	20221110	3237.7	4.912	gTub	ESCs
20221110_R1E309_Cent-C_100X_PCNTgTub_D0_010-1	20221110	3941.56	3.871	gTub	ESCs
20221110_R1E309_Cent-C_100X_PCNTgTub_D0_011-1	20221110	3750.5	6.0779999999999985	gTub	ESCs
20221110_R1E309_Cent-C_100X_PCNTgTub_D0_012-1	20221110	1870.39	2.798	gTub	ESCs
20221110_R1E309_Cent-C_100X_PCNTgTub_D0_013-1	20221110	3336.47	7.151	gTub	ESCs
20221110_R1E309_Cent-C_100X_PCNTgTub_D0_014-1	20221110	2560.61	3.062	gTub	ESCs
20221110_R1E309_Cent-C_100X_PCNTgTub_D0_015-1	20221110	2813.43	4.85	gTub	ESCs
20221110_R1E309_Cent-C_100X_PCNTgTub_D0_016-1	20221110	3128.19	3.093	gTub	ESCs
20221110_R1E309_Cent-C_100X_PCNTgTub_D0_017-1	20221110	2987.97	5.425	gTub	ESCs
20221110_R1E309_Cent-C_100X_PCNTgTub_D0_018-1	20221110	2850.57	5.332000000000002	gTub	ESCs
20221110_R1E309_Cent-C_100X_PCNTgTub_D0_019-1	20221110	3734.84	6.0470000000000015	gTub	ESCs
20221110_R1E309_Cent-C_100X_PCNTgTub_D0_020-1	20221110	2852.93	5.487	gTub	ESCs
20221110_R1E309_Cent-C_100X_PCNTgTub_D0_021-1	20221110	3369.5840000000007	6.653	gTub	ESCs
20221110_R1E309_Cent-C_100X_PCNTgTub_D0_022-1	20221110	2398.96	4.695	gTub	ESCs
20221110_R1E309_Cent-C_100X_PCNTgTub_D0_023-1	20221110	3129.43	6.109	gTub	ESCs
20221110_R1E309_Cent-C_100X_PCNTgTub_D0_025-1	20221110	2425.72	3.855	gTub	ESCs
20221110_R1E309_Cent-C_100X_PCNTgTub_D0_026-1	20221110	2707.81	3.793	gTub	ESCs
20221110_R1E309_Cent-C_100X_PCNTgTub_D0_026-2	20221110	2820.7	4.663	gTub	ESCs
20221110_R1E309_Cent-C_100X_PCNTgTub_D0_027-1	20221110	2775.34	7.275	gTub	ESCs
20221110_R1E309_Cent-C_100X_PCNTgTub_D0_028-1	20221110	3164.24	5.379	gTub	ESCs
20221110_R1E309_Cent-C_100X_PCNTgTub_D0_029-1	20221110	2561.06	5.394	gTub	ESCs
20221110_R1E309_Cent-C_100X_PCNTgTub_D0_030-1	20221110	2472.36	4.85	gTub	ESCs
20221110_R1E309_Cent-C_100X_PCNTgTub_D0_030-2	20221110	3265.71	3.467	gTub	ESCs
20221111_R1E309_Astral_03_F_D0_003-1	20221111	3440.45	5.625	gTub	ESCs
20221111_R1E309_Astral_03_F_D0_004-1	20221111	3412.62	4.391	gTub	ESCs
20221111_R1E309_Astral_03_F_D0_006-1	20221111	3135.64	3.266	gTub	ESCs
20221111_R1E309_Astral_03_F_D0_008-1	20221111	3560.07	4.365	gTub	ESCs
20221111_R1E309_Astral_03_F_D0_008-2	20221111	3675.11	4.475	gTub	ESCs
20221111_R1E309_Astral_03_F_D0_009-1	20221111	3944.09	6.1560000000000015	gTub	ESCs
20221111_R1E309_Astral_03_F_D0_010-1	20221111	3700.6	4.099	gTub	ESCs
20221111_R1E309_Astral_03_F_D0_011-1	20221111	3164.38	4.57	gTub	ESCs
20221111_R1E309_Astral_03_F_D0_012-1	20221111	3200.25	5.81	gTub	ESCs
20221111_R1E309_Astral_03_F_D0_013-1	20221111	2921.93	4.0360000000000005	gTub	ESCs
20221111_R1E309_Astral_03_F_D0_015-1	20221111	3365.04	5.182	gTub	ESCs
20221111_R1E309_Astral_03_F_D0_016-1	20221111	4248.51	5.041	gTub	ESCs
20221111_R1E309_Astral_03_F_D0_018-1	20221111	3793.51	4.381	gTub	ESCs
20221111_R1E309_Astral_03_F_D0_019-1	20221111	3169.69	3.91	gTub	ESCs
20221111_R1E309_Astral_03_F_D0_021-1	20221111	3421.93	3.549	gTub	ESCs
20221111_R1E309_Astral_03_F_D0_022-1	20221111	3032.13	4.381	gTub	ESCs
20221111_R1E309_Astral_03_F_D0_023-1	20221111	2784.51	3.565	gTub	ESCs
20221111_R1E309_Astral_03_F_D0_024-1	20221111	3546.6	5.025	gTub	ESCs
20221111_R1E309_Astral_03_F_D0_025-1	20221111	3725.46	6.0139999999999985	gTub	ESCs
20221111_R1E309_Astral_03_F_D0_028-1	20221111	2647.36	2.779	gTub	ESCs
20221111_R1E309_Astral_03_F_D0_028-2	20221111	3012.11	4.8210000000000015	gTub	ESCs
20221111_R1E309_Astral_03_F_D0_028-3	20221111	3128.96	3.91	gTub	ESCs
20221111_R1E309_Astral_03_F_D0_029-1	20221111	3317.79	5.872999999999998	gTub	ESCs
20221111_R1E309_Astral_03_F_D0_030-1	20221111	3507.32	5.417999999999998	gTub	ESCs
20230303_R1E309_Cent-C_100X_PCNTgTub_D0_002-1	20230303	2766.9040000000005	4.601	gTub	ESCs
20230303_R1E309_Cent-C_100X_PCNTgTub_D0_003-1	20230303	3476.4040000000005	4.9030000000000005	gTub	ESCs
20230303_R1E309_Cent-C_100X_PCNTgTub_D0_004-1	20230303	3002.22	4.174	gTub	ESCs
20230303_R1E309_Cent-C_100X_PCNTgTub_D0_005-1	20230303	3542.83	4.988	gTub	ESCs
20230303_R1E309_Cent-C_100X_PCNTgTub_D0_007-1	20230303	3044.109000000001	5.006	gTub	ESCs
20230303_R1E309_Cent-C_100X_PCNTgTub_D0_008-1	20230303	3144.544000000001	5.41	gTub	ESCs
20230303_R1E309_Cent-C_100X_PCNTgTub_D0_009-1	20230303	3893.38	4.47	gTub	ESCs
20230303_R1E309_Cent-C_100X_PCNTgTub_D0_010-1	20230303	2656.11	3.821	gTub	ESCs
20230303_R1E309_Cent-C_100X_PCNTgTub_D0_011-1	20230303	3412.83	4.88	gTub	ESCs
20230303_R1E309_Cent-C_100X_PCNTgTub_D0_012-1	20230303	3546.45	4.573	gTub	ESCs
20230303_R1E309_Cent-C_100X_PCNTgTub_D0_013-1	20230303	3343.19	4.675	gTub	ESCs
20230303_R1E309_Cent-C_100X_PCNTgTub_D0_014-1	20230303	3324.37	5.023	gTub	ESCs
20230303_R1E309_Cent-C_100X_PCNTgTub_D0_015-1	20230303	2885.9709999999995	3.343	gTub	ESCs
20230303_R1E309_Cent-C_100X_PCNTgTub_D0_016-1	20230303	3118.98	4.84	gTub	ESCs
20230303_R1E309_Cent-C_100X_PCNTgTub_D0_017-1	20230303	3119.93	5.848	gTub	ESCs
20230303_R1E309_Cent-C_100X_PCNTgTub_D0_018-1	20230303	2548.5	4.003	gTub	ESCs
20230303_R1E309_Cent-C_100X_PCNTgTub_D0_019-1	20230303	3258.17	5.398	gTub	ESCs
20230303_R1E309_Cent-C_100X_PCNTgTub_D0_020-1	20230303	3331.99	4.863	gTub	ESCs
20230303_R1E309_Cent-C_100X_PCNTgTub_D0_022-1	20230303	2962.52	4.271	gTub	ESCs
20230303_R1E309_Cent-C_100X_PCNTgTub_D0_023-1	20230303	3328.38	5.82	gTub	ESCs
20230303_R1E309_Cent-C_100X_PCNTgTub_D0_024-1	20230303	3340.2	5.455	gTub	ESCs
20230303_R1E309_Cent-C_100X_PCNTgTub_D0_025-1	20230303	4043.58	5.324	gTub	ESCs
20230321_R1E309_Cent-C_100X_PCNTgTub_D0_001-1	20230321	3180.52	2.676	gTub	ESCs
20230321_R1E309_Cent-C_100X_PCNTgTub_D0_001-2	20230321	2963.2290000000007	6.3039999999999985	gTub	ESCs
20230321_R1E309_Cent-C_100X_PCNTgTub_D0_002-1	20230321	2991.39	4.447	gTub	ESCs
20230321_R1E309_Cent-C_100X_PCNTgTub_D0_003-1	20230321	2807.04	5.045	gTub	ESCs
20230321_R1E309_Cent-C_100X_PCNTgTub_D0_004-1	20230321	2305.97	2.528	gTub	ESCs
20230321_R1E309_Cent-C_100X_PCNTgTub_D0_005-1	20230321	2604.93	4.573	gTub	ESCs
20230321_R1E309_Cent-C_100X_PCNTgTub_D0_006-1	20230321	3292.88	3.309	gTub	ESCs
20230321_R1E309_Cent-C_100X_PCNTgTub_D0_007-1	20230321	2957.0170000000007	5.472	gTub	ESCs
20230321_R1E309_Cent-C_100X_PCNTgTub_D0_008-1	20230321	3268.54	5.0680000000000005	gTub	ESCs
20230321_R1E309_Cent-C_100X_PCNTgTub_D0_008-2	20230321	2427.4	3.593	gTub	ESCs
20230321_R1E309_Cent-C_100X_PCNTgTub_D0_009-1	20230321	2686.24	4.066	gTub	ESCs
20230321_R1E309_Cent-C_100X_PCNTgTub_D0_010-1	20230321	2521.18	4.14	gTub	ESCs
20230321_R1E309_Cent-C_100X_PCNTgTub_D0_011-1	20230321	2712.8	4.02	gTub	ESCs
20230321_R1E309_Cent-C_100X_PCNTgTub_D0_012-1	20230321	2574.05	4.089	gTub	ESCs
20230321_R1E309_Cent-C_100X_PCNTgTub_D0_013-1	20230321	2469.56	5.7	gTub	ESCs
20230321_R1E309_Cent-C_100X_PCNTgTub_D0_014-1	20230321	2037.37	4.419	gTub	ESCs
20230321_R1E309_Cent-C_100X_PCNTgTub_D0_014-2	20230321	2510.62	5.057	gTub	ESCs
20230321_R1E309_Cent-C_100X_PCNTgTub_D0_015-1	20230321	2201.84	3.531	gTub	ESCs
20230321_R1E309_Cent-C_100X_PCNTgTub_D0_016-1	20230321	3319.06	4.106	gTub	ESCs
20230321_R1E309_Cent-C_100X_PCNTgTub_D0_017-1	20230321	3719.93	3.542	gTub	ESCs
20230321_R1E309_Cent-C_100X_PCNTgTub_D0_018-1	20230321	2707.51	3.149	gTub	ESCs
20230321_R1E309_Cent-C_100X_PCNTgTub_D0_019-1	20230321	2803.04	3.388	gTub	ESCs
20230321_R1E309_Cent-C_100X_PCNTgTub_D0_020-1	20230321	2851.22	3.901	gTub	ESCs
20230321_R1E309_Cent-C_100X_PCNTgTub_D0_021-1	20230321	2877.93	3.0410000000000004	gTub	ESCs
20230321_R1E309_Cent-C_100X_PCNTgTub_D0_022-1	20230321	2866.97	4.465	gTub	ESCs
20230321_R1E309_Cent-C_100X_PCNTgTub_D0_023-1	20230321	3334.7	3.804	gTub	ESCs
20230321_R1E309_Cent-C_100X_PCNTgTub_D0_024-1	20230321	3044.93	3.975	gTub	ESCs
20230321_R1E309_Cent-C_100X_PCNTgTub_D0_025-1	20230321	3701.66	4.465	gTub	ESCs
20230321_R1E309_Cent-C_100X_PCNTgTub_D0_026-1	20230321	3285.59	3.656	gTub	ESCs
20230321_R1E309_Cent-C_100X_PCNTgTub_D0_027-1	20230321	2705.67	2.881	gTub	ESCs
20230321_R1E309_Cent-C_100X_PCNTgTub_D0_028-1	20230321	3134.73	4.556	gTub	ESCs
20230321_R1E309_Cent-C_100X_PCNTgTub_D0_029-1	20230321	2970.12	3.548	gTub	ESCs
20230323_R1E309_Cent-C_100X_CEP1921to500_D0_007-1	20230331	2552.22	2.944	gTub	ESCs
20230323_R1E309_Cent-C_100X_CEP1921to500_D0_008-1	20230331	2720.11	3.707	gTub	ESCs
20230323_R1E309_Cent-C_100X_CEP1921to500_D0_009-1	20230331	2236.89	2.386	gTub	ESCs
20230323_R1E309_Cent-C_100X_CEP1921to500_D0_009-2	20230331	2597.61	3.758	gTub	ESCs
20230323_R1E309_Cent-C_100X_CEP1921to500_D0_010-1	20230331	2390.53	2.563	gTub	ESCs
20230323_R1E309_Cent-C_100X_CEP1921to500_D0_011-1	20230331	3293.39	3.212	gTub	ESCs
20230323_R1E309_Cent-C_100X_CEP1921to500_D0_011-2	20230331	3023.47	3.878	gTub	ESCs
20230323_R1E309_Cent-C_100X_CEP1921to500_D0_012-1	20230331	2609.14	3.838	gTub	ESCs
20230323_R1E309_Cent-C_100X_CEP1921to500_D0_012-2	20230331	2758.0490000000004	4.618	gTub	ESCs
20230323_R1E309_Cent-C_100X_CEP1921to500_D0_013-1	20230331	3118.53	2.91	gTub	ESCs
20230323_R1E309_Cent-C_100X_CEP1921to500_D0_014-1	20230331	2181.05	4.487	gTub	ESCs
20230323_R1E309_Cent-C_100X_CEP1921to500_D0_015-1	20230331	3191.25	3.98	gTub	ESCs
20230323_R1E309_Cent-C_100X_CEP1921to500_D0_016-1	20230331	2494.82	4.299	gTub	ESCs
20230323_R1E309_Cent-C_100X_CEP1921to500_D0_017-1	20230331	2724.61	3.36	gTub	ESCs
20230323_R1E309_Cent-C_100X_CEP1921to500_D0_017-2	20230331	3204.95	3.935	gTub	ESCs
20230323_R1E309_Cent-C_100X_CEP1921to500_D0_018-1	20230331	2828.149000000001	4.47	gTub	ESCs
20230323_R1E309_Cent-C_100X_CEP1921to500_D0_018-2	20230331	2983.38	4.015	gTub	ESCs
20230323_R1E309_Cent-C_100X_CEP1921to500_D0_019-1	20230331	2622.67	3.457	gTub	ESCs
20230323_R1E309_Cent-C_100X_CEP1921to500_D0_019-2	20230331	2705.38	4.123	gTub	ESCs
20230323_R1E309_Cent-C_100X_CEP1921to500_D0_020-1	20230331	2888.89	5.444	gTub	ESCs
20230323_R1E309_Cent-C_100X_CEP1921to500_D0_021-1	20230331	2532.83	4.368	gTub	ESCs
20230323_R1E309_Cent-C_100X_CEP1921to500_D0_022-1	20230331	3004.62	3.895	gTub	ESCs
20230323_R1E309_Cent-C_100X_CEP1921to500_D0_022-2	20230331	2722.19	4.812	gTub	ESCs
20230323_R1E309_Cent-C_100X_CEP1921to500_D0_023-1	20230331	2702.3	2.585	gTub	ESCs
20230323_R1E309_Cent-C_100X_CEP1921to500_D0_023-2	20230331	3041.51	6.093	gTub	ESCs
20230323_R1E309_Cent-C_100X_CEP1921to500_D0_024-1	20230331	3282.004000000001	5.176	gTub	ESCs
20230323_R1E309_Cent-C_100X_CEP1921to500_D0_024-2	20230331	2586.13	2.745	gTub	ESCs
20230323_R1E309_Cent-C_100X_CEP1921to500_D0_025-1	20230331	3020.14	3.354	gTub	ESCs
20230323_R1E309_Cent-C_100X_CEP1921to500_D0_026-1	20230331	2771.31	4.271	gTub	ESCs
20230323_R1E309_Cent-C_100X_CEP1921to500_D0_026-2	20230331	2883.9040000000005	3.73	gTub	ESCs
20230323_R1E309_Cent-C_100X_CEP1921to500_D0_027-1	20230331	2892.32	4.049	gTub	ESCs
20230323_R1E309_Cent-C_100X_CEP1921to500_D0_028-1	20230331	2705.59	3.924	gTub	ESCs
20230323_R1E309_Cent-C_100X_CEP1921to500_D0_029-1	20230331	2393.19	3.724	gTub	ESCs
20230323_R1E309_Cent-C_100X_CEP1921to500_D0_030-1	20230331	2302.18	2.705	gTub	ESCs
20230323_R1E309_Cent-C_100X_CEP1921to500_D0_030-2	20230331	2100.01	3.195	gTub	ESCs
20230323_R1E309_Cent-C_100X_CEP1921to500_D0_031-1	20230331	2434.59	4.02	gTub	ESCs
20230323_R1E309_Cent-C_100X_CEP1921to500_D0_031-2	20230331	3238.47	5.136	gTub	ESCs
20230323_R1E309_Cent-C_100X_CEP1921to500_D0_032-1	20230331	2360.93	3.65	gTub	ESCs
20230323_R1E309_Cent-C_100X_CEP1921to500_D0_033-1	20230331	2604.49	3.941	gTub	ESCs
20230323_R1E309_Cent-C_100X_CEP1921to500_D0_033-2	20230331	2688.58	3.143	gTub	ESCs
20230323_R1E309_Cent-C_100X_CEP1921to500_D0_034-1	20230331	2713.37	4.197	gTub	ESCs
20230323_R1E309_Cent-C_100X_CEP1921to500_D0_035-1	20230331	3129.21	4.459	gTub	ESCs
20230323_R1E309_Cent-C_100X_CEP1921to500_D0_035-2	20230331	2582.56	2.768	gTub	ESCs
20230323_R1E309_Cent-C_100X_CEP1921to500_D0_035-3	20230331	2618.62	3.633	gTub	ESCs
20220920_R1E309_PTMs_100X_gTub_D2_001-1	20220920	1897.95	5.141	gTub	DIF
20220920_R1E309_PTMs_100X_gTub_D2_002-1	20220920	2229.3	5	gTub	DIF
20220920_R1E309_PTMs_100X_gTub_D2_003-1	20220920	2137.84	5.2189999999999985	gTub	DIF
20220920_R1E309_PTMs_100X_gTub_D2_004-1	20220920	2065.84	6.016	gTub	DIF
20220920_R1E309_PTMs_100X_gTub_D2_005-1	20220920	2442.09	8.297	gTub	DIF
20220920_R1E309_PTMs_100X_gTub_D2_006-1	20220920	2604.25	3.938	gTub	DIF
20220920_R1E309_PTMs_100X_gTub_D2_007-1	20220920	2044.94	5.516	gTub	DIF
20220920_R1E309_PTMs_100X_gTub_D2_008-1	20220920	2243.27	4.6560000000000015	gTub	DIF
20220920_R1E309_PTMs_100X_gTub_D2_009-1	20220920	2981.984000000001	5.859	gTub	DIF
20220920_R1E309_PTMs_100X_gTub_D2_010-1	20220920	2588.86	9.359	gTub	DIF
20220920_R1E309_PTMs_100X_gTub_D2_011-1	20220920	2162.08	4.875	gTub	DIF
20220920_R1E309_PTMs_100X_gTub_D2_012-1	20220920	1842.47	3.047	gTub	DIF
20220920_R1E309_PTMs_100X_gTub_D2_013-1	20220920	2528.44	6.1720000000000015	gTub	DIF
20220920_R1E309_PTMs_100X_gTub_D2_013-2	20220920	2114.7	6.391	gTub	DIF
20220920_R1E309_PTMs_100X_gTub_D2_014-1	20220920	2340.58	5.9689999999999985	gTub	DIF
20220920_R1E309_PTMs_100X_gTub_D2_017-1	20220920	2026.78	5.8439999999999985	gTub	DIF
20220920_R1E309_PTMs_100X_gTub_D2_019-1	20220920	1962.3	6.7029999999999985	gTub	DIF
20220920_R1E309_PTMs_100X_gTub_D2_020-1	20220920	1947.97	2.469	gTub	DIF
20220920_R1E309_PTMs_100X_gTub_D2_020-2	20220920	1725.77	4.5939999999999985	gTub	DIF
20220920_R1E309_PTMs_100X_gTub_D2_021-1	20220920	2422.88	4.422	gTub	DIF
20220920_R1E309_PTMs_100X_gTub_D2_021-2	20220920	1613.27	4.016	gTub	DIF
20220920_R1E309_PTMs_100X_gTub_D2_022-1	20220920	1485.66	4.484	gTub	DIF
20220920_R1E309_PTMs_100X_gTub_D2_023-1	20220920	2590.31	7.2189999999999985	gTub	DIF
20220920_R1E309_PTMs_100X_gTub_D2_024-1	20220920	1643.89	4.828	gTub	DIF
20220920_R1E309_PTMs_100X_gTub_D2_025-1	20220920	1962.58	5.6720000000000015	gTub	DIF
20220920_R1E309_PTMs_100X_gTub_D2_025-2	20220920	2603.11	5.734	gTub	DIF
20220920_R1E309_PTMs_100X_gTub_D2_026-1	20220920	2308.48	3.891	gTub	DIF
20220920_R1E309_PTMs_100X_gTub_D2_026-2	20220920	2392.09	4.4689999999999985	gTub	DIF
20220920_R1E309_PTMs_100X_gTub_D2_027-1	20220920	2269.95	7.688	gTub	DIF
20220920_R1E309_PTMs_100X_gTub_D2_028-1	20220920	2528.23	3.406	gTub	DIF
20220920_R1E309_PTMs_100X_gTub_D2_029-1	20220920	2227.73	4.125	gTub	DIF
20220920_R1E309_PTMs_100X_gTub_D2_030-1	20220920	2199.08	4.328	gTub	DIF
20220920_R1E309_PTMs_100X_gTub_D2_031-1	20220920	2387.78	4.609	gTub	DIF
20220920_R1E309_PTMs_100X_gTub_D2_032-1	20220920	2642.78	5.391	gTub	DIF
20220920_R1E309_PTMs_100X_gTub_D2_033-1	20220920	2201.59	4.109	gTub	DIF
20220920_R1E309_PTMs_100X_gTub_D2_034-1	20220920	2728.609000000001	5.2029999999999985	gTub	DIF
20221110_R1E309_Cent-C_100X_PCNTgTub_D2_001-1	20221110	2385.86	5.689	gTub	DIF
20221110_R1E309_Cent-C_100X_PCNTgTub_D2_001-2	20221110	2296.76	5.192	gTub	DIF
20221110_R1E309_Cent-C_100X_PCNTgTub_D2_002-1	20221110	2085.47	4.788	gTub	DIF
20221110_R1E309_Cent-C_100X_PCNTgTub_D2_002-2	20221110	2616.08	5.565	gTub	DIF
20221110_R1E309_Cent-C_100X_PCNTgTub_D2_002-3	20221110	3266.05	8.394	gTub	DIF
20221110_R1E309_Cent-C_100X_PCNTgTub_D2_003-1	20221110	2548.95	6.0939999999999985	gTub	DIF
20221110_R1E309_Cent-C_100X_PCNTgTub_D2_004-1	20221110	3403.01	5.021	gTub	DIF
20221110_R1E309_Cent-C_100X_PCNTgTub_D2_005-1	20221110	1872.01	2.969	gTub	DIF
20221110_R1E309_Cent-C_100X_PCNTgTub_D2_006-1	20221110	1744.07	5.223	gTub	DIF
20221110_R1E309_Cent-C_100X_PCNTgTub_D2_007-1	20221110	2157.05	4.508	gTub	DIF
20221110_R1E309_Cent-C_100X_PCNTgTub_D2_008-1	20221110	2044.87	4.415	gTub	DIF
20221110_R1E309_Cent-C_100X_PCNTgTub_D2_009-1	20221110	2312.56	5.207999999999998	gTub	DIF
20221110_R1E309_Cent-C_100X_PCNTgTub_D2_010-1	20221110	2179.2670000000007	5.534	gTub	DIF
20221110_R1E309_Cent-C_100X_PCNTgTub_D2_011-1	20221110	2303.32	3.544	gTub	DIF
20221110_R1E309_Cent-C_100X_PCNTgTub_D2_012-1	20221110	2283.96	4.29	gTub	DIF
20221110_R1E309_Cent-C_100X_PCNTgTub_D2_013-1	20221110	2390.61	5.192	gTub	DIF
20221110_R1E309_Cent-C_100X_PCNTgTub_D2_014-1	20221110	2198.05	4.057	gTub	DIF
20221110_R1E309_Cent-C_100X_PCNTgTub_D2_015-1	20221110	2106.0660000000007	4.819	gTub	DIF
20221110_R1E309_Cent-C_100X_PCNTgTub_D2_015-2	20221110	2136.1	5.114	gTub	DIF
20221110_R1E309_Cent-C_100X_PCNTgTub_D2_016-1	20221110	2253.51	4.104	gTub	DIF
20221110_R1E309_Cent-C_100X_PCNTgTub_D2_017-1	20221110	2782.47	5.487	gTub	DIF
20221110_R1E309_Cent-C_100X_PCNTgTub_D2_018-1	20221110	2751.88	5.752000000000002	gTub	DIF
20221110_R1E309_Cent-C_100X_PCNTgTub_D2_018-2	20221110	2603.53	5.7360000000000015	gTub	DIF
20221110_R1E309_Cent-C_100X_PCNTgTub_D2_019-1	20221110	3247.1220000000008	5.705	gTub	DIF
20221110_R1E309_Cent-C_100X_PCNTgTub_D2_020-2	20221110	2122.06	4.757	gTub	DIF
20221110_R1E309_Cent-C_100X_PCNTgTub_D2_021-1	20221110	2407.28	4.026	gTub	DIF
20221110_R1E309_Cent-C_100X_PCNTgTub_D2_022-1	20221110	2360.91	2.814	gTub	DIF
20221110_R1E309_Cent-C_100X_PCNTgTub_D2_023-1	20221110	2794.36	5.176	gTub	DIF
20221110_R1E309_Cent-C_100X_PCNTgTub_D2_024-1	20221110	3040.7	6.28	gTub	DIF
20221110_R1E309_Cent-C_100X_PCNTgTub_D2_025-1	20221110	1830.52	4.119	gTub	DIF
20221110_R1E309_Cent-C_100X_PCNTgTub_D2_025-2	20221110	1888.93	3.948	gTub	DIF
20221110_R1E309_Cent-C_100X_PCNTgTub_D2_027-1	20221110	2791.8	6.42	gTub	DIF
20221110_R1E309_Cent-C_100X_PCNTgTub_D2_028-1	20221110	2219.56	4.182	gTub	DIF
20221111_R1E309_Astral_03_F_D2_001-1	20221111	2439.8	6.046	gTub	DIF
20221111_R1E309_Astral_03_F_D2_002-1	20221111	2011.08	4.978	gTub	DIF
20221111_R1E309_Astral_03_F_D2_003-1	20221111	1895.34	3.439	gTub	DIF
20221111_R1E309_Astral_03_F_D2_004-1	20221111	2116.5460000000007	4.381	gTub	DIF
20221111_R1E309_Astral_03_F_D2_005-1	20221111	2627.74	4.632	gTub	DIF
20221111_R1E309_Astral_03_F_D2_006-1	20221111	2006.41	5.471	gTub	DIF
20221111_R1E309_Astral_03_F_D2_006-2	20221111	2259.9	5.689	gTub	DIF
20221111_R1E309_Astral_03_F_D2_007-1	20221111	2157.06	5.067	gTub	DIF
20221111_R1E309_Astral_03_F_D2_008-1	20221111	2704.379000000001	4.243	gTub	DIF
20221111_R1E309_Astral_03_F_D2_009-1	20221111	2783.03	5.735	gTub	DIF
20221111_R1E309_Astral_03_F_D2_010-1	20221111	2335.28	3.1860000000000004	gTub	DIF
20221111_R1E309_Astral_03_F_D2_011-1	20221111	2624.9240000000004	5.331	gTub	DIF
20221111_R1E309_Astral_03_F_D2_012-1	20221111	2049.24	3.4160000000000004	gTub	DIF
20221111_R1E309_Astral_03_F_D2_013-1	20221111	2624.859000000001	6.737	gTub	DIF
20221111_R1E309_Astral_03_F_D2_014-1	20221111	2742.12	3.494	gTub	DIF
20221111_R1E309_Astral_03_F_D2_015-1	20221111	2586.457000000001	3.901	gTub	DIF
20221111_R1E309_Astral_03_F_D2_016-1	20221111	3433.88	5.9689999999999985	gTub	DIF
20221111_R1E309_Astral_03_F_D2_017-1	20221111	2705.94	4.277	gTub	DIF
20221111_R1E309_Astral_03_F_D2_018-1	20221111	2334.55	4.857	gTub	DIF
20221111_R1E309_Astral_03_F_D2_019-1	20221111	2797.2	4.6530000000000005	gTub	DIF
20221111_R1E309_Astral_03_F_D2_020-1	20221111	2624.3	5.421	gTub	DIF
20221111_R1E309_Astral_03_F_D2_021-1	20221111	2367.37	7.646	gTub	DIF
20221111_R1E309_Astral_03_F_D2_021-2	20221111	2186.22	4.841	gTub	DIF
20221111_R1E309_Astral_03_F_D2_022-1	20221111	2552.58	5.437	gTub	DIF
20221111_R1E309_Astral_03_F_D2_023-1	20221111	2578.83	7.145	gTub	DIF
20221111_R1E309_Astral_03_F_D2_024-1	20221111	2612.48	4.481	gTub	DIF
20221111_R1E309_Astral_03_F_D2_025-1	20221111	2872.47	4.293	gTub	DIF
20221111_R1E309_Astral_03_F_D2_026-1	20221111	2458.34	5.891	gTub	DIF
20221111_R1E309_Astral_03_F_D2_027-1	20221111	1859.67	4.042	gTub	DIF
20221111_R1E309_Astral_03_F_D2_028-1	20221111	2325.53	4.841	gTub	DIF
20221111_R1E309_Astral_03_F_D2_028-2	20221111	2219.36	6.2360000000000015	gTub	DIF
20221111_R1E309_Astral_03_F_D2_029-1	20221111	1833.32	5.734	gTub	DIF
20221111_R1E309_Astral_03_F_D2_030-1	20221111	3128.9709999999995	5.405	gTub	DIF
20230303_R1E309_Cent-C_100X_PCNTgTub_D2_001-1	20230303	2639.45	4.003	gTub	DIF
20230303_R1E309_Cent-C_100X_PCNTgTub_D2_002-1	20230303	2202.16	3.445	gTub	DIF
20230303_R1E309_Cent-C_100X_PCNTgTub_D2_003-1	20230303	2484.2	3.0010000000000003	gTub	DIF
20230303_R1E309_Cent-C_100X_PCNTgTub_D2_004-1	20230303	2388.46	4.84	gTub	DIF
20230303_R1E309_Cent-C_100X_PCNTgTub_D2_005-1	20230303	2515.39	5.535	gTub	DIF
20230303_R1E309_Cent-C_100X_PCNTgTub_D2_006-1	20230303	2572.41	3.696	gTub	DIF
20230303_R1E309_Cent-C_100X_PCNTgTub_D2_007-1	20230303	2545.2	5.569	gTub	DIF
20230303_R1E309_Cent-C_100X_PCNTgTub_D2_008-1	20230303	2275.7270000000008	4.129	gTub	DIF
20230303_R1E309_Cent-C_100X_PCNTgTub_D2_010-1	20230303	2189.8	5.444	gTub	DIF
20230303_R1E309_Cent-C_100X_PCNTgTub_D2_011-1	20230303	2143.06	5.461	gTub	DIF
20230303_R1E309_Cent-C_100X_PCNTgTub_D2_012-1	20230303	2482.33	4.96	gTub	DIF
20230303_R1E309_Cent-C_100X_PCNTgTub_D2_013-1	20230303	2647.35	4.88	gTub	DIF
20230303_R1E309_Cent-C_100X_PCNTgTub_D2_013-2	20230303	2810.88	4.567	gTub	DIF
20230321_R1E309_Cent-C_100X_PCNTgTub_D2_001-1	20230321	2139.457000000001	3.832	gTub	DIF
20230321_R1E309_Cent-C_100X_PCNTgTub_D2_002-1	20230321	2535.63	5.08	gTub	DIF
20230321_R1E309_Cent-C_100X_PCNTgTub_D2_002-2	20230321	2440.68	5	gTub	DIF
20230321_R1E309_Cent-C_100X_PCNTgTub_D2_003-1	20230321	1709.08	3.918	gTub	DIF
20230321_R1E309_Cent-C_100X_PCNTgTub_D2_004-1	20230321	2256.37	4.988	gTub	DIF
20230321_R1E309_Cent-C_100X_PCNTgTub_D2_004-2	20230321	2374.29	5.7970000000000015	gTub	DIF
20230321_R1E309_Cent-C_100X_PCNTgTub_D2_005-1	20230321	2072.69	3.2910000000000004	gTub	DIF
20230321_R1E309_Cent-C_100X_PCNTgTub_D2_006-1	20230321	1986.69	5.165	gTub	DIF
20230321_R1E309_Cent-C_100X_PCNTgTub_D2_008-1	20230321	2086.24	3.519	gTub	DIF
20230321_R1E309_Cent-C_100X_PCNTgTub_D2_008-2	20230321	2094.55	3.457	gTub	DIF
20230321_R1E309_Cent-C_100X_PCNTgTub_D2_009-1	20230321	2524.06	5.3870000000000005	gTub	DIF
20230321_R1E309_Cent-C_100X_PCNTgTub_D2_010-1	20230321	2038.22	3.855	gTub	DIF
20230321_R1E309_Cent-C_100X_PCNTgTub_D2_011-1	20230321	2629.24	4.715	gTub	DIF
20230321_R1E309_Cent-C_100X_PCNTgTub_D2_012-1	20230321	2833.39	4.168	gTub	DIF
20230321_R1E309_Cent-C_100X_PCNTgTub_D2_013-1	20230321	2110.08	4.117	gTub	DIF
20230321_R1E309_Cent-C_100X_PCNTgTub_D2_014-1	20230321	2105.91	4.271	gTub	DIF
20230321_R1E309_Cent-C_100X_PCNTgTub_D2_015-1	20230321	2212.81	4.988	gTub	DIF
20230321_R1E309_Cent-C_100X_PCNTgTub_D2_016-1	20230321	2088.2	3.018	gTub	DIF
20230321_R1E309_Cent-C_100X_PCNTgTub_D2_016-2	20230321	2071.33	3.81	gTub	DIF
20230321_R1E309_Cent-C_100X_PCNTgTub_D2_017-1	20230321	2062.28	4.681	gTub	DIF
20230321_R1E309_Cent-C_100X_PCNTgTub_D2_017-2	20230321	2009.08	3.645	gTub	DIF
20230321_R1E309_Cent-C_100X_PCNTgTub_D2_018-1	20230321	2456.86	4.635	gTub	DIF
20230321_R1E309_Cent-C_100X_PCNTgTub_D2_019-1	20230321	2209.9210000000007	5.5520000000000005	gTub	DIF
20230321_R1E309_Cent-C_100X_PCNTgTub_D2_020-1	20230321	2859.43	4.185	gTub	DIF
20230321_R1E309_Cent-C_100X_PCNTgTub_D2_020-2	20230321	2632.46	4.134	gTub	DIF
20230321_R1E309_Cent-C_100X_PCNTgTub_D2_021-1	20230321	2197.13	5.814	gTub	DIF
20230321_R1E309_Cent-C_100X_PCNTgTub_D2_021-2	20230321	2223.65	4.22	gTub	DIF
20230323_R1E309_Cent-C_100X_CEP1921to500_D2_001-1	20230331	2372.35	4.709	gTub	DIF
20230323_R1E309_Cent-C_100X_CEP1921to500_D2_002-1	20230331	2089.78	4.311	gTub	DIF
20230323_R1E309_Cent-C_100X_CEP1921to500_D2_002-2	20230331	2071.34	3.0580000000000003	gTub	DIF
20230323_R1E309_Cent-C_100X_CEP1921to500_D2_003-1	20230331	1784.98	4.214	gTub	DIF
20230323_R1E309_Cent-C_100X_CEP1921to500_D2_003-2	20230331	2336.86	4.499	gTub	DIF
20230323_R1E309_Cent-C_100X_CEP1921to500_D2_004-1	20230331	2193.06	3.451	gTub	DIF
20230323_R1E309_Cent-C_100X_CEP1921to500_D2_004-2	20230331	2380.85	3.758	gTub	DIF
20230323_R1E309_Cent-C_100X_CEP1921to500_D2_005-1	20230331	2199.81	3.178	gTub	DIF
20230323_R1E309_Cent-C_100X_CEP1921to500_D2_005-2	20230331	2276.84	4.806	gTub	DIF
20230323_R1E309_Cent-C_100X_CEP1921to500_D2_006-1	20230331	2302.92	3.952	gTub	DIF
20230323_R1E309_Cent-C_100X_CEP1921to500_D2_006-2	20230331	1816.25	3.479	gTub	DIF
20230323_R1E309_Cent-C_100X_CEP1921to500_D2_007-1	20230331	2051.53	3.132	gTub	DIF
20230323_R1E309_Cent-C_100X_CEP1921to500_D2_008-1	20230331	2001.1	4.1	gTub	DIF
20230323_R1E309_Cent-C_100X_CEP1921to500_D2_008-2	20230331	2182.43	3.787	gTub	DIF
20230323_R1E309_Cent-C_100X_CEP1921to500_D2_009-1	20230331	2822.66	4.573	gTub	DIF
20230323_R1E309_Cent-C_100X_CEP1921to500_D2_009-2	20230331	1959.56	3.269	gTub	DIF
20230323_R1E309_Cent-C_100X_CEP1921to500_D2_010-1	20230331	2252.47	3.861	gTub	DIF
20230323_R1E309_Cent-C_100X_CEP1921to500_D2_010-2	20230331	2054.09	3.132	gTub	DIF
20230323_R1E309_Cent-C_100X_CEP1921to500_D2_011-1	20230331	2174.43	4.465	gTub	DIF
20230323_R1E309_Cent-C_100X_CEP1921to500_D2_011-2	20230331	2679.04	4.26	gTub	DIF
20230323_R1E309_Cent-C_100X_CEP1921to500_D2_012-1	20230331	2399.79	4.168	gTub	DIF
20230323_R1E309_Cent-C_100X_CEP1921to500_D2_013-1	20230331	2236.36	3.633	gTub	DIF
20230323_R1E309_Cent-C_100X_CEP1921to500_D2_013-2	20230331	2065.03	4.647	gTub	DIF
20230323_R1E309_Cent-C_100X_CEP1921to500_D2_014-1	20230331	2318.19	4.533	gTub	DIF
20230323_R1E309_Cent-C_100X_CEP1921to500_D2_015-1	20230331	1980.35	3.303	gTub	DIF
20230323_R1E309_Cent-C_100X_CEP1921to500_D2_015-2	20230331	2054.74	4.487	gTub	DIF
20230323_R1E309_Cent-C_100X_CEP1921to500_D2_016-1	20230331	2126.01	3.958	gTub	DIF
20230323_R1E309_Cent-C_100X_CEP1921to500_D2_016-2	20230331	2268.26	3.553	gTub	DIF
20230323_R1E309_Cent-C_100X_CEP1921to500_D2_017-1	20230331	1724.3470000000002	3.365	gTub	DIF
20230323_R1E309_Cent-C_100X_CEP1921to500_D2_017-2	20230331	1738.35	2.056	gTub	DIF
20230323_R1E309_Cent-C_100X_CEP1921to500_D2_018-1	20230331	1859.79	2.9730000000000003	gTub	DIF
20230323_R1E309_Cent-C_100X_CEP1921to500_D2_018-2	20230331	1546.2679999999998	2.899	gTub	DIF
20230323_R1E309_Cent-C_100X_CEP1921to500_D2_019-1	20230331	2004.02	4.231	gTub	DIF
20230323_R1E309_Cent-C_100X_CEP1921to500_D2_020-1	20230331	2220.15	5.256	gTub	DIF
20230323_R1E309_Cent-C_100X_CEP1921to500_D2_021-1	20230331	2181.7	4.174	gTub	DIF
20230323_R1E309_Cent-C_100X_CEP1921to500_D2_022-1	20230331	1958.23	2.978	gTub	DIF
20230323_R1E309_Cent-C_100X_CEP1921to500_D2_022-2	20230331	2015.26	3.65	gTub	DIF
20230323_R1E309_Cent-C_100X_CEP1921to500_D2_023-1	20230331	2353.94	5.114	gTub	DIF
20230323_R1E309_Cent-C_100X_CEP1921to500_D2_023-2	20230331	2083.17	4.311	gTub	DIF
20230323_R1E309_Cent-C_100X_CEP1921to500_D2_024-1	20230331	2283.57	4.482	gTub	DIF
20230323_R1E309_Cent-C_100X_CEP1921to500_D2_024-2	20230331	2312.41	4.761	gTub	DIF
20230323_R1E309_Cent-C_100X_CEP1921to500_D2_025-1	20230331	2325.12	4.88	gTub	DIF
20230323_R1E309_Cent-C_100X_CEP1921to500_D2_026-1	20230331	1944.42	4.39	gTub	DIF
20230323_R1E309_Cent-C_100X_CEP1921to500_D2_026-2	20230331	2057.71	3.69	gTub	DIF

## Sheet: Figure 3d
Cell_ID	Experiment	Day	gTub_Centrosome_vs_Spindle
20220920_R1E309_PTMs_0X_gTub_D0_001-1	20220920	ESCs	0.119848
20220920_R1E309_PTMs_0X_gTub_D0_002-1	20220920	ESCs	0.18178322748130574
20220920_R1E309_PTMs_0X_gTub_D0_003-1	20220920	ESCs	0.3813238441711338
20220920_R1E309_PTMs_0X_gTub_D0_004-1	20220920	ESCs	0.17683780951130587
20220920_R1E309_PTMs_0X_gTub_D0_005-1	20220920	ESCs	0.19751458930878646
20220920_R1E309_PTMs_0X_gTub_D0_005-2	20220920	ESCs	0.1818388726661109
20220920_R1E309_PTMs_0X_gTub_D0_006-1	20220920	ESCs	0.1303692962367581
20220920_R1E309_PTMs_100X_gTub_D0_007-1	20220920	ESCs	0.10819846593693644
20220920_R1E309_PTMs_100X_gTub_D0_008-1	20220920	ESCs	0.1759685833773404
20220920_R1E309_PTMs_100X_gTub_D0_009-1	20220920	ESCs	0.12141108256312913
20220920_R1E309_PTMs_100X_gTub_D0_010-1	20220920	ESCs
20220920_R1E309_PTMs_100X_gTub_D0_011-1	20220920	ESCs	0.22105278401154047
20220920_R1E309_PTMs_100X_gTub_D0_012-1	20220920	ESCs
20220920_R1E309_PTMs_100X_gTub_D0_013-1	20220920	ESCs	0.12822407485198048
20220920_R1E309_PTMs_100X_gTub_D0_014-1	20220920	ESCs	0.13373198704088068
20220920_R1E309_PTMs_100X_gTub_D0_014-2	20220920	ESCs	0.2443107548011248
20220920_R1E309_PTMs_100X_gTub_D0_015-1	20220920	ESCs	0.17274437514497004
20220920_R1E309_PTMs_100X_gTub_D0_016-1	20220920	ESCs	0.1310284097858462
20220920_R1E309_PTMs_100X_gTub_D0_018-1	20220920	ESCs	0.21639403930272805
20220920_R1E309_PTMs_100X_gTub_D0_019-1	20220920	ESCs	0.12308323072547099
20220920_R1E309_PTMs_100X_gTub_D0_020-1	20220920	ESCs	0.18822127188325355
20220920_R1E309_PTMs_100X_gTub_D0_021-1	20220920	ESCs	0.2863270201312937
20220920_R1E309_PTMs_100X_gTub_D0_022-1	20220920	ESCs	0.2087155627225995
20220920_R1E309_PTMs_100X_gTub_D0_022-2	20220920	ESCs	0.20509518954634426
20220920_R1E309_PTMs_100X_gTub_D0_022-3	20220920	ESCs	0.2300443634300213
20220920_R1E309_PTMs_100X_gTub_D0_023-1	20220920	ESCs	0.1729326370720475
20220920_R1E309_PTMs_100X_gTub_D0_024-1	20220920	ESCs	0.21635884969657024
20220920_R1E309_PTMs_100X_gTub_D0_025-1	20220920	ESCs	0.16140079715391406
20220920_R1E309_PTMs_100X_gTub_D0_026-1	20220920	ESCs	0.1388203997657635
20220920_R1E309_PTMs_100X_gTub_D0_026-2	20220920	ESCs	0.10807192547728084
20220920_R1E309_PTMs_100X_gTub_D0_027-1	20220920	ESCs	0.12714555901724056
20220920_R1E309_PTMs_100X_gTub_D0_029-1	20220920	ESCs	0.20571219491582102
20220920_R1E309_PTMs_100X_gTub_D0_030-1	20220920	ESCs	0.10940322193377314
20220920_R1E309_PTMs_100X_gTub_D0_031-1	20220920	ESCs	0.2668454604960672
20220920_R1E309_PTMs_100X_gTub_D0_032-1	20220920	ESCs	0.1404385411407879
20220920_R1E309_PTMs_100X_gTub_D0_032-2	20220920	ESCs	0.2221071978728206
20221110_R1E309_Cent-C_100X_PCNTgTub_D0_001-1	20221110	ESCs	0.0299996
20221110_R1E309_Cent-C_100X_PCNTgTub_D0_002-1	20221110	ESCs	0.0562443
20221110_R1E309_Cent-C_100X_PCNTgTub_D0_003-1	20221110	ESCs	0.0481294
20221110_R1E309_Cent-C_100X_PCNTgTub_D0_004-1	20221110	ESCs	0.10588814188960592
20221110_R1E309_Cent-C_100X_PCNTgTub_D0_005-1	20221110	ESCs	0.1217643789983777
20221110_R1E309_Cent-C_100X_PCNTgTub_D0_006-1	20221110	ESCs	0.0653109
20221110_R1E309_Cent-C_100X_PCNTgTub_D0_007-1	20221110	ESCs	0.057579
20221110_R1E309_Cent-C_100X_PCNTgTub_D0_007-2	20221110	ESCs	0.061738893190091126
20221110_R1E309_Cent-C_100X_PCNTgTub_D0_008-1	20221110	ESCs	0.039250946581610636
20221110_R1E309_Cent-C_100X_PCNTgTub_D0_009-1	20221110	ESCs	0.0722389
20221110_R1E309_Cent-C_100X_PCNTgTub_D0_010-1	20221110	ESCs	0.047381893551774606
20221110_R1E309_Cent-C_100X_PCNTgTub_D0_011-1	20221110	ESCs	0.0615285
20221110_R1E309_Cent-C_100X_PCNTgTub_D0_012-1	20221110	ESCs	0.035993438708483566
20221110_R1E309_Cent-C_100X_PCNTgTub_D0_013-1	20221110	ESCs	0.065305
20221110_R1E309_Cent-C_100X_PCNTgTub_D0_014-1	20221110	ESCs	0.032748528111953085
20221110_R1E309_Cent-C_100X_PCNTgTub_D0_015-1	20221110	ESCs	0.0652356
20221110_R1E309_Cent-C_100X_PCNTgTub_D0_016-1	20221110	ESCs	0.0323117
20221110_R1E309_Cent-C_100X_PCNTgTub_D0_017-1	20221110	ESCs	0.0837569
20221110_R1E309_Cent-C_100X_PCNTgTub_D0_018-1	20221110	ESCs	0.0733433
20221110_R1E309_Cent-C_100X_PCNTgTub_D0_019-1	20221110	ESCs	0.0530581
20221110_R1E309_Cent-C_100X_PCNTgTub_D0_020-1	20221110	ESCs	0.0522958
20221110_R1E309_Cent-C_100X_PCNTgTub_D0_021-1	20221110	ESCs	0.10560316357154637
20221110_R1E309_Cent-C_100X_PCNTgTub_D0_022-1	20221110	ESCs	0.05231
20221110_R1E309_Cent-C_100X_PCNTgTub_D0_023-1	20221110	ESCs	0.0644407
20221110_R1E309_Cent-C_100X_PCNTgTub_D0_025-1	20221110	ESCs	0.0751547
20221110_R1E309_Cent-C_100X_PCNTgTub_D0_026-1	20221110	ESCs	0.053370546696022717
20221110_R1E309_Cent-C_100X_PCNTgTub_D0_026-2	20221110	ESCs	0.0732085
20221110_R1E309_Cent-C_100X_PCNTgTub_D0_027-1	20221110	ESCs
20221110_R1E309_Cent-C_100X_PCNTgTub_D0_028-1	20221110	ESCs	0.0620157
20221110_R1E309_Cent-C_100X_PCNTgTub_D0_029-1	20221110	ESCs	0.10243437249157207
20221110_R1E309_Cent-C_100X_PCNTgTub_D0_030-1	20221110	ESCs	0.0579658
20221110_R1E309_Cent-C_100X_PCNTgTub_D0_030-2	20221110	ESCs	0.058597595250174016
20221111_R1E309_Astral_03_F_D0_003-1	20221111	ESCs	0.13940224518380756
20221111_R1E309_Astral_03_F_D0_004-1	20221111	ESCs	0.14567415787156224
20221111_R1E309_Astral_03_F_D0_006-1	20221111	ESCs	0.10788849952142436
20221111_R1E309_Astral_03_F_D0_008-1	20221111	ESCs	0.0719113
20221111_R1E309_Astral_03_F_D0_008-2	20221111	ESCs	0.1137158811716425
20221111_R1E309_Astral_03_F_D0_009-1	20221111	ESCs	0.21747290332539188
20221111_R1E309_Astral_03_F_D0_010-1	20221111	ESCs	0.1304029610487654
20221111_R1E309_Astral_03_F_D0_011-1	20221111	ESCs	0.1426098837906858
20221111_R1E309_Astral_03_F_D0_012-1	20221111	ESCs	0.193833
20221111_R1E309_Astral_03_F_D0_013-1	20221111	ESCs	0.0853856
20221111_R1E309_Astral_03_F_D0_015-1	20221111	ESCs	0.12580192144499575
20221111_R1E309_Astral_03_F_D0_016-1	20221111	ESCs	0.0785311
20221111_R1E309_Astral_03_F_D0_018-1	20221111	ESCs	0.0887508
20221111_R1E309_Astral_03_F_D0_019-1	20221111	ESCs	0.11342221752770705
20221111_R1E309_Astral_03_F_D0_021-1	20221111	ESCs	0.10361485676069873
20221111_R1E309_Astral_03_F_D0_022-1	20221111	ESCs	0.2010690248072986
20221111_R1E309_Astral_03_F_D0_023-1	20221111	ESCs	0.1424992618652741
20221111_R1E309_Astral_03_F_D0_024-1	20221111	ESCs	0.11962902574446385
20221111_R1E309_Astral_03_F_D0_025-1	20221111	ESCs	0.25362282071196474
20221111_R1E309_Astral_03_F_D0_028-1	20221111	ESCs	0.0757831
20221111_R1E309_Astral_03_F_D0_028-2	20221111	ESCs	0.17377108021785392
20221111_R1E309_Astral_03_F_D0_028-3	20221111	ESCs	0.092201
20221111_R1E309_Astral_03_F_D0_029-1	20221111	ESCs	0.19621354019099704
20221111_R1E309_Astral_03_F_D0_030-1	20221111	ESCs	0.17181222583562014
20230303_R1E309_Cent-C_100X_PCNTgTub_D0_002-1	20230303	ESCs	0.0807234
20230303_R1E309_Cent-C_100X_PCNTgTub_D0_003-1	20230303	ESCs	0.17586775880677818
20230303_R1E309_Cent-C_100X_PCNTgTub_D0_004-1	20230303	ESCs	0.1543773448730153
20230303_R1E309_Cent-C_100X_PCNTgTub_D0_005-1	20230303	ESCs	0.1326433147248144
20230303_R1E309_Cent-C_100X_PCNTgTub_D0_007-1	20230303	ESCs	0.1456069885295289
20230303_R1E309_Cent-C_100X_PCNTgTub_D0_008-1	20230303	ESCs	0.15624281704971527
20230303_R1E309_Cent-C_100X_PCNTgTub_D0_009-1	20230303	ESCs	0.11991390195877567
20230303_R1E309_Cent-C_100X_PCNTgTub_D0_010-1	20230303	ESCs	0.10942086380647796
20230303_R1E309_Cent-C_100X_PCNTgTub_D0_011-1	20230303	ESCs	0.0977114
20230303_R1E309_Cent-C_100X_PCNTgTub_D0_012-1	20230303	ESCs	0.16186306270025336
20230303_R1E309_Cent-C_100X_PCNTgTub_D0_013-1	20230303	ESCs	0.20546777419856652
20230303_R1E309_Cent-C_100X_PCNTgTub_D0_014-1	20230303	ESCs	0.1914822615052418
20230303_R1E309_Cent-C_100X_PCNTgTub_D0_015-1	20230303	ESCs	0.11910624569445352
20230303_R1E309_Cent-C_100X_PCNTgTub_D0_016-1	20230303	ESCs	0.12348090541159155
20230303_R1E309_Cent-C_100X_PCNTgTub_D0_017-1	20230303	ESCs	0.15339268635767309
20230303_R1E309_Cent-C_100X_PCNTgTub_D0_018-1	20230303	ESCs	0.0791191
20230303_R1E309_Cent-C_100X_PCNTgTub_D0_019-1	20230303	ESCs	0.0995899
20230303_R1E309_Cent-C_100X_PCNTgTub_D0_020-1	20230303	ESCs	0.12786539833499488
20230303_R1E309_Cent-C_100X_PCNTgTub_D0_022-1	20230303	ESCs
20230303_R1E309_Cent-C_100X_PCNTgTub_D0_023-1	20230303	ESCs	0.18902930593042486
20230303_R1E309_Cent-C_100X_PCNTgTub_D0_024-1	20230303	ESCs	0.1971430884971823
20230303_R1E309_Cent-C_100X_PCNTgTub_D0_025-1	20230303	ESCs	0.13017782140560868
20230321_R1E309_Cent-C_100X_PCNTgTub_D0_001-1	20230321	ESCs	0.049555724631922496
20230321_R1E309_Cent-C_100X_PCNTgTub_D0_001-2	20230321	ESCs
20230321_R1E309_Cent-C_100X_PCNTgTub_D0_002-1	20230321	ESCs	0.11815289474048482
20230321_R1E309_Cent-C_100X_PCNTgTub_D0_003-1	20230321	ESCs	0.19417015707104165
20230321_R1E309_Cent-C_100X_PCNTgTub_D0_004-1	20230321	ESCs	0.12552221098195984
20230321_R1E309_Cent-C_100X_PCNTgTub_D0_005-1	20230321	ESCs	0.16834155330551653
20230321_R1E309_Cent-C_100X_PCNTgTub_D0_006-1	20230321	ESCs	0.0718114
20230321_R1E309_Cent-C_100X_PCNTgTub_D0_007-1	20230321	ESCs	0.15027547943481254
20230321_R1E309_Cent-C_100X_PCNTgTub_D0_008-1	20230321	ESCs	0.174165
20230321_R1E309_Cent-C_100X_PCNTgTub_D0_008-2	20230321	ESCs	0.1050125427450165
20230321_R1E309_Cent-C_100X_PCNTgTub_D0_009-1	20230321	ESCs	0.14424970444965868
20230321_R1E309_Cent-C_100X_PCNTgTub_D0_010-1	20230321	ESCs
20230321_R1E309_Cent-C_100X_PCNTgTub_D0_011-1	20230321	ESCs	0.0902816
20230321_R1E309_Cent-C_100X_PCNTgTub_D0_012-1	20230321	ESCs	0.17169255323337926
20230321_R1E309_Cent-C_100X_PCNTgTub_D0_013-1	20230321	ESCs	0.18670991640976134
20230321_R1E309_Cent-C_100X_PCNTgTub_D0_014-1	20230321	ESCs
20230321_R1E309_Cent-C_100X_PCNTgTub_D0_014-2	20230321	ESCs	0.12928536211942435
20230321_R1E309_Cent-C_100X_PCNTgTub_D0_015-1	20230321	ESCs	0.0672455
20230321_R1E309_Cent-C_100X_PCNTgTub_D0_016-1	20230321	ESCs	0.12045453594280495
20230321_R1E309_Cent-C_100X_PCNTgTub_D0_017-1	20230321	ESCs	0.0962498
20230321_R1E309_Cent-C_100X_PCNTgTub_D0_018-1	20230321	ESCs	0.10843711703986864
20230321_R1E309_Cent-C_100X_PCNTgTub_D0_019-1	20230321	ESCs	0.0965572
20230321_R1E309_Cent-C_100X_PCNTgTub_D0_020-1	20230321	ESCs	0.13944317806965195
20230321_R1E309_Cent-C_100X_PCNTgTub_D0_021-1	20230321	ESCs	0.11359435756672695
20230321_R1E309_Cent-C_100X_PCNTgTub_D0_022-1	20230321	ESCs
20230321_R1E309_Cent-C_100X_PCNTgTub_D0_023-1	20230321	ESCs	0.1908660693977361
20230321_R1E309_Cent-C_100X_PCNTgTub_D0_024-1	20230321	ESCs	0.15546330200655953
20230321_R1E309_Cent-C_100X_PCNTgTub_D0_025-1	20230321	ESCs	0.14176496204853042
20230321_R1E309_Cent-C_100X_PCNTgTub_D0_026-1	20230321	ESCs	0.0978201
20230321_R1E309_Cent-C_100X_PCNTgTub_D0_027-1	20230321	ESCs	0.1515875559796001
20230321_R1E309_Cent-C_100X_PCNTgTub_D0_028-1	20230321	ESCs	0.12324545688019364
20230321_R1E309_Cent-C_100X_PCNTgTub_D0_029-1	20230321	ESCs	0.13475432622842648
20230323_R1E309_Cent-C_100X_CEP1921to500_D0_007-1	20230331	ESCs	0.10718645956122068
20230323_R1E309_Cent-C_100X_CEP1921to500_D0_008-1	20230331	ESCs	0.15147826745564286
20230323_R1E309_Cent-C_100X_CEP1921to500_D0_009-1	20230331	ESCs	0.0617166
20230323_R1E309_Cent-C_100X_CEP1921to500_D0_009-2	20230331	ESCs	0.0779278
20230323_R1E309_Cent-C_100X_CEP1921to500_D0_010-1	20230331	ESCs	0.0735498
20230323_R1E309_Cent-C_100X_CEP1921to500_D0_011-1	20230331	ESCs	0.0885518
20230323_R1E309_Cent-C_100X_CEP1921to500_D0_011-2	20230331	ESCs	0.13716756998023388
20230323_R1E309_Cent-C_100X_CEP1921to500_D0_012-1	20230331	ESCs	0.1378309436455292
20230323_R1E309_Cent-C_100X_CEP1921to500_D0_012-2	20230331	ESCs	0.2809158476631773
20230323_R1E309_Cent-C_100X_CEP1921to500_D0_013-1	20230331	ESCs	0.11707812946536594
20230323_R1E309_Cent-C_100X_CEP1921to500_D0_014-1	20230331	ESCs	0.21000230021830293
20230323_R1E309_Cent-C_100X_CEP1921to500_D0_015-1	20230331	ESCs	0.11379714488779763
20230323_R1E309_Cent-C_100X_CEP1921to500_D0_016-1	20230331	ESCs	0.14968470063528055
20230323_R1E309_Cent-C_100X_CEP1921to500_D0_017-1	20230331	ESCs	0.0949468
20230323_R1E309_Cent-C_100X_CEP1921to500_D0_017-2	20230331	ESCs	0.10197637339404787
20230323_R1E309_Cent-C_100X_CEP1921to500_D0_018-1	20230331	ESCs	0.18139211442394945
20230323_R1E309_Cent-C_100X_CEP1921to500_D0_018-2	20230331	ESCs	0.15512574766292164
20230323_R1E309_Cent-C_100X_CEP1921to500_D0_019-1	20230331	ESCs	0.17459173784811224
20230323_R1E309_Cent-C_100X_CEP1921to500_D0_019-2	20230331	ESCs	0.16738853380183985
20230323_R1E309_Cent-C_100X_CEP1921to500_D0_020-1	20230331	ESCs	0.17993701919056734
20230323_R1E309_Cent-C_100X_CEP1921to500_D0_021-1	20230331	ESCs	0.15958488934111656
20230323_R1E309_Cent-C_100X_CEP1921to500_D0_022-1	20230331	ESCs	0.15157251258949653
20230323_R1E309_Cent-C_100X_CEP1921to500_D0_022-2	20230331	ESCs	0.15211981576093406
20230323_R1E309_Cent-C_100X_CEP1921to500_D0_023-1	20230331	ESCs	0.055409993134836834
20230323_R1E309_Cent-C_100X_CEP1921to500_D0_023-2	20230331	ESCs	0.11419914356872565
20230323_R1E309_Cent-C_100X_CEP1921to500_D0_024-1	20230331	ESCs	0.14046836412100772
20230323_R1E309_Cent-C_100X_CEP1921to500_D0_024-2	20230331	ESCs	0.0661883
20230323_R1E309_Cent-C_100X_CEP1921to500_D0_025-1	20230331	ESCs	0.10735845951000847
20230323_R1E309_Cent-C_100X_CEP1921to500_D0_026-1	20230331	ESCs	0.20963063168006407
20230323_R1E309_Cent-C_100X_CEP1921to500_D0_026-2	20230331	ESCs	0.16465610018813812
20230323_R1E309_Cent-C_100X_CEP1921to500_D0_027-1	20230331	ESCs	0.17166045052673914
20230323_R1E309_Cent-C_100X_CEP1921to500_D0_028-1	20230331	ESCs	0.11596503394193128
20230323_R1E309_Cent-C_100X_CEP1921to500_D0_029-1	20230331	ESCs	0.1731753919356192
20230323_R1E309_Cent-C_100X_CEP1921to500_D0_030-1	20230331	ESCs	0.1071971017741128
20230323_R1E309_Cent-C_100X_CEP1921to500_D0_030-2	20230331	ESCs	0.10868127067489236
20230323_R1E309_Cent-C_100X_CEP1921to500_D0_031-1	20230331	ESCs	0.13576516898512594
20230323_R1E309_Cent-C_100X_CEP1921to500_D0_031-2	20230331	ESCs	0.13855818996749414
20230323_R1E309_Cent-C_100X_CEP1921to500_D0_032-1	20230331	ESCs	0.16386323683126175
20230323_R1E309_Cent-C_100X_CEP1921to500_D0_033-1	20230331	ESCs	0.12643449419079367
20230323_R1E309_Cent-C_100X_CEP1921to500_D0_033-2	20230331	ESCs	0.1430998781120582
20230323_R1E309_Cent-C_100X_CEP1921to500_D0_034-1	20230331	ESCs
20230323_R1E309_Cent-C_100X_CEP1921to500_D0_035-1	20230331	ESCs	0.14375277176224688
20230323_R1E309_Cent-C_100X_CEP1921to500_D0_035-2	20230331	ESCs	0.0700528
20230323_R1E309_Cent-C_100X_CEP1921to500_D0_035-3	20230331	ESCs	0.10161698551022992
20220920_R1E309_PTMs_100X_gTub_D2_001-1	20220920	DIF	0.2375485660228056
20220920_R1E309_PTMs_100X_gTub_D2_002-1	20220920	DIF
20220920_R1E309_PTMs_100X_gTub_D2_003-1	20220920	DIF	0.20164457820561474
20220920_R1E309_PTMs_100X_gTub_D2_004-1	20220920	DIF	0.0936044
20220920_R1E309_PTMs_100X_gTub_D2_005-1	20220920	DIF	0.19088338998659407
20220920_R1E309_PTMs_100X_gTub_D2_006-1	20220920	DIF	0.17342483945610018
20220920_R1E309_PTMs_100X_gTub_D2_007-1	20220920	DIF	0.21398427435614434
20220920_R1E309_PTMs_100X_gTub_D2_008-1	20220920	DIF	0.1842711995101003
20220920_R1E309_PTMs_100X_gTub_D2_009-1	20220920	DIF	0.14070319601398454
20220920_R1E309_PTMs_100X_gTub_D2_010-1	20220920	DIF	0.2553409203555567
20220920_R1E309_PTMs_100X_gTub_D2_011-1	20220920	DIF	0.26880538184285163
20220920_R1E309_PTMs_100X_gTub_D2_012-1	20220920	DIF	0.19488557891403868
20220920_R1E309_PTMs_100X_gTub_D2_013-1	20220920	DIF	0.2270405350916184
20220920_R1E309_PTMs_100X_gTub_D2_013-2	20220920	DIF	0.2612143717430902
20220920_R1E309_PTMs_100X_gTub_D2_014-1	20220920	DIF	0.17612797713561718
20220920_R1E309_PTMs_100X_gTub_D2_017-1	20220920	DIF	0.13112747583563433
20220920_R1E309_PTMs_100X_gTub_D2_019-1	20220920	DIF	0.17394547278347344
20220920_R1E309_PTMs_100X_gTub_D2_020-1	20220920	DIF	0.0699551
20220920_R1E309_PTMs_100X_gTub_D2_020-2	20220920	DIF	0.12036102267626972
20220920_R1E309_PTMs_100X_gTub_D2_021-1	20220920	DIF	0.12040109039724513
20220920_R1E309_PTMs_100X_gTub_D2_021-2	20220920	DIF	0.12555326201654649
20220920_R1E309_PTMs_100X_gTub_D2_022-1	20220920	DIF	0.1845844223679628
20220920_R1E309_PTMs_100X_gTub_D2_023-1	20220920	DIF	0.27381958025162645
20220920_R1E309_PTMs_100X_gTub_D2_024-1	20220920	DIF	0.17581319059854256
20220920_R1E309_PTMs_100X_gTub_D2_025-1	20220920	DIF	0.248714
20220920_R1E309_PTMs_100X_gTub_D2_025-2	20220920	DIF	0.20947927236654945
20220920_R1E309_PTMs_100X_gTub_D2_026-1	20220920	DIF	0.13724470933425012
20220920_R1E309_PTMs_100X_gTub_D2_026-2	20220920	DIF	0.13343028406306912
20220920_R1E309_PTMs_100X_gTub_D2_027-1	20220920	DIF	0.21708534534218493
20220920_R1E309_PTMs_100X_gTub_D2_028-1	20220920	DIF	0.0922293
20220920_R1E309_PTMs_100X_gTub_D2_029-1	20220920	DIF	0.1982617521236741
20220920_R1E309_PTMs_100X_gTub_D2_030-1	20220920	DIF	0.14625951665755932
20220920_R1E309_PTMs_100X_gTub_D2_031-1	20220920	DIF	0.13086535885241976
20220920_R1E309_PTMs_100X_gTub_D2_032-1	20220920	DIF	0.2191560142051602
20220920_R1E309_PTMs_100X_gTub_D2_033-1	20220920	DIF	0.13441430287076053
20220920_R1E309_PTMs_100X_gTub_D2_034-1	20220920	DIF	0.22909469371975835
20221110_R1E309_Cent-C_100X_PCNTgTub_D2_001-1	20221110	DIF	0.0632854
20221110_R1E309_Cent-C_100X_PCNTgTub_D2_001-2	20221110	DIF	0.0784021
20221110_R1E309_Cent-C_100X_PCNTgTub_D2_002-1	20221110	DIF	0.0736948
20221110_R1E309_Cent-C_100X_PCNTgTub_D2_002-2	20221110	DIF	0.0633019
20221110_R1E309_Cent-C_100X_PCNTgTub_D2_002-3	20221110	DIF	0.12077023559214208
20221110_R1E309_Cent-C_100X_PCNTgTub_D2_003-1	20221110	DIF	0.12150595341077915
20221110_R1E309_Cent-C_100X_PCNTgTub_D2_004-1	20221110	DIF	0.047374080769565764
20221110_R1E309_Cent-C_100X_PCNTgTub_D2_005-1	20221110	DIF	0.050873070973174735
20221110_R1E309_Cent-C_100X_PCNTgTub_D2_006-1	20221110	DIF	0.0934334
20221110_R1E309_Cent-C_100X_PCNTgTub_D2_007-1	20221110	DIF	0.0710121
20221110_R1E309_Cent-C_100X_PCNTgTub_D2_008-1	20221110	DIF
20221110_R1E309_Cent-C_100X_PCNTgTub_D2_009-1	20221110	DIF	0.0756567
20221110_R1E309_Cent-C_100X_PCNTgTub_D2_010-1	20221110	DIF	0.11139963935347796
20221110_R1E309_Cent-C_100X_PCNTgTub_D2_011-1	20221110	DIF	0.0685199
20221110_R1E309_Cent-C_100X_PCNTgTub_D2_012-1	20221110	DIF	0.060052078399001826
20221110_R1E309_Cent-C_100X_PCNTgTub_D2_013-1	20221110	DIF	0.0978826
20221110_R1E309_Cent-C_100X_PCNTgTub_D2_014-1	20221110	DIF	0.0726352
20221110_R1E309_Cent-C_100X_PCNTgTub_D2_015-1	20221110	DIF	0.0640944
20221110_R1E309_Cent-C_100X_PCNTgTub_D2_015-2	20221110	DIF	0.10683717062439158
20221110_R1E309_Cent-C_100X_PCNTgTub_D2_016-1	20221110	DIF	0.0719512
20221110_R1E309_Cent-C_100X_PCNTgTub_D2_017-1	20221110	DIF	0.0658774
20221110_R1E309_Cent-C_100X_PCNTgTub_D2_018-1	20221110	DIF	0.0887597
20221110_R1E309_Cent-C_100X_PCNTgTub_D2_018-2	20221110	DIF	0.0893836
20221110_R1E309_Cent-C_100X_PCNTgTub_D2_019-1	20221110	DIF	0.0723406
20221110_R1E309_Cent-C_100X_PCNTgTub_D2_020-2	20221110	DIF	0.0621476
20221110_R1E309_Cent-C_100X_PCNTgTub_D2_021-1	20221110	DIF
20221110_R1E309_Cent-C_100X_PCNTgTub_D2_022-1	20221110	DIF	0.0498771
20221110_R1E309_Cent-C_100X_PCNTgTub_D2_023-1	20221110	DIF	0.0663836
20221110_R1E309_Cent-C_100X_PCNTgTub_D2_024-1	20221110	DIF	0.0765811
20221110_R1E309_Cent-C_100X_PCNTgTub_D2_025-1	20221110	DIF	0.0759608
20221110_R1E309_Cent-C_100X_PCNTgTub_D2_025-2	20221110	DIF	0.0789942
20221110_R1E309_Cent-C_100X_PCNTgTub_D2_027-1	20221110	DIF	0.0690104
20221110_R1E309_Cent-C_100X_PCNTgTub_D2_028-1	20221110	DIF	0.086224
20221111_R1E309_Astral_03_F_D2_001-1	20221111	DIF	0.1754172968507093
20221111_R1E309_Astral_03_F_D2_002-1	20221111	DIF	0.26765467671801274
20221111_R1E309_Astral_03_F_D2_003-1	20221111	DIF	0.12936820698878235
20221111_R1E309_Astral_03_F_D2_004-1	20221111	DIF	0.13979438512230746
20221111_R1E309_Astral_03_F_D2_005-1	20221111	DIF	0.1343948625232088
20221111_R1E309_Astral_03_F_D2_006-1	20221111	DIF	0.15145746231494214
20221111_R1E309_Astral_03_F_D2_006-2	20221111	DIF	0.21467762379851454
20221111_R1E309_Astral_03_F_D2_007-1	20221111	DIF	0.24537467059261356
20221111_R1E309_Astral_03_F_D2_008-1	20221111	DIF	0.1447534420259205
20221111_R1E309_Astral_03_F_D2_009-1	20221111	DIF	0.14978668200518402
20221111_R1E309_Astral_03_F_D2_010-1	20221111	DIF	0.0807511
20221111_R1E309_Astral_03_F_D2_011-1	20221111	DIF	0.16316598279986289
20221111_R1E309_Astral_03_F_D2_012-1	20221111	DIF	0.1426297562680136
20221111_R1E309_Astral_03_F_D2_013-1	20221111	DIF	0.1981112252203176
20221111_R1E309_Astral_03_F_D2_014-1	20221111	DIF	0.0519298
20221111_R1E309_Astral_03_F_D2_015-1	20221111	DIF
20221111_R1E309_Astral_03_F_D2_016-1	20221111	DIF	0.16817717670265755
20221111_R1E309_Astral_03_F_D2_017-1	20221111	DIF	0.1449946549452016
20221111_R1E309_Astral_03_F_D2_018-1	20221111	DIF	0.082426
20221111_R1E309_Astral_03_F_D2_019-1	20221111	DIF	0.11617937055150035
20221111_R1E309_Astral_03_F_D2_020-1	20221111	DIF	0.16660908662962173
20221111_R1E309_Astral_03_F_D2_021-1	20221111	DIF	0.21539124302150428
20221111_R1E309_Astral_03_F_D2_021-2	20221111	DIF	0.15186962937522366
20221111_R1E309_Astral_03_F_D2_022-1	20221111	DIF	0.13634968085369428
20221111_R1E309_Astral_03_F_D2_023-1	20221111	DIF	0.2789287615480319
20221111_R1E309_Astral_03_F_D2_024-1	20221111	DIF	0.1866193627043367
20221111_R1E309_Astral_03_F_D2_025-1	20221111	DIF	0.0893622
20221111_R1E309_Astral_03_F_D2_026-1	20221111	DIF
20221111_R1E309_Astral_03_F_D2_027-1	20221111	DIF	0.17614698589456396
20221111_R1E309_Astral_03_F_D2_028-1	20221111	DIF	0.17111233637566406
20221111_R1E309_Astral_03_F_D2_028-2	20221111	DIF	0.1440093924929918
20221111_R1E309_Astral_03_F_D2_029-1	20221111	DIF	0.18889886171668496
20221111_R1E309_Astral_03_F_D2_030-1	20221111	DIF	0.14456017529167445
20230303_R1E309_Cent-C_100X_PCNTgTub_D2_001-1	20230303	DIF	0.12259366465081795
20230303_R1E309_Cent-C_100X_PCNTgTub_D2_002-1	20230303	DIF	0.0740638
20230303_R1E309_Cent-C_100X_PCNTgTub_D2_003-1	20230303	DIF	0.0599325
20230303_R1E309_Cent-C_100X_PCNTgTub_D2_004-1	20230303	DIF	0.1661801708241294
20230303_R1E309_Cent-C_100X_PCNTgTub_D2_005-1	20230303	DIF	0.20763043297326436
20230303_R1E309_Cent-C_100X_PCNTgTub_D2_006-1	20230303	DIF	0.11363602730182218
20230303_R1E309_Cent-C_100X_PCNTgTub_D2_007-1	20230303	DIF	0.16934162063642086
20230303_R1E309_Cent-C_100X_PCNTgTub_D2_008-1	20230303	DIF	0.177034
20230303_R1E309_Cent-C_100X_PCNTgTub_D2_010-1	20230303	DIF	0.16521911743171128
20230303_R1E309_Cent-C_100X_PCNTgTub_D2_011-1	20230303	DIF	0.11992870692759992
20230303_R1E309_Cent-C_100X_PCNTgTub_D2_012-1	20230303	DIF	0.16300974363939572
20230303_R1E309_Cent-C_100X_PCNTgTub_D2_013-1	20230303	DIF	0.2334008761133948
20230303_R1E309_Cent-C_100X_PCNTgTub_D2_013-2	20230303	DIF	0.1996214664977519
20230321_R1E309_Cent-C_100X_PCNTgTub_D2_001-1	20230321	DIF	0.18319938202748454
20230321_R1E309_Cent-C_100X_PCNTgTub_D2_002-1	20230321	DIF	0.18767925399676388
20230321_R1E309_Cent-C_100X_PCNTgTub_D2_002-2	20230321	DIF	0.1731851027991411
20230321_R1E309_Cent-C_100X_PCNTgTub_D2_003-1	20230321	DIF	0.1401491353413391
20230321_R1E309_Cent-C_100X_PCNTgTub_D2_004-1	20230321	DIF	0.31261553245681545
20230321_R1E309_Cent-C_100X_PCNTgTub_D2_004-2	20230321	DIF	0.15347266963959444
20230321_R1E309_Cent-C_100X_PCNTgTub_D2_005-1	20230321	DIF	0.18684762412166314
20230321_R1E309_Cent-C_100X_PCNTgTub_D2_006-1	20230321	DIF	0.2385962623946468
20230321_R1E309_Cent-C_100X_PCNTgTub_D2_008-1	20230321	DIF	0.13148245305338513
20230321_R1E309_Cent-C_100X_PCNTgTub_D2_008-2	20230321	DIF	0.2640054630731509
20230321_R1E309_Cent-C_100X_PCNTgTub_D2_009-1	20230321	DIF
20230321_R1E309_Cent-C_100X_PCNTgTub_D2_010-1	20230321	DIF	0.23149311214108126
20230321_R1E309_Cent-C_100X_PCNTgTub_D2_011-1	20230321	DIF	0.1984187585964832
20230321_R1E309_Cent-C_100X_PCNTgTub_D2_012-1	20230321	DIF	0.18981841423073487
20230321_R1E309_Cent-C_100X_PCNTgTub_D2_013-1	20230321	DIF	0.1712483445336663
20230321_R1E309_Cent-C_100X_PCNTgTub_D2_014-1	20230321	DIF	0.19883498340739686
20230321_R1E309_Cent-C_100X_PCNTgTub_D2_015-1	20230321	DIF	0.2113122134320085
20230321_R1E309_Cent-C_100X_PCNTgTub_D2_016-1	20230321	DIF	0.1515565029309343
20230321_R1E309_Cent-C_100X_PCNTgTub_D2_016-2	20230321	DIF	0.2085266261980203
20230321_R1E309_Cent-C_100X_PCNTgTub_D2_017-1	20230321	DIF	0.17601317323302493
20230321_R1E309_Cent-C_100X_PCNTgTub_D2_017-2	20230321	DIF
20230321_R1E309_Cent-C_100X_PCNTgTub_D2_018-1	20230321	DIF	0.18908385373253828
20230321_R1E309_Cent-C_100X_PCNTgTub_D2_019-1	20230321	DIF	0.17791041238606312
20230321_R1E309_Cent-C_100X_PCNTgTub_D2_020-1	20230321	DIF	0.18462666719103799
20230321_R1E309_Cent-C_100X_PCNTgTub_D2_020-2	20230321	DIF	0.14642877376890914
20230321_R1E309_Cent-C_100X_PCNTgTub_D2_021-1	20230321	DIF	0.2030152839826135
20230321_R1E309_Cent-C_100X_PCNTgTub_D2_021-2	20230321	DIF	0.22084337659063688
20230323_R1E309_Cent-C_100X_CEP1921to500_D2_001-1	20230331	DIF	0.2677499178389445
20230323_R1E309_Cent-C_100X_CEP1921to500_D2_002-1	20230331	DIF	0.21943702485272995
20230323_R1E309_Cent-C_100X_CEP1921to500_D2_002-2	20230331	DIF	0.11913438940983286
20230323_R1E309_Cent-C_100X_CEP1921to500_D2_003-1	20230331	DIF	0.1711786315912577
20230323_R1E309_Cent-C_100X_CEP1921to500_D2_003-2	20230331	DIF	0.22397181265942176
20230323_R1E309_Cent-C_100X_CEP1921to500_D2_004-1	20230331	DIF	0.13138662806919346
20230323_R1E309_Cent-C_100X_CEP1921to500_D2_004-2	20230331	DIF	0.1491717608267673
20230323_R1E309_Cent-C_100X_CEP1921to500_D2_005-1	20230331	DIF	0.10601273693539674
20230323_R1E309_Cent-C_100X_CEP1921to500_D2_005-2	20230331	DIF	0.21877914161724094
20230323_R1E309_Cent-C_100X_CEP1921to500_D2_006-1	20230331	DIF	0.18073773786610475
20230323_R1E309_Cent-C_100X_CEP1921to500_D2_006-2	20230331	DIF	0.18132648130680534
20230323_R1E309_Cent-C_100X_CEP1921to500_D2_007-1	20230331	DIF	0.1365203062105175
20230323_R1E309_Cent-C_100X_CEP1921to500_D2_008-1	20230331	DIF	0.2238574257623343
20230323_R1E309_Cent-C_100X_CEP1921to500_D2_008-2	20230331	DIF	0.1657660205766655
20230323_R1E309_Cent-C_100X_CEP1921to500_D2_009-1	20230331	DIF	0.2019007976607934
20230323_R1E309_Cent-C_100X_CEP1921to500_D2_009-2	20230331	DIF	0.20365398389581332
20230323_R1E309_Cent-C_100X_CEP1921to500_D2_010-1	20230331	DIF	0.2240496921650492
20230323_R1E309_Cent-C_100X_CEP1921to500_D2_010-2	20230331	DIF	0.13034631149472345
20230323_R1E309_Cent-C_100X_CEP1921to500_D2_011-1	20230331	DIF	0.15912789630344035
20230323_R1E309_Cent-C_100X_CEP1921to500_D2_011-2	20230331	DIF	0.11279143390068642
20230323_R1E309_Cent-C_100X_CEP1921to500_D2_012-1	20230331	DIF	0.15899927051160626
20230323_R1E309_Cent-C_100X_CEP1921to500_D2_013-1	20230331	DIF	0.1773199390661317
20230323_R1E309_Cent-C_100X_CEP1921to500_D2_013-2	20230331	DIF	0.1611742497537408
20230323_R1E309_Cent-C_100X_CEP1921to500_D2_014-1	20230331	DIF	0.1877612983677928
20230323_R1E309_Cent-C_100X_CEP1921to500_D2_015-1	20230331	DIF	0.1845502436634996
20230323_R1E309_Cent-C_100X_CEP1921to500_D2_015-2	20230331	DIF	0.18332999941092887
20230323_R1E309_Cent-C_100X_CEP1921to500_D2_016-1	20230331	DIF	0.14064903802884826
20230323_R1E309_Cent-C_100X_CEP1921to500_D2_016-2	20230331	DIF	0.1615672400943045
20230323_R1E309_Cent-C_100X_CEP1921to500_D2_017-1	20230331	DIF	0.12364261880971557
20230323_R1E309_Cent-C_100X_CEP1921to500_D2_017-2	20230331	DIF	0.11951492967681755
20230323_R1E309_Cent-C_100X_CEP1921to500_D2_018-1	20230331	DIF	0.1263082885810408
20230323_R1E309_Cent-C_100X_CEP1921to500_D2_018-2	20230331	DIF	0.17252378341169866
20230323_R1E309_Cent-C_100X_CEP1921to500_D2_019-1	20230331	DIF	0.1562517224360468
20230323_R1E309_Cent-C_100X_CEP1921to500_D2_020-1	20230331	DIF	0.23114278995232904
20230323_R1E309_Cent-C_100X_CEP1921to500_D2_021-1	20230331	DIF	0.2319283172417305
20230323_R1E309_Cent-C_100X_CEP1921to500_D2_022-1	20230331	DIF	0.16401786613300026
20230323_R1E309_Cent-C_100X_CEP1921to500_D2_022-2	20230331	DIF	0.15710187738418188
20230323_R1E309_Cent-C_100X_CEP1921to500_D2_023-1	20230331	DIF
20230323_R1E309_Cent-C_100X_CEP1921to500_D2_023-2	20230331	DIF	0.311447
20230323_R1E309_Cent-C_100X_CEP1921to500_D2_024-1	20230331	DIF	0.19021203050261395
20230323_R1E309_Cent-C_100X_CEP1921to500_D2_024-2	20230331	DIF	0.1897558643462211
20230323_R1E309_Cent-C_100X_CEP1921to500_D2_025-1	20230331	DIF	0.1980983881733192
20230323_R1E309_Cent-C_100X_CEP1921to500_D2_026-1	20230331	DIF	0.2175948543597788
20230323_R1E309_Cent-C_100X_CEP1921to500_D2_026-2	20230331	DIF	0.22270452711995486

## Sheet: Figure 3e
Dataset	Target_Sum	Day	Target_ID	Batch	Loading_Sum	Loading	Target_norm_by_Loading
20231130	16823429	0	gTub	2811	78643731	GAPDH	0.2139195176281756
20231202	62104295	0	gTub	2811	70171272	GAPDH	0.8850387520408637
20231206	43243035	0	gTub	2811	70171272	GAPDH	0.6162498379678795
20231130	25087666	2	gTub	2811	57453083	GAPDH	0.4366635294401869
20231202	66817168	2	gTub	2811	77213715	GAPDH	0.8653536227339923
20231206	64373754	2	gTub	2811	77213715	GAPDH	0.8337088041936591

## Sheet: Figure 3g
Experiment	Cell_Cycle_mins	Condition
20190227		ESCs
20190227		ESCs
20190227		ESCs
20190227		ESCs
20190227		ESCs
20190227		ESCs
20190227		ESCs
20190227		ESCs
20190227		ESCs
20190227		ESCs
20190227		ESCs
20190227		ESCs
20190227		ESCs
20190227		ESCs
20190227		ESCs
20190227		ESCs
20190227		ESCs
20190227	680.5666666666666	ESCs
20190227	730.6499999999999	ESCs
20190227	680.6	ESCs
20190227	740.6666666666665	ESCs
20190227	780.7166666666666	ESCs
20190227	770.6999999999999	ESCs
20190227	900.8166666666667	ESCs
20190227	720.6500000000002	ESCs
20190227	950.85	ESCs
20190227		ESCs
20190227		ESCs
20190227	690.6166666666668	ESCs
20190227	700.6166666666668	ESCs
20190227	630.5333333333334	ESCs
20190227	740.6500000000001	ESCs
20190227	930.8166666666667	ESCs
20190227		ESCs
20190227	940.8333333333334	ESCs
20190227	800.7	ESCs
20190227	750.6166666666668	ESCs
20190227		ESCs
20190227	770.6500000000001	ESCs
20190227	720.6333333333333	ESCs
20190227	670.5999999999999	ESCs
20190227	1090.9833333333331	ESCs
20190227	830.7666666666668	ESCs
20190227	780.7166666666667	ESCs
20190227	780.7	ESCs
20190227	790.7166666666667	ESCs
20190227	800.7333333333333	ESCs
20190227	910.8166666666667	ESCs
20190227	900.8333333333334	ESCs
20190227	930.8333333333334	ESCs
20190227		ESCs
20190227	630.5999999999998	ESCs
20190227	600.5666666666668	ESCs
20190227	650.6000000000004	ESCs
20190227	880.8	ESCs
20190227	610.5166666666668	ESCs
20190227	680.6000000000004	ESCs
20190227		ESCs
20190227	640.5333333333336	ESCs
20190227	660.5666666666668	ESCs
20190227	710.6666666666666	ESCs
20190227	1261.1166666666666	ESCs
20190227	680.5666666666667	ESCs
20190227	620.5	ESCs
20190227	650.55	ESCs
20190227	770.6500000000002	ESCs
20190227	890.7833333333334	ESCs
20190227	710.6333333333333	ESCs
20190227	720.6333333333333	ESCs
20190227	690.5833333333334	ESCs
20190227	710.5833333333334	ESCs
20190227	590.5	ESCs
20190227	750.65	ESCs
20190227	620.5666666666666	ESCs
20190227	660.6166666666663	ESCs
20190227	660.6166666666663	ESCs
20190227	800.6833333333334	ESCs
20190227	690.6333333333332	ESCs
20190227	690.6333333333332	ESCs
20190227	670.6333333333332	ESCs
20190227	590.5499999999997	ESCs
20190227	630.583	ESCs
20190227	610.5499999999997	ESCs
20190227	640.5833333333333	ESCs
20190227	710.6499999999999	ESCs
20190227	840.7499999999999	ESCs
20190227	720.6499999999999	ESCs
20190227	650.5833333333333	ESCs
20190227	690.6500000000001	ESCs
20190227	930.8166666666666	ESCs
20190227	700.6500000000001	ESCs
20190227	1661.4999999999998	ESCs
20190227	710.6833333333332	ESCs
20190227	570.5333333333333	ESCs
20190227	810.75	ESCs
20190227	740.6833333333334	ESCs
20190227	760.6833333333336	ESCs
20190227	490.45000000000005	ESCs
20190227	570.5166666666669	ESCs
20190227	570.5166666666669	ESCs
20190227	880.8	ESCs
20190227	720.6333333333334	ESCs
20190227	650.6000000000001	ESCs
20190227	550.5166666666662	ESCs
20190227	660.5999999999997	ESCs
20190227	560.5166666666662	ESCs
20190227	580.5333333333331	ESCs
20190227	810.75	ESCs
20190227	920.8666666666666	ESCs
20190227	640.5833333333333	ESCs
20190227	660.5666666666662	ESCs
20190227	660.5666666666662	ESCs
20190227	660.6333333333332	ESCs
20190227	710.6499999999999	ESCs
20190227	640.5999999999999	ESCs
20190227	670.6166666666668	ESCs
20190227	650.6166666666663	ESCs
20190227	770.6999999999998	ESCs
20190227	630.6166666666666	ESCs
20190227	720.6333333333332	ESCs
20190227	1002.5833333333333	ESCs
20190227	942.5333333333333	ESCs
20190227	642.3	ESCs
20190227	642.3	ESCs
20190227	706.5166666666664	ESCs
20190227	786.55	ESCs
20190227	709.5666666666668	ESCs
20190227	859.6833333333334	ESCs
20190227	829.6833333333334	ESCs
20190227	729.5999999999999	ESCs
20190227	870.7333333333331	ESCs
20190227	830.6999999999998	ESCs
20190227	611.1166666666666	ESCs
20190227	611.1166666666666	ESCs
20190227	701.2	ESCs
20190227	821.2666666666667	ESCs
20190227	581.4666666666665	ESCs
20190227	842.8999999999999	ESCs
20190227	912.9666666666665	ESCs
20190227	752.8333333333333	ESCs
20190227	792.8833333333332	ESCs
20190227	602.6833333333332	ESCs
20190227	814.5999999999999	ESCs
20190227	865.2166666666665	ESCs
20190227	624.9999999999998	ESCs
20190227	955.3166666666664	ESCs
20190227	745.2333333333331	ESCs
20190227	745.2333333333331	ESCs
20190227	605.8999999999999	ESCs
20190227	605.8999999999999	ESCs
20190227	956.1833333333334	ESCs
20190227	655.9333333333334	ESCs
20190227	686.0833333333333	ESCs
20190227	626.0833333333333	ESCs
20190227	1066.4333333333336	ESCs
20190227	576.0000000000002	ESCs
20190227	626.2166666666667	ESCs
20190227	696.2833333333333	ESCs
20190227		ESCs
20190227	636.1833333333336	ESCs
20190227	616.1833333333332	ESCs
20190227	646.2	ESCs
20190227	646.2	ESCs
20190227		ESCs
20190227	1016.5166666666664	ESCs
20190227	676.2333333333331	ESCs
20190227	676.2	ESCs
20190227	936.4666666666669	ESCs
20190227	656.2166666666669	ESCs
20190227	626.1833333333338	ESCs
20190227	666.2166666666669	ESCs
20190227	656.2333333333336	ESCs
20190227	698.0999999999999	ESCs
20190227	1001.133333333333	ESCs
20190227	620.7833333333328	ESCs
20190227	700.8499999999999	ESCs
20190227	660.833	ESCs
20190227	530.717	ESCs
20190227	695.4833333333336	ESCs
20190227	795.6166666666666	ESCs
20190227	905.6833333333332	ESCs
20190227	725.4833333333336	ESCs
20190227	655.4166666666665	ESCs
20190227	745.5	ESCs
20190227	605.383	ESCs
20190227	645.3999999999999	ESCs
20190227	706.7500000000002	ESCs
20190227	718.1000000000001	ESCs
20190227	838.2166666666667	ESCs
20190227	597.9499999999998	ESCs
20190227	647.9999999999998	ESCs
20190227	728.0833333333333	ESCs
20190227	738.1166666666666	ESCs
20190227	738.1166666666666	ESCs
20190227	638.9166666666663	ESCs
20190227	869.1333333333332	ESCs
20190227	769.0333333333333	ESCs
20190227	638.9166666666663	ESCs
20190227	769.0166666666667	ESCs
20190227	678.9333333333332	ESCs
20190227	640.2333333333331	ESCs
20190227	740.333	ESCs
20190227	780.3666666666666	ESCs
20190227	653.1500000000001	ESCs
20190227	623.1333333333332	ESCs
20190227	603.117	ESCs
20190227	753.2333333333333	ESCs
20190227	643.3166666666662	ESCs
20190227	623.3	ESCs
20190227	623.3	ESCs
20190227	723.383	ESCs
20190227	685.4833333333331	ESCs
20190227	705.5166666666662	ESCs
20190227	838.6333333333334	ESCs
20190227	638.4333333333334	ESCs
20190227	649.2166666666667	ESCs
20190227	679.2833333333335	ESCs
20190227	589.1999999999998	ESCs
20190227	707.5000000000002	ESCs
20190227	627.4000000000001	ESCs
20190227	987.7666666666664	ESCs
20190227	698.3666666666668	ESCs
20190227	698.3666666666668	ESCs
20190227	650.8166666666666	ESCs
20190227	670.833	ESCs
20190227	750.8833333333332	ESCs
20190227	750.8833333333332	ESCs
20190227	680.8166666666666	ESCs
20190227	665.5666666666666	ESCs
20190227	795.7	ESCs
20190227	745.6500000000001	ESCs
20190227	955.833	ESCs
20190227	765.667	ESCs
20190227	705.6166666666668	ESCs
20190227	1095.9833333333331	ESCs
20190227	655.7833333333333	ESCs
20190227	704.6833333333334	ESCs
20190227	704.6833333333334	ESCs
20190227	756.4166666666665	ESCs
20190227	766.4000000000001	ESCs
20190227	677.4166666666665	ESCs
20190227	715.7833333333333	ESCs
20190227	676.8666666666668	ESCs
20190227	725.7666666666669	ESCs
20190227	666.4500000000003	ESCs
20190227	687.4500000000003	ESCs
20190227	690.5	ESCs
20190227	801.1166666666663	ESCs
20190227	690.0666666666666	ESCs
20190227	656.5333333333333	ESCs
20190227	811.1166666666668	ESCs
20190227	1131.416666666667	ESCs
20190227	625.6500000000001	ESCs
20190227	730.5333333333333	ESCs
20190227	752.1666666666665	ESCs
20190227	1061.3500000000001	ESCs
20190227	730.5333333333333	ESCs
20190227	1081.4	ESCs
20190227	772.2166666666662	ESCs
20190227	761.1666666666665	ESCs
20190227	666.5	ESCs
20190227	666.5	ESCs
20190227	728.9499999999998	ESCs
20190227	706.6333333333332	ESCs
20190227	728.9499999999998	ESCs
20190227	655.7333333333331	ESCs
20190227	655.7333333333331	ESCs
20190227	625.5333333333328	ESCs
20190227	761.1666666666665	ESCs
20190227	786.6500000000001	ESCs
20190227	799.7333333333336	ESCs
20190227	743.3833333333337	ESCs
20190227	799.7333333333336	ESCs
20190227	957.8499999999995	ESCs
20190227	787.7499999999995	ESCs
20190227	765.9833333333336	ESCs
20190227	672.5833333333335	ESCs
20190227	672.5833333333335	ESCs
20190227	848.2166666666667	ESCs
20190227	592.3833333333337	ESCs
20190227	592.3833333333337	ESCs
20190227	822.3333333333335	ESCs
20190227	823.8666666666663	ESCs
20190227	780.5999999999999	ESCs
20190227	718.1500000000001	ESCs
20190227	718.1500000000001	ESCs
20190227	697.3666666666663	ESCs
20190227	707.3833333333332	ESCs
20190227	796.0666666666666	ESCs
20190227	998.3833333333332	ESCs
20190227	712.833	ESCs
20190227	672.4833333333331	ESCs
20190227	1038.4499999999998	ESCs
20190227	652.4666666666667	ESCs
20190227	662.4833333333331	ESCs
20190227	817.6999999999998	ESCs
20190227	817.6999999999998	ESCs
20190227	727.4833333333331	ESCs
20190227	647.1166666666668	ESCs
20190227	647.1166666666668	ESCs
20190227	1053.1	ESCs
20190227	617.083	ESCs
20190227	617.083	ESCs
20190227	707.2999999999997	ESCs
20190227	562.417	ESCs
20190227	667.1166666666668	ESCs
20190227	576.3666666666672	ESCs
20190227	812.9333333333334	ESCs
20190227	681.0666666666671	ESCs
20190227	723.3333333333335	ESCs
20190227	919.1500000000001	ESCs
20190227	1199.3500000000001	ESCs
20190227	703.3000000000002	ESCs
20190227	703.3000000000002	ESCs
20190227	663.2999999999993	ESCs
20190227	608.6333333333332	ESCs
20190227	713.333	ESCs
20190227	713.333	ESCs
20190227	773.5833333333335	ESCs
20190227	753.4000000000001	ESCs
20190227	683.3499999999999	ESCs
20190227	733.4000000000001	ESCs
20190227	594.0500000000002	ESCs
20190227	723.3833333333337	ESCs
20190227	628.6833333333338	ESCs
20190227	628.6833333333338	ESCs
20190227	875.3166666666662	ESCs
20190227	803.6499999999996	ESCs
20190227	773.4666666666662	ESCs
20190227	673.3666666666663	ESCs
20190227	713.4166666666661	ESCs
20190227	683.3833333333332	ESCs
20190227	624.1333333333332	ESCs
20190227	783.4833333333331	ESCs
20190227	733.4666666666662	ESCs
20190227	622.8499999999999	ESCs
20190227	733.4499999999998	ESCs
20190227	678.7833333333338	ESCs
20190227	1249.55	ESCs
20190227	580.6166666666668	ESCs
20190227	593.3666666666668	ESCs
20190227	624.3000000000002	ESCs
20190227	836.2833333333333	ESCs
20190227	970.7166666666667	ESCs
20190227	645.1333333333332	ESCs
20190227	666.4833333333331	ESCs
20190227	625.1166666666668	ESCs
20190227	697.7833333333333	ESCs
20190227	592.8666666666668	ESCs
20190227	707.7833333333333	ESCs
20190227	1013.9833333333331	ESCs
20190227	1183.0666666666668	ESCs
20190227	596.9833333333331	ESCs
20190227	652.1833333333334	ESCs
20190227	652.1833333333334	ESCs
20190227	1300.1833333333332	ESCs
20190227	642.1500000000001	ESCs
20190227	564.6500000000001	ESCs
20190227	834.1500000000001	ESCs
20190227	611.6999999999998	ESCs
20190227	666.9000000000001	ESCs
20190227	624.6166666666668	ESCs
20190227	676.8833333333332	ESCs
20190227	709.5166666666669	ESCs
20190227	645.9666666666667	ESCs
20190227	666.9000000000001	ESCs
20190227	933.7999999999993	ESCs
20190227	606.083	ESCs
20190227	606.083	ESCs
20190227	724.083	ESCs
20190227	650.5333333333328	ESCs
20190227	653.0666666666671	ESCs
20190227	640.1500000000001	ESCs
20190227	653.0666666666671	ESCs
20190227	685.3166666666671	ESCs
20190227	674.417	ESCs
20190227	709.0666666666671	ESCs
20190227	796.3333333333339	ESCs
20190227	653.8666666666668	ESCs
20190227	901.0333333333338	ESCs
20190227	633.6833333333338	ESCs
20190227	1034.7000000000003	ESCs
20190227	1034.7000000000003	ESCs
20190227	633.917	ESCs
20190227	873.3833333333332	ESCs
20190227	646.0666666666671	ESCs
20190227	711.417	ESCs
20190227	784.0833333333335	ESCs
20190227	633.917	ESCs
20190227	1100.2833333333333	ESCs
20190227	700.5166666666669	ESCs
20190227	658.9833333333331	ESCs
20190227	806.9999999999995	ESCs
20190227	703.4333333333329	ESCs
20190227	1082.2999999999997	ESCs
20190227	834	ESCs
20190227	846.7666666666664	ESCs
20190227	615.3666666666663	ESCs
20190227	691.5333333333328	ESCs
20190227	978.8833333333328	ESCs
20190227	708.4166666666661	ESCs
20190227	806.2333333333331	ESCs
20190227	850.8833333333332	ESCs
20190227	836.2499999999995	ESCs
20190227	550.6166666666663	ESCs
20190227	550.6166666666663	ESCs
20190227	1071.683333333333	ESCs
20190227	1114.0333333333328	ESCs
20190227	647.0999999999995	ESCs
20190227	757.5333333333328	ESCs
20190227	757.5333333333328	ESCs
20190227	706.0999999999999	ESCs
20190227	1172.4666666666662	ESCs
20190227	836.25	ESCs
20190227	772.7333333333336	ESCs
20190227	761.3833333333337	ESCs
20190227	749.2833333333333	ESCs
20190227	877.1333333333332	ESCs
20190227	867.1333333333332	ESCs
20190227	772.2166666666667	ESCs
20190227	713.9499999999998	ESCs
20190227	887.1333333333332	ESCs
20190227	703.1666666666665	ESCs
20190227	1121.933333333333	ESCs
20190227	697.3499999999995	ESCs
20190227	697.3499999999995	ESCs
20190227	1797.0333333333326	ESCs
20190227	928.7499999999995	ESCs
20190227	615.7166666666662	ESCs
20190227	683.5999999999999	ESCs
20190227	777.9666666666667	ESCs
20190227	767.8000000000002	ESCs
20190227	731.8499999999999	ESCs
20190227	756.9833333333331	ESCs
20190227	707.9833333333336	ESCs
20190227	654.5666666666671	ESCs
20190227	599.7666666666669	ESCs
20190227	629.7833333333338	ESCs
20190227	670.1333333333332	ESCs
20190227	982.25	ESCs
20190227	745.4333333333334	ESCs
20190227	647.2333333333331	ESCs
20190227	605.3499999999999	ESCs
20190227	657.3833333333332	ESCs
20190227	677.4000000000001	ESCs
20190227	677.4000000000001	ESCs
20190227	687.4000000000001	ESCs
20190227	712.1833333333334	ESCs
20190227	778.3499999999999	ESCs
20190227	651.3999999999996	ESCs
20190227	702.1999999999998	ESCs
20190227	651.3999999999996	ESCs
20190227	749.4833333333331	ESCs
20190227	630.3166666666662	ESCs
20190227	736.9833333333331	ESCs
20190227	668.9166666666665	ESCs
20190227	574.1166666666668	ESCs
20190227	668.9166666666665	ESCs
20190227	767	ESCs
20190227	668.9166666666665	ESCs
20190227	657.8166666666666	ESCs
20190227	668.9166666666665	ESCs
20190227	624.2166666666667	ESCs
20190227	624.2166666666667	ESCs
20190227	624.2166666666667	ESCs
20190227	699.6999999999998	ESCs
20190227	782.8000000000002	ESCs
20190227	663.6333333333332	ESCs
20190227	589.917	ESCs
20190227	675.6833333333334	ESCs
20190227	675.6833333333334	ESCs
20190227	587.5333333333333	ESCs
20190227	696.7666666666669	ESCs
20190227	601.9666666666672	ESCs
20190227	601.9666666666672	ESCs
20190227	652.0666666666671	ESCs
20190227	782.3500000000004	ESCs
20190227	669.1166666666668	ESCs
20190227	604.583	ESCs
20190227	619.0166666666669	ESCs
20190227	692.7333333333331	ESCs
20190227	799.4000000000001	ESCs
20190227	723.8166666666666	ESCs
20190227	577.3666666666668	ESCs
20190227	480.91666666666697	ESCs
20190227	659.0666666666666	ESCs
20190227	659.0666666666666	ESCs
20190227	744.1999999999998	ESCs
20190227	649.4000000000001	ESCs
20190227	612.3666666666663	ESCs
20190227	662.7833333333338	ESCs
20190227	662.7833333333338	ESCs
20190227	682.8333333333335	ESCs
20190227	648.3499999999999	ESCs
20190227	662.7833333333338	ESCs
20190227	581.0166666666669	ESCs
20190227	738.1333333333332	ESCs
20190227	678.0500000000002	ESCs
20190227	708.1333333333332	ESCs
20190227	870.9333333333334	ESCs
20190227	678.0500000000002	ESCs
20190227	641.0166666666664	ESCs
20190227	678.0500000000002	ESCs
20190227	610.9333333333334	ESCs
20190227	596.2833333333333	ESCs
20190227	663.6166666666663	ESCs
20190227	641.0166666666664	ESCs
20190227	641.0166666666664	ESCs
20190227	708.1333333333332	ESCs
20190227	678.0500000000002	ESCs
20190227	649.5333333333338	ESCs
20190227	721.2333333333336	ESCs
20190227	701.1833333333338	ESCs
20190227	721.2333333333336	ESCs
20190227	826.7666666666669	ESCs
20190227	701.1833333333338	ESCs
20190227	634.0666666666671	ESCs
20190227	701.1833333333338	ESCs
20190227	553.1500000000001	ESCs
20190227	573.2000000000007	ESCs
20190227	664.1500000000001	ESCs
20190227	701.1833333333338	ESCs
20190227	649.5333333333338	ESCs
20190227	664.1500000000001	ESCs
20190227	619.417	ESCs
20190227	667.1999999999998	ESCs
20190227	651.7333333333331	ESCs
20190227	738.8999999999996	ESCs
20190227	580.8166666666662	ESCs
20190227	651.7333333333331	ESCs
20190227	661.7666666666664	ESCs
20190227	647.1166666666663	ESCs
20190227	674.5833333333335	ESCs
20190227	801.7833333333333	ESCs
20190227	603.6666666666665	ESCs
20190227	877.3000000000002	ESCs
20190227	613.7166666666672	ESCs
20190227	922.0833333333335	ESCs
20190227	704.6666666666665	ESCs
20190227	741.7000000000003	ESCs
20190227	659.9333333333334	ESCs
20190227	705.5333333333338	ESCs
20190227	851.9833333333336	ESCs
20190227	757.1833333333338	ESCs
20190227	619.1500000000001	ESCs
20190227	619.1500000000001	ESCs
20190227	675.417	ESCs
20190227	892.7833333333338	ESCs
20190227	609.1500000000001	ESCs
20190227	690.0666666666671	ESCs
20190227	639.2333333333336	ESCs
20190227	707.8500000000004	ESCs
20190227	900.5500000000002	ESCs
20190227	737.9333333333334	ESCs
20190227	636.9333333333334	ESCs
20190227	679.25	ESCs
20190227	693.2000000000003	ESCs
20190227	679.25	ESCs
20190227	848.6833333333334	ESCs
20190227	693.2000000000003	ESCs
20190227	939.5666666666671	ESCs
20190227	767.3833333333341	ESCs
20190227	742.3166666666671	ESCs
20190227	655.9333333333334	ESCs
20190227	665.983	ESCs
20190227	615.8500000000004	ESCs
20190227	824.0500000000002	ESCs
20190227	756.9333333333334	ESCs
20190227	756.9333333333334	ESCs
20190227	712.2000000000003	ESCs
20190227	595.8333333333335	ESCs
20190227	645.9333333333334	ESCs
20190227	645.9333333333334	ESCs
20190227	845.0666666666662	ESCs
20190227	763.333	ESCs
20190227	763.333	ESCs
20190227	763.333	ESCs
20190227	909.7833333333328	ESCs
20190227	763.333	ESCs
20190227	719.267	ESCs
20190227	719.267	ESCs
20190227	747.8666666666663	ESCs
20190227	733.2166666666662	ESCs
20190227	852.9333333333329	ESCs
20190227	751.1166666666663	ESCs
20190227	751.1166666666663	ESCs
20190227	634.7499999999995	ESCs
20190227	591.1166666666663	ESCs
20190227	852.9333333333329	ESCs
20190227	601.9666666666662	ESCs
20190227	559.3666666666663	ESCs
20190227	751.1166666666663	ESCs
20190227	906.5999999999995	ESCs
20190227	823.483	ESCs
20190227	608.3000000000002	ESCs
20190227	671.9500000000003	ESCs
20190227	722.0833333333339	ESCs
20190227	811.4833333333331	ESCs
20190227	811.4833333333331	ESCs
20190227	695.0333333333333	ESCs
20190227	621.3666666666663	ESCs
20190227	745.1833333333329	ESCs
20190227	781.3666666666663	ESCs
20190227	745.1833333333329	ESCs
20190227	678.2166666666662	ESCs
20190227	617.5499999999997	ESCs
20190227	634.583	ESCs
20190227	780.6333333333328	ESCs
20190227	809.2333333333331	ESCs
20190227	738.3166666666662	ESCs
20190227	728.3166666666662	ESCs
20190227	876.3499999999999	ESCs
20190227	678.2166666666662	ESCs
20190227	785.767	ESCs
20190227	785.767	ESCs
20190227	725.6333333333332	ESCs
20190227	811.9666666666662	ESCs
20190227	725.6333333333332	ESCs
20190227	745.6999999999994	ESCs
20190227	915.9333333333329	ESCs
20190227	664.1333333333332	ESCs
20190227	787.9499999999998	ESCs
20190227	777.917	ESCs
20190227	727.7833333333333	ESCs
20190227	646.8666666666663	ESCs
20190227	618.4166666666661	ESCs
20190227	838.6166666666663	ESCs
20190227	752.2833333333333	ESCs
20190227	722.2499999999995	ESCs
20190227	853.2666666666664	ESCs
20190227	742.2666666666664	ESCs
20190227	661.583	ESCs
20190227	661.583	ESCs
20190227	592.3166666666662	ESCs
20190227	792.4000000000001	ESCs
20190227	782.3499999999995	ESCs
20190227	682.3833333333337	ESCs
20190227	639.2166666666667	ESCs
20190227	914.6000000000008	ESCs
20190227	874.0666666666671	ESCs
20190227	682.3833333333337	ESCs
20190227	682.3833333333337	ESCs
20190227	682.3833333333337	ESCs
20190227	710.2666666666669	ESCs
20190227	823.2333333333336	ESCs
20190227	813.2000000000007	ESCs
20190227	613.1166666666668	ESCs
20190227	710.2666666666669	ESCs
20190227	833.2166666666667	ESCs
20190227	904.1500000000001	ESCs
20190227	639.2166666666667	ESCs
20190227	793.1500000000001	ESCs
20190827		ESCs
20190827		ESCs
20190827		ESCs
20190827		ESCs
20190827		ESCs
20190827		ESCs
20190827		ESCs
20190827		ESCs
20190827		ESCs
20190827	751.95	ESCs
20190827	818.5000000000001	ESCs
20190827	770.6666666666669	ESCs
20190827	863.4499999999999	ESCs
20190827	722.2666666666667	ESCs
20190827	744.1166666666668	ESCs
20190827	766.1833333333333	ESCs
20190827	786.2166666666666	ESCs
20190827	788.4833333333333	ESCs
20190827	865.7333333333333	ESCs
20190827	877.9333333333334	ESCs
20190827	729.5666666666666	ESCs
20190827		ESCs
20190827	729.6499999999999	ESCs
20190827	796.0333333333331	ESCs
20190827	793.6833333333334	ESCs
20190827	669.8499999999999	ESCs
20190827	693.2666666666664	ESCs
20190827	623.7333333333333	ESCs
20190827	669.8000000000002	ESCs
20190827	740.7666666666669	ESCs
20190827	660.5166666666667	ESCs
20190827	618.5666666666666	ESCs
20190827	733.9999999999998	ESCs
20190827	826.8166666666666	ESCs
20190827	687.1333333333337	ESCs
20190827		ESCs
20190827	691.8500000000004	ESCs
20190827	658.3833333333337	ESCs
20190827		ESCs
20190827	616.6499999999999	ESCs
20190827	716.9666666666667	ESCs
20190827	639.7166666666667	ESCs
20190827	783.7499999999998	ESCs
20190827	677.9833333333333	ESCs
20190827		ESCs
20190827	801.5666666666666	ESCs
20190827	537.4500000000003	ESCs
20190827		ESCs
20190827	777.4000000000001	ESCs
20190827	777.4000000000001	ESCs
20190827	755.3166666666664	ESCs
20190827	702.4666666666667	ESCs
20190827	755.4666666666665	ESCs
20190827	636.7333333333331	ESCs
20190827	776.8	ESCs
20190827	808.55	ESCs
20190827	626.7666666666669	ESCs
20190827	674.8999999999996	ESCs
20190827	794.7666666666664	ESCs
20190827	594.9000000000001	ESCs
20190827	536.2666666666667	ESCs
20190827	884.3500000000001	ESCs
20190827		ESCs
20190827	571.6166666666666	ESCs
20190827	631.1500000000001	ESCs
20190827	585.0833333333333	ESCs
20190827	651.1833333333332	ESCs
20190827	703.7833333333331	ESCs
20190827	642.5999999999999	ESCs
20190827	569.3166666666662	ESCs
20190827	652.3333333333337	ESCs
20190827	738.3833333333334	ESCs
20190827	677.9000000000001	ESCs
20190827	629.3666666666663	ESCs
20190827	558.1500000000001	ESCs
20190827	676.7166666666669	ESCs
20190827	689.7833333333335	ESCs
20190827	641.267	ESCs
20190827	657.3166666666662	ESCs
20190827	598.7333333333331	ESCs
20190827	717.3	ESCs
20190827	705.2166666666662	ESCs
20190827	702.9833333333331	ESCs
20190827	656.6999999999998	ESCs
20190827	690.2166666666667	ESCs
20190827	628.8833333333332	ESCs
20190827	629.4333333333329	ESCs
20190827	787.6499999999996	ESCs
20190827	704.3166666666666	ESCs
20190827	702.8166666666668	ESCs
20190827	675.8000000000002	ESCs
20190827	544.1333333333328	ESCs
20190827	544.1333333333328	ESCs
20190827	735.1000000000001	ESCs
20190827	782.0999999999999	ESCs
20190827	719.0999999999999	ESCs
20190827	657.75	ESCs
20190827	627.0499999999997	ESCs
20190827	684.8000000000002	ESCs
20190827	644.0999999999999	ESCs
20190827	631.4666666666672	ESCs
20190827	943.5333333333328	ESCs
20190827	592.5499999999993	ESCs
20190827	671.8666666666659	ESCs
20190827	605.4000000000001	ESCs
20190827	694.7166666666667	ESCs
20190827	643.8999999999996	ESCs
20190827	656.6166666666668	ESCs
20190827	722.4833333333331	ESCs
20190827	581.833	ESCs
20190827	571.7333333333331	ESCs
20190827	748.1833333333329	ESCs
20190827	620.0666666666666	ESCs
20190827	695.8666666666668	ESCs
20190827	632.3499999999995	ESCs
20190827	1011.0499999999993	ESCs
20190827	623.833	ESCs
20190827	684.25	ESCs
20190827	1025.3166666666662	ESCs
20190827	745.8500000000004	ESCs
20190827	767.1833333333338	ESCs
20190827	680.0666666666666	ESCs
20190827	643.8166666666666	ESCs
20190827	667.3833333333332	ESCs
20190827	693.1500000000001	ESCs
20190827		ESCs
20190827	679.6666666666665	ESCs
20190827	601	ESCs
20190827	601	ESCs
20190827	715.9166666666665	ESCs
20190827	806.2499999999995	ESCs
20190827	576.2166666666667	ESCs
20190827	768.2833333333333	ESCs
20190827	768.2833333333333	ESCs
20190827	589.333	ESCs
20190827	541.9166666666661	ESCs
20190827	755.8499999999995	ESCs
20190827	852.9833333333331	ESCs
20190827	605.5500000000002	ESCs
20190827	605.5500000000002	ESCs
20190827	847.8666666666668	ESCs
20190827	586.8666666666668	ESCs
20190827	562.3333333333339	ESCs
20190827	546.2833333333338	ESCs
20190827	645.8500000000004	ESCs
20190827	546.2833333333338	ESCs
20190827	611.25	ESCs
20190827	518.6833333333329	ESCs
20190827	617.0499999999997	ESCs
20190827	564.3499999999999	ESCs
20190827	629.3166666666662	ESCs
20190827	936.7166666666662	ESCs
20190827	595.1500000000001	ESCs
20190827	644.0666666666662	ESCs
20190827	678.6666666666665	ESCs
20190827	968.0666666666662	ESCs
20190827	607.1500000000001	ESCs
20190827	607.1500000000001	ESCs
20190827	647.7333333333331	ESCs
20190827	576.4000000000001	ESCs
20190827	509.2333333333331	ESCs
20190827	689.4666666666667	ESCs
20190827	701.7333333333331	ESCs
20190827	677.3499999999999	ESCs
20190827	570.2166666666662	ESCs
20190827	650.833	ESCs
20190827	942.9833333333331	ESCs
20190827	690.8833333333332	ESCs
20190827	580.0500000000002	ESCs
20190827		ESCs
20190827		ESCs
20190827	511.53333333333376	ESCs
20190827	711.5500000000002	ESCs
20190827	619.8833333333332	ESCs
20190827	572.9666666666662	ESCs
20190827	583.1333333333332	ESCs
20190827	642.5333333333333	ESCs
20190827	642.5333333333333	ESCs
20190827	606.5500000000002	ESCs
20190827	612.4833333333336	ESCs
20190827	580.1166666666672	ESCs
20190827	770.7666666666669	ESCs
20190827	624.7833333333333	ESCs
20190827	569.4333333333329	ESCs
20190827	685.3000000000002	ESCs
20190827	648.5500000000002	ESCs
20190827	627.9666666666672	ESCs
20190827	818.6166666666668	ESCs
20190827	643.6000000000004	ESCs
20190827	517.6000000000008	ESCs
20190827	655.3333333333339	ESCs
20190827	570.3499999999999	ESCs
20190827	634.6500000000001	ESCs
20190827	727.8333333333335	ESCs
20190827	625.8166666666662	ESCs
20190827	836.9666666666667	ESCs
20190827	571.583	ESCs
20190827	849.5	ESCs
20190827		ESCs
20190827	795.7000000000003	ESCs
20190827	612.75	ESCs
20190827	694.8000000000002	ESCs
20190827	575.667	ESCs
20190827	639.983	ESCs
20190827	682.017	ESCs
20190827	709.0666666666662	ESCs
20190827	603.6333333333328	ESCs
20190827	654.9833333333331	ESCs
20190827	722.6500000000001	ESCs
20190827	692.0500000000002	ESCs
20190827	814.9499999999998	ESCs
20190827	539.0499999999997	ESCs
20190827	539.0499999999997	ESCs
20190827	624.5999999999999	ESCs
20190827	624.5999999999999	ESCs
20190827	638.2999999999997	ESCs
20190827	703.1333333333332	ESCs
20190827	521	ESCs
20190827	706.7166666666672	ESCs
20190827	848.9333333333329	ESCs
20190827	537.1833333333329	ESCs
20190827	750.6666666666661	ESCs
20190827	750.6666666666661	ESCs
20190827	553.4833333333336	ESCs
20190827	701.3000000000006	ESCs
20190827	831.2666666666669	ESCs
20190827	739.2000000000007	ESCs
20190827	510.78333333333285	ESCs
20190827	566.9333333333329	ESCs
20190827	688.333	ESCs
20190827	636.2333333333331	ESCs
20190827	676.333	ESCs
20190827		ESCs
20190827	525.3666666666668	ESCs
20190827	665.0833333333339	ESCs
20190827	677.3666666666668	ESCs
20190827	795	ESCs
20190827	511.11666666666633	ESCs
20190827	691.8499999999999	ESCs
20190827	679.5666666666671	ESCs
20190827	596	ESCs
20190827	618.7666666666664	ESCs
20190827	665.3000000000002	ESCs
20190827	768.8666666666663	ESCs
20190827	588.0500000000002	ESCs
20190827	614.8666666666668	ESCs
20190827	762.6833333333338	ESCs
20190827	724.2666666666669	ESCs
20190827	710.7166666666667	ESCs
20190827	653.2166666666672	ESCs
20190827	666.3000000000006	ESCs
20190827	666.3000000000006	ESCs
20190827	666.3000000000006	ESCs
20190827	726.3000000000006	ESCs
20190827	843.9333333333338	ESCs
20190827	653.2166666666672	ESCs
20190827	718.7333333333331	ESCs
20190827		ESCs
20190827	605.3166666666666	ESCs
20190827	500.7999999999997	ESCs
20190827	576.583	ESCs
20190827	515.7166666666667	ESCs
20190827	576.583	ESCs
20190827	558.5166666666669	ESCs
20190827	576.583	ESCs
20190827	730.7666666666669	ESCs
20190827	594.7666666666664	ESCs
20190827	561.9500000000003	ESCs
20190827	576.7000000000003	ESCs
20190827	763.2166666666672	ESCs
20190827	518.0833333333339	ESCs
20190827	666.6333333333341	ESCs
20190827	653.5166666666678	ESCs
20190827	575.7500000000009	ESCs
20190827	608.5666666666671	ESCs
20190827	608.5666666666671	ESCs
20190827	590.5000000000009	ESCs
20190827	518.0833333333339	ESCs
20190827	678.9166666666679	ESCs
20190827	653.5166666666678	ESCs
20190827	828.5500000000006	ESCs
20190827	828.5500000000006	ESCs
20190827		ESCs
20190827	609.8499999999999	ESCs
20190827	672.8666666666668	ESCs
20190827	627.9166666666661	ESCs
20190827	748.6499999999996	ESCs
20190827	698.2666666666669	ESCs
20190827	712.7999999999997	ESCs
20190827	796.3666666666668	ESCs
20190827	672.3000000000006	ESCs
20190827	625.5000000000009	ESCs
20190827	643.5666666666671	ESCs
20190827	774.3166666666671	ESCs
20190827	774.3166666666671	ESCs
20190827	1125.6333333333332	ESCs
20190827	555.417	ESCs
20190827	584.1833333333329	ESCs
20190827	505.75	ESCs
20190827	599.0999999999999	ESCs
20190827	659.9666666666662	ESCs
20190827	627.1500000000001	ESCs
20190827	569.4833333333331	ESCs
20190827	744.8499999999999	ESCs
20190827	790.7166666666662	ESCs
20190827	718.0333333333333	ESCs
20190827	523.3166666666671	ESCs
20190827	616.667	ESCs
20190827	677.5333333333333	ESCs
20190827	659.4666666666672	ESCs
20190827	808.2833333333333	ESCs
20190827	539.1500000000001	ESCs
20190827	509.2833333333333	ESCs
20190827	632.5	ESCs
20190827		ESCs
20190827	570.2666666666664	ESCs
20190827	647.1500000000001	ESCs
20190827	617.5333333333333	ESCs
20190827	766.0833333333335	ESCs
20190827		ESCs
20190827	572.5	ESCs
20190827	622.167	ESCs
20190827	636.2333333333331	ESCs
20190827	572.5	ESCs
20190827	646.2666666666669	ESCs
20190827	703.9333333333338	ESCs
20190827	781.7000000000007	ESCs
20190827	611.0166666666664	ESCs
20190827	644.2166666666672	ESCs
20190827	644.2166666666672	ESCs
20190827	902.9500000000003	ESCs
20190827	729.1333333333332	ESCs
20190827	644.8666666666663	ESCs
20190827		ESCs
20190827	600.4833333333331	ESCs
20190827	926.4500000000003	ESCs
20190827	695.0666666666662	ESCs
20190827	485.1500000000001	ESCs
20190827	601.4666666666662	ESCs
20190827	830.5	ESCs
20190827	843.6166666666663	ESCs
20190827	604.7833333333338	ESCs
20190827	604.7833333333338	ESCs
20190827	580.7999999999997	ESCs
20190827	513.2999999999997	ESCs
20190827	628.6499999999996	ESCs
20190827	565.1666666666665	ESCs
20190827	672.7166666666667	ESCs
20190827		ESCs
20190827	726.9666666666662	ESCs
20190827	517.0500000000002	ESCs
20190827	663.2333333333331	ESCs
20190827	689.7333333333331	ESCs
20190827	713.75	ESCs
20190827	875.7833333333338	ESCs
20190827	825.917	ESCs
20190827	556.8499999999999	ESCs
20190827	608.7166666666667	ESCs
20190827	641.4000000000001	ESCs
20190827	641.4000000000001	ESCs
20190827	614.0333333333333	ESCs
20190827	689.25	ESCs
20190827	503.8833333333332	ESCs
20190827	601.2833333333333	ESCs
20190827	626.2666666666664	ESCs
20190827	653.6333333333332	ESCs
20190827	768.7166666666672	ESCs
20190827	719.0500000000002	ESCs
20190827	823.8500000000004	ESCs
20190827	902	ESCs
20190827	668	ESCs
20190827	733.417	ESCs
20190827	518.25	ESCs
20190827	668	ESCs
20190827	783.0833333333339	ESCs
20190827	715.8499999999999	ESCs
20190827	747.6000000000008	ESCs
20190827	629.8333333333339	ESCs
20190827	930.5500000000006	ESCs
20190827	774.1000000000008	ESCs
20190827	668.2833333333333	ESCs
20190827	777.5333333333333	ESCs
20190827	668.2833333333333	ESCs
20190827	761.0666666666671	ESCs
20190827	575.5499999999993	ESCs
20190827	710.9166666666661	ESCs
20190827	896.3000000000002	ESCs
20190827	649.2166666666667	ESCs
20190827	1008.0000000000005	ESCs
20190827	666.4833333333331	ESCs
20190827	962.25	ESCs
20190827	820.8666666666668	ESCs
20190827	364.73333333333403	ESCs
20190827	595.417	ESCs
20190827	637.6500000000001	ESCs
20190827	609.0000000000009	ESCs
20190827	720.667	ESCs
20190827	607.1333333333332	ESCs
20190827	654.1333333333341	ESCs
20190827	619.4666666666672	ESCs
20190827	601.667	ESCs
20190827	619.4666666666672	ESCs
20190827	619.4666666666672	ESCs
20190827	725.9666666666672	ESCs
20190827	522.3500000000004	ESCs
20190827	668.6833333333343	ESCs
20190827	634.0166666666673	ESCs
20190827	570.2833333333342	ESCs
20190827	555.7000000000003	ESCs
20190827	586.6666666666674	ESCs
20190827	538.7333333333336	ESCs
20190827	754.8833333333337	ESCs
20190827	650.4000000000005	ESCs
20190827	650.4000000000005	ESCs
20190827	586.6666666666674	ESCs
20190827	699.3333333333335	ESCs
20190827	671.4833333333336	ESCs
20190827	571.1166666666668	ESCs
20190827	585.5999999999999	ESCs
20190827	663.917	ESCs
20190827	685	ESCs
20190827	698.5833333333339	ESCs
20190827	585.8000000000002	ESCs
20190827	614.8666666666672	ESCs
20190827	787.1333333333332	ESCs
20190827	616.8666666666663	ESCs
20190827	567.9333333333325	ESCs
20190827	744.1166666666663	ESCs
20190827	645.9500000000003	ESCs
20190827	956.2166666666662	ESCs
20190827	533.2333333333331	ESCs
20190827	645.9500000000003	ESCs
20190827	551.4166666666665	ESCs
20190827	691.8833333333332	ESCs
20190827	519.4333333333325	ESCs
20190827	648.9333333333329	ESCs
20190827	485.5999999999999	ESCs
20190827	568.9833333333331	ESCs
20190827	634.4499999999998	ESCs
20190827	634.4499999999998	ESCs
20190827	551.6666666666661	ESCs
20190827	551.6666666666661	ESCs
20190827	583.6500000000001	ESCs
20190827	663.5999999999999	ESCs
20190827	663.5999999999999	ESCs
20190827	649.1166666666668	ESCs
20190827	649.1166666666668	ESCs
20190827	583.6500000000001	ESCs
20190827	649.1166666666668	ESCs
20190827	707.9333333333338	ESCs
20190827	551.6666666666661	ESCs
20190827	571.0999999999995	ESCs
20190827	603.0833333333335	ESCs
20190827	584.9000000000001	ESCs
20190827	634.0999999999995	ESCs
20190827	603.0833333333335	ESCs
20190827	603.0833333333335	ESCs
20190827	697.6166666666672	ESCs
20190827	796.0166666666673	ESCs
20190827	697.6166666666672	ESCs
20190827	960.0333333333333	ESCs
20190827	772.4333333333334	ESCs
20200724		ESCs
20200724		ESCs
20200724		ESCs
20200724		ESCs
20200724		ESCs
20200724		ESCs
20200724		ESCs
20200724		ESCs
20200724		ESCs
20200724	776.4000000000001	ESCs
20200724		ESCs
20200724	534.4333333333333	ESCs
20200724		ESCs
20200724		ESCs
20200724		ESCs
20200724	1410.8833333333332	ESCs
20200724		ESCs
20200724	1463.0166666666664	ESCs
20200724	1341.7666666666667	ESCs
20200724	969.5666666666667	ESCs
20200724		ESCs
20200724		ESCs
20200724		ESCs
20200724		ESCs
20200724		ESCs
20200724		ESCs
20200724		ESCs
20200724		ESCs
20200724	1449.4	ESCs
20200724	1422.466666666667	ESCs
20200724		ESCs
20200724		ESCs
20200724		ESCs
20200724	700.2666666666669	ESCs
20200724	700.2666666666669	ESCs
20200724		ESCs
20200724		ESCs
20200724		ESCs
20200724		ESCs
20200724		ESCs
20200724	711.7	ESCs
20200724	643.7833333333335	ESCs
20200724		ESCs
20200724	840.9833333333331	ESCs
20200724		ESCs
20200724		ESCs
20200724	657.4166666666667	ESCs
20200724	667.8166666666668	ESCs
20200724	544.1833333333334	ESCs
20200724	554.6166666666668	ESCs
20200724	606.75	ESCs
20200724	617.7666666666669	ESCs
20200724	568.4499999999996	ESCs
20200724	631.45	ESCs
20200724	535.0999999999997	ESCs
20200724	622.0166666666662	ESCs
20200724	1067.583333333333	ESCs
20200724	578.0999999999999	ESCs
20200724	727.3333333333333	ESCs
20200724	556.1666666666667	ESCs
20200724	686.5333333333338	ESCs
20200724	655.5999999999999	ESCs
20200724	677.1666666666661	ESCs
20200724	676.8000000000002	ESCs
20200724	897.5833333333333	ESCs
20200724	676.8000000000002	ESCs
20200724	666.2833333333328	ESCs
20200724	700.7833333333328	ESCs
20200724	744.4499999999998	ESCs
20200724	722.4499999999998	ESCs
20200724	690.4499999999998	ESCs
20200724	755.7166666666667	ESCs
20200724	733.0999999999999	ESCs
20200724	724.5999999999999	ESCs
20200724	939.5833333333333	ESCs
20200724	589.2666666666671	ESCs
20200724	611.05	ESCs
20200724	888.133	ESCs
20200724	695.6000000000001	ESCs
20200724	960.3666666666666	ESCs
20200724	674.9166666666661	ESCs
20200724	863.8999999999996	ESCs
20200724		ESCs
20200724	697.2833333333328	ESCs
20200724	697.2833333333328	ESCs
20200724		ESCs
20200724		ESCs
20200724		ESCs
20200724		ESCs
20200724		ESCs
20200724		ESCs
20200724		ESCs
20200724		ESCs
20200724		ESCs
20200724		ESCs
20200724		ESCs
20200724		ESCs
20200724		ESCs
20200724		ESCs
20200724		ESCs
20200724		ESCs
20200724		ESCs
20200724	656.1500000000001	ESCs
20200724		ESCs
20200724		ESCs
20200724		ESCs
20200724		ESCs
20200724		ESCs
20200724		ESCs
20200724		ESCs
20200724		ESCs
20200724		ESCs
20200724		ESCs
20200724		ESCs
20200724		ESCs
20200724		ESCs
20200724		ESCs
20200724		ESCs
20200724		ESCs
20200724		ESCs
20200724		ESCs
20200724		ESCs
20200724		ESCs
20200724		ESCs
20200724		ESCs
20200724		ESCs
20200724		ESCs
20200724		ESCs
20200724		ESCs
20200724		ESCs
20200724	749.1166666666668	ESCs
20200724		ESCs
20200724	761.4666666666667	ESCs
20200724		ESCs
20200724		ESCs
20200724		ESCs
20200724		ESCs
20200724		ESCs
20200724		ESCs
20200724		ESCs
20200724		ESCs
20200724		ESCs
20200724		ESCs
20200724		ESCs
20200724		ESCs
20200724		ESCs
20200724		ESCs
20200724		ESCs
20200724		ESCs
20200724		ESCs
20200724		ESCs
20200724		ESCs
20200724		ESCs
20200724		ESCs
20200724		ESCs
20200724		ESCs
20200724		ESCs
20200724		ESCs
20200724		ESCs
20200724		ESCs
20200724		ESCs
20200724		ESCs
20200724		ESCs
20200724		ESCs
20200724	1253.1999999999998	ESCs
20200724		ESCs
20200724		ESCs
20200724		ESCs
20200724		ESCs
20200724		ESCs
20200724	999.2666666666669	ESCs
20200724	1012.7166666666662	ESCs
20200724		ESCs
20200724		ESCs
20200724		ESCs
20200724	1023.7166666666662	ESCs
20200724		ESCs
20200724	1035.0833333333335	ESCs
20200724	1035.0833333333335	ESCs
20200724		ESCs
20200724		ESCs
20200724		ESCs
20200724		ESCs
20200724	1071.9	ESCs
20200724	1082.5	ESCs
20200724	568.6500000000001	ESCs
20200724		ESCs
20200724		ESCs
20200724		ESCs
20200724		ESCs
20200724	1095.4666666666662	ESCs
20200724		ESCs
20200724		ESCs
20200724	593.3666666666663	ESCs
20200724		ESCs
20200724		ESCs
20200724	1074.2999999999993	ESCs
20200724		ESCs
20200724	571.8000000000002	ESCs
20200724		ESCs
20200724	1087.3666666666663	ESCs
20200724		ESCs
20200724	1137.166666666667	ESCs
20200724	1140.0500000000002	ESCs
20200724	624.7166666666662	ESCs
20200724	1151.2833333333333	ESCs
20200724	1128.9666666666662	ESCs
20200724	575.9499999999998	ESCs
20200724	662.5333333333333	ESCs
20200724	639.667	ESCs
20200724	1179.4500000000003	ESCs
20200724	700.0333333333333	ESCs
20200724	640.2000000000003	ESCs
20200724	666.2333333333331	ESCs
20200724	677.5499999999993	ESCs
20200724	677.5499999999993	ESCs
20200724	628.7833333333328	ESCs
20200724		ESCs
20200724	689.0999999999995	ESCs
20200724		ESCs
20200724	700.8666666666663	ESCs
20200724	1214.4666666666662	ESCs
20200724	1215.6833333333338	ESCs
20200724	1226.916666666667	ESCs
20200724	676.4333333333338	ESCs
20200724		ESCs
20200724	651.5833333333335	ESCs
20200724	651.5833333333335	ESCs
20200724	676.4333333333338	ESCs
20200724	676.4333333333338	ESCs
20200724	713.1833333333329	ESCs
20200724	736.5	ESCs
20200724	1253.9333333333334	ESCs
20200724	1231.6166666666663	ESCs
20200724	665.3833333333332	ESCs
20200724	730.3499999999999	ESCs
20200724	730.3499999999999	ESCs
20200724	764.9833333333331	ESCs
20200724	756.0333333333333	ESCs
20200724	1271.3666666666672	ESCs
20200724	756.0333333333333	ESCs
20200724		ESCs
20200724	768.5666666666671	ESCs
20200724		ESCs
20200724	744.65	ESCs
20200724	706.5833333333339	ESCs
20200724	757.3000000000002	ESCs
20200724	719.2333333333331	ESCs
20200724	652.1833333333329	ESCs
20200724	640.8499999999999	ESCs
20200724	745.4499999999998	ESCs
20200724	616.333	ESCs
20200724	1320.7833333333333	ESCs
20200724	794.2166666666662	ESCs
20200724	662.8666666666663	ESCs
20200724	666.0666666666666	ESCs
20200724		ESCs
20200724	822.4833333333331	ESCs
20200724		ESCs
20200724	713.1999999999998	ESCs
20200724	847.3166666666666	ESCs
20200724	682.4000000000001	ESCs
20200724	750.4333333333334	ESCs
20200724	838.8666666666668	ESCs
20200724	730.2166666666667	ESCs
20200724	718.833	ESCs
20200724	740.8999999999996	ESCs
20200724	578.7333333333331	ESCs
20200724	638.1666666666665	ESCs
20200724		ESCs
20200724	689.6333333333332	ESCs
20200724	582.3333333333339	ESCs
20200724	865.4666666666667	ESCs
20200724	689.6333333333332	ESCs
20200724	724.417	ESCs
20200724	713.2666666666664	ESCs
20200724	736.5	ESCs
20200724	737.3833333333332	ESCs
20200724	961.6333333333332	ESCs
20200724	688.667	ESCs
20200724	843.3500000000008	ESCs
20200724	655.6333333333341	ESCs
20200724	679.2833333333338	ESCs
20200724	713.5833333333339	ESCs
20200724		ESCs
20200724	776.0833333333335	ESCs
20200724	835.417	ESCs
20200724	810.9000000000001	ESCs
20200724	656.8833333333341	ESCs
20200724	868.8166666666671	ESCs
20200724	788.9833333333331	ESCs
20200724	646.1999999999998	ESCs
20200724	742.9000000000001	ESCs
20200724	817.5833333333335	ESCs
20200724	722.6000000000004	ESCs
20200724	876.917	ESCs
20200724	674.8000000000002	ESCs
20200724	544.1333333333341	ESCs
20200724	843.1500000000005	ESCs
20200724	712.6166666666677	ESCs
20200724	857.2166666666672	ESCs
20200724	869.5666666666671	ESCs
20200724	797.1666666666674	ESCs
20200724	572.4333333333343	ESCs
20200724	641.8500000000004	ESCs
20200724	740.9333333333343	ESCs
20200724	678.4500000000003	ESCs
20200724	1061.5166666666673	ESCs
20200724	757.0666666666666	ESCs
20200724	827.1833333333334	ESCs
20200724	831.3499999999995	ESCs
20200724	642.6833333333329	ESCs
20200724	684.3999999999996	ESCs
20200724	519.0999999999995	ESCs
20200724	698.7166666666662	ESCs
20200724	748.6999999999994	ESCs
20200724	584.2166666666676	ESCs
20200724	810.6166666666677	ESCs
20200724	872.1833333333334	ESCs
20200724	610.8333333333335	ESCs
20200724	895.8166666666666	ESCs
20200724	685.7000000000007	ESCs
20200724	921.4333333333338	ESCs
20200724	839.417	ESCs
20200724	788.4666666666667	ESCs
20200724	638.7000000000003	ESCs
20200724	663.3833333333332	ESCs
20200724	790.9666666666662	ESCs
20200724	865.1000000000004	ESCs
20200724	638.7000000000003	ESCs
20200724	613.8833333333332	ESCs
20200724	1022.8833333333337	ESCs
20200724	628.7833333333338	ESCs
20200724	602.2166666666667	ESCs
20200724	656.8833333333337	ESCs
20200724	718.4166666666665	ESCs
20200724	681.5999999999999	ESCs
20200724	602.2166666666667	ESCs
20200724	845.9333333333329	ESCs
20200724	643.8166666666666	ESCs
20200724	696.4166666666665	ESCs
20200724	696.4166666666665	ESCs
20200724	708.1333333333332	ESCs
20200724	835.7166666666662	ESCs
20200724	835.7166666666662	ESCs
20200724	696.4166666666665	ESCs
20200724	755.6000000000004	ESCs
20200724	748.2000000000003	ESCs
20200724	748.2000000000003	ESCs
20200724	698.4166666666674	ESCs
20200724	723.7500000000005	ESCs
20200724	710.7833333333342	ESCs
20200724	760.5666666666671	ESCs
20200724	723.7500000000005	ESCs
20200724	851.3500000000004	ESCs
20200724	1056.3833333333337	ESCs
20200724	903.1999999999994	ESCs
20200724	940.7666666666664	ESCs
20200724	798.0500000000002	ESCs
20200724	798.0500000000002	ESCs
20200724	674.6666666666665	ESCs
20200724	754.0499999999997	ESCs
20200724	754.0499999999997	ESCs
20200724	945.8833333333332	ESCs
20200724	970.3166666666666	ESCs
20200724	743.7000000000003	ESCs
20200724	755.4500000000003	ESCs
20200724	783.5999999999999	ESCs
20200724	732.2666666666669	ESCs
20200724	601.8000000000006	ESCs
20200724	679.3500000000004	ESCs
20200724	630.2833333333338	ESCs
20200724	1000.0333333333338	ESCs
20200724	746.8000000000006	ESCs
20200724	692.4833333333336	ESCs
20200724	718.7500000000005	ESCs
20200724	937.4333333333334	ESCs
20200724	718.7500000000005	ESCs
20200724	692.4833333333336	ESCs
20200724	760.3500000000004	ESCs
20200724	658.1833333333334	ESCs
20200724	680.983	ESCs
20200724	747.9333333333334	ESCs
20200724	680.983	ESCs
20200724	589.9666666666662	ESCs
20200724	694.417	ESCs
20200724	694.417	ESCs
20200724	709.7333333333336	ESCs
20200724	956.1166666666668	ESCs
20200724	709.7333333333336	ESCs
20200724	673.5	ESCs
20200724	722.8666666666668	ESCs
20200724	709.6833333333338	ESCs
20200724	1006.2333333333331	ESCs
20200724	709.6833333333338	ESCs
20200724	762.5166666666669	ESCs
20200724	686.8833333333332	ESCs
20200724	686.8833333333332	ESCs
20200724	552.1833333333334	ESCs
20200724	702.0166666666664	ESCs
20200724	832.3166666666671	ESCs
20200724	832.3166666666671	ESCs
20200724	676.0500000000006	ESCs
20200724	920.5666666666675	ESCs
20200724	581.5833333333339	ESCs
20200724	754.2166666666676	ESCs
20200724	754.2166666666676	ESCs
20200724	731.417	ESCs
20200724	731.417	ESCs
20200724	637.5500000000006	ESCs
20200724	704.4000000000005	ESCs
20200724	677.7666666666664	ESCs
20200724	821.6166666666672	ESCs
20200724	690.4666666666662	ESCs
20200724	745.8500000000004	ESCs
20200724	664.8166666666671	ESCs
20200724	771.25	ESCs
20200724	794.0500000000006	ESCs
20200724	744.2333333333336	ESCs
20200724	822.8833333333337	ESCs
20200724	744.3999999999996	ESCs
20200724	875.7166666666667	ESCs
20200724	773.0666666666666	ESCs
20200724	759.1333333333332	ESCs
20200724	837.6166666666672	ESCs
20200724	837.6166666666672	ESCs
20200724	851.0500000000002	ESCs
20200724	679.4000000000001	ESCs
20200724	1302.4666666666667	ESCs
20200724	746.5999999999995	ESCs
20200724	774.8000000000002	ESCs
20200724	616.6000000000004	ESCs
20200724	1124.8000000000002	ESCs
20200724	736.6166666666672	ESCs
20200724	774.8000000000002	ESCs
20200724	762.2666666666664	ESCs
20200724	750.4666666666667	ESCs
20200724	1201.25	ESCs
20200724	681.9166666666665	ESCs
20200724	803.5500000000002	ESCs
20200724	859.2333333333336	ESCs
20200724	803.5500000000002	ESCs
20200724	765.3666666666672	ESCs
20200724	934.8666666666672	ESCs
20200724	723.8166666666671	ESCs
20200724	859.2333333333336	ESCs
20200724	696.8166666666671	ESCs
20200724	806.5666666666657	ESCs
20200724	861.9499999999998	ESCs
20200724	847.7666666666664	ESCs
20200724	691.3166666666666	ESCs
20200724	797.4499999999998	ESCs
20200724	878.1833333333334	ESCs
20200724	905.1999999999998	ESCs
20200724	811.3333333333335	ESCs
20200724	980.8333333333335	ESCs
20200724	824.3333333333335	ESCs
20200724	826.9166666666665	ESCs
20200724	1301.5666666666666	ESCs
20200724	798.6499999999996	ESCs
20200724	758.3666666666663	ESCs
20200724	706.8999999999996	ESCs
20200724	959.1166666666672	ESCs
20200724	786.4833333333336	ESCs
20200724	606.3833333333332	ESCs
20200724	722.4333333333334	ESCs
20200724	935.6999999999998	ESCs
20200724	948.5333333333328	ESCs
20200724	948.5333333333328	ESCs
20200724	870.2000000000003	ESCs
20200724	870.2000000000003	ESCs
20200724	634.1333333333332	ESCs
20200724	742.2833333333338	ESCs
20200724	716.833	ESCs
20200724	979.8000000000002	ESCs
20200724	901.7500000000005	ESCs
20200724	732.6499999999996	ESCs
20200724	623.1333333333332	ESCs
20200724	665.6833333333334	ESCs
20200724	665.6833333333334	ESCs
20200724	969.9000000000001	ESCs
20200724	773.6999999999998	ESCs
20200724	761.4833333333331	ESCs
20200724	667.0499999999993	ESCs
20200724	1027.0666666666666	ESCs
20200724	813.1833333333334	ESCs
20200724	826.3833333333332	ESCs
20200724	654.583	ESCs
20200724	753.7166666666662	ESCs
20200724	820.3666666666668	ESCs
20200724	713.7166666666662	ESCs
20200724	794.9166666666661	ESCs
20200724	1096.5500000000006	ESCs
20200724	859.8666666666668	ESCs
20200724	938.3333333333335	ESCs
20200724	715.5166666666664	ESCs
20200724	993.7666666666669	ESCs
20200724	873.75	ESCs
20200724	1395.6499999999996	ESCs
20200724	812.8999999999996	ESCs
20200724	618.833	ESCs
20200724	979.1999999999998	ESCs
20200724	812.8999999999996	ESCs
20200724	728.8499999999995	ESCs
20200724	866.7833333333333	ESCs
20200724	786.583	ESCs
20200724	758.2833333333328	ESCs
20200724	689.6666666666661	ESCs
20200724	1037.9666666666667	ESCs
20200724	931.1499999999996	ESCs
20200724	882.0999999999999	ESCs
20200724	1090.5166666666669	ESCs
20200724	620.2833333333328	ESCs
20200724	789.5	ESCs
20200724	1264.9666666666672	ESCs
20200724	1170.5333333333342	ESCs
20200724	1039.9833333333336	ESCs
20200724	665.2333333333336	ESCs
20200724	1066.8666666666672	ESCs
20200724	1079.5166666666664	ESCs
20200724	1012.3166666666671	ESCs
20200724	775.25	ESCs
20200724	651.0833333333339	ESCs
20200730		ESCs
20200730		ESCs
20200730		ESCs
20200730		ESCs
20200730		ESCs
20200730		ESCs
20200730		ESCs
20200730		ESCs
20200730		ESCs
20200730		ESCs
20200730		ESCs
20200730		ESCs
20200730		ESCs
20200730		ESCs
20200730		ESCs
20200730		ESCs
20200730		ESCs
20200730		ESCs
20200730		ESCs
20200730		ESCs
20200730		ESCs
20200730		ESCs
20200730		ESCs
20200730		ESCs
20200730		ESCs
20200730		ESCs
20200730		ESCs
20200730		ESCs
20200730		ESCs
20200730		ESCs
20200730		ESCs
20200730		ESCs
20200730		ESCs
20200730		ESCs
20200730		ESCs
20200730		ESCs
20200730		ESCs
20200730		ESCs
20200730		ESCs
20200730		ESCs
20200730		ESCs
20200730		ESCs
20200730		ESCs
20200730		ESCs
20200730		ESCs
20200730		ESCs
20200730		ESCs
20200730		ESCs
20200730		ESCs
20200730		ESCs
20200730		ESCs
20200730		ESCs
20200730		ESCs
20200730		ESCs
20200730		ESCs
20200730		ESCs
20200730		ESCs
20200730		ESCs
20200730		ESCs
20200730		ESCs
20200730		ESCs
20200730		ESCs
20200730		ESCs
20200730		ESCs
20200730		ESCs
20200730		ESCs
20200730		ESCs
20200730		ESCs
20200730		ESCs
20200730		ESCs
20200730		ESCs
20200730		ESCs
20200730		ESCs
20200730		ESCs
20200730		ESCs
20200730		ESCs
20200730		ESCs
20200730		ESCs
20200730		ESCs
20200730		ESCs
20200730		ESCs
20200730		ESCs
20200730		ESCs
20200730		ESCs
20200730		ESCs
20200730		ESCs
20200730		ESCs
20200730		ESCs
20200730		ESCs
20200730	553.8166666666667	ESCs
20200730		ESCs
20200730		ESCs
20200730		ESCs
20200730		ESCs
20200730		ESCs
20200730	676.35	ESCs
20200730		ESCs
20200730		ESCs
20200730		ESCs
20200730	697.8	ESCs
20200730	697.8	ESCs
20200730		ESCs
20200730	727.8166666666667	ESCs
20200730	717.8333333333334	ESCs
20200730	655.8333333333334	ESCs
20200730		ESCs
20200730	646.4166666666665	ESCs
20200730		ESCs
20200730		ESCs
20200730		ESCs
20200730		ESCs
20200730	676.4333333333332	ESCs
20200730	666.4166666666665	ESCs
20200730		ESCs
20200730		ESCs
20200730		ESCs
20200730	751.3333333333334	ESCs
20200730	771.35	ESCs
20200730	771.35	ESCs
20200730	771.35	ESCs
20200730		ESCs
20200730	771.4999999999999	ESCs
20200730	771.4999999999999	ESCs
20200730		ESCs
20200730		ESCs
20200730	699.4833333333332	ESCs
20200730		ESCs
20200730	759.5333333333332	ESCs
20200730	749.5166666666665	ESCs
20200730	740.1833333333333	ESCs
20200730	802.4166666666666	ESCs
20200730	740.4166666666666	ESCs
20200730	720.4	ESCs
20200730	770.4333333333333	ESCs
20200731		ESCs
20200731		ESCs
20200731		ESCs
20200731		ESCs
20200731		ESCs
20200731		ESCs
20200731		ESCs
20200731		ESCs
20200731		ESCs
20200731		ESCs
20200731	580.4833333333332	ESCs
20200731		ESCs
20200731		ESCs
20200731		ESCs
20200731	650.55	ESCs
20200731		ESCs
20200731	710.6166666666667	ESCs
20200731	710.6166666666667	ESCs
20200731	810.6833333333333	ESCs
20200731	700.5999999999999	ESCs
20200731	810.6666666666666	ESCs
20200731	600.5000000000002	ESCs
20200731	820.7166666666667	ESCs
20200731	560.4833333333333	ESCs
20200731	671.0166666666667	ESCs
20200731	1051.35	ESCs
20200731	683.8	ESCs
20200731	1084.9666666666667	ESCs
20200731	604.55	ESCs
20200731	625.5	ESCs
20200731	615.5	ESCs
20200731		ESCs
20200731	1148.9833333333331	ESCs
20200731	741.0333333333332	ESCs
20200731	741.0333333333332	ESCs
20200731	731.6000000000001	ESCs
20200731	1193.1499999999996	ESCs
20200731	1214.7999999999997	ESCs
20200731	704.9666666666666	ESCs
20200731	815.0833333333331	ESCs
20200731	634.9166666666666	ESCs
20200731	716.0500000000001	ESCs
20200731	716.0500000000001	ESCs
20200731	826.1666666666666	ESCs
20200731	876.2000000000002	ESCs
20200731	849.4000000000001	ESCs
20200731	689.2666666666668	ESCs
20200731	650.2166666666668	ESCs
20200731	892.2166666666669	ESCs
20200731	583.15	ESCs
20200731	834.4833333333332	ESCs
20200731	1054.6666666666665	ESCs
20200731	1088.4333333333334	ESCs
20200731	628.0333333333334	ESCs
20200731	651.3666666666669	ESCs
20200731		ESCs
20200731	674.233	ESCs
20200731	594.1000000000001	ESCs
20200731	747.4666666666669	ESCs
20200731	701.7333333333331	ESCs
20200731	691.7333333333331	ESCs
20200731	661.7166666666667	ESCs
20200731	735.4833333333331	ESCs
20200731	828.8833333333334	ESCs
20200731	1004.7833333333336	ESCs
20200731	612.8	ESCs
20200731	918.0166666666664	ESCs
20200731	837.5	ESCs
20200731		ESCs
20200731	716.3333333333333	ESCs
20200731	632.0833333333333	ESCs
20200731	632.0833333333333	ESCs
20200731	762.3000000000002	ESCs
20200731	692.1500000000001	ESCs
20200731	714.8333333333333	ESCs
20200731	598.0166666666667	ESCs
20200731	833.383	ESCs
20200731	609.4833333333329	ESCs
20200731	846.3999999999999	ESCs
20200731	823.9833333333331	ESCs
20200731	691.6500000000001	ESCs
20200731	693.3166666666666	ESCs
20200731	704.4000000000001	ESCs
20200731	750.2333333333336	ESCs
20200731	809.7166666666667	ESCs
20200731	939.3000000000002	ESCs
20200731	563.1166666666668	ESCs
20200731	804.8666666666668	ESCs
20200731	774.8166666666666	ESCs
20200731	902.3833333333334	ESCs
20200731	734.383	ESCs
20200731	873.7833333333331	ESCs
20200731	825.2833333333338	ESCs
20200731	708.7833333333333	ESCs
20200731	697.6666666666667	ESCs
20200731	617.7000000000003	ESCs
20200731	680.4999999999998	ESCs
20200731	843.7833333333333	ESCs
20200731	672.217	ESCs
20200731	869.4499999999998	ESCs
20200731	620.0999999999999	ESCs
20200731	874.6499999999996	ESCs
20200731	714.8666666666661	ESCs
20200731	783.083	ESCs
20200731	771.9666666666665	ESCs
20200731	581.1999999999996	ESCs
20200731	604	ESCs
20200731	648.8166666666662	ESCs
20200731	785.05	ESCs
20200731	751.2833333333331	ESCs
20200731	914.5666666666666	ESCs
20200731	1112.4833333333331	ESCs
20200731	816.55	ESCs
20200731	1062.55	ESCs
20200731	1141.1833333333334	ESCs
20200731	678.1500000000001	ESCs
20200731	705.8000000000002	ESCs
20200731	816.6666666666663	ESCs
20200731	1002.2499999999995	ESCs
20200731	1013.333333333333	ESCs
20200731	856.717	ESCs
20200731	987.9999999999998	ESCs
20200731	890.0666666666664	ESCs
20200731	620.0999999999999	ESCs
20200731	940.0999999999997	ESCs
20200731	805.9000000000001	ESCs
20200731	660.1333333333332	ESCs
20200731		ESCs
20200731		ESCs
20200731	565.3666666666668	ESCs
20200731	870.7333333333331	ESCs
20200731	680.1500000000001	ESCs
20200731	842.2333333333336	ESCs
20200731	852.2333333333336	ESCs
20200731	740.2166666666667	ESCs
20200731	873.1999999999996	ESCs
20200731	645.4333333333334	ESCs
20200731	833.6166666666663	ESCs
20200731	810.2833333333333	ESCs
20200731	899.4166666666663	ESCs
20200731		ESCs
20200731	853.6166666666663	ESCs
20200731	629.7000000000003	ESCs
20200731	599.1500000000001	ESCs
20200731	611.9000000000001	ESCs
20200731	651.1833333333334	ESCs
20200731	651.1833333333334	ESCs
20200731	731.767	ESCs
20200731	540.9666666666662	ESCs
20200731	786.25	ESCs
20200731	581.7000000000003	ESCs
20200731	649.9000000000001	ESCs
20200731	672.6500000000001	ESCs
20200731	669.9166666666661	ESCs
20200731	611.7333333333331	ESCs
20200731	707.4833333333331	ESCs
20200731	836.2999999999997	ESCs
20200731	689.9333333333329	ESCs
20200731	961.0500000000002	ESCs
20200731	686.3333333333335	ESCs
20200731	727.4500000000003	ESCs
20200731	832.5333333333328	ESCs
20200731	555.5	ESCs
20200731	634.6333333333337	ESCs
20200731	661.7666666666669	ESCs
20200731	668.4666666666667	ESCs
20200731	659.7166666666662	ESCs
20200731	657.1999999999998	ESCs
20200731	582.9000000000001	ESCs
20200731	592.9666666666672	ESCs
20200731	677.4833333333336	ESCs
20200731	677.4833333333336	ESCs
20200731	704.9333333333338	ESCs
20200731	645.8333333333339	ESCs
20200731	714.9333333333338	ESCs
20200731	698.5333333333328	ESCs
20200731	662.9833333333331	ESCs
20200731	644.2666666666669	ESCs
20200731	644.2666666666669	ESCs
20200731	641.2499999999995	ESCs
20200731	696.9833333333331	ESCs
20200731	683.0499999999993	ESCs
20200731	651.2499999999995	ESCs
20200731	674.333	ESCs
20200731	817.017	ESCs
20200731	799.9333333333329	ESCs
20200731	827.0333333333328	ESCs
20200731	742.0499999999997	ESCs
20200731	684.3499999999999	ESCs
20200731	771.1666666666661	ESCs
20200731	682.0833333333335	ESCs
20200731	810.75	ESCs
20200731	695.167	ESCs
20200731	1153.4	ESCs
20200731	717.917	ESCs
20200731	1522.2333333333331	ESCs
20200731	901.4333333333334	ESCs
20200731	715.5166666666664	ESCs
20200731	751.7333333333331	ESCs
20200731	649.9333333333329	ESCs
20200731	717.6166666666668	ESCs
20200731	762.2000000000003	ESCs
20200731	480.2166666666667	ESCs
20200731	888.1166666666668	ESCs
20200731	772.5333333333338	ESCs
20200731	670.7333333333336	ESCs
20200731	570.6333333333337	ESCs
20200731	739.3500000000004	ESCs
20200731	562.0166666666669	ESCs
20200731	562.0166666666669	ESCs
20200731	841.6333333333337	ESCs
20200731	633.7833333333333	ESCs
20200731	869.9499999999998	ESCs
20200731	513.6666666666665	ESCs
20200731	881.7999999999997	ESCs
20200731	865.1999999999998	ESCs
20200731	892.4833333333331	ESCs
20200731	805.2499999999995	ESCs
20200731	785.7166666666667	ESCs
20200731	748.8166666666671	ESCs
20200731	618.7000000000003	ESCs
20200731	809.5666666666666	ESCs
20200731	770.9333333333334	ESCs
20200731	780.9500000000003	ESCs
20200731	662.4833333333336	ESCs
20200731	870.3166666666671	ESCs
20200731	672.4833333333336	ESCs
20200731	652.5166666666664	ESCs
[truncated: 3,912 more rows]
