# Supplementary material for: Cell state-specific cytoplasmic density controls spindle architecture and scaling
Source: Nat Cell Biol. 2025 Jun 13;27(6):959–71. doi: 10.1038/s41556-025-01678-x (PMC12173940; doi:10.1038/s41556-025-01678-x)
Supplement: Supplementary file 15 — Statistical Source Data. [file 41556_2025_1678_MOESM15_ESM.xlsx]

## Sheet: Figure 4b
Experiment	Day	Average_Mass	Relative_Abundance	Fractional_Abundance	Isoform
202009	4	50150.5	100	20.95	a1b
202009	4	49829.9	97.64	20.46	b4b
202009	4	49952	91.53	19.18	b2b
202009	4	49907.1	47.76	10.01	b2a
202009	4	50132.2	43.62	9.14	nd
202009	4	50416.7	40.04	8.39	b3
202009	4	50088.7	32.7	6.85	b6
202009	4	50280	13.85	2.9	nd
202009	4	49669.5	10.07	2.11	b5
202111	0	49829.7	100	24.49	b4b
202111	0	49669.3	94.38	23.11	b5
202111	0	50150.4	83.28	20.39	a1b
202111	0	49952.3	34.73	8.51	b2b
202111	0	49907.4	19.28	4.72	b2a
202111	0	49797.9	18.55	4.54	nd
202111	0	50088.7	15.28	3.74	b6
202111	0	49781.1	7.48	1.83	nd
202111	0	50417	7.44	1.82	b3
202111	0	49624.7	7.36	1.8	nd
202111	0	50279.9	7.14	1.75	nd
202111	0	49872	7.08	1.73	nd
202111	0	49714.4	6.35	1.55	nd
202111	4	49829.7	100	21.36	b4b
202111	4	50150.3	85.87	18.34	a1b
202111	4	49952.1	73.06	15.6	b2b
202111	4	49906.8	49.07	10.48	b2a
202111	4	49669	48.01	10.25	b5
202111	4	50089	36.27	7.75	b6
202111	4	50131.7	30.27	6.47	nd
202111	4	50416.4	20.67	4.41	b3
202111	4	50280	10	2.14	nd
202111	4	49798.4	7.71	1.65	nd
202111	4	49871.9	7.3	1.56	nd
202305	0	50151	100		a1b
202305	0	49669	88.56		b5
202305	0	49829	64.68		b4b
202305	0	49953	37.26		b2b
202305	0	49909	27.92		b2a
202305	0	50092	23.4		b6
202305	0	50417	21.9		b3
202305	0	50472	19.28		nd
202305	0	50278	18.36		nd
202305	4	49670	100		b5
202305	4	50151	87.78		a1b
202305	4	49829	72.06		b4b
202305	4	49952	35.46		b2b
202305	4	49909	35.34		b2a
202305	4	50090	29.98		b6
202305	4	50278	18.95		nd
202305	4	50416	15.69		b3
202305	4	50470	10.76		nd
202305	4	49420	9.82		nd
202009	0	50150.2	100	29.11	a1b
202009	0	49829.6	93.09	27.08	b4b
202009	0	49951.9	67.44	19.63	b2b
202009	0	49669.3	44.48	12.95	b5
202009	0	49907.7	22.82	6.64	b2a
202009	0	50417.5	15.8	4.6	b3

## Sheet: Figure 4e
Experiment	Batch	Day	Input	Tubulin_per_total_protein
20211130	2021-09-09	0	1	0.00447772
20211130	2021-09-09	0	2	0.0112908
20211130	2021-09-09	0	4	0.014470366168363596
20211130	2021-09-09	2	1	0.00517889
20211130	2021-09-09	2	2	0.0092544
20211130	2021-09-09	2	4	0.011970064380793385
20211130	2021-09-09	4	1	0.00331654
20211130	2021-09-09	4	2	0.00950428
20211130	2021-09-09	4	4	0.010630178893587442
20211202	2021-09-09	0	1	0.00890244
20211202	2021-09-09	0	2	0.0161321
20211202	2021-09-09	0	4	0.017551453320188058
20211202	2021-09-09	2	1	0.00396275
20211202	2021-09-09	2	2	0.010765
20211202	2021-09-09	2	4	0.0173805
20211202	2021-09-09	4	1	0.00487876
20211202	2021-09-09	4	2	0.00929814
20211202	2021-09-09	4	4	0.012242999607701945
20220223	2020-11-28	0	1	0.029737092093196024
20220223	2020-11-28	0	2	0.0247143
20220223	2020-11-28	0	4	0.0158513
20220223	2020-11-28	2	1	0.0390044
20220223	2020-11-28	2	2	0.0263025
20220223	2020-11-28	2	4	0.016662242358372995
20220223	2020-11-28	4	1	0.0461578
20220223	2020-11-28	4	2	0.023625202102145613
20220223	2020-11-28	4	4	0.016141761198120413
20220217	2020-11-28	0	1	0.031426418713568945
20220217	2020-11-28	0	2	0.0297991
20220217	2020-11-28	0	4	0.0158517
20220217	2020-11-28	2	1	0.035506
20220217	2020-11-28	2	2	0.030659678077288068
20220217	2020-11-28	2	4	0.017453772178066883
20220217	2020-11-28	4	1	0.037325352956821364
20220217	2020-11-28	4	2	0.0236378
20220217	2020-11-28	4	4	0.017274366318595503
20211208	2021-09-13	0	1	0.00355414
20211208	2021-09-13	0	2	0.00493462
20211208	2021-09-13	0	4	0.00750255
20211208	2021-09-13	2	1	0.00417506
20211208	2021-09-13	2	2	0.00578104
20211208	2021-09-13	2	4	0.00800652
20211208	2021-09-13	4	1	0.0023214
20211208	2021-09-13	4	2	0.00323758
20211208	2021-09-13	4	4	0.00748905
20211207	2021-09-13	0	1	0.00853867
20211207	2021-09-13	0	2	0.00791707
20211207	2021-09-13	0	4	0.00858992
20211207	2021-09-13	2	1	0.0090465
20211207	2021-09-13	2	2	0.011955699656194838
20211207	2021-09-13	2	4	0.011395773641466725
20211207	2021-09-13	4	1	0.00750705
20211207	2021-09-13	4	2	0.013293883510971886
20211207	2021-09-13	4	4	0.012412515235465087
20211028	2021-09-09	0	1	0.015543742327322405
20211028	2021-09-09	0	2	0.0216783
20211028	2021-09-09	0	4	0.023305211461426088
20211028	2021-09-09	2	1	0.00784677
20211028	2021-09-09	2	2	0.015419039358065722
20211028	2021-09-09	2	4	0.0156615
20211028	2021-09-09	4	1	0.010549571821230381
20211028	2021-09-09	4	2	0.0155372
20211028	2021-09-09	4	4	0.018203429602569682
20211209	2021-09-13	0	1	0.00542966
20211209	2021-09-13	0	2	0.00815248
20211209	2021-09-13	0	4	0.0182594
20211209	2021-09-13	2	1	0.00761274
20211209	2021-09-13	2	2	0.00754968
20211209	2021-09-13	2	4	0.012527789355172049
20211209	2021-09-13	4	1	0.00180414
20211209	2021-09-13	4	2	0.000923431
20211209	2021-09-13	4	4	0.00888825
20220214	2020-11-28	0	1	0.020000105414095404
20220214	2020-11-28	0	2	0.021151919345707874
20220214	2020-11-28	0	4	0.026891178781850517
20220214	2020-11-28	2	1	0.0211101
20220214	2020-11-28	2	2	0.0218279
20220214	2020-11-28	2	4	0.025604239809854972
20220214	2020-11-28	4	1	0.0251683
20220214	2020-11-28	4	2	0.022082009247421396
20220214	2020-11-28	4	4	0.0232544
