# Supplementary material for: Cell state-specific cytoplasmic density controls spindle architecture and scaling
Source: Nat Cell Biol. 2025 Jun 13;27(6):959–71. doi: 10.1038/s41556-025-01678-x (PMC12173940; doi:10.1038/s41556-025-01678-x)
Supplement: Supplementary file 17 — Statistical Source Data. [file 41556_2025_1678_MOESM17_ESM.xlsx]

## Sheet: Figure 5b
Condition	Dataset	Cell mass density (mg/ml)
ESCs	20220714	133.634
ESCs	20220714	129.836
ESCs	20220714	137.81
ESCs	20220714	132.611
ESCs	20220714	147.7
ESCs	20220714	136.956
ESCs	20220714	127.56
ESCs	20220714	133.056
ESCs	20220714	147.906
ESCs	20220714	114.37
ESCs	20220714	140.214
ESCs	20220714	156.379
ESCs	20220714	120.77
ESCs	20220714	163.476
ESCs	20220714	139.04
ESCs	20220714	160.822
ESCs	20220714	126.503
ESCs	20220714	150.877
ESCs	20220801	126.448
ESCs	20220801	138.414
ESCs	20220801	135.337
ESCs	20220801	148.413
ESCs	20220801	126.765
ESCs	20220801	140.891
ESCs	20220801	120.625
ESCs	20220801	150.527
ESCs	20220801	142.708
ESCs	20220801	132.935
ESCs	20220801	134.728
ESCs	20220801	166.672
ESCs	20220801	152.024
ESCs	20220801	155.757
ESCs	20220801	139.942
ESCs	20220801	135.965
ESCs	20220801	137.939
ESCs	20220801	158.947
ESCs	20220801	164.538
ESCs	20220801	148.687
ESCs	20220801	152.104
ESCs	20220801	143.444
ESCs	20221121	158.755
ESCs	20221121	134.855
ESCs	20221121	137.872
ESCs	20221121	136.929
ESCs	20221121	139.458
ESCs	20221121	139.753
ESCs	20221121	137.445
ESCs	20221121	130.054
ESCs	20221121	124.838
ESCs	20221121	138.857
ESCs	20221121	130.985
ESCs	20221121	133.702
ESCs	20221121	158.965
ESCs	20221121	144.762
ESCs	20221121	124.347
ESCs	20221121	138.478
ESCs	20221121	120.938
ESCs	20221121	138.873
ESCs	20221121	125.285
DIF	20220714	127.276
DIF	20220714	119.864
DIF	20220714	133.905
DIF	20220714	131.775
DIF	20220714	132.064
DIF	20220714	143.129
DIF	20220714	129.848
DIF	20220714	143.703
DIF	20220714	126.288
DIF	20220714	120.807
DIF	20220714	131.588
DIF	20220714	123.141
DIF	20220714	140.575
DIF	20220714	145.829
DIF	20220714	127.271
DIF	20220714	141.591
DIF	20220714	136.928
DIF	20220714	130.733
DIF	20220801	126.849
DIF	20220801	131.423
DIF	20220801	131.559
DIF	20220801	134.801
DIF	20220801	134.801
DIF	20220801	116.355
DIF	20220801	131.802
DIF	20220801	134.822
DIF	20220801	126.559
DIF	20220801	106.144
DIF	20220801	121.17
DIF	20220801	125.633
DIF	20220801	108.071
DIF	20220801	115.974
DIF	20220801	130.957
DIF	20220801	125.108
DIF	20220801	131.984
DIF	20220801	130.999
DIF	20220801	144.76
DIF	20220801	130.967
DIF	20220801	129.215
DIF	20221121	114.827
DIF	20221121	124.937
DIF	20221121	124.186
DIF	20221121	117.043
DIF	20221121	115.616
DIF	20221121	114.547
DIF	20221121	110.982
DIF	20221121	122.718
DIF	20221121	109.528
DIF	20221121	107.781
DIF	20221121	144.761
DIF	20221121	117.479
DIF	20221121	130.161
DIF	20221121	127.407
DIF	20221121	125.887
DIF	20221121	136.602
DIF	20221121	118.243
DIF	20221121	118.28
DIF	20221121	111.967
DIF	20221121	150.958
DIF	20221121	117.144
DIF	20221121	120.456
DIF	20221121	99.3737
DIF	20221121	115.818
DIF	20221121	123.638
DIF	20221121	110.61
DIF	20221121	117.52
DIF	20221121	118.688
DIF	20221121	111.535
DIF	20220801	121.582

## Sheet: Figure 5c
Cell_ID	Dataset	Experiment	Condition	Tubulin_Cell_Average
20200807-174159_HighZoom--W0000--P0004-T0013--0001	20200807	20200807-174159	DIF	4.659
20200730-190931_HighZoom--W0000--P0002-T0002--0006	20200730	20200730-190931	DIF	4.726
20200807-174159_HighZoom--W0000--P0002-T0036--0001	20200807	20200807-174159	DIF	4.894
20200803-181830_HighZoom--W0000--P0002-T0034--0005	20200731	20200803-181830	DIF	4.909
20200731-175845_HighZoom--W0000--P0002-T0048--0007	20200731	20200731-175845	DIF	5.079
20200803-181830_HighZoom--W0000--P0002-T0031--0007	20200731	20200803-181830	DIF	5.113
20200731-175845_HighZoom--W0000--P0002-T0042--0005	20200731	20200731-175845	DIF	5.154
20200809-114236_HighZoom--W0000--P0003-T0053--0004	20200807	20200809-114236	DIF	5.186
20200803-181830_HighZoom--W0000--P0002-T0020--0001	20200731	20200803-181830	DIF	5.26
20200730-190931_HighZoom--W0000--P0002-T0013--0008	20200730	20200730-190931	DIF	5.29
20200806-164803_HighZoom--W0000--P0006-T0036--0000	20200806	20200806-164803	DIF	5.301
20200730-190931_HighZoom--W0000--P0002-T0014--0007	20200730	20200730-190931	DIF	5.324
20200802-104739_HighZoom--W0000--P0002-T0028--0002	20200731	20200802-104739	DIF	5.339
20200807-174159_HighZoom--W0000--P0004-T0083--0004	20200807	20200807-174159	DIF	5.339
20200807-174159_HighZoom--W0000--P0004-T0084--0001	20200807	20200807-174159	DIF	5.347
20200803-181830_HighZoom--W0000--P0002-T0047--0000	20200731	20200803-181830	DIF	5.415
20200803-181830_HighZoom--W0000--P0002-T0016--0002	20200731	20200803-181830	DIF	5.442
20200807-174159_HighZoom--W0000--P0002-T0137--0001	20200807	20200807-174159	DIF	5.472
20200802-104739_HighZoom--W0000--P0002-T0056--0004	20200731	20200802-104739	DIF	5.473
20200802-104739_HighZoom--W0000--P0002-T0024--0001	20200731	20200802-104739	DIF	5.484
20200803-181830_HighZoom--W0000--P0002-T0012--0001	20200731	20200803-181830	DIF	5.494
20200803-181830_HighZoom--W0000--P0002-T0004--0003	20200731	20200803-181830	DIF	5.509
20200802-104739_HighZoom--W0000--P0002-T0084--0001	20200731	20200802-104739	DIF	5.527
20200802-104739_HighZoom--W0000--P0002-T0146--0002	20200731	20200802-104739	DIF	5.535
20200730-190931_HighZoom--W0000--P0002-T0041--0008	20200730	20200730-190931	DIF	5.549
20200803-181830_HighZoom--W0000--P0002-T0038--0000	20200731	20200803-181830	DIF	5.563
20200807-174159_HighZoom--W0000--P0002-T0084--0002	20200807	20200807-174159	DIF	5.574
20200803-181830_HighZoom--W0000--P0002-T0060--0003	20200731	20200803-181830	DIF	5.58
20200803-181830_HighZoom--W0000--P0002-T0043--0000	20200731	20200803-181830	DIF	5.597
20200807-174159_HighZoom--W0000--P0004-T0116--0000	20200807	20200807-174159	DIF	5.6
20200803-181830_HighZoom--W0000--P0002-T0045--0002	20200731	20200803-181830	DIF	5.626
20200803-181830_HighZoom--W0000--P0002-T0021--0001	20200731	20200803-181830	DIF	5.642
20200803-181830_HighZoom--W0000--P0002-T0074--0003	20200731	20200803-181830	DIF	5.645
20200731-175845_HighZoom--W0000--P0002-T0178--0000	20200731	20200731-175845	DIF	5.646
20200802-104739_HighZoom--W0000--P0002-T0144--0007	20200731	20200802-104739	DIF	5.648
20200731-175845_HighZoom--W0000--P0002-T0035--0006	20200731	20200731-175845	DIF	5.66
20200802-104739_HighZoom--W0000--P0002-T0073--0002	20200731	20200802-104739	DIF	5.687
20200731-175845_HighZoom--W0000--P0002-T0067--0000	20200731	20200731-175845	DIF	5.692
20200807-174159_HighZoom--W0000--P0004-T0121--0000	20200807	20200807-174159	DIF	5.693
20200731-175845_HighZoom--W0000--P0002-T0144--0003	20200731	20200731-175845	DIF	5.694
20200803-181830_HighZoom--W0000--P0002-T0051--0000	20200731	20200803-181830	DIF	5.725
20200730-190931_HighZoom--W0000--P0002-T0036--0003	20200730	20200730-190931	DIF	5.727
20200803-181830_HighZoom--W0000--P0002-T0038--0001	20200731	20200803-181830	DIF	5.731
20200802-104739_HighZoom--W0000--P0002-T0029--0000	20200731	20200802-104739	DIF	5.738
20200731-175845_HighZoom--W0000--P0002-T0109--0006	20200731	20200731-175845	DIF	5.756
20200802-104739_HighZoom--W0000--P0002-T0136--0001	20200731	20200802-104739	DIF	5.769
20200803-181830_HighZoom--W0000--P0002-T0013--0004	20200731	20200803-181830	DIF	5.771
20200807-174159_HighZoom--W0000--P0004-T0170--0000	20200807	20200807-174159	DIF	5.773
20200807-174159_HighZoom--W0000--P0004-T0051--0001	20200807	20200807-174159	DIF	5.848
20200802-104739_HighZoom--W0000--P0002-T0098--0003	20200731	20200802-104739	DIF	5.851
20200803-181830_HighZoom--W0000--P0002-T0025--0001	20200731	20200803-181830	DIF	5.859
20200803-181830_HighZoom--W0000--P0002-T0063--0001	20200731	20200803-181830	DIF	5.88
20200802-104739_HighZoom--W0000--P0002-T0139--0000	20200731	20200802-104739	DIF	5.895
20200802-104739_HighZoom--W0000--P0002-T0138--0001	20200731	20200802-104739	DIF	5.897
20200809-114236_HighZoom--W0000--P0002-T0057--0004	20200807	20200809-114236	DIF	5.898
20200809-114236_HighZoom--W0000--P0003-T0069--0001	20200807	20200809-114236	DIF	5.902
20200806-164803_HighZoom--W0000--P0004-T0006--0001	20200806	20200806-164803	DIF	5.904
20200806-164803_HighZoom--W0000--P0002-T0050--0000	20200806	20200806-164803	DIF	5.905
20200803-181830_HighZoom--W0000--P0002-T0053--0000	20200731	20200803-181830	DIF	5.908
20200731-175845_HighZoom--W0000--P0002-T0183--0007	20200731	20200731-175845	DIF	5.909
20200803-181830_HighZoom--W0000--P0002-T0007--0006	20200731	20200803-181830	DIF	5.915
20200802-104739_HighZoom--W0000--P0002-T0142--0004	20200731	20200802-104739	DIF	5.921
20200803-181830_HighZoom--W0000--P0002-T0027--0004	20200731	20200803-181830	DIF	5.935
20200803-181830_HighZoom--W0000--P0002-T0047--0004	20200731	20200803-181830	DIF	5.936
20200731-175845_HighZoom--W0000--P0002-T0218--0002	20200731	20200731-175845	DIF	5.947
20200802-104739_HighZoom--W0000--P0002-T0138--0000	20200731	20200802-104739	DIF	5.948
20200731-175845_HighZoom--W0000--P0002-T0119--0005	20200731	20200731-175845	DIF	5.949
20200731-175845_HighZoom--W0000--P0002-T0063--0003	20200731	20200731-175845	DIF	5.96
20200803-181830_HighZoom--W0000--P0002-T0016--0001	20200731	20200803-181830	DIF	5.96
20200728-174144_HighZoom--W0000--P0002-T0030--0000	20200728	20200728-174144	DIF	5.961
20200802-104739_HighZoom--W0000--P0002-T0005--0004	20200731	20200802-104739	DIF	5.961
20200802-104739_HighZoom--W0000--P0002-T0145--0004	20200731	20200802-104739	DIF	5.966
20200731-175845_HighZoom--W0000--P0002-T0169--0006	20200731	20200731-175845	DIF	5.98
20200803-181830_HighZoom--W0000--P0002-T0028--0004	20200731	20200803-181830	DIF	5.985
20200731-175845_HighZoom--W0000--P0002-T0168--0003	20200731	20200731-175845	DIF	5.987
20200803-181830_HighZoom--W0000--P0002-T0018--0000	20200731	20200803-181830	DIF	5.99
20200803-181830_HighZoom--W0000--P0002-T0042--0001	20200731	20200803-181830	DIF	5.995
20200803-181830_HighZoom--W0000--P0002-T0064--0001	20200731	20200803-181830	DIF	5.995
20200809-114236_HighZoom--W0000--P0003-T0113--0000	20200807	20200809-114236	DIF	6.001
20200802-104739_HighZoom--W0000--P0002-T0014--0003	20200731	20200802-104739	DIF	6.009
20200802-104739_HighZoom--W0000--P0002-T0073--0000	20200731	20200802-104739	DIF	6.019
20200803-181830_HighZoom--W0000--P0002-T0008--0005	20200731	20200803-181830	DIF	6.024
20200803-181830_HighZoom--W0000--P0002-T0048--0000	20200731	20200803-181830	DIF	6.025
20200731-175845_HighZoom--W0000--P0002-T0118--0001	20200731	20200731-175845	DIF	6.029
20200802-104739_HighZoom--W0000--P0002-T0046--0000	20200731	20200802-104739	DIF	6.044
20190618-conc_HighZoom--W0000--P0002-T0229--0005	20190618	20190618-conc	DIF	6.046
20200731-175845_HighZoom--W0000--P0002-T0065--0003	20200731	20200731-175845	DIF	6.056
20200807-174159_HighZoom--W0000--P0003-T0015--0004	20200807	20200807-174159	DIF	6.058
20200802-104739_HighZoom--W0000--P0002-T0052--0005	20200731	20200802-104739	DIF	6.059
20200803-181830_HighZoom--W0000--P0002-T0031--0006	20200731	20200803-181830	DIF	6.059
20200803-181830_HighZoom--W0000--P0002-T0070--0003	20200731	20200803-181830	DIF	6.063
20200807-174159_HighZoom--W0000--P0004-T0015--0000	20200807	20200807-174159	DIF	6.065
20200802-104739_HighZoom--W0000--P0002-T0068--0003	20200731	20200802-104739	DIF	6.08
20200807-174159_HighZoom--W0000--P0002-T0086--0001	20200807	20200807-174159	DIF	6.081
20200807-174159_HighZoom--W0000--P0002-T0162--0000	20200807	20200807-174159	DIF	6.09
20200803-181830_HighZoom--W0000--P0002-T0061--0003	20200731	20200803-181830	DIF	6.097
20200807-174159_HighZoom--W0000--P0003-T0078--0000	20200807	20200807-174159	DIF	6.1
20200803-181830_HighZoom--W0000--P0002-T0050--0001	20200731	20200803-181830	DIF	6.101
20200803-181830_HighZoom--W0000--P0002-T0062--0000	20200731	20200803-181830	DIF	6.103
20200731-175845_HighZoom--W0000--P0002-T0174--0001	20200731	20200731-175845	DIF	6.106
20190618-conc_HighZoom--W0000--P0002-T0193--0009	20190618	20190618-conc	DIF	6.107
20200731-175845_HighZoom--W0000--P0002-T0134--0003	20200731	20200731-175845	DIF	6.107
20200806-164803_HighZoom--W0000--P0003-T0068--0001	20200806	20200806-164803	DIF	6.109
20200803-181830_HighZoom--W0000--P0002-T0039--0004	20200731	20200803-181830	DIF	6.114
20200731-175845_HighZoom--W0000--P0002-T0023--0000	20200731	20200731-175845	DIF	6.115
20200802-104739_HighZoom--W0000--P0002-T0078--0000	20200731	20200802-104739	DIF	6.115
20200731-175845_HighZoom--W0000--P0002-T0161--0004	20200731	20200731-175845	DIF	6.124
20200731-175845_HighZoom--W0000--P0002-T0191--0003	20200731	20200731-175845	DIF	6.125
20200807-174159_HighZoom--W0000--P0003-T0139--0002	20200807	20200807-174159	DIF	6.125
20200802-104739_HighZoom--W0000--P0002-T0048--0001	20200731	20200802-104739	DIF	6.126
20200807-174159_HighZoom--W0000--P0002-T0019--0003	20200807	20200807-174159	DIF	6.134
20200807-174159_HighZoom--W0000--P0002-T0028--0000	20200807	20200807-174159	DIF	6.135
20200807-174159_HighZoom--W0000--P0004-T0004--0004	20200807	20200807-174159	DIF	6.135
20200803-181830_HighZoom--W0000--P0002-T0064--0000	20200731	20200803-181830	DIF	6.14
20200802-104739_HighZoom--W0000--P0002-T0123--0004	20200731	20200802-104739	DIF	6.144
20200803-181830_HighZoom--W0000--P0002-T0024--0004	20200731	20200803-181830	DIF	6.146
20200803-181830_HighZoom--W0000--P0002-T0065--0001	20200731	20200803-181830	DIF	6.147
20200803-181830_HighZoom--W0000--P0002-T0044--0004	20200731	20200803-181830	DIF	6.15
20200731-175845_HighZoom--W0000--P0002-T0023--0002	20200731	20200731-175845	DIF	6.151
20200802-104739_HighZoom--W0000--P0002-T0105--0003	20200731	20200802-104739	DIF	6.151
20200802-104739_HighZoom--W0000--P0002-T0139--0002	20200731	20200802-104739	DIF	6.159
20200803-181830_HighZoom--W0000--P0002-T0003--0008	20200731	20200803-181830	DIF	6.159
20200802-104739_HighZoom--W0000--P0002-T0122--0002	20200731	20200802-104739	DIF	6.164
20200807-174159_HighZoom--W0000--P0004-T0042--0001	20200807	20200807-174159	DIF	6.171
20200731-175845_HighZoom--W0000--P0002-T0182--0000	20200731	20200731-175845	DIF	6.176
20200807-174159_HighZoom--W0000--P0004-T0144--0001	20200807	20200807-174159	DIF	6.18
20200807-174159_HighZoom--W0000--P0003-T0107--0004	20200807	20200807-174159	DIF	6.185
20200803-181830_HighZoom--W0000--P0002-T0053--0004	20200731	20200803-181830	DIF	6.189
20200807-174159_HighZoom--W0000--P0003-T0017--0000	20200807	20200807-174159	DIF	6.19
20200728-174144_HighZoom--W0000--P0002-T0025--0002	20200728	20200728-174144	DIF	6.193
20200806-164803_HighZoom--W0000--P0001-T0041--0000	20200806	20200806-164803	DIF	6.197
20200731-175845_HighZoom--W0000--P0002-T0040--0005	20200731	20200731-175845	DIF	6.216
20200731-175845_HighZoom--W0000--P0002-T0125--0007	20200731	20200731-175845	DIF	6.229
20200731-175845_HighZoom--W0000--P0002-T0175--0003	20200731	20200731-175845	DIF	6.244
20200802-104739_HighZoom--W0000--P0002-T0139--0001	20200731	20200802-104739	DIF	6.26
20200802-104739_HighZoom--W0000--P0002-T0045--0009	20200731	20200802-104739	DIF	6.267
20200802-104739_HighZoom--W0000--P0002-T0047--0002	20200731	20200802-104739	DIF	6.269
20200803-181830_HighZoom--W0000--P0002-T0054--0002	20200731	20200803-181830	DIF	6.272
20200802-104739_HighZoom--W0000--P0002-T0016--0002	20200731	20200802-104739	DIF	6.278
20200809-114236_HighZoom--W0000--P0004-T0035--0003	20200807	20200809-114236	DIF	6.289
20200802-104739_HighZoom--W0000--P0002-T0121--0000	20200731	20200802-104739	DIF	6.29
20200802-104739_HighZoom--W0000--P0002-T0033--0002	20200731	20200802-104739	DIF	6.294
20200731-175845_HighZoom--W0000--P0002-T0016--0000	20200731	20200731-175845	DIF	6.299
20200803-181830_HighZoom--W0000--P0002-T0054--0000	20200731	20200803-181830	DIF	6.3
20200731-175845_HighZoom--W0000--P0002-T0018--0001	20200731	20200731-175845	DIF	6.306
20200802-104739_HighZoom--W0000--P0002-T0033--0009	20200731	20200802-104739	DIF	6.308
20200725-142832_HighZoom--W0000--P0002-T0189--0002	20200724	20200725-142832	DIF	6.314
20200807-174159_HighZoom--W0000--P0002-T0027--0001	20200807	20200807-174159	DIF	6.314
20200731-175845_HighZoom--W0000--P0002-T0044--0000	20200731	20200731-175845	DIF	6.315
20200802-104739_HighZoom--W0000--P0002-T0110--0002	20200731	20200802-104739	DIF	6.315
20200731-175845_HighZoom--W0000--P0002-T0177--0004	20200731	20200731-175845	DIF	6.317
20200803-181830_HighZoom--W0000--P0002-T0028--0001	20200731	20200803-181830	DIF	6.317
20200803-181830_HighZoom--W0000--P0002-T0053--0003	20200731	20200803-181830	DIF	6.322
20200802-104739_HighZoom--W0000--P0002-T0020--0007	20200731	20200802-104739	DIF	6.334
20200802-104739_HighZoom--W0000--P0002-T0047--0009	20200731	20200802-104739	DIF	6.335
20200806-164803_HighZoom--W0000--P0005-T0015--0003	20200806	20200806-164803	DIF	6.347
20190618-conc_HighZoom--W0000--P0002-T0179--0005	20190618	20190618-conc	DIF	6.353
20200731-175845_HighZoom--W0000--P0002-T0082--0001	20200731	20200731-175845	DIF	6.353
20200803-181830_HighZoom--W0000--P0002-T0070--0004	20200731	20200803-181830	DIF	6.36
20200807-174159_HighZoom--W0000--P0004-T0001--0000	20200807	20200807-174159	DIF	6.371
20200803-181830_HighZoom--W0000--P0002-T0071--0001	20200731	20200803-181830	DIF	6.376
20200807-174159_HighZoom--W0000--P0003-T0053--0000	20200807	20200807-174159	DIF	6.379
20200731-175845_HighZoom--W0000--P0002-T0058--0005	20200731	20200731-175845	DIF	6.384
20200802-104739_HighZoom--W0000--P0002-T0109--0000	20200731	20200802-104739	DIF	6.395
20200803-181830_HighZoom--W0000--P0002-T0005--0001	20200731	20200803-181830	DIF	6.398
20200731-175845_HighZoom--W0000--P0002-T0050--0002	20200731	20200731-175845	DIF	6.399
20200730-190931_HighZoom--W0000--P0002-T0038--0001	20200730	20200730-190931	DIF	6.402
20200802-104739_HighZoom--W0000--P0002-T0020--0001	20200731	20200802-104739	DIF	6.404
20200731-175845_HighZoom--W0000--P0002-T0161--0002	20200731	20200731-175845	DIF	6.409
20200802-104739_HighZoom--W0000--P0002-T0018--0004	20200731	20200802-104739	DIF	6.42
20200730-190931_HighZoom--W0000--P0002-T0057--0006	20200730	20200730-190931	DIF	6.425
20190827-181922_HighZoom--W0000--P0002-T0035--0002	20190827	20190827-181922	DIF	6.434
20200809-114236_HighZoom--W0000--P0004-T0086--0002	20200807	20200809-114236	DIF	6.441
20200807-174159_HighZoom--W0000--P0003-T0156--0006	20200807	20200807-174159	DIF	6.445
20200809-114236_HighZoom--W0000--P0004-T0035--0002	20200807	20200809-114236	DIF	6.461
20200807-174159_HighZoom--W0000--P0003-T0114--0000	20200807	20200807-174159	DIF	6.466
20200802-104739_HighZoom--W0000--P0002-T0006--0000	20200731	20200802-104739	DIF	6.478
20200803-181830_HighZoom--W0000--P0002-T0027--0001	20200731	20200803-181830	DIF	6.478
20200802-104739_HighZoom--W0000--P0002-T0133--0004	20200731	20200802-104739	DIF	6.48
20200802-104739_HighZoom--W0000--P0002-T0124--0006	20200731	20200802-104739	DIF	6.482
20200802-104739_HighZoom--W0000--P0002-T0022--0003	20200731	20200802-104739	DIF	6.499
20200802-104739_HighZoom--W0000--P0002-T0104--0004	20200731	20200802-104739	DIF	6.506
20200807-174159_HighZoom--W0000--P0003-T0022--0000	20200807	20200807-174159	DIF	6.517
20200802-104739_HighZoom--W0000--P0002-T0033--0003	20200731	20200802-104739	DIF	6.518
20200802-104739_HighZoom--W0000--P0002-T0070--0000	20200731	20200802-104739	DIF	6.519
20200807-174159_HighZoom--W0000--P0004-T0004--0001	20200807	20200807-174159	DIF	6.534
20200807-174159_HighZoom--W0000--P0003-T0110--0001	20200807	20200807-174159	DIF	6.54
20200802-104739_HighZoom--W0000--P0002-T0124--0000	20200731	20200802-104739	DIF	6.541
20200731-175845_HighZoom--W0000--P0002-T0216--0002	20200731	20200731-175845	DIF	6.551
20200807-174159_HighZoom--W0000--P0002-T0036--0003	20200807	20200807-174159	DIF	6.558
20200731-175845_HighZoom--W0000--P0002-T0220--0000	20200731	20200731-175845	DIF	6.559
20200807-174159_HighZoom--W0000--P0004-T0004--0002	20200807	20200807-174159	DIF	6.561
20200803-181830_HighZoom--W0000--P0002-T0055--0002	20200731	20200803-181830	DIF	6.563
20200806-164803_HighZoom--W0000--P0006-T0061--0000	20200806	20200806-164803	DIF	6.563
20200731-175845_HighZoom--W0000--P0002-T0186--0001	20200731	20200731-175845	DIF	6.567
20200802-104739_HighZoom--W0000--P0002-T0108--0001	20200731	20200802-104739	DIF	6.574
20200731-175845_HighZoom--W0000--P0002-T0119--0001	20200731	20200731-175845	DIF	6.575
20200806-164803_HighZoom--W0000--P0005-T0082--0000	20200806	20200806-164803	DIF	6.575
20200807-174159_HighZoom--W0000--P0003-T0001--0001	20200807	20200807-174159	DIF	6.584
20200731-175845_HighZoom--W0000--P0002-T0090--0004	20200731	20200731-175845	DIF	6.601
20200731-175845_HighZoom--W0000--P0002-T0010--0008	20200731	20200731-175845	DIF	6.603
20200803-181830_HighZoom--W0000--P0002-T0048--0002	20200731	20200803-181830	DIF	6.604
20200807-174159_HighZoom--W0000--P0004-T0005--0002	20200807	20200807-174159	DIF	6.615
20200731-175845_HighZoom--W0000--P0002-T0142--0003	20200731	20200731-175845	DIF	6.62
20200802-104739_HighZoom--W0000--P0002-T0038--0005	20200731	20200802-104739	DIF	6.634
20200725-142832_HighZoom--W0000--P0002-T0186--0001	20200724	20200725-142832	DIF	6.638
20200802-104739_HighZoom--W0000--P0002-T0021--0000	20200731	20200802-104739	DIF	6.638
20200806-164803_HighZoom--W0000--P0002-T0044--0002	20200806	20200806-164803	DIF	6.641
20200807-174159_HighZoom--W0000--P0003-T0129--0000	20200807	20200807-174159	DIF	6.641
20190618-conc_HighZoom--W0000--P0002-T0289--0001	20190618	20190618-conc	DIF	6.645
20200802-104739_HighZoom--W0000--P0002-T0143--0001	20200731	20200802-104739	DIF	6.645
20200803-181830_HighZoom--W0000--P0002-T0067--0000	20200731	20200803-181830	DIF	6.653
20200730-190931_HighZoom--W0000--P0002-T0049--0007	20200730	20200730-190931	DIF	6.664
20200731-175845_HighZoom--W0000--P0002-T0181--0002	20200731	20200731-175845	DIF	6.666
20200731-175845_HighZoom--W0000--P0002-T0100--0005	20200731	20200731-175845	DIF	6.67
20200728-174144_HighZoom--W0000--P0002-T0083--0002	20200728	20200728-174144	DIF	6.676
20200802-104739_HighZoom--W0000--P0002-T0083--0001	20200731	20200802-104739	DIF	6.681
20200731-175845_HighZoom--W0000--P0002-T0202--0002	20200731	20200731-175845	DIF	6.682
20200807-174159_HighZoom--W0000--P0003-T0065--0002	20200807	20200807-174159	DIF	6.69
20200802-104739_HighZoom--W0000--P0002-T0001--0002	20200731	20200802-104739	DIF	6.704
20200802-104739_HighZoom--W0000--P0002-T0097--0000	20200731	20200802-104739	DIF	6.705
20200802-104739_HighZoom--W0000--P0002-T0061--0007	20200731	20200802-104739	DIF	6.706
20190618-conc_HighZoom--W0000--P0002-T0168--0005	20190618	20190618-conc	DIF	6.709
20200731-175845_HighZoom--W0000--P0002-T0005--0006	20200731	20200731-175845	DIF	6.715
20200731-175845_HighZoom--W0000--P0002-T0133--0003	20200731	20200731-175845	DIF	6.716
20200802-104739_HighZoom--W0000--P0002-T0014--0000	20200731	20200802-104739	DIF	6.725
20200809-114236_HighZoom--W0000--P0002-T0056--0005	20200807	20200809-114236	DIF	6.725
20200731-175845_HighZoom--W0000--P0002-T0065--0000	20200731	20200731-175845	DIF	6.729
20200803-181830_HighZoom--W0000--P0002-T0047--0003	20200731	20200803-181830	DIF	6.73
20200807-174159_HighZoom--W0000--P0004-T0008--0000	20200807	20200807-174159	DIF	6.731
20200809-114236_HighZoom--W0000--P0003-T0052--0005	20200807	20200809-114236	DIF	6.734
20200806-164803_HighZoom--W0000--P0006-T0019--0001	20200806	20200806-164803	DIF	6.737
20200731-175845_HighZoom--W0000--P0002-T0109--0005	20200731	20200731-175845	DIF	6.738
20200731-175845_HighZoom--W0000--P0002-T0029--0004	20200731	20200731-175845	DIF	6.75
20200806-164803_HighZoom--W0000--P0004-T0075--0000	20200806	20200806-164803	DIF	6.751
20200730-190931_HighZoom--W0000--P0002-T0044--0005	20200730	20200730-190931	DIF	6.754
20200802-104739_HighZoom--W0000--P0002-T0132--0002	20200731	20200802-104739	DIF	6.756
20190618-conc_HighZoom--W0000--P0002-T0158--0004	20190618	20190618-conc	DIF	6.759
20200731-175845_HighZoom--W0000--P0002-T0022--0003	20200731	20200731-175845	DIF	6.76
20200807-174159_HighZoom--W0000--P0004-T0143--0001	20200807	20200807-174159	DIF	6.76
20200731-175845_HighZoom--W0000--P0002-T0033--0001	20200731	20200731-175845	DIF	6.763
20200807-174159_HighZoom--W0000--P0003-T0121--0002	20200807	20200807-174159	DIF	6.767
20200807-174159_HighZoom--W0000--P0004-T0014--0001	20200807	20200807-174159	DIF	6.767
20200802-104739_HighZoom--W0000--P0002-T0131--0001	20200731	20200802-104739	DIF	6.77
20200807-174159_HighZoom--W0000--P0003-T0162--0000	20200807	20200807-174159	DIF	6.771
20200725-142832_HighZoom--W0000--P0002-T0088--0000	20200724	20200725-142832	DIF	6.789
20200731-175845_HighZoom--W0000--P0002-T0164--0003	20200731	20200731-175845	DIF	6.794
20200807-174159_HighZoom--W0000--P0004-T0151--0001	20200807	20200807-174159	DIF	6.803
20200731-175845_HighZoom--W0000--P0002-T0088--0007	20200731	20200731-175845	DIF	6.811
20200803-181830_HighZoom--W0000--P0002-T0010--0001	20200731	20200803-181830	DIF	6.811
20200806-164803_HighZoom--W0000--P0001-T0004--0000	20200806	20200806-164803	DIF	6.816
20200725-142832_HighZoom--W0000--P0002-T0016--0001	20200724	20200725-142832	DIF	6.825
20200730-190931_HighZoom--W0000--P0002-T0028--0006	20200730	20200730-190931	DIF	6.831
20200725-142832_HighZoom--W0000--P0002-T0102--0004	20200724	20200725-142832	DIF	6.84
20190618-conc_HighZoom--W0000--P0002-T0102--0001	20190618	20190618-conc	DIF	6.848
20200728-174144_HighZoom--W0000--P0002-T0054--0000	20200728	20200728-174144	DIF	6.852
20200731-175845_HighZoom--W0000--P0002-T0122--0009	20200731	20200731-175845	DIF	6.852
20200802-104739_HighZoom--W0000--P0002-T0148--0000	20200731	20200802-104739	DIF	6.852
20200806-164803_HighZoom--W0000--P0002-T0001--0001	20200806	20200806-164803	DIF	6.852
20200806-164803_HighZoom--W0000--P0006-T0074--0000	20200806	20200806-164803	DIF	6.852
20200806-164803_HighZoom--W0000--P0001-T0056--0000	20200806	20200806-164803	DIF	6.859
20200807-174159_HighZoom--W0000--P0004-T0192--0002	20200807	20200807-174159	DIF	6.859
20200809-114236_HighZoom--W0000--P0002-T0140--0002	20200807	20200809-114236	DIF	6.859
20200809-114236_HighZoom--W0000--P0004-T0029--0002	20200807	20200809-114236	DIF	6.864
20200807-174159_HighZoom--W0000--P0004-T0163--0001	20200807	20200807-174159	DIF	6.886
20200802-104739_HighZoom--W0000--P0002-T0012--0000	20200731	20200802-104739	DIF	6.891
20190618-conc_HighZoom--W0000--P0002-T0161--0006	20190618	20190618-conc	DIF	6.899
20200807-174159_HighZoom--W0000--P0004-T0045--0001	20200807	20200807-174159	DIF	6.899
20200809-114236_HighZoom--W0000--P0003-T0148--0000	20200807	20200809-114236	DIF	6.899
20200809-114236_HighZoom--W0000--P0002-T0067--0001	20200807	20200809-114236	DIF	6.901
20200731-175845_HighZoom--W0000--P0002-T0092--0003	20200731	20200731-175845	DIF	6.903
20200731-175845_HighZoom--W0000--P0002-T0041--0004	20200731	20200731-175845	DIF	6.92
20200802-104739_HighZoom--W0000--P0002-T0047--0001	20200731	20200802-104739	DIF	6.92
20200803-181830_HighZoom--W0000--P0002-T0049--0002	20200731	20200803-181830	DIF	6.93
20200807-174159_HighZoom--W0000--P0004-T0147--0001	20200807	20200807-174159	DIF	6.934
20200728-174144_HighZoom--W0000--P0002-T0080--0002	20200728	20200728-174144	DIF	6.943
20200802-104739_HighZoom--W0000--P0002-T0041--0000	20200731	20200802-104739	DIF	6.943
20200807-174159_HighZoom--W0000--P0003-T0005--0002	20200807	20200807-174159	DIF	6.944
20200807-174159_HighZoom--W0000--P0003-T0045--0001	20200807	20200807-174159	DIF	6.944
20200731-175845_HighZoom--W0000--P0002-T0129--0000	20200731	20200731-175845	DIF	6.948
20200810-225504_HighZoom--W0000--P0002-T0014--0004	20200807	20200810-225504	DIF	6.964
20200802-104739_HighZoom--W0000--P0002-T0063--0000	20200731	20200802-104739	DIF	6.983
20200725-142832_HighZoom--W0000--P0002-T0072--0003	20200724	20200725-142832	DIF	6.995
20200725-142832_HighZoom--W0000--P0002-T0105--0002	20200724	20200725-142832	DIF	6.995
20200731-175845_HighZoom--W0000--P0002-T0220--0002	20200731	20200731-175845	DIF	6.995
20200807-174159_HighZoom--W0000--P0003-T0082--0001	20200807	20200807-174159	DIF	7
20200807-174159_HighZoom--W0000--P0003-T0124--0000	20200807	20200807-174159	DIF	7.011
20200730-190931_HighZoom--W0000--P0002-T0011--0004	20200730	20200730-190931	DIF	7.013
20200731-175845_HighZoom--W0000--P0002-T0068--0006	20200731	20200731-175845	DIF	7.013
20200731-175845_HighZoom--W0000--P0002-T0193--0007	20200731	20200731-175845	DIF	7.017
20200803-181830_HighZoom--W0000--P0002-T0003--0000	20200731	20200803-181830	DIF	7.018
20200802-104739_HighZoom--W0000--P0002-T0020--0002	20200731	20200802-104739	DIF	7.019
20200802-104739_HighZoom--W0000--P0002-T0024--0004	20200731	20200802-104739	DIF	7.022
20200802-104739_HighZoom--W0000--P0002-T0026--0003	20200731	20200802-104739	DIF	7.023
20200731-175845_HighZoom--W0000--P0002-T0142--0001	20200731	20200731-175845	DIF	7.035
20200731-175845_HighZoom--W0000--P0002-T0135--0002	20200731	20200731-175845	DIF	7.04
20200731-175845_HighZoom--W0000--P0002-T0135--0003	20200731	20200731-175845	DIF	7.04
20200802-104739_HighZoom--W0000--P0002-T0119--0005	20200731	20200802-104739	DIF	7.046
20200807-174159_HighZoom--W0000--P0002-T0060--0000	20200807	20200807-174159	DIF	7.049
20200809-114236_HighZoom--W0000--P0002-T0137--0000	20200807	20200809-114236	DIF	7.05
20200807-174159_HighZoom--W0000--P0003-T0114--0001	20200807	20200807-174159	DIF	7.059
20200731-175845_HighZoom--W0000--P0002-T0223--0003	20200731	20200731-175845	DIF	7.066
20200731-175845_HighZoom--W0000--P0002-T0145--0003	20200731	20200731-175845	DIF	7.067
20200809-114236_HighZoom--W0000--P0002-T0070--0004	20200807	20200809-114236	DIF	7.067
20200802-104739_HighZoom--W0000--P0002-T0099--0001	20200731	20200802-104739	DIF	7.069
20200731-175845_HighZoom--W0000--P0002-T0075--0007	20200731	20200731-175845	DIF	7.08
20200809-114236_HighZoom--W0000--P0003-T0046--0004	20200807	20200809-114236	DIF	7.08
20190827-181922_HighZoom--W0000--P0002-T0050--0005	20190827	20190827-181922	DIF	7.081
20200731-175845_HighZoom--W0000--P0002-T0137--0000	20200731	20200731-175845	DIF	7.085
20200807-174159_HighZoom--W0000--P0002-T0142--0000	20200807	20200807-174159	DIF	7.085
20200809-114236_HighZoom--W0000--P0002-T0007--0004	20200807	20200809-114236	DIF	7.085
20200725-142832_HighZoom--W0000--P0002-T0065--0004	20200724	20200725-142832	DIF	7.091
20200731-175845_HighZoom--W0000--P0002-T0071--0004	20200731	20200731-175845	DIF	7.096
20200809-114236_HighZoom--W0000--P0002-T0035--0001	20200807	20200809-114236	DIF	7.096
20200725-142832_HighZoom--W0000--P0002-T0059--0003	20200724	20200725-142832	DIF	7.099
20200809-114236_HighZoom--W0000--P0004-T0037--0001	20200807	20200809-114236	DIF	7.104
20200802-104739_HighZoom--W0000--P0002-T0050--0003	20200731	20200802-104739	DIF	7.11
20200730-190931_HighZoom--W0000--P0002-T0028--0008	20200730	20200730-190931	DIF	7.114
20200806-164803_HighZoom--W0000--P0002-T0013--0001	20200806	20200806-164803	DIF	7.12
20200809-114236_HighZoom--W0000--P0004-T0009--0002	20200807	20200809-114236	DIF	7.125
20200806-164803_HighZoom--W0000--P0002-T0002--0000	20200806	20200806-164803	DIF	7.13
20200807-174159_HighZoom--W0000--P0004-T0182--0000	20200807	20200807-174159	DIF	7.131
20200806-164803_HighZoom--W0000--P0002-T0002--0001	20200806	20200806-164803	DIF	7.135
20200724-201611_HighZoom--W0000--P0002-T0067--0001	20200724	20200724-201611	DIF	7.141
20200807-174159_HighZoom--W0000--P0004-T0045--0000	20200807	20200807-174159	DIF	7.144
20200809-114236_HighZoom--W0000--P0003-T0168--0000	20200807	20200809-114236	DIF	7.147
20200730-190931_HighZoom--W0000--P0002-T0014--0006	20200730	20200730-190931	DIF	7.151
20200802-104739_HighZoom--W0000--P0002-T0012--0002	20200731	20200802-104739	DIF	7.164
20200802-104739_HighZoom--W0000--P0002-T0119--0001	20200731	20200802-104739	DIF	7.164
20200809-114236_HighZoom--W0000--P0002-T0120--0002	20200807	20200809-114236	DIF	7.164
20200731-175845_HighZoom--W0000--P0002-T0208--0001	20200731	20200731-175845	DIF	7.165
20200809-114236_HighZoom--W0000--P0002-T0121--0005	20200807	20200809-114236	DIF	7.166
20200728-174144_HighZoom--W0000--P0002-T0051--0002	20200728	20200728-174144	DIF	7.178
20200807-174159_HighZoom--W0000--P0002-T0137--0000	20200807	20200807-174159	DIF	7.178
20200809-114236_HighZoom--W0000--P0002-T0068--0005	20200807	20200809-114236	DIF	7.182
20200807-174159_HighZoom--W0000--P0002-T0065--0002	20200807	20200807-174159	DIF	7.183
20200809-114236_HighZoom--W0000--P0002-T0030--0001	20200807	20200809-114236	DIF	7.185
20200809-114236_HighZoom--W0000--P0003-T0063--0001	20200807	20200809-114236	DIF	7.185
20200725-142832_HighZoom--W0000--P0002-T0135--0000	20200724	20200725-142832	DIF	7.186
20200724-201611_HighZoom--W0000--P0002-T0002--0000	20200724	20200724-201611	DIF	7.188
20200809-114236_HighZoom--W0000--P0004-T0078--0000	20200807	20200809-114236	DIF	7.188
20200807-174159_HighZoom--W0000--P0003-T0014--0004	20200807	20200807-174159	DIF	7.19
20200806-164803_HighZoom--W0000--P0006-T0044--0000	20200806	20200806-164803	DIF	7.191
20200806-164803_HighZoom--W0000--P0002-T0061--0000	20200806	20200806-164803	DIF	7.195
20200806-164803_HighZoom--W0000--P0002-T0027--0002	20200806	20200806-164803	DIF	7.197
20200807-174159_HighZoom--W0000--P0003-T0001--0002	20200807	20200807-174159	DIF	7.197
20200803-181830_HighZoom--W0000--P0002-T0060--0001	20200731	20200803-181830	DIF	7.2
20200730-190931_HighZoom--W0000--P0002-T0021--0001	20200730	20200730-190931	DIF	7.204
20200809-114236_HighZoom--W0000--P0002-T0141--0001	20200807	20200809-114236	DIF	7.204
20200731-175845_HighZoom--W0000--P0002-T0040--0006	20200731	20200731-175845	DIF	7.209
20200809-114236_HighZoom--W0000--P0004-T0117--0003	20200807	20200809-114236	DIF	7.209
20200802-104739_HighZoom--W0000--P0002-T0016--0000	20200731	20200802-104739	DIF	7.217
20200731-175845_HighZoom--W0000--P0002-T0077--0006	20200731	20200731-175845	DIF	7.23
20200806-164803_HighZoom--W0000--P0002-T0040--0000	20200806	20200806-164803	DIF	7.23
20200802-104739_HighZoom--W0000--P0002-T0043--0000	20200731	20200802-104739	DIF	7.244
20200802-104739_HighZoom--W0000--P0002-T0022--0005	20200731	20200802-104739	DIF	7.246
20200806-164803_HighZoom--W0000--P0005-T0038--0003	20200806	20200806-164803	DIF	7.25
20200809-114236_HighZoom--W0000--P0002-T0068--0001	20200807	20200809-114236	DIF	7.251
20200809-114236_HighZoom--W0000--P0004-T0076--0000	20200807	20200809-114236	DIF	7.254
20200810-225504_HighZoom--W0000--P0002-T0005--0000	20200807	20200810-225504	DIF	7.256
20200809-114236_HighZoom--W0000--P0002-T0054--0006	20200807	20200809-114236	DIF	7.268
20200809-114236_HighZoom--W0000--P0004-T0030--0001	20200807	20200809-114236	DIF	7.275
20200731-175845_HighZoom--W0000--P0002-T0150--0003	20200731	20200731-175845	DIF	7.296
20200809-114236_HighZoom--W0000--P0004-T0139--0000	20200807	20200809-114236	DIF	7.296
20190618-conc_HighZoom--W0000--P0002-T0266--0002	20190618	20190618-conc	DIF	7.301
20200731-175845_HighZoom--W0000--P0002-T0136--0001	20200731	20200731-175845	DIF	7.302
20200803-181830_HighZoom--W0000--P0002-T0061--0002	20200731	20200803-181830	DIF	7.309
20200725-142832_HighZoom--W0000--P0002-T0015--0000	20200724	20200725-142832	DIF	7.311
20200731-175845_HighZoom--W0000--P0002-T0042--0009	20200731	20200731-175845	DIF	7.312
20200730-190931_HighZoom--W0000--P0002-T0033--0002	20200730	20200730-190931	DIF	7.316
20200731-175845_HighZoom--W0000--P0002-T0187--0009	20200731	20200731-175845	DIF	7.318
20200725-142832_HighZoom--W0000--P0002-T0067--0004	20200724	20200725-142832	DIF	7.319
20200803-181830_HighZoom--W0000--P0002-T0011--0000	20200731	20200803-181830	DIF	7.331
20200809-114236_HighZoom--W0000--P0002-T0080--0003	20200807	20200809-114236	DIF	7.331
20200810-225504_HighZoom--W0000--P0004-T0033--0000	20200807	20200810-225504	DIF	7.336
20200809-114236_HighZoom--W0000--P0003-T0018--0000	20200807	20200809-114236	DIF	7.341
20200731-175845_HighZoom--W0000--P0002-T0147--0002	20200731	20200731-175845	DIF	7.345
20200731-175845_HighZoom--W0000--P0002-T0214--0001	20200731	20200731-175845	DIF	7.347
20200731-175845_HighZoom--W0000--P0002-T0001--0005	20200731	20200731-175845	DIF	7.352
20200802-104739_HighZoom--W0000--P0002-T0125--0001	20200731	20200802-104739	DIF	7.353
20200807-174159_HighZoom--W0000--P0004-T0125--0000	20200807	20200807-174159	DIF	7.356
20200802-104739_HighZoom--W0000--P0002-T0132--0005	20200731	20200802-104739	DIF	7.357
20200806-164803_HighZoom--W0000--P0005-T0023--0000	20200806	20200806-164803	DIF	7.357
20200809-114236_HighZoom--W0000--P0004-T0018--0000	20200807	20200809-114236	DIF	7.357
20200802-104739_HighZoom--W0000--P0002-T0132--0001	20200731	20200802-104739	DIF	7.365
20200807-174159_HighZoom--W0000--P0002-T0134--0005	20200807	20200807-174159	DIF	7.366
20200809-114236_HighZoom--W0000--P0004-T0008--0000	20200807	20200809-114236	DIF	7.37
20190827-181922_HighZoom--W0000--P0002-T0038--0002	20190827	20190827-181922	DIF	7.379
20200807-174159_HighZoom--W0000--P0004-T0076--0001	20200807	20200807-174159	DIF	7.38
20200731-175845_HighZoom--W0000--P0002-T0146--0003	20200731	20200731-175845	DIF	7.387
20190618-conc_HighZoom--W0000--P0002-T0253--0002	20190618	20190618-conc	DIF	7.391
20200807-174159_HighZoom--W0000--P0002-T0021--0001	20200807	20200807-174159	DIF	7.394
20200731-175845_HighZoom--W0000--P0002-T0133--0002	20200731	20200731-175845	DIF	7.396
20200807-174159_HighZoom--W0000--P0004-T0081--0001	20200807	20200807-174159	DIF	7.396
20190618-conc_HighZoom--W0000--P0002-T0291--0004	20190618	20190618-conc	DIF	7.403
20200728-174144_HighZoom--W0000--P0002-T0079--0005	20200728	20200728-174144	DIF	7.407
20200803-181830_HighZoom--W0000--P0002-T0014--0004	20200731	20200803-181830	DIF	7.407
20190618-conc_HighZoom--W0000--P0002-T0220--0004	20190618	20190618-conc	DIF	7.416
20200731-175845_HighZoom--W0000--P0002-T0130--0003	20200731	20200731-175845	DIF	7.416
20200731-175845_HighZoom--W0000--P0002-T0214--0006	20200731	20200731-175845	DIF	7.419
20200731-175845_HighZoom--W0000--P0002-T0065--0001	20200731	20200731-175845	DIF	7.426
20200731-175845_HighZoom--W0000--P0002-T0029--0003	20200731	20200731-175845	DIF	7.43
20200725-142832_HighZoom--W0000--P0002-T0005--0002	20200724	20200725-142832	DIF	7.432
20200807-174159_HighZoom--W0000--P0003-T0111--0002	20200807	20200807-174159	DIF	7.433
20200725-142832_HighZoom--W0000--P0002-T0042--0002	20200724	20200725-142832	DIF	7.435
20200807-174159_HighZoom--W0000--P0003-T0014--0000	20200807	20200807-174159	DIF	7.436
20200724-201611_HighZoom--W0000--P0002-T0070--0000	20200724	20200724-201611	DIF	7.441
20200809-114236_HighZoom--W0000--P0004-T0030--0002	20200807	20200809-114236	DIF	7.441
20200731-175845_HighZoom--W0000--P0002-T0078--0003	20200731	20200731-175845	DIF	7.447
20200807-174159_HighZoom--W0000--P0003-T0067--0002	20200807	20200807-174159	DIF	7.45
20200725-142832_HighZoom--W0000--P0002-T0144--0004	20200724	20200725-142832	DIF	7.451
20200802-104739_HighZoom--W0000--P0002-T0010--0005	20200731	20200802-104739	DIF	7.468
20200809-114236_HighZoom--W0000--P0002-T0030--0003	20200807	20200809-114236	DIF	7.47
20200802-104739_HighZoom--W0000--P0002-T0036--0003	20200731	20200802-104739	DIF	7.472
20200803-181830_HighZoom--W0000--P0002-T0056--0001	20200731	20200803-181830	DIF	7.474
20200728-174144_HighZoom--W0000--P0002-T0067--0000	20200728	20200728-174144	DIF	7.478
20190618-conc_HighZoom--W0000--P0002-T0240--0006	20190618	20190618-conc	DIF	7.483
20200731-175845_HighZoom--W0000--P0002-T0038--0001	20200731	20200731-175845	DIF	7.484
20190827-181922_HighZoom--W0000--P0002-T0058--0001	20190827	20190827-181922	DIF	7.515
20200731-175845_HighZoom--W0000--P0002-T0154--0001	20200731	20200731-175845	DIF	7.521
20200731-175845_HighZoom--W0000--P0002-T0012--0006	20200731	20200731-175845	DIF	7.523
20200803-181830_HighZoom--W0000--P0002-T0032--0001	20200731	20200803-181830	DIF	7.528
20200807-174159_HighZoom--W0000--P0002-T0142--0002	20200807	20200807-174159	DIF	7.528
20200809-114236_HighZoom--W0000--P0004-T0065--0002	20200807	20200809-114236	DIF	7.53
20200810-225504_HighZoom--W0000--P0003-T0016--0004	20200807	20200810-225504	DIF	7.539
20200802-104739_HighZoom--W0000--P0002-T0131--0003	20200731	20200802-104739	DIF	7.541
20200731-175845_HighZoom--W0000--P0002-T0031--0006	20200731	20200731-175845	DIF	7.55
20200809-114236_HighZoom--W0000--P0002-T0055--0004	20200807	20200809-114236	DIF	7.556
20200731-175845_HighZoom--W0000--P0002-T0203--0003	20200731	20200731-175845	DIF	7.557
20190827-181922_HighZoom--W0000--P0002-T0054--0002	20190827	20190827-181922	DIF	7.558
20200807-174159_HighZoom--W0000--P0002-T0030--0002	20200807	20200807-174159	DIF	7.558
20200802-104739_HighZoom--W0000--P0002-T0009--0003	20200731	20200802-104739	DIF	7.559
20200807-174159_HighZoom--W0000--P0004-T0118--0003	20200807	20200807-174159	DIF	7.56
20200806-164803_HighZoom--W0000--P0005-T0006--0000	20200806	20200806-164803	DIF	7.561
20200809-114236_HighZoom--W0000--P0002-T0025--0002	20200807	20200809-114236	DIF	7.563
20200807-174159_HighZoom--W0000--P0002-T0037--0001	20200807	20200807-174159	DIF	7.564
20200807-174159_HighZoom--W0000--P0004-T0094--0000	20200807	20200807-174159	DIF	7.564
20200809-114236_HighZoom--W0000--P0004-T0024--0000	20200807	20200809-114236	DIF	7.567
20200807-174159_HighZoom--W0000--P0003-T0127--0003	20200807	20200807-174159	DIF	7.57
20200809-114236_HighZoom--W0000--P0004-T0128--0000	20200807	20200809-114236	DIF	7.579
20200807-174159_HighZoom--W0000--P0003-T0164--0000	20200807	20200807-174159	DIF	7.581
20200809-114236_HighZoom--W0000--P0002-T0116--0001	20200807	20200809-114236	DIF	7.584
20200807-174159_HighZoom--W0000--P0003-T0161--0000	20200807	20200807-174159	DIF	7.59
20200809-114236_HighZoom--W0000--P0002-T0146--0001	20200807	20200809-114236	DIF	7.59
20200807-174159_HighZoom--W0000--P0003-T0118--0003	20200807	20200807-174159	DIF	7.592
20200809-114236_HighZoom--W0000--P0004-T0027--0002	20200807	20200809-114236	DIF	7.593
20200802-104739_HighZoom--W0000--P0002-T0016--0005	20200731	20200802-104739	DIF	7.601
20200807-174159_HighZoom--W0000--P0002-T0039--0002	20200807	20200807-174159	DIF	7.601
20200807-174159_HighZoom--W0000--P0002-T0199--0003	20200807	20200807-174159	DIF	7.601
20200807-174159_HighZoom--W0000--P0002-T0014--0002	20200807	20200807-174159	DIF	7.604
20200807-174159_HighZoom--W0000--P0004-T0069--0001	20200807	20200807-174159	DIF	7.605
20200809-114236_HighZoom--W0000--P0004-T0020--0000	20200807	20200809-114236	DIF	7.607
20200730-190931_HighZoom--W0000--P0002-T0024--0000	20200730	20200730-190931	DIF	7.615
20200806-164803_HighZoom--W0000--P0001-T0071--0000	20200806	20200806-164803	DIF	7.62
20200809-114236_HighZoom--W0000--P0004-T0043--0002	20200807	20200809-114236	DIF	7.636
20200803-181830_HighZoom--W0000--P0002-T0047--0005	20200731	20200803-181830	DIF	7.644
20190618-conc_HighZoom--W0000--P0002-T0222--0009	20190618	20190618-conc	DIF	7.65
20200730-190931_HighZoom--W0000--P0002-T0035--0005	20200730	20200730-190931	DIF	7.65
20200806-164803_HighZoom--W0000--P0005-T0032--0000	20200806	20200806-164803	DIF	7.653
20200731-175845_HighZoom--W0000--P0002-T0126--0000	20200731	20200731-175845	DIF	7.654
20200807-174159_HighZoom--W0000--P0003-T0090--0004	20200807	20200807-174159	DIF	7.654
20200807-174159_HighZoom--W0000--P0002-T0152--0001	20200807	20200807-174159	DIF	7.657
20200803-181830_HighZoom--W0000--P0002-T0074--0006	20200731	20200803-181830	DIF	7.66
20200731-175845_HighZoom--W0000--P0002-T0024--0000	20200731	20200731-175845	DIF	7.669
20200802-104739_HighZoom--W0000--P0002-T0110--0000	20200731	20200802-104739	DIF	7.67
20190827-181922_HighZoom--W0000--P0002-T0323--0004	20190827	20190827-181922	DIF	7.675
20200807-174159_HighZoom--W0000--P0003-T0030--0000	20200807	20200807-174159	DIF	7.675
20200806-164803_HighZoom--W0000--P0005-T0055--0000	20200806	20200806-164803	DIF	7.677
20200809-114236_HighZoom--W0000--P0003-T0056--0003	20200807	20200809-114236	DIF	7.68
20200809-114236_HighZoom--W0000--P0002-T0065--0000	20200807	20200809-114236	DIF	7.681
20200809-114236_HighZoom--W0000--P0002-T0129--0001	20200807	20200809-114236	DIF	7.681
20200806-164803_HighZoom--W0000--P0001-T0068--0003	20200806	20200806-164803	DIF	7.684
20200809-114236_HighZoom--W0000--P0004-T0044--0000	20200807	20200809-114236	DIF	7.691
20190827-181922_HighZoom--W0000--P0002-T0263--0007	20190827	20190827-181922	DIF	7.697
20200802-104739_HighZoom--W0000--P0002-T0133--0000	20200731	20200802-104739	DIF	7.697
20200802-104739_HighZoom--W0000--P0002-T0105--0000	20200731	20200802-104739	DIF	7.711
20200731-175845_HighZoom--W0000--P0002-T0088--0004	20200731	20200731-175845	DIF	7.717
20200731-175845_HighZoom--W0000--P0002-T0141--0007	20200731	20200731-175845	DIF	7.718
20200803-181830_HighZoom--W0000--P0002-T0074--0001	20200731	20200803-181830	DIF	7.721
20200809-114236_HighZoom--W0000--P0003-T0121--0003	20200807	20200809-114236	DIF	7.725
20200802-104739_HighZoom--W0000--P0002-T0005--0003	20200731	20200802-104739	DIF	7.726
20200809-114236_HighZoom--W0000--P0002-T0128--0004	20200807	20200809-114236	DIF	7.732
20200807-174159_HighZoom--W0000--P0003-T0015--0001	20200807	20200807-174159	DIF	7.741
20200809-114236_HighZoom--W0000--P0002-T0005--0001	20200807	20200809-114236	DIF	7.746
20200731-175845_HighZoom--W0000--P0002-T0106--0002	20200731	20200731-175845	DIF	7.756
20200807-174159_HighZoom--W0000--P0003-T0027--0000	20200807	20200807-174159	DIF	7.77
20200802-104739_HighZoom--W0000--P0002-T0024--0002	20200731	20200802-104739	DIF	7.772
20200807-174159_HighZoom--W0000--P0004-T0010--0001	20200807	20200807-174159	DIF	7.773
20200806-164803_HighZoom--W0000--P0005-T0035--0004	20200806	20200806-164803	DIF	7.774
20200731-175845_HighZoom--W0000--P0002-T0020--0002	20200731	20200731-175845	DIF	7.775
20200807-174159_HighZoom--W0000--P0003-T0144--0001	20200807	20200807-174159	DIF	7.775
20200809-114236_HighZoom--W0000--P0003-T0017--0004	20200807	20200809-114236	DIF	7.777
20200802-104739_HighZoom--W0000--P0002-T0062--0000	20200731	20200802-104739	DIF	7.784
20200725-142832_HighZoom--W0000--P0002-T0047--0000	20200724	20200725-142832	DIF	7.803
20200725-142832_HighZoom--W0000--P0002-T0185--0000	20200724	20200725-142832	DIF	7.806
20200809-114236_HighZoom--W0000--P0002-T0012--0002	20200807	20200809-114236	DIF	7.812
20200731-175845_HighZoom--W0000--P0002-T0122--0003	20200731	20200731-175845	DIF	7.813
20200809-114236_HighZoom--W0000--P0002-T0016--0005	20200807	20200809-114236	DIF	7.815
20200809-114236_HighZoom--W0000--P0004-T0041--0001	20200807	20200809-114236	DIF	7.824
20200806-164803_HighZoom--W0000--P0005-T0083--0000	20200806	20200806-164803	DIF	7.829
20200802-104739_HighZoom--W0000--P0002-T0031--0001	20200731	20200802-104739	DIF	7.83
20200809-114236_HighZoom--W0000--P0004-T0045--0001	20200807	20200809-114236	DIF	7.841
20200807-174159_HighZoom--W0000--P0003-T0114--0002	20200807	20200807-174159	DIF	7.845
20200806-164803_HighZoom--W0000--P0002-T0007--0000	20200806	20200806-164803	DIF	7.846
20200802-104739_HighZoom--W0000--P0002-T0081--0000	20200731	20200802-104739	DIF	7.849
20190827-181922_HighZoom--W0000--P0002-T0132--0004	20190827	20190827-181922	DIF	7.85
20190827-181922_HighZoom--W0000--P0002-T0253--0000	20190827	20190827-181922	DIF	7.85
20200725-142832_HighZoom--W0000--P0002-T0100--0004	20200724	20200725-142832	DIF	7.852
20200809-114236_HighZoom--W0000--P0002-T0025--0003	20200807	20200809-114236	DIF	7.858
20200809-114236_HighZoom--W0000--P0002-T0004--0002	20200807	20200809-114236	DIF	7.862
20200731-175845_HighZoom--W0000--P0002-T0151--0007	20200731	20200731-175845	DIF	7.866
20200807-174159_HighZoom--W0000--P0002-T0072--0000	20200807	20200807-174159	DIF	7.879
20200803-181830_HighZoom--W0000--P0002-T0056--0008	20200731	20200803-181830	DIF	7.886
20190618-conc_HighZoom--W0000--P0002-T0169--0004	20190618	20190618-conc	DIF	7.888
20200807-174159_HighZoom--W0000--P0004-T0147--0002	20200807	20200807-174159	DIF	7.892
20200731-175845_HighZoom--W0000--P0002-T0196--0002	20200731	20200731-175845	DIF	7.893
20190618-conc_HighZoom--W0000--P0002-T0215--0001	20190618	20190618-conc	DIF	7.894
20200806-164803_HighZoom--W0000--P0004-T0082--0001	20200806	20200806-164803	DIF	7.895
20200809-114236_HighZoom--W0000--P0002-T0139--0002	20200807	20200809-114236	DIF	7.898
20200731-175845_HighZoom--W0000--P0002-T0040--0002	20200731	20200731-175845	DIF	7.9
20190827-181922_HighZoom--W0000--P0002-T0081--0001	20190827	20190827-181922	DIF	7.905
20200728-174144_HighZoom--W0000--P0002-T0066--0001	20200728	20200728-174144	DIF	7.916
20200802-104739_HighZoom--W0000--P0002-T0132--0004	20200731	20200802-104739	DIF	7.925
20200731-175845_HighZoom--W0000--P0002-T0128--0001	20200731	20200731-175845	DIF	7.927
20200731-175845_HighZoom--W0000--P0002-T0098--0005	20200731	20200731-175845	DIF	7.928
20200802-104739_HighZoom--W0000--P0002-T0097--0002	20200731	20200802-104739	DIF	7.93
20200807-174159_HighZoom--W0000--P0003-T0115--0002	20200807	20200807-174159	DIF	7.936
20200807-174159_HighZoom--W0000--P0002-T0198--0004	20200807	20200807-174159	DIF	7.94
20190618-conc_HighZoom--W0000--P0002-T0174--0003	20190618	20190618-conc	DIF	7.941
20200731-175845_HighZoom--W0000--P0002-T0106--0001	20200731	20200731-175845	DIF	7.947
20200802-104739_HighZoom--W0000--P0002-T0016--0004	20200731	20200802-104739	DIF	7.959
20200731-175845_HighZoom--W0000--P0002-T0110--0001	20200731	20200731-175845	DIF	7.961
20200731-175845_HighZoom--W0000--P0002-T0182--0001	20200731	20200731-175845	DIF	7.979
20200731-175845_HighZoom--W0000--P0002-T0170--0006	20200731	20200731-175845	DIF	7.982
20200802-104739_HighZoom--W0000--P0002-T0125--0000	20200731	20200802-104739	DIF	7.984
20200730-190931_HighZoom--W0000--P0002-T0075--0004	20200730	20200730-190931	DIF	7.985
20200725-142832_HighZoom--W0000--P0002-T0121--0004	20200724	20200725-142832	DIF	7.999
20200731-175845_HighZoom--W0000--P0002-T0088--0002	20200731	20200731-175845	DIF	8.001
20200725-142832_HighZoom--W0000--P0002-T0127--0004	20200724	20200725-142832	DIF	8.002
20200807-174159_HighZoom--W0000--P0002-T0133--0005	20200807	20200807-174159	DIF	8.003
20200807-174159_HighZoom--W0000--P0002-T0126--0003	20200807	20200807-174159	DIF	8.01
20200803-181830_HighZoom--W0000--P0002-T0059--0000	20200731	20200803-181830	DIF	8.015
20200807-174159_HighZoom--W0000--P0003-T0127--0006	20200807	20200807-174159	DIF	8.015
20200807-174159_HighZoom--W0000--P0004-T0184--0002	20200807	20200807-174159	DIF	8.015
20190618-conc_HighZoom--W0000--P0002-T0129--0001	20190618	20190618-conc	DIF	8.019
20200731-175845_HighZoom--W0000--P0002-T0225--0000	20200731	20200731-175845	DIF	8.02
20200731-175845_HighZoom--W0000--P0002-T0079--0003	20200731	20200731-175845	DIF	8.021
20200807-174159_HighZoom--W0000--P0003-T0122--0004	20200807	20200807-174159	DIF	8.021
20190618-conc_HighZoom--W0000--P0002-T0278--0006	20190618	20190618-conc	DIF	8.024
20200807-174159_HighZoom--W0000--P0002-T0138--0001	20200807	20200807-174159	DIF	8.024
20200807-174159_HighZoom--W0000--P0002-T0151--0000	20200807	20200807-174159	DIF	8.031
20200807-174159_HighZoom--W0000--P0002-T0104--0004	20200807	20200807-174159	DIF	8.039
20200807-174159_HighZoom--W0000--P0002-T0158--0001	20200807	20200807-174159	DIF	8.039
20200731-175845_HighZoom--W0000--P0002-T0082--0000	20200731	20200731-175845	DIF	8.04
20190827-181922_HighZoom--W0000--P0002-T0200--0002	20190827	20190827-181922	DIF	8.041
20200730-190931_HighZoom--W0000--P0002-T0042--0000	20200730	20200730-190931	DIF	8.041
20190618-conc_HighZoom--W0000--P0002-T0206--0002	20190618	20190618-conc	DIF	8.042
20190618-conc_HighZoom--W0000--P0002-T0172--0007	20190618	20190618-conc	DIF	8.043
20200807-174159_HighZoom--W0000--P0004-T0142--0000	20200807	20200807-174159	DIF	8.043
20200731-175845_HighZoom--W0000--P0002-T0014--0008	20200731	20200731-175845	DIF	8.045
20200731-175845_HighZoom--W0000--P0002-T0171--0003	20200731	20200731-175845	DIF	8.046
20200809-114236_HighZoom--W0000--P0004-T0083--0000	20200807	20200809-114236	DIF	8.05
20200802-104739_HighZoom--W0000--P0002-T0011--0006	20200731	20200802-104739	DIF	8.054
20200807-174159_HighZoom--W0000--P0002-T0126--0004	20200807	20200807-174159	DIF	8.057
20200725-142832_HighZoom--W0000--P0002-T0020--0000	20200724	20200725-142832	DIF	8.058
20200803-181830_HighZoom--W0000--P0002-T0062--0002	20200731	20200803-181830	DIF	8.061
20200809-114236_HighZoom--W0000--P0004-T0012--0004	20200807	20200809-114236	DIF	8.065
20200731-175845_HighZoom--W0000--P0002-T0005--0004	20200731	20200731-175845	DIF	8.067
20200731-175845_HighZoom--W0000--P0002-T0038--0004	20200731	20200731-175845	DIF	8.073
20190618-conc_HighZoom--W0000--P0002-T0200--0006	20190618	20190618-conc	DIF	8.084
20200725-142832_HighZoom--W0000--P0002-T0109--0001	20200724	20200725-142832	DIF	8.084
20200803-181830_HighZoom--W0000--P0002-T0015--0006	20200731	20200803-181830	DIF	8.087
20200807-174159_HighZoom--W0000--P0002-T0119--0003	20200807	20200807-174159	DIF	8.089
20200731-175845_HighZoom--W0000--P0002-T0139--0005	20200731	20200731-175845	DIF	8.094
20200807-174159_HighZoom--W0000--P0002-T0096--0001	20200807	20200807-174159	DIF	8.094
20200807-174159_HighZoom--W0000--P0003-T0186--0002	20200807	20200807-174159	DIF	8.094
20200807-174159_HighZoom--W0000--P0003-T0176--0004	20200807	20200807-174159	DIF	8.104
20190618-conc_HighZoom--W0000--P0002-T0055--0004	20190618	20190618-conc	DIF	8.125
20200731-175845_HighZoom--W0000--P0002-T0074--0004	20200731	20200731-175845	DIF	8.125
20200802-104739_HighZoom--W0000--P0002-T0087--0001	20200731	20200802-104739	DIF	8.133
20200809-114236_HighZoom--W0000--P0004-T0029--0001	20200807	20200809-114236	DIF	8.135
20200731-175845_HighZoom--W0000--P0002-T0194--0005	20200731	20200731-175845	DIF	8.138
20190827-181922_HighZoom--W0000--P0002-T0200--0005	20190827	20190827-181922	DIF	8.147
20190827-181922_HighZoom--W0000--P0002-T0118--0000	20190827	20190827-181922	DIF	8.149
20200809-114236_HighZoom--W0000--P0002-T0009--0003	20200807	20200809-114236	DIF	8.149
20200731-175845_HighZoom--W0000--P0002-T0018--0000	20200731	20200731-175845	DIF	8.151
20200803-181830_HighZoom--W0000--P0002-T0003--0002	20200731	20200803-181830	DIF	8.154
20200802-104739_HighZoom--W0000--P0002-T0140--0008	20200731	20200802-104739	DIF	8.157
20200802-104739_HighZoom--W0000--P0002-T0034--0008	20200731	20200802-104739	DIF	8.163
20200728-174144_HighZoom--W0000--P0002-T0047--0000	20200728	20200728-174144	DIF	8.165
20200807-174159_HighZoom--W0000--P0002-T0142--0001	20200807	20200807-174159	DIF	8.168
20200809-114236_HighZoom--W0000--P0003-T0021--0002	20200807	20200809-114236	DIF	8.168
20190827-181922_HighZoom--W0000--P0002-T0107--0000	20190827	20190827-181922	DIF	8.169
20200802-104739_HighZoom--W0000--P0002-T0043--0005	20200731	20200802-104739	DIF	8.174
20190827-181922_HighZoom--W0000--P0002-T0259--0003	20190827	20190827-181922	DIF	8.18
20200731-175845_HighZoom--W0000--P0002-T0126--0003	20200731	20200731-175845	DIF	8.183
20190827-181922_HighZoom--W0000--P0002-T0161--0002	20190827	20190827-181922	DIF	8.19
20200731-175845_HighZoom--W0000--P0002-T0222--0000	20200731	20200731-175845	DIF	8.193
20200807-174159_HighZoom--W0000--P0002-T0120--0001	20200807	20200807-174159	DIF	8.2
20200731-175845_HighZoom--W0000--P0002-T0075--0009	20200731	20200731-175845	DIF	8.201
20190827-181922_HighZoom--W0000--P0002-T0040--0005	20190827	20190827-181922	DIF	8.203
20200731-175845_HighZoom--W0000--P0002-T0159--0001	20200731	20200731-175845	DIF	8.211
20190618-conc_HighZoom--W0000--P0002-T0245--0002	20190618	20190618-conc	DIF	8.215
20200809-114236_HighZoom--W0000--P0004-T0005--0000	20200807	20200809-114236	DIF	8.215
20200809-114236_HighZoom--W0000--P0004-T0030--0004	20200807	20200809-114236	DIF	8.217
20200809-114236_HighZoom--W0000--P0004-T0012--0005	20200807	20200809-114236	DIF	8.218
20190618-conc_HighZoom--W0000--P0002-T0155--0005	20190618	20190618-conc	DIF	8.221
20200809-114236_HighZoom--W0000--P0002-T0023--0004	20200807	20200809-114236	DIF	8.226
20200807-174159_HighZoom--W0000--P0002-T0046--0001	20200807	20200807-174159	DIF	8.234
20200809-114236_HighZoom--W0000--P0002-T0077--0005	20200807	20200809-114236	DIF	8.235
20200809-114236_HighZoom--W0000--P0003-T0050--0004	20200807	20200809-114236	DIF	8.235
20200810-225504_HighZoom--W0000--P0004-T0011--0002	20200807	20200810-225504	DIF	8.235
20200807-174159_HighZoom--W0000--P0003-T0074--0000	20200807	20200807-174159	DIF	8.243
20200807-174159_HighZoom--W0000--P0004-T0122--0000	20200807	20200807-174159	DIF	8.243
20200802-104739_HighZoom--W0000--P0002-T0088--0000	20200731	20200802-104739	DIF	8.246
20200802-104739_HighZoom--W0000--P0002-T0057--0004	20200731	20200802-104739	DIF	8.249
20200809-114236_HighZoom--W0000--P0002-T0044--0004	20200807	20200809-114236	DIF	8.266
20200810-225504_HighZoom--W0000--P0004-T0017--0003	20200807	20200810-225504	DIF	8.272
20190618-conc_HighZoom--W0000--P0002-T0119--0002	20190618	20190618-conc	DIF	8.28
20200731-175845_HighZoom--W0000--P0002-T0141--0002	20200731	20200731-175845	DIF	8.281
20200725-142832_HighZoom--W0000--P0002-T0063--0003	20200724	20200725-142832	DIF	8.282
20200731-175845_HighZoom--W0000--P0002-T0203--0001	20200731	20200731-175845	DIF	8.282
20200809-114236_HighZoom--W0000--P0003-T0143--0004	20200807	20200809-114236	DIF	8.283
20200807-174159_HighZoom--W0000--P0002-T0180--0001	20200807	20200807-174159	DIF	8.285
20200802-104739_HighZoom--W0000--P0002-T0142--0000	20200731	20200802-104739	DIF	8.286
20200809-114236_HighZoom--W0000--P0003-T0098--0002	20200807	20200809-114236	DIF	8.288
20200730-190931_HighZoom--W0000--P0002-T0041--0001	20200730	20200730-190931	DIF	8.289
20200802-104739_HighZoom--W0000--P0002-T0010--0008	20200731	20200802-104739	DIF	8.289
20200807-174159_HighZoom--W0000--P0003-T0108--0002	20200807	20200807-174159	DIF	8.291
20200724-201611_HighZoom--W0000--P0002-T0010--0000	20200724	20200724-201611	DIF	8.295
20200802-104739_HighZoom--W0000--P0002-T0001--0001	20200731	20200802-104739	DIF	8.295
20200809-114236_HighZoom--W0000--P0002-T0061--0002	20200807	20200809-114236	DIF	8.297
20200810-225504_HighZoom--W0000--P0004-T0010--0002	20200807	20200810-225504	DIF	8.297
20200802-104739_HighZoom--W0000--P0002-T0012--0001	20200731	20200802-104739	DIF	8.31
20200731-175845_HighZoom--W0000--P0002-T0081--0000	20200731	20200731-175845	DIF	8.311
20200807-174159_HighZoom--W0000--P0002-T0090--0002	20200807	20200807-174159	DIF	8.311
20200803-181830_HighZoom--W0000--P0002-T0026--0001	20200731	20200803-181830	DIF	8.326
20200802-104739_HighZoom--W0000--P0002-T0083--0000	20200731	20200802-104739	DIF	8.334
20200807-174159_HighZoom--W0000--P0003-T0082--0000	20200807	20200807-174159	DIF	8.337
20200807-174159_HighZoom--W0000--P0003-T0151--0000	20200807	20200807-174159	DIF	8.339
20200810-225504_HighZoom--W0000--P0002-T0034--0001	20200807	20200810-225504	DIF	8.344
20200809-114236_HighZoom--W0000--P0003-T0045--0002	20200807	20200809-114236	DIF	8.346
20200809-114236_HighZoom--W0000--P0002-T0035--0000	20200807	20200809-114236	DIF	8.354
20200725-142832_HighZoom--W0000--P0002-T0087--0000	20200724	20200725-142832	DIF	8.356
20200728-174144_HighZoom--W0000--P0002-T0075--0000	20200728	20200728-174144	DIF	8.362
20200731-175845_HighZoom--W0000--P0002-T0225--0003	20200731	20200731-175845	DIF	8.374
20200809-114236_HighZoom--W0000--P0002-T0070--0000	20200807	20200809-114236	DIF	8.374
20190618-conc_HighZoom--W0000--P0002-T0115--0002	20190618	20190618-conc	DIF	8.375
20190827-181922_HighZoom--W0000--P0002-T0305--0006	20190827	20190827-181922	DIF	8.385
20190827-181922_HighZoom--W0000--P0002-T0110--0001	20190827	20190827-181922	DIF	8.391
20200809-114236_HighZoom--W0000--P0002-T0012--0001	20200807	20200809-114236	DIF	8.394
20190827-181922_HighZoom--W0000--P0002-T0284--0003	20190827	20190827-181922	DIF	8.396
20200803-181830_HighZoom--W0000--P0002-T0052--0003	20200731	20200803-181830	DIF	8.396
20200807-174159_HighZoom--W0000--P0002-T0160--0004	20200807	20200807-174159	DIF	8.4
20190618-conc_HighZoom--W0000--P0002-T0197--0003	20190618	20190618-conc	DIF	8.404
20200725-142832_HighZoom--W0000--P0002-T0164--0003	20200724	20200725-142832	DIF	8.404
20200807-174159_HighZoom--W0000--P0002-T0151--0001	20200807	20200807-174159	DIF	8.405
20200806-164803_HighZoom--W0000--P0001-T0007--0001	20200806	20200806-164803	DIF	8.406
20200809-114236_HighZoom--W0000--P0002-T0017--0004	20200807	20200809-114236	DIF	8.406
20200810-225504_HighZoom--W0000--P0002-T0031--0004	20200807	20200810-225504	DIF	8.41
20200806-164803_HighZoom--W0000--P0001-T0007--0000	20200806	20200806-164803	DIF	8.412
20190827-181922_HighZoom--W0000--P0002-T0218--0002	20190827	20190827-181922	DIF	8.414
20200807-174159_HighZoom--W0000--P0002-T0014--0001	20200807	20200807-174159	DIF	8.414
20190618-conc_HighZoom--W0000--P0002-T0218--0003	20190618	20190618-conc	DIF	8.416
20200728-174144_HighZoom--W0000--P0002-T0044--0000	20200728	20200728-174144	DIF	8.416
20190618-conc_HighZoom--W0000--P0002-T0168--0002	20190618	20190618-conc	DIF	8.425
20200807-174159_HighZoom--W0000--P0004-T0089--0000	20200807	20200807-174159	DIF	8.426
20190618-conc_HighZoom--W0000--P0002-T0304--0008	20190618	20190618-conc	DIF	8.429
20200731-175845_HighZoom--W0000--P0002-T0131--0001	20200731	20200731-175845	DIF	8.43
20200802-104739_HighZoom--W0000--P0002-T0131--0004	20200731	20200802-104739	DIF	8.433
20190618-conc_HighZoom--W0000--P0002-T0222--0008	20190618	20190618-conc	DIF	8.434
20200809-114236_HighZoom--W0000--P0002-T0081--0000	20200807	20200809-114236	DIF	8.435
20200725-142832_HighZoom--W0000--P0002-T0064--0004	20200724	20200725-142832	DIF	8.436
20200802-104739_HighZoom--W0000--P0002-T0047--0008	20200731	20200802-104739	DIF	8.443
20200802-104739_HighZoom--W0000--P0002-T0144--0003	20200731	20200802-104739	DIF	8.446
20200803-181830_HighZoom--W0000--P0002-T0016--0003	20200731	20200803-181830	DIF	8.449
20200725-142832_HighZoom--W0000--P0002-T0077--0001	20200724	20200725-142832	DIF	8.453
20200809-114236_HighZoom--W0000--P0003-T0065--0003	20200807	20200809-114236	DIF	8.457
20200731-175845_HighZoom--W0000--P0002-T0211--0000	20200731	20200731-175845	DIF	8.458
20200809-114236_HighZoom--W0000--P0002-T0010--0001	20200807	20200809-114236	DIF	8.458
20200803-181830_HighZoom--W0000--P0002-T0042--0000	20200731	20200803-181830	DIF	8.463
20200731-175845_HighZoom--W0000--P0002-T0129--0001	20200731	20200731-175845	DIF	8.476
20200728-174144_HighZoom--W0000--P0002-T0042--0000	20200728	20200728-174144	DIF	8.477
20190827-181922_HighZoom--W0000--P0002-T0050--0001	20190827	20190827-181922	DIF	8.478
20200809-114236_HighZoom--W0000--P0002-T0125--0002	20200807	20200809-114236	DIF	8.479
20200807-174159_HighZoom--W0000--P0004-T0169--0001	20200807	20200807-174159	DIF	8.481
20200802-104739_HighZoom--W0000--P0002-T0043--0004	20200731	20200802-104739	DIF	8.487
20200731-175845_HighZoom--W0000--P0002-T0079--0000	20200731	20200731-175845	DIF	8.488
20200731-175845_HighZoom--W0000--P0002-T0029--0000	20200731	20200731-175845	DIF	8.493
20200809-114236_HighZoom--W0000--P0004-T0023--0003	20200807	20200809-114236	DIF	8.498
20200807-174159_HighZoom--W0000--P0002-T0161--0002	20200807	20200807-174159	DIF	8.5
20200731-175845_HighZoom--W0000--P0002-T0179--0001	20200731	20200731-175845	DIF	8.506
20200809-114236_HighZoom--W0000--P0003-T0031--0001	20200807	20200809-114236	DIF	8.509
20200809-114236_HighZoom--W0000--P0003-T0142--0001	20200807	20200809-114236	DIF	8.509
20200809-114236_HighZoom--W0000--P0004-T0029--0004	20200807	20200809-114236	DIF	8.514
20200725-142832_HighZoom--W0000--P0002-T0146--0002	20200724	20200725-142832	DIF	8.521
20200803-181830_HighZoom--W0000--P0002-T0006--0000	20200731	20200803-181830	DIF	8.521
20200802-104739_HighZoom--W0000--P0002-T0105--0004	20200731	20200802-104739	DIF	8.533
20200807-174159_HighZoom--W0000--P0002-T0091--0002	20200807	20200807-174159	DIF	8.541
20200807-174159_HighZoom--W0000--P0003-T0142--0002	20200807	20200807-174159	DIF	8.542
20200731-175845_HighZoom--W0000--P0002-T0171--0004	20200731	20200731-175845	DIF	8.546
20190827-181922_HighZoom--W0000--P0002-T0024--0003	20190827	20190827-181922	DIF	8.548
20200806-164803_HighZoom--W0000--P0001-T0058--0000	20200806	20200806-164803	DIF	8.554
20200809-114236_HighZoom--W0000--P0003-T0005--0004	20200807	20200809-114236	DIF	8.555
20200809-114236_HighZoom--W0000--P0004-T0039--0000	20200807	20200809-114236	DIF	8.555
20200806-164803_HighZoom--W0000--P0001-T0084--0001	20200806	20200806-164803	DIF	8.561
20200810-225504_HighZoom--W0000--P0003-T0009--0001	20200807	20200810-225504	DIF	8.566
20200802-104739_HighZoom--W0000--P0002-T0140--0005	20200731	20200802-104739	DIF	8.567
20190827-181922_HighZoom--W0000--P0002-T0088--0007	20190827	20190827-181922	DIF	8.57
20200809-114236_HighZoom--W0000--P0004-T0118--0004	20200807	20200809-114236	DIF	8.574
20200728-174144_HighZoom--W0000--P0002-T0088--0008	20200728	20200728-174144	DIF	8.576
20190827-181922_HighZoom--W0000--P0002-T0278--0001	20190827	20190827-181922	DIF	8.579
20200809-114236_HighZoom--W0000--P0003-T0152--0004	20200807	20200809-114236	DIF	8.584
20200809-114236_HighZoom--W0000--P0002-T0125--0001	20200807	20200809-114236	DIF	8.589
20200806-164803_HighZoom--W0000--P0005-T0020--0001	20200806	20200806-164803	DIF	8.59
20200803-181830_HighZoom--W0000--P0002-T0039--0003	20200731	20200803-181830	DIF	8.594
20200807-174159_HighZoom--W0000--P0003-T0127--0002	20200807	20200807-174159	DIF	8.616
20190618-conc_HighZoom--W0000--P0002-T0040--0003	20190618	20190618-conc	DIF	8.62
20200724-201611_HighZoom--W0000--P0002-T0013--0000	20200724	20200724-201611	DIF	8.622
20200730-190931_HighZoom--W0000--P0002-T0039--0001	20200730	20200730-190931	DIF	8.635
20190827-181922_HighZoom--W0000--P0002-T0205--0003	20190827	20190827-181922	DIF	8.639
20200807-174159_HighZoom--W0000--P0004-T0002--0003	20200807	20200807-174159	DIF	8.646
20200809-114236_HighZoom--W0000--P0002-T0056--0004	20200807	20200809-114236	DIF	8.646
20200725-142832_HighZoom--W0000--P0002-T0127--0000	20200724	20200725-142832	DIF	8.649
20200725-142832_HighZoom--W0000--P0002-T0139--0000	20200724	20200725-142832	DIF	8.655
20190827-181922_HighZoom--W0000--P0002-T0283--0001	20190827	20190827-181922	DIF	8.667
20200807-174159_HighZoom--W0000--P0002-T0125--0000	20200807	20200807-174159	DIF	8.669
20200807-174159_HighZoom--W0000--P0004-T0012--0001	20200807	20200807-174159	DIF	8.674
20200724-201611_HighZoom--W0000--P0002-T0011--0000	20200724	20200724-201611	DIF	8.675
20200809-114236_HighZoom--W0000--P0004-T0123--0002	20200807	20200809-114236	DIF	8.676
20200809-114236_HighZoom--W0000--P0002-T0161--0000	20200807	20200809-114236	DIF	8.677
20190827-181922_HighZoom--W0000--P0002-T0029--0002	20190827	20190827-181922	DIF	8.68
20200807-174159_HighZoom--W0000--P0002-T0007--0001	20200807	20200807-174159	DIF	8.691
20200809-114236_HighZoom--W0000--P0002-T0067--0000	20200807	20200809-114236	DIF	8.691
20190827-181922_HighZoom--W0000--P0002-T0174--0007	20190827	20190827-181922	DIF	8.692
20200803-181830_HighZoom--W0000--P0002-T0006--0003	20200731	20200803-181830	DIF	8.696
20200807-174159_HighZoom--W0000--P0002-T0141--0001	20200807	20200807-174159	DIF	8.702
20190618-conc_HighZoom--W0000--P0002-T0214--0006	20190618	20190618-conc	DIF	8.704
20200802-104739_HighZoom--W0000--P0002-T0029--0001	20200731	20200802-104739	DIF	8.704
20200802-104739_HighZoom--W0000--P0002-T0103--0001	20200731	20200802-104739	DIF	8.705
20200731-175845_HighZoom--W0000--P0002-T0065--0002	20200731	20200731-175845	DIF	8.709
20200807-174159_HighZoom--W0000--P0002-T0024--0001	20200807	20200807-174159	DIF	8.709
20200725-142832_HighZoom--W0000--P0002-T0052--0001	20200724	20200725-142832	DIF	8.713
20200725-142832_HighZoom--W0000--P0002-T0151--0002	20200724	20200725-142832	DIF	8.721
20200730-190931_HighZoom--W0000--P0002-T0060--0000	20200730	20200730-190931	DIF	8.728
20200725-142832_HighZoom--W0000--P0002-T0021--0003	20200724	20200725-142832	DIF	8.729
20200730-190931_HighZoom--W0000--P0002-T0030--0003	20200730	20200730-190931	DIF	8.734
20190227-182447_HighZoom--W0000--P0002-T0128--0005	20190227	20190227-182447	DIF	8.737
20190827-181922_HighZoom--W0000--P0002-T0323--0003	20190827	20190827-181922	DIF	8.756
20200725-142832_HighZoom--W0000--P0002-T0047--0003	20200724	20200725-142832	DIF	8.76
20200807-174159_HighZoom--W0000--P0004-T0195--0002	20200807	20200807-174159	DIF	8.762
20200810-225504_HighZoom--W0000--P0004-T0020--0003	20200807	20200810-225504	DIF	8.763
20200809-114236_HighZoom--W0000--P0003-T0073--0004	20200807	20200809-114236	DIF	8.769
20200725-142832_HighZoom--W0000--P0002-T0069--0001	20200724	20200725-142832	DIF	8.77
20200807-174159_HighZoom--W0000--P0003-T0003--0001	20200807	20200807-174159	DIF	8.77
20200809-114236_HighZoom--W0000--P0004-T0030--0000	20200807	20200809-114236	DIF	8.771
20200803-181830_HighZoom--W0000--P0002-T0047--0001	20200731	20200803-181830	DIF	8.789
20200809-114236_HighZoom--W0000--P0002-T0041--0000	20200807	20200809-114236	DIF	8.794
20200809-114236_HighZoom--W0000--P0003-T0089--0001	20200807	20200809-114236	DIF	8.795
20200809-114236_HighZoom--W0000--P0002-T0091--0003	20200807	20200809-114236	DIF	8.796
20200807-174159_HighZoom--W0000--P0004-T0155--0000	20200807	20200807-174159	DIF	8.801
20200807-174159_HighZoom--W0000--P0002-T0139--0000	20200807	20200807-174159	DIF	8.805
20200802-104739_HighZoom--W0000--P0002-T0131--0005	20200731	20200802-104739	DIF	8.808
20200803-181830_HighZoom--W0000--P0002-T0002--0001	20200731	20200803-181830	DIF	8.81
20190827-181922_HighZoom--W0000--P0002-T0119--0002	20190827	20190827-181922	DIF	8.811
20200731-175845_HighZoom--W0000--P0002-T0118--0000	20200731	20200731-175845	DIF	8.814
20200725-142832_HighZoom--W0000--P0002-T0018--0002	20200724	20200725-142832	DIF	8.815
20190618-conc_HighZoom--W0000--P0002-T0353--0007	20190618	20190618-conc	DIF	8.818
20200725-142832_HighZoom--W0000--P0002-T0190--0004	20200724	20200725-142832	DIF	8.82
20200802-104739_HighZoom--W0000--P0002-T0010--0000	20200731	20200802-104739	DIF	8.821
20200731-175845_HighZoom--W0000--P0002-T0005--0001	20200731	20200731-175845	DIF	8.824
20200730-190931_HighZoom--W0000--P0002-T0034--0001	20200730	20200730-190931	DIF	8.827
20200809-114236_HighZoom--W0000--P0002-T0148--0003	20200807	20200809-114236	DIF	8.827
20200807-174159_HighZoom--W0000--P0004-T0075--0001	20200807	20200807-174159	DIF	8.829
20200807-174159_HighZoom--W0000--P0002-T0130--0003	20200807	20200807-174159	DIF	8.834
20200809-114236_HighZoom--W0000--P0003-T0153--0003	20200807	20200809-114236	DIF	8.852
20190618-conc_HighZoom--W0000--P0002-T0292--0001	20190618	20190618-conc	DIF	8.854
20200807-174159_HighZoom--W0000--P0004-T0155--0001	20200807	20200807-174159	DIF	8.854
20200725-142832_HighZoom--W0000--P0002-T0155--0000	20200724	20200725-142832	DIF	8.855
20200809-114236_HighZoom--W0000--P0002-T0031--0001	20200807	20200809-114236	DIF	8.862
20200802-104739_HighZoom--W0000--P0002-T0018--0001	20200731	20200802-104739	DIF	8.871
20200809-114236_HighZoom--W0000--P0002-T0014--0002	20200807	20200809-114236	DIF	8.873
20190618-conc_HighZoom--W0000--P0002-T0180--0003	20190618	20190618-conc	DIF	8.874
20200809-114236_HighZoom--W0000--P0003-T0053--0002	20200807	20200809-114236	DIF	8.875
20200725-142832_HighZoom--W0000--P0002-T0063--0000	20200724	20200725-142832	DIF	8.877
20200807-174159_HighZoom--W0000--P0002-T0062--0000	20200807	20200807-174159	DIF	8.882
20200807-174159_HighZoom--W0000--P0002-T0029--0000	20200807	20200807-174159	DIF	8.887
20200809-114236_HighZoom--W0000--P0002-T0041--0005	20200807	20200809-114236	DIF	8.891
20190618-conc_HighZoom--W0000--P0002-T0224--0007	20190618	20190618-conc	DIF	8.895
20200802-104739_HighZoom--W0000--P0002-T0050--0009	20200731	20200802-104739	DIF	8.895
20200731-175845_HighZoom--W0000--P0002-T0117--0007	20200731	20200731-175845	DIF	8.904
20200725-142832_HighZoom--W0000--P0002-T0201--0000	20200724	20200725-142832	DIF	8.907
20200802-104739_HighZoom--W0000--P0002-T0022--0002	20200731	20200802-104739	DIF	8.91
20200802-104739_HighZoom--W0000--P0002-T0023--0008	20200731	20200802-104739	DIF	8.91
20190618-conc_HighZoom--W0000--P0002-T0222--0006	20190618	20190618-conc	DIF	8.913
20200809-114236_HighZoom--W0000--P0004-T0106--0000	20200807	20200809-114236	DIF	8.913
20200809-114236_HighZoom--W0000--P0004-T0007--0002	20200807	20200809-114236	DIF	8.914
20200725-142832_HighZoom--W0000--P0002-T0045--0003	20200724	20200725-142832	DIF	8.917
20190827-181922_HighZoom--W0000--P0002-T0361--0002	20190827	20190827-181922	DIF	8.926
20200803-181830_HighZoom--W0000--P0002-T0046--0001	20200731	20200803-181830	DIF	8.935
20200809-114236_HighZoom--W0000--P0002-T0055--0000	20200807	20200809-114236	DIF	8.936
20200809-114236_HighZoom--W0000--P0004-T0150--0001	20200807	20200809-114236	DIF	8.939
20200731-175845_HighZoom--W0000--P0002-T0223--0000	20200731	20200731-175845	DIF	8.941
20200730-190931_HighZoom--W0000--P0002-T0039--0006	20200730	20200730-190931	DIF	8.945
20200807-174159_HighZoom--W0000--P0003-T0102--0000	20200807	20200807-174159	DIF	8.945
20200807-174159_HighZoom--W0000--P0003-T0125--0000	20200807	20200807-174159	DIF	8.949
20200731-175845_HighZoom--W0000--P0002-T0178--0004	20200731	20200731-175845	DIF	8.952
20200802-104739_HighZoom--W0000--P0002-T0016--0006	20200731	20200802-104739	DIF	8.953
20200802-104739_HighZoom--W0000--P0002-T0107--0003	20200731	20200802-104739	DIF	8.953
20200731-175845_HighZoom--W0000--P0002-T0196--0001	20200731	20200731-175845	DIF	8.955
20190827-181922_HighZoom--W0000--P0002-T0263--0003	20190827	20190827-181922	DIF	8.957
20200810-225504_HighZoom--W0000--P0004-T0016--0003	20200807	20200810-225504	DIF	8.96
20190827-181922_HighZoom--W0000--P0002-T0301--0002	20190827	20190827-181922	DIF	8.961
20200731-175845_HighZoom--W0000--P0002-T0173--0000	20200731	20200731-175845	DIF	8.961
20200809-114236_HighZoom--W0000--P0004-T0040--0001	20200807	20200809-114236	DIF	8.965
20200809-114236_HighZoom--W0000--P0002-T0076--0001	20200807	20200809-114236	DIF	8.971
20190827-181922_HighZoom--W0000--P0002-T0070--0006	20190827	20190827-181922	DIF	8.975
20200802-104739_HighZoom--W0000--P0002-T0009--0002	20200731	20200802-104739	DIF	8.975
20200731-175845_HighZoom--W0000--P0002-T0150--0001	20200731	20200731-175845	DIF	8.977
20190827-181922_HighZoom--W0000--P0002-T0123--0007	20190827	20190827-181922	DIF	8.978
20200802-104739_HighZoom--W0000--P0002-T0146--0000	20200731	20200802-104739	DIF	8.978
20200802-104739_HighZoom--W0000--P0002-T0148--0002	20200731	20200802-104739	DIF	8.984
20200728-174144_HighZoom--W0000--P0002-T0039--0001	20200728	20200728-174144	DIF	8.986
20190827-181922_HighZoom--W0000--P0002-T0277--0003	20190827	20190827-181922	DIF	8.997
20200725-142832_HighZoom--W0000--P0002-T0032--0002	20200724	20200725-142832	DIF	8.998
20200802-104739_HighZoom--W0000--P0002-T0144--0000	20200731	20200802-104739	DIF	9.005
20200731-175845_HighZoom--W0000--P0002-T0004--0004	20200731	20200731-175845	DIF	9.006
20200806-164803_HighZoom--W0000--P0006-T0004--0001	20200806	20200806-164803	DIF	9.01
20200807-174159_HighZoom--W0000--P0002-T0084--0003	20200807	20200807-174159	DIF	9.015
20190827-181922_HighZoom--W0000--P0002-T0190--0002	20190827	20190827-181922	DIF	9.016
20200725-142832_HighZoom--W0000--P0002-T0080--0004	20200724	20200725-142832	DIF	9.017
20200807-174159_HighZoom--W0000--P0002-T0136--0001	20200807	20200807-174159	DIF	9.018
20200807-174159_HighZoom--W0000--P0002-T0141--0000	20200807	20200807-174159	DIF	9.02
20200807-174159_HighZoom--W0000--P0003-T0062--0001	20200807	20200807-174159	DIF	9.022
20200802-104739_HighZoom--W0000--P0002-T0008--0000	20200731	20200802-104739	DIF	9.023
20200807-174159_HighZoom--W0000--P0004-T0155--0002	20200807	20200807-174159	DIF	9.025
20200809-114236_HighZoom--W0000--P0002-T0009--0002	20200807	20200809-114236	DIF	9.028
20200731-175845_HighZoom--W0000--P0002-T0148--0004	20200731	20200731-175845	DIF	9.03
20200802-104739_HighZoom--W0000--P0002-T0115--0001	20200731	20200802-104739	DIF	9.03
20200809-114236_HighZoom--W0000--P0002-T0100--0002	20200807	20200809-114236	DIF	9.036
20200802-104739_HighZoom--W0000--P0002-T0044--0000	20200731	20200802-104739	DIF	9.04
20200809-114236_HighZoom--W0000--P0002-T0130--0000	20200807	20200809-114236	DIF	9.04
20200807-174159_HighZoom--W0000--P0003-T0174--0000	20200807	20200807-174159	DIF	9.041
20200731-175845_HighZoom--W0000--P0002-T0170--0000	20200731	20200731-175845	DIF	9.043
20200802-104739_HighZoom--W0000--P0002-T0141--0001	20200731	20200802-104739	DIF	9.043
20200724-201611_HighZoom--W0000--P0002-T0089--0000	20200724	20200724-201611	DIF	9.05
20200802-104739_HighZoom--W0000--P0002-T0087--0000	20200731	20200802-104739	DIF	9.05
20200807-174159_HighZoom--W0000--P0003-T0116--0003	20200807	20200807-174159	DIF	9.075
20200806-164803_HighZoom--W0000--P0006-T0021--0000	20200806	20200806-164803	DIF	9.078
20200809-114236_HighZoom--W0000--P0002-T0031--0004	20200807	20200809-114236	DIF	9.078
20200809-114236_HighZoom--W0000--P0003-T0004--0005	20200807	20200809-114236	DIF	9.079
20200725-142832_HighZoom--W0000--P0002-T0062--0001	20200724	20200725-142832	DIF	9.08
20200803-181830_HighZoom--W0000--P0002-T0027--0002	20200731	20200803-181830	DIF	9.093
20190618-conc_HighZoom--W0000--P0002-T0157--0002	20190618	20190618-conc	DIF	9.096
20200809-114236_HighZoom--W0000--P0002-T0014--0001	20200807	20200809-114236	DIF	9.102
20200809-114236_HighZoom--W0000--P0004-T0114--0002	20200807	20200809-114236	DIF	9.106
20200809-114236_HighZoom--W0000--P0002-T0054--0003	20200807	20200809-114236	DIF	9.108
20200809-114236_HighZoom--W0000--P0002-T0041--0003	20200807	20200809-114236	DIF	9.112
20190618-conc_HighZoom--W0000--P0002-T0226--0006	20190618	20190618-conc	DIF	9.114
20200802-104739_HighZoom--W0000--P0002-T0046--0003	20200731	20200802-104739	DIF	9.118
20190827-181922_HighZoom--W0000--P0002-T0123--0003	20190827	20190827-181922	DIF	9.12
20200728-174144_HighZoom--W0000--P0002-T0020--0002	20200728	20200728-174144	DIF	9.122
20200731-175845_HighZoom--W0000--P0002-T0177--0002	20200731	20200731-175845	DIF	9.122
20200806-164803_HighZoom--W0000--P0006-T0007--0001	20200806	20200806-164803	DIF	9.123
20200807-174159_HighZoom--W0000--P0002-T0065--0003	20200807	20200807-174159	DIF	9.13
20200802-104739_HighZoom--W0000--P0002-T0119--0000	20200731	20200802-104739	DIF	9.131
20200725-142832_HighZoom--W0000--P0002-T0041--0004	20200724	20200725-142832	DIF	9.134
20200802-104739_HighZoom--W0000--P0002-T0049--0002	20200731	20200802-104739	DIF	9.139
20190827-181922_HighZoom--W0000--P0002-T0091--0006	20190827	20190827-181922	DIF	9.141
20190827-181922_HighZoom--W0000--P0002-T0022--0002	20190827	20190827-181922	DIF	9.143
20200810-225504_HighZoom--W0000--P0002-T0009--0002	20200807	20200810-225504	DIF	9.143
20200807-174159_HighZoom--W0000--P0002-T0033--0001	20200807	20200807-174159	DIF	9.148
20200809-114236_HighZoom--W0000--P0002-T0077--0000	20200807	20200809-114236	DIF	9.148
20200731-175845_HighZoom--W0000--P0002-T0127--0000	20200731	20200731-175845	DIF	9.152
20200803-181830_HighZoom--W0000--P0002-T0004--0001	20200731	20200803-181830	DIF	9.153
20190827-181922_HighZoom--W0000--P0002-T0316--0001	20190827	20190827-181922	DIF	9.156
20200731-175845_HighZoom--W0000--P0002-T0216--0003	20200731	20200731-175845	DIF	9.161
20200731-175845_HighZoom--W0000--P0002-T0171--0001	20200731	20200731-175845	DIF	9.164
20200802-104739_HighZoom--W0000--P0002-T0019--0002	20200731	20200802-104739	DIF	9.181
20200809-114236_HighZoom--W0000--P0004-T0038--0000	20200807	20200809-114236	DIF	9.185
20190827-181922_HighZoom--W0000--P0002-T0020--0000	20190827	20190827-181922	DIF	9.188
20200809-114236_HighZoom--W0000--P0004-T0034--0003	20200807	20200809-114236	DIF	9.195
20200807-174159_HighZoom--W0000--P0003-T0044--0001	20200807	20200807-174159	DIF	9.197
20200807-174159_HighZoom--W0000--P0004-T0166--0003	20200807	20200807-174159	DIF	9.197
20200731-175845_HighZoom--W0000--P0002-T0148--0000	20200731	20200731-175845	DIF	9.198
20200731-175845_HighZoom--W0000--P0002-T0035--0002	20200731	20200731-175845	DIF	9.199
20200809-114236_HighZoom--W0000--P0002-T0160--0004	20200807	20200809-114236	DIF	9.199
20200731-175845_HighZoom--W0000--P0002-T0064--0000	20200731	20200731-175845	DIF	9.207
20200806-164803_HighZoom--W0000--P0005-T0038--0000	20200806	20200806-164803	DIF	9.208
20200730-190931_HighZoom--W0000--P0002-T0043--0006	20200730	20200730-190931	DIF	9.21
20200731-175845_HighZoom--W0000--P0002-T0077--0007	20200731	20200731-175845	DIF	9.211
20200731-175845_HighZoom--W0000--P0002-T0015--0006	20200731	20200731-175845	DIF	9.213
20200809-114236_HighZoom--W0000--P0004-T0094--0004	20200807	20200809-114236	DIF	9.214
20200802-104739_HighZoom--W0000--P0002-T0131--0000	20200731	20200802-104739	DIF	9.216
20200806-164803_HighZoom--W0000--P0006-T0003--0000	20200806	20200806-164803	DIF	9.218
20200809-114236_HighZoom--W0000--P0002-T0038--0005	20200807	20200809-114236	DIF	9.219
20200809-114236_HighZoom--W0000--P0004-T0031--0000	20200807	20200809-114236	DIF	9.221
20190827-181922_HighZoom--W0000--P0002-T0199--0003	20190827	20190827-181922	DIF	9.222
20190827-181922_HighZoom--W0000--P0002-T0022--0003	20190827	20190827-181922	DIF	9.225
20190827-181922_HighZoom--W0000--P0002-T0118--0004	20190827	20190827-181922	DIF	9.226
20200802-104739_HighZoom--W0000--P0002-T0071--0000	20200731	20200802-104739	DIF	9.227
20190618-conc_HighZoom--W0000--P0002-T0320--0001	20190618	20190618-conc	DIF	9.228
20200806-164803_HighZoom--W0000--P0002-T0027--0001	20200806	20200806-164803	DIF	9.229
20200725-142832_HighZoom--W0000--P0002-T0018--0001	20200724	20200725-142832	DIF	9.23
20200809-114236_HighZoom--W0000--P0002-T0164--0004	20200807	20200809-114236	DIF	9.23
20200731-175845_HighZoom--W0000--P0002-T0030--0002	20200731	20200731-175845	DIF	9.236
20190827-181922_HighZoom--W0000--P0002-T0045--0001	20190827	20190827-181922	DIF	9.237
20200806-164803_HighZoom--W0000--P0004-T0053--0000	20200806	20200806-164803	DIF	9.24
20200809-114236_HighZoom--W0000--P0004-T0087--0000	20200807	20200809-114236	DIF	9.24
20200802-104739_HighZoom--W0000--P0002-T0078--0001	20200731	20200802-104739	DIF	9.242
20200731-175845_HighZoom--W0000--P0002-T0001--0001	20200731	20200731-175845	DIF	9.248
20200725-142832_HighZoom--W0000--P0002-T0166--0000	20200724	20200725-142832	DIF	9.251
20200807-174159_HighZoom--W0000--P0002-T0138--0000	20200807	20200807-174159	DIF	9.255
20190827-181922_HighZoom--W0000--P0002-T0100--0001	20190827	20190827-181922	DIF	9.256
20200806-164803_HighZoom--W0000--P0001-T0052--0002	20200806	20200806-164803	DIF	9.256
20200803-181830_HighZoom--W0000--P0002-T0058--0002	20200731	20200803-181830	DIF	9.257
20190618-conc_HighZoom--W0000--P0002-T0158--0005	20190618	20190618-conc	DIF	9.262
20200731-175845_HighZoom--W0000--P0002-T0125--0000	20200731	20200731-175845	DIF	9.262
20200731-175845_HighZoom--W0000--P0002-T0084--0000	20200731	20200731-175845	DIF	9.265
20200810-225504_HighZoom--W0000--P0002-T0062--0002	20200807	20200810-225504	DIF	9.28
20200725-142832_HighZoom--W0000--P0002-T0051--0000	20200724	20200725-142832	DIF	9.281
20200728-174144_HighZoom--W0000--P0002-T0050--0000	20200728	20200728-174144	DIF	9.281
20200809-114236_HighZoom--W0000--P0003-T0073--0003	20200807	20200809-114236	DIF	9.282
20200802-104739_HighZoom--W0000--P0002-T0064--0000	20200731	20200802-104739	DIF	9.29
20190827-181922_HighZoom--W0000--P0002-T0074--0005	20190827	20190827-181922	DIF	9.291
20200809-114236_HighZoom--W0000--P0002-T0147--0000	20200807	20200809-114236	DIF	9.291
20200802-104739_HighZoom--W0000--P0002-T0141--0002	20200731	20200802-104739	DIF	9.296
20200731-175845_HighZoom--W0000--P0002-T0020--0000	20200731	20200731-175845	DIF	9.298
20200731-175845_HighZoom--W0000--P0002-T0084--0005	20200731	20200731-175845	DIF	9.299
20200731-175845_HighZoom--W0000--P0002-T0215--0000	20200731	20200731-175845	DIF	9.299
20200807-174159_HighZoom--W0000--P0002-T0104--0002	20200807	20200807-174159	DIF	9.301
20200807-174159_HighZoom--W0000--P0002-T0138--0003	20200807	20200807-174159	DIF	9.302
20200807-174159_HighZoom--W0000--P0003-T0193--0002	20200807	20200807-174159	DIF	9.312
20200725-142832_HighZoom--W0000--P0002-T0146--0000	20200724	20200725-142832	DIF	9.315
20200809-114236_HighZoom--W0000--P0002-T0031--0000	20200807	20200809-114236	DIF	9.321
20200802-104739_HighZoom--W0000--P0002-T0132--0000	20200731	20200802-104739	DIF	9.328
20200807-174159_HighZoom--W0000--P0003-T0008--0000	20200807	20200807-174159	DIF	9.333
20200809-114236_HighZoom--W0000--P0003-T0017--0002	20200807	20200809-114236	DIF	9.343
20200731-175845_HighZoom--W0000--P0002-T0165--0000	20200731	20200731-175845	DIF	9.346
20200728-174144_HighZoom--W0000--P0002-T0024--0001	20200728	20200728-174144	DIF	9.351
20190827-181922_HighZoom--W0000--P0002-T0117--0001	20190827	20190827-181922	DIF	9.356
20200802-104739_HighZoom--W0000--P0002-T0052--0001	20200731	20200802-104739	DIF	9.356
20190618-conc_HighZoom--W0000--P0002-T0349--0009	20190618	20190618-conc	DIF	9.357
20200809-114236_HighZoom--W0000--P0002-T0134--0004	20200807	20200809-114236	DIF	9.359
20200809-114236_HighZoom--W0000--P0002-T0082--0003	20200807	20200809-114236	DIF	9.367
20200803-181830_HighZoom--W0000--P0002-T0007--0001	20200731	20200803-181830	DIF	9.373
20200803-181830_HighZoom--W0000--P0002-T0021--0000	20200731	20200803-181830	DIF	9.373
20200802-104739_HighZoom--W0000--P0002-T0046--0002	20200731	20200802-104739	DIF	9.376
20200725-142832_HighZoom--W0000--P0002-T0156--0002	20200724	20200725-142832	DIF	9.377
20200731-175845_HighZoom--W0000--P0002-T0147--0004	20200731	20200731-175845	DIF	9.38
20200809-114236_HighZoom--W0000--P0002-T0078--0006	20200807	20200809-114236	DIF	9.38
20200725-142832_HighZoom--W0000--P0002-T0081--0002	20200724	20200725-142832	DIF	9.384
20200809-114236_HighZoom--W0000--P0004-T0024--0001	20200807	20200809-114236	DIF	9.384
20190827-181922_HighZoom--W0000--P0002-T0100--0007	20190827	20190827-181922	DIF	9.387
20190827-181922_HighZoom--W0000--P0002-T0220--0002	20190827	20190827-181922	DIF	9.39
20200807-174159_HighZoom--W0000--P0004-T0052--0001	20200807	20200807-174159	DIF	9.393
20200731-175845_HighZoom--W0000--P0002-T0200--0003	20200731	20200731-175845	DIF	9.396
20200731-175845_HighZoom--W0000--P0002-T0218--0004	20200731	20200731-175845	DIF	9.406
20200810-225504_HighZoom--W0000--P0004-T0002--0000	20200807	20200810-225504	DIF	9.406
20190827-181922_HighZoom--W0000--P0002-T0078--0000	20190827	20190827-181922	DIF	9.408
20200725-142832_HighZoom--W0000--P0002-T0184--0004	20200724	20200725-142832	DIF	9.409
20200731-175845_HighZoom--W0000--P0002-T0052--0002	20200731	20200731-175845	DIF	9.41
20200724-201611_HighZoom--W0000--P0002-T0091--0000	20200724	20200724-201611	DIF	9.411
20200731-175845_HighZoom--W0000--P0002-T0202--0000	20200731	20200731-175845	DIF	9.414
20200725-142832_HighZoom--W0000--P0002-T0004--0001	20200724	20200725-142832	DIF	9.415
20190618-conc_HighZoom--W0000--P0002-T0154--0003	20190618	20190618-conc	DIF	9.421
20200809-114236_HighZoom--W0000--P0002-T0168--0000	20200807	20200809-114236	DIF	9.426
20190827-181922_HighZoom--W0000--P0002-T0101--0001	20190827	20190827-181922	DIF	9.427
20200731-175845_HighZoom--W0000--P0002-T0211--0004	20200731	20200731-175845	DIF	9.428
20200807-174159_HighZoom--W0000--P0004-T0016--0000	20200807	20200807-174159	DIF	9.428
20200731-175845_HighZoom--W0000--P0002-T0013--0004	20200731	20200731-175845	DIF	9.429
20190618-conc_HighZoom--W0000--P0002-T0233--0006	20190618	20190618-conc	DIF	9.437
20200731-175845_HighZoom--W0000--P0002-T0013--0003	20200731	20200731-175845	DIF	9.437
20200809-114236_HighZoom--W0000--P0004-T0021--0005	20200807	20200809-114236	DIF	9.437
20200731-175845_HighZoom--W0000--P0002-T0112--0006	20200731	20200731-175845	DIF	9.441
20200806-164803_HighZoom--W0000--P0006-T0024--0000	20200806	20200806-164803	DIF	9.441
20190618-conc_HighZoom--W0000--P0002-T0221--0002	20190618	20190618-conc	DIF	9.443
20190827-181922_HighZoom--W0000--P0002-T0339--0000	20190827	20190827-181922	DIF	9.445
20200730-190931_HighZoom--W0000--P0002-T0030--0004	20200730	20200730-190931	DIF	9.445
20200802-104739_HighZoom--W0000--P0002-T0001--0004	20200731	20200802-104739	DIF	9.445
20200731-175845_HighZoom--W0000--P0002-T0043--0003	20200731	20200731-175845	DIF	9.451
20190618-conc_HighZoom--W0000--P0002-T0286--0002	20190618	20190618-conc	DIF	9.454
20200802-104739_HighZoom--W0000--P0002-T0062--0001	20200731	20200802-104739	DIF	9.455
20200809-114236_HighZoom--W0000--P0002-T0029--0000	20200807	20200809-114236	DIF	9.456
20200807-174159_HighZoom--W0000--P0003-T0173--0000	20200807	20200807-174159	DIF	9.466
20200807-174159_HighZoom--W0000--P0004-T0063--0000	20200807	20200807-174159	DIF	9.471
20190618-conc_HighZoom--W0000--P0002-T0217--0005	20190618	20190618-conc	DIF	9.472
20200809-114236_HighZoom--W0000--P0002-T0098--0000	20200807	20200809-114236	DIF	9.474
20190827-181922_HighZoom--W0000--P0002-T0184--0005	20190827	20190827-181922	DIF	9.477
20190827-181922_HighZoom--W0000--P0002-T0352--0001	20190827	20190827-181922	DIF	9.478
20200807-174159_HighZoom--W0000--P0003-T0112--0004	20200807	20200807-174159	DIF	9.483
20200802-104739_HighZoom--W0000--P0002-T0049--0001	20200731	20200802-104739	DIF	9.487
20200809-114236_HighZoom--W0000--P0004-T0159--0000	20200807	20200809-114236	DIF	9.499
20200806-164803_HighZoom--W0000--P0005-T0031--0001	20200806	20200806-164803	DIF	9.506
20200809-114236_HighZoom--W0000--P0002-T0155--0000	20200807	20200809-114236	DIF	9.509
20200731-175845_HighZoom--W0000--P0002-T0166--0001	20200731	20200731-175845	DIF	9.522
20200731-175845_HighZoom--W0000--P0002-T0145--0004	20200731	20200731-175845	DIF	9.523
20190618-conc_HighZoom--W0000--P0002-T0130--0004	20190618	20190618-conc	DIF	9.528
20200731-175845_HighZoom--W0000--P0002-T0133--0008	20200731	20200731-175845	DIF	9.529
20200803-181830_HighZoom--W0000--P0002-T0050--0003	20200731	20200803-181830	DIF	9.532
20190618-conc_HighZoom--W0000--P0002-T0312--0002	20190618	20190618-conc	DIF	9.534
20200725-142832_HighZoom--W0000--P0002-T0031--0000	20200724	20200725-142832	DIF	9.534
20200809-114236_HighZoom--W0000--P0004-T0117--0001	20200807	20200809-114236	DIF	9.536
20200809-114236_HighZoom--W0000--P0003-T0134--0000	20200807	20200809-114236	DIF	9.551
20190827-181922_HighZoom--W0000--P0002-T0034--0003	20190827	20190827-181922	DIF	9.56
20200807-174159_HighZoom--W0000--P0002-T0146--0001	20200807	20200807-174159	DIF	9.565
20200809-114236_HighZoom--W0000--P0002-T0064--0001	20200807	20200809-114236	DIF	9.567
20200731-175845_HighZoom--W0000--P0002-T0135--0000	20200731	20200731-175845	DIF	9.568
20200802-104739_HighZoom--W0000--P0002-T0072--0000	20200731	20200802-104739	DIF	9.568
20190827-181922_HighZoom--W0000--P0002-T0165--0001	20190827	20190827-181922	DIF	9.573
20190618-conc_HighZoom--W0000--P0002-T0164--0004	20190618	20190618-conc	DIF	9.575
20200803-181830_HighZoom--W0000--P0002-T0011--0002	20200731	20200803-181830	DIF	9.579
20200731-175845_HighZoom--W0000--P0002-T0014--0001	20200731	20200731-175845	DIF	9.581
20190618-conc_HighZoom--W0000--P0002-T0222--0004	20190618	20190618-conc	DIF	9.587
20200731-175845_HighZoom--W0000--P0002-T0195--0001	20200731	20200731-175845	DIF	9.591
20200809-114236_HighZoom--W0000--P0002-T0024--0003	20200807	20200809-114236	DIF	9.594
20190827-181922_HighZoom--W0000--P0002-T0224--0004	20190827	20190827-181922	DIF	9.595
20200802-104739_HighZoom--W0000--P0002-T0126--0000	20200731	20200802-104739	DIF	9.596
20190618-conc_HighZoom--W0000--P0002-T0285--0004	20190618	20190618-conc	DIF	9.598
20200809-114236_HighZoom--W0000--P0002-T0002--0003	20200807	20200809-114236	DIF	9.6
20200731-175845_HighZoom--W0000--P0002-T0003--0003	20200731	20200731-175845	DIF	9.605
20190827-181922_HighZoom--W0000--P0002-T0254--0001	20190827	20190827-181922	DIF	9.613
20200731-175845_HighZoom--W0000--P0002-T0120--0000	20200731	20200731-175845	DIF	9.618
20200807-174159_HighZoom--W0000--P0003-T0176--0000	20200807	20200807-174159	DIF	9.629
20200809-114236_HighZoom--W0000--P0004-T0054--0000	20200807	20200809-114236	DIF	9.634
20200809-114236_HighZoom--W0000--P0002-T0064--0003	20200807	20200809-114236	DIF	9.637
20200731-175845_HighZoom--W0000--P0002-T0123--0001	20200731	20200731-175845	DIF	9.639
20190827-181922_HighZoom--W0000--P0002-T0045--0003	20190827	20190827-181922	DIF	9.647
20200731-175845_HighZoom--W0000--P0002-T0107--0002	20200731	20200731-175845	DIF	9.647
20190827-181922_HighZoom--W0000--P0002-T0350--0004	20190827	20190827-181922	DIF	9.65
20190618-conc_HighZoom--W0000--P0002-T0296--0007	20190618	20190618-conc	DIF	9.652
20190618-conc_HighZoom--W0000--P0002-T0102--0004	20190618	20190618-conc	DIF	9.655
20190827-181922_HighZoom--W0000--P0002-T0187--0006	20190827	20190827-181922	DIF	9.658
20190827-181922_HighZoom--W0000--P0002-T0075--0005	20190827	20190827-181922	DIF	9.663
20190618-conc_HighZoom--W0000--P0002-T0289--0004	20190618	20190618-conc	DIF	9.668
20200731-175845_HighZoom--W0000--P0002-T0130--0002	20200731	20200731-175845	DIF	9.669
20200806-164803_HighZoom--W0000--P0001-T0012--0001	20200806	20200806-164803	DIF	9.675
20200807-174159_HighZoom--W0000--P0003-T0026--0004	20200807	20200807-174159	DIF	9.689
20190827-181922_HighZoom--W0000--P0002-T0015--0000	20190827	20190827-181922	DIF	9.691
20200802-104739_HighZoom--W0000--P0002-T0043--0002	20200731	20200802-104739	DIF	9.692
20200809-114236_HighZoom--W0000--P0004-T0016--0004	20200807	20200809-114236	DIF	9.695
20190827-181922_HighZoom--W0000--P0002-T0291--0002	20190827	20190827-181922	DIF	9.697
20200807-174159_HighZoom--W0000--P0004-T0120--0003	20200807	20200807-174159	DIF	9.704
20200809-114236_HighZoom--W0000--P0002-T0028--0001	20200807	20200809-114236	DIF	9.704
20190827-181922_HighZoom--W0000--P0002-T0132--0001	20190827	20190827-181922	DIF	9.705
20190827-181922_HighZoom--W0000--P0002-T0324--0000	20190827	20190827-181922	DIF	9.707
20190618-conc_HighZoom--W0000--P0002-T0107--0001	20190618	20190618-conc	DIF	9.712
20190827-181922_HighZoom--W0000--P0002-T0045--0002	20190827	20190827-181922	DIF	9.719
20200809-114236_HighZoom--W0000--P0002-T0022--0001	20200807	20200809-114236	DIF	9.72
20200809-114236_HighZoom--W0000--P0003-T0045--0005	20200807	20200809-114236	DIF	9.72
20190827-181922_HighZoom--W0000--P0002-T0041--0002	20190827	20190827-181922	DIF	9.721
20200731-175845_HighZoom--W0000--P0002-T0002--0006	20200731	20200731-175845	DIF	9.723
20190827-181922_HighZoom--W0000--P0002-T0349--0002	20190827	20190827-181922	DIF	9.728
20190827-181922_HighZoom--W0000--P0002-T0193--0004	20190827	20190827-181922	DIF	9.733
20200731-175845_HighZoom--W0000--P0002-T0014--0005	20200731	20200731-175845	DIF	9.735
20200725-142832_HighZoom--W0000--P0002-T0159--0003	20200724	20200725-142832	DIF	9.736
20200810-225504_HighZoom--W0000--P0002-T0001--0002	20200807	20200810-225504	DIF	9.738
20200731-175845_HighZoom--W0000--P0002-T0036--0004	20200731	20200731-175845	DIF	9.739
20200809-114236_HighZoom--W0000--P0002-T0052--0000	20200807	20200809-114236	DIF	9.741
20200731-175845_HighZoom--W0000--P0002-T0144--0000	20200731	20200731-175845	DIF	9.742
20200731-175845_HighZoom--W0000--P0002-T0083--0000	20200731	20200731-175845	DIF	9.744
20200809-114236_HighZoom--W0000--P0003-T0006--0000	20200807	20200809-114236	DIF	9.745
20200802-104739_HighZoom--W0000--P0002-T0050--0002	20200731	20200802-104739	DIF	9.75
20190618-conc_HighZoom--W0000--P0002-T0200--0005	20190618	20190618-conc	DIF	9.751
20200731-175845_HighZoom--W0000--P0002-T0124--0000	20200731	20200731-175845	DIF	9.751
20200730-190931_HighZoom--W0000--P0002-T0034--0008	20200730	20200730-190931	DIF	9.754
20200807-174159_HighZoom--W0000--P0003-T0178--0004	20200807	20200807-174159	DIF	9.756
20200725-142832_HighZoom--W0000--P0002-T0128--0001	20200724	20200725-142832	DIF	9.759
20190827-181922_HighZoom--W0000--P0002-T0172--0005	20190827	20190827-181922	DIF	9.761
20200802-104739_HighZoom--W0000--P0002-T0041--0009	20200731	20200802-104739	DIF	9.763
20200728-174144_HighZoom--W0000--P0002-T0070--0000	20200728	20200728-174144	DIF	9.767
20200731-175845_HighZoom--W0000--P0002-T0075--0002	20200731	20200731-175845	DIF	9.773
20200731-175845_HighZoom--W0000--P0002-T0015--0003	20200731	20200731-175845	DIF	9.776
20200809-114236_HighZoom--W0000--P0002-T0119--0002	20200807	20200809-114236	DIF	9.777
20190827-181922_HighZoom--W0000--P0002-T0362--0001	20190827	20190827-181922	DIF	9.779
20190618-conc_HighZoom--W0000--P0002-T0163--0003	20190618	20190618-conc	DIF	9.782
20190618-conc_HighZoom--W0000--P0002-T0252--0005	20190618	20190618-conc	DIF	9.785
20190618-conc_HighZoom--W0000--P0002-T0296--0006	20190618	20190618-conc	DIF	9.787
20200807-174159_HighZoom--W0000--P0003-T0183--0002	20200807	20200807-174159	DIF	9.788
20190827-181922_HighZoom--W0000--P0002-T0044--0002	20190827	20190827-181922	DIF	9.791
20200725-142832_HighZoom--W0000--P0002-T0058--0004	20200724	20200725-142832	DIF	9.798
20200725-142832_HighZoom--W0000--P0002-T0101--0000	20200724	20200725-142832	DIF	9.801
20190827-181922_HighZoom--W0000--P0002-T0027--0005	20190827	20190827-181922	DIF	9.803
20200730-190931_HighZoom--W0000--P0002-T0059--0000	20200730	20200730-190931	DIF	9.808
20200809-114236_HighZoom--W0000--P0003-T0100--0001	20200807	20200809-114236	DIF	9.808
20200807-174159_HighZoom--W0000--P0002-T0097--0000	20200807	20200807-174159	DIF	9.812
20200809-114236_HighZoom--W0000--P0003-T0100--0002	20200807	20200809-114236	DIF	9.816
20200731-175845_HighZoom--W0000--P0002-T0068--0004	20200731	20200731-175845	DIF	9.847
20190618-conc_HighZoom--W0000--P0002-T0229--0004	20190618	20190618-conc	DIF	9.859
20200807-174159_HighZoom--W0000--P0002-T0134--0001	20200807	20200807-174159	DIF	9.862
20200806-164803_HighZoom--W0000--P0001-T0010--0000	20200806	20200806-164803	DIF	9.864
20200809-114236_HighZoom--W0000--P0002-T0149--0001	20200807	20200809-114236	DIF	9.867
20190827-181922_HighZoom--W0000--P0002-T0109--0001	20190827	20190827-181922	DIF	9.874
20190827-181922_HighZoom--W0000--P0002-T0215--0002	20190827	20190827-181922	DIF	9.875
20200806-164803_HighZoom--W0000--P0005-T0009--0002	20200806	20200806-164803	DIF	9.876
20200802-104739_HighZoom--W0000--P0002-T0005--0002	20200731	20200802-104739	DIF	9.877
20200807-174159_HighZoom--W0000--P0002-T0079--0002	20200807	20200807-174159	DIF	9.877
20200725-142832_HighZoom--W0000--P0002-T0078--0001	20200724	20200725-142832	DIF	9.878
20200807-174159_HighZoom--W0000--P0003-T0148--0003	20200807	20200807-174159	DIF	9.879
20200809-114236_HighZoom--W0000--P0004-T0053--0003	20200807	20200809-114236	DIF	9.879
20190827-181922_HighZoom--W0000--P0002-T0030--0000	20190827	20190827-181922	DIF	9.889
20200731-175845_HighZoom--W0000--P0002-T0044--0005	20200731	20200731-175845	DIF	9.889
20190618-conc_HighZoom--W0000--P0002-T0206--0006	20190618	20190618-conc	DIF	9.898
20200731-175845_HighZoom--W0000--P0002-T0127--0001	20200731	20200731-175845	DIF	9.914
20190827-181922_HighZoom--W0000--P0002-T0104--0000	20190827	20190827-181922	DIF	9.916
20190618-conc_HighZoom--W0000--P0002-T0288--0005	20190618	20190618-conc	DIF	9.926
20200731-175845_HighZoom--W0000--P0002-T0114--0000	20200731	20200731-175845	DIF	9.927
20190618-conc_HighZoom--W0000--P0002-T0160--0002	20190618	20190618-conc	DIF	9.935
20200806-164803_HighZoom--W0000--P0005-T0081--0001	20200806	20200806-164803	DIF	9.937
20200809-114236_HighZoom--W0000--P0003-T0030--0001	20200807	20200809-114236	DIF	9.939
20200731-175845_HighZoom--W0000--P0002-T0115--0000	20200731	20200731-175845	DIF	9.949
20200807-174159_HighZoom--W0000--P0002-T0148--0000	20200807	20200807-174159	DIF	9.952
20200807-174159_HighZoom--W0000--P0002-T0186--0001	20200807	20200807-174159	DIF	9.957
20200809-114236_HighZoom--W0000--P0003-T0025--0002	20200807	20200809-114236	DIF	9.96
20200803-181830_HighZoom--W0000--P0002-T0032--0002	20200731	20200803-181830	DIF	9.967
20200809-114236_HighZoom--W0000--P0004-T0043--0000	20200807	20200809-114236	DIF	9.967
20190827-181922_HighZoom--W0000--P0002-T0066--0004	20190827	20190827-181922	DIF	9.972
20200809-114236_HighZoom--W0000--P0002-T0175--0000	20200807	20200809-114236	DIF	9.976
20200809-114236_HighZoom--W0000--P0003-T0133--0002	20200807	20200809-114236	DIF	9.987
20200806-164803_HighZoom--W0000--P0005-T0035--0002	20200806	20200806-164803	DIF	9.988
20200731-175845_HighZoom--W0000--P0002-T0005--0005	20200731	20200731-175845	DIF	9.99
20190827-181922_HighZoom--W0000--P0002-T0151--0002	20190827	20190827-181922	DIF	9.994
20200730-190931_HighZoom--W0000--P0002-T0005--0002	20200730	20200730-190931	DIF	9.994
20190618-conc_HighZoom--W0000--P0002-T0328--0001	20190618	20190618-conc	DIF	9.999
20190827-181922_HighZoom--W0000--P0002-T0279--0001	20190827	20190827-181922	DIF	10.005
20200803-181830_HighZoom--W0000--P0002-T0069--0000	20200731	20200803-181830	DIF	10.009
20200807-174159_HighZoom--W0000--P0004-T0003--0000	20200807	20200807-174159	DIF	10.009
20190827-181922_HighZoom--W0000--P0002-T0080--0002	20190827	20190827-181922	DIF	10.015
20190827-181922_HighZoom--W0000--P0002-T0132--0005	20190827	20190827-181922	DIF	10.016
20190618-conc_HighZoom--W0000--P0002-T0212--0003	20190618	20190618-conc	DIF	10.026
20190827-181922_HighZoom--W0000--P0002-T0361--0001	20190827	20190827-181922	DIF	10.032
20200731-175845_HighZoom--W0000--P0002-T0122--0002	20200731	20200731-175845	DIF	10.043
20190618-conc_HighZoom--W0000--P0002-T0167--0004	20190618	20190618-conc	DIF	10.048
20200731-175845_HighZoom--W0000--P0002-T0158--0000	20200731	20200731-175845	DIF	10.056
20200731-175845_HighZoom--W0000--P0002-T0006--0000	20200731	20200731-175845	DIF	10.061
20200807-174159_HighZoom--W0000--P0004-T0112--0001	20200807	20200807-174159	DIF	10.073
20200807-174159_HighZoom--W0000--P0004-T0013--0000	20200807	20200807-174159	DIF	10.079
20200809-114236_HighZoom--W0000--P0003-T0060--0000	20200807	20200809-114236	DIF	10.079
20200731-175845_HighZoom--W0000--P0002-T0202--0001	20200731	20200731-175845	DIF	10.083
20190618-conc_HighZoom--W0000--P0002-T0105--0001	20190618	20190618-conc	DIF	10.091
20190827-181922_HighZoom--W0000--P0002-T0042--0003	20190827	20190827-181922	DIF	10.097
20200802-104739_HighZoom--W0000--P0002-T0049--0003	20200731	20200802-104739	DIF	10.1
20190618-conc_HighZoom--W0000--P0002-T0216--0003	20190618	20190618-conc	DIF	10.102
20200731-175845_HighZoom--W0000--P0002-T0171--0009	20200731	20200731-175845	DIF	10.102
20200809-114236_HighZoom--W0000--P0003-T0134--0002	20200807	20200809-114236	DIF	10.102
20200807-174159_HighZoom--W0000--P0003-T0171--0000	20200807	20200807-174159	DIF	10.103
20200810-225504_HighZoom--W0000--P0003-T0021--0003	20200807	20200810-225504	DIF	10.104
20200731-175845_HighZoom--W0000--P0002-T0125--0001	20200731	20200731-175845	DIF	10.105
20200728-174144_HighZoom--W0000--P0002-T0012--0002	20200728	20200728-174144	DIF	10.108
20200809-114236_HighZoom--W0000--P0004-T0070--0002	20200807	20200809-114236	DIF	10.108
20200807-174159_HighZoom--W0000--P0003-T0022--0003	20200807	20200807-174159	DIF	10.112
20200807-174159_HighZoom--W0000--P0002-T0146--0000	20200807	20200807-174159	DIF	10.113
20200807-174159_HighZoom--W0000--P0004-T0003--0003	20200807	20200807-174159	DIF	10.119
20190618-conc_HighZoom--W0000--P0002-T0354--0002	20190618	20190618-conc	DIF	10.127
20200802-104739_HighZoom--W0000--P0002-T0022--0001	20200731	20200802-104739	DIF	10.137
20200807-174159_HighZoom--W0000--P0002-T0182--0003	20200807	20200807-174159	DIF	10.137
20200809-114236_HighZoom--W0000--P0002-T0072--0000	20200807	20200809-114236	DIF	10.139
20200807-174159_HighZoom--W0000--P0003-T0156--0003	20200807	20200807-174159	DIF	10.153
20200807-174159_HighZoom--W0000--P0003-T0045--0000	20200807	20200807-174159	DIF	10.155
20190618-conc_HighZoom--W0000--P0002-T0282--0005	20190618	20190618-conc	DIF	10.159
20200806-164803_HighZoom--W0000--P0004-T0064--0001	20200806	20200806-164803	DIF	10.163
20200810-225504_HighZoom--W0000--P0002-T0013--0005	20200807	20200810-225504	DIF	10.166
20200731-175845_HighZoom--W0000--P0002-T0146--0002	20200731	20200731-175845	DIF	10.172
20200806-164803_HighZoom--W0000--P0002-T0034--0000	20200806	20200806-164803	DIF	10.178
20200809-114236_HighZoom--W0000--P0003-T0058--0002	20200807	20200809-114236	DIF	10.18
20200810-225504_HighZoom--W0000--P0002-T0069--0001	20200807	20200810-225504	DIF	10.18
20200806-164803_HighZoom--W0000--P0005-T0010--0000	20200806	20200806-164803	DIF	10.188
20200731-175845_HighZoom--W0000--P0002-T0127--0005	20200731	20200731-175845	DIF	10.193
20200802-104739_HighZoom--W0000--P0002-T0027--0001	20200731	20200802-104739	DIF	10.197
20200728-174144_HighZoom--W0000--P0002-T0049--0001	20200728	20200728-174144	DIF	10.2
20200731-175845_HighZoom--W0000--P0002-T0069--0000	20200731	20200731-175845	DIF	10.213
20200731-175845_HighZoom--W0000--P0002-T0001--0004	20200731	20200731-175845	DIF	10.214
20200731-175845_HighZoom--W0000--P0002-T0169--0000	20200731	20200731-175845	DIF	10.214
20200809-114236_HighZoom--W0000--P0002-T0108--0004	20200807	20200809-114236	DIF	10.214
20200802-104739_HighZoom--W0000--P0002-T0059--0000	20200731	20200802-104739	DIF	10.217
20200731-175845_HighZoom--W0000--P0002-T0131--0004	20200731	20200731-175845	DIF	10.222
20200807-174159_HighZoom--W0000--P0002-T0185--0001	20200807	20200807-174159	DIF	10.222
20200807-174159_HighZoom--W0000--P0003-T0185--0002	20200807	20200807-174159	DIF	10.222
20190618-conc_HighZoom--W0000--P0002-T0241--0002	20190618	20190618-conc	DIF	10.226
20200807-174159_HighZoom--W0000--P0002-T0148--0003	20200807	20200807-174159	DIF	10.231
20200809-114236_HighZoom--W0000--P0004-T0045--0000	20200807	20200809-114236	DIF	10.246
20200809-114236_HighZoom--W0000--P0003-T0143--0001	20200807	20200809-114236	DIF	10.25
20190618-conc_HighZoom--W0000--P0002-T0248--0008	20190618	20190618-conc	DIF	10.255
20200731-175845_HighZoom--W0000--P0002-T0015--0000	20200731	20200731-175845	DIF	10.26
20200809-114236_HighZoom--W0000--P0002-T0110--0000	20200807	20200809-114236	DIF	10.261
20190618-conc_HighZoom--W0000--P0002-T0170--0003	20190618	20190618-conc	DIF	10.268
20200806-164803_HighZoom--W0000--P0005-T0009--0001	20200806	20200806-164803	DIF	10.269
20200809-114236_HighZoom--W0000--P0002-T0032--0001	20200807	20200809-114236	DIF	10.278
20200731-175845_HighZoom--W0000--P0002-T0192--0000	20200731	20200731-175845	DIF	10.282
20200731-175845_HighZoom--W0000--P0002-T0028--0000	20200731	20200731-175845	DIF	10.286
20200725-142832_HighZoom--W0000--P0002-T0181--0004	20200724	20200725-142832	DIF	10.29
20200731-175845_HighZoom--W0000--P0002-T0094--0000	20200731	20200731-175845	DIF	10.291
20200725-142832_HighZoom--W0000--P0002-T0044--0002	20200724	20200725-142832	DIF	10.294
20190618-conc_HighZoom--W0000--P0002-T0277--0009	20190618	20190618-conc	DIF	10.298
20200731-175845_HighZoom--W0000--P0002-T0198--0003	20200731	20200731-175845	DIF	10.298
20200731-175845_HighZoom--W0000--P0002-T0029--0001	20200731	20200731-175845	DIF	10.302
20200731-175845_HighZoom--W0000--P0002-T0171--0000	20200731	20200731-175845	DIF	10.303
20200728-174144_HighZoom--W0000--P0002-T0012--0000	20200728	20200728-174144	DIF	10.305
20190618-conc_HighZoom--W0000--P0002-T0296--0002	20190618	20190618-conc	DIF	10.317
20200807-174159_HighZoom--W0000--P0002-T0111--0001	20200807	20200807-174159	DIF	10.317
20200809-114236_HighZoom--W0000--P0004-T0033--0000	20200807	20200809-114236	DIF	10.32
20200803-181830_HighZoom--W0000--P0002-T0072--0000	20200731	20200803-181830	DIF	10.329
20200807-174159_HighZoom--W0000--P0004-T0047--0004	20200807	20200807-174159	DIF	10.331
20200731-175845_HighZoom--W0000--P0002-T0042--0001	20200731	20200731-175845	DIF	10.332
20200725-142832_HighZoom--W0000--P0002-T0186--0002	20200724	20200725-142832	DIF	10.333
20200809-114236_HighZoom--W0000--P0003-T0053--0000	20200807	20200809-114236	DIF	10.336
20200725-142832_HighZoom--W0000--P0002-T0061--0002	20200724	20200725-142832	DIF	10.338
20190827-181922_HighZoom--W0000--P0002-T0015--0002	20190827	20190827-181922	DIF	10.339
20200807-174159_HighZoom--W0000--P0003-T0192--0001	20200807	20200807-174159	DIF	10.349
20200725-142832_HighZoom--W0000--P0002-T0024--0001	20200724	20200725-142832	DIF	10.353
20200807-174159_HighZoom--W0000--P0004-T0038--0000	20200807	20200807-174159	DIF	10.353
20200809-114236_HighZoom--W0000--P0002-T0122--0001	20200807	20200809-114236	DIF	10.356
20200725-142832_HighZoom--W0000--P0002-T0099--0002	20200724	20200725-142832	DIF	10.358
20200807-174159_HighZoom--W0000--P0002-T0044--0000	20200807	20200807-174159	DIF	10.364
20200807-174159_HighZoom--W0000--P0003-T0106--0003	20200807	20200807-174159	DIF	10.368
20190618-conc_HighZoom--W0000--P0002-T0045--0004	20190618	20190618-conc	DIF	10.372
20200725-142832_HighZoom--W0000--P0002-T0075--0004	20200724	20200725-142832	DIF	10.377
20200724-201611_HighZoom--W0000--P0002-T0038--0001	20200724	20200724-201611	DIF	10.38
20200731-175845_HighZoom--W0000--P0002-T0136--0000	20200731	20200731-175845	DIF	10.382
20200809-114236_HighZoom--W0000--P0002-T0149--0000	20200807	20200809-114236	DIF	10.396
20200731-175845_HighZoom--W0000--P0002-T0208--0000	20200731	20200731-175845	DIF	10.409
20200807-174159_HighZoom--W0000--P0003-T0118--0000	20200807	20200807-174159	DIF	10.414
20200807-174159_HighZoom--W0000--P0003-T0032--0001	20200807	20200807-174159	DIF	10.416
20200725-142832_HighZoom--W0000--P0002-T0147--0002	20200724	20200725-142832	DIF	10.418
20200809-114236_HighZoom--W0000--P0002-T0131--0006	20200807	20200809-114236	DIF	10.42
20200809-114236_HighZoom--W0000--P0004-T0089--0001	20200807	20200809-114236	DIF	10.421
20190827-181922_HighZoom--W0000--P0002-T0017--0001	20190827	20190827-181922	DIF	10.423
20200731-175845_HighZoom--W0000--P0002-T0043--0005	20200731	20200731-175845	DIF	10.425
20200809-114236_HighZoom--W0000--P0002-T0101--0002	20200807	20200809-114236	DIF	10.427
20200806-164803_HighZoom--W0000--P0002-T0046--0000	20200806	20200806-164803	DIF	10.433
20200731-175845_HighZoom--W0000--P0002-T0008--0000	20200731	20200731-175845	DIF	10.443
20200806-164803_HighZoom--W0000--P0003-T0034--0000	20200806	20200806-164803	DIF	10.443
20190827-181922_HighZoom--W0000--P0002-T0257--0005	20190827	20190827-181922	DIF	10.444
20200809-114236_HighZoom--W0000--P0002-T0152--0005	20200807	20200809-114236	DIF	10.444
20200730-190931_HighZoom--W0000--P0002-T0031--0003	20200730	20200730-190931	DIF	10.454
20200810-225504_HighZoom--W0000--P0002-T0021--0003	20200807	20200810-225504	DIF	10.462
20200807-174159_HighZoom--W0000--P0004-T0188--0001	20200807	20200807-174159	DIF	10.465
20200807-174159_HighZoom--W0000--P0004-T0135--0000	20200807	20200807-174159	DIF	10.467
20190618-conc_HighZoom--W0000--P0002-T0229--0007	20190618	20190618-conc	DIF	10.47
20190827-181922_HighZoom--W0000--P0002-T0039--0001	20190827	20190827-181922	DIF	10.477
20200807-174159_HighZoom--W0000--P0002-T0144--0005	20200807	20200807-174159	DIF	10.481
20200731-175845_HighZoom--W0000--P0002-T0097--0005	20200731	20200731-175845	DIF	10.486
20200806-164803_HighZoom--W0000--P0004-T0030--0000	20200806	20200806-164803	DIF	10.492
20190827-181922_HighZoom--W0000--P0002-T0042--0001	20190827	20190827-181922	DIF	10.495
20200731-175845_HighZoom--W0000--P0002-T0017--0002	20200731	20200731-175845	DIF	10.496
20190827-181922_HighZoom--W0000--P0002-T0070--0002	20190827	20190827-181922	DIF	10.497
20200725-142832_HighZoom--W0000--P0002-T0202--0003	20200724	20200725-142832	DIF	10.502
20200807-174159_HighZoom--W0000--P0002-T0091--0001	20200807	20200807-174159	DIF	10.503
20200807-174159_HighZoom--W0000--P0003-T0029--0002	20200807	20200807-174159	DIF	10.505
20200806-164803_HighZoom--W0000--P0002-T0009--0000	20200806	20200806-164803	DIF	10.515
20200731-175845_HighZoom--W0000--P0002-T0164--0001	20200731	20200731-175845	DIF	10.522
20200806-164803_HighZoom--W0000--P0003-T0016--0001	20200806	20200806-164803	DIF	10.524
20200731-175845_HighZoom--W0000--P0002-T0185--0003	20200731	20200731-175845	DIF	10.526
20190618-conc_HighZoom--W0000--P0002-T0288--0003	20190618	20190618-conc	DIF	10.527
20200806-164803_HighZoom--W0000--P0001-T0076--0000	20200806	20200806-164803	DIF	10.535
20200809-114236_HighZoom--W0000--P0002-T0144--0003	20200807	20200809-114236	DIF	10.536
20200806-164803_HighZoom--W0000--P0005-T0084--0001	20200806	20200806-164803	DIF	10.545
20190618-conc_HighZoom--W0000--P0002-T0203--0001	20190618	20190618-conc	DIF	10.549
20190827-181922_HighZoom--W0000--P0002-T0050--0007	20190827	20190827-181922	DIF	10.552
20200731-175845_HighZoom--W0000--P0002-T0002--0001	20200731	20200731-175845	DIF	10.553
20190827-181922_HighZoom--W0000--P0002-T0170--0001	20190827	20190827-181922	DIF	10.554
20200731-175845_HighZoom--W0000--P0002-T0152--0001	20200731	20200731-175845	DIF	10.557
20190618-conc_HighZoom--W0000--P0002-T0276--0005	20190618	20190618-conc	DIF	10.559
20200807-174159_HighZoom--W0000--P0002-T0100--0002	20200807	20200807-174159	DIF	10.561
20190827-181922_HighZoom--W0000--P0002-T0122--0005	20190827	20190827-181922	DIF	10.562
20190827-181922_HighZoom--W0000--P0002-T0284--0001	20190827	20190827-181922	DIF	10.562
20190618-conc_HighZoom--W0000--P0002-T0069--0002	20190618	20190618-conc	DIF	10.564
20200803-181830_HighZoom--W0000--P0002-T0007--0002	20200731	20200803-181830	DIF	10.576
20200809-114236_HighZoom--W0000--P0002-T0163--0004	20200807	20200809-114236	DIF	10.585
20200731-175845_HighZoom--W0000--P0002-T0131--0000	20200731	20200731-175845	DIF	10.594
20190227-182447_HighZoom--W0000--P0002-T0176--0002	20190227	20190227-182447	DIF	10.599
20200807-174159_HighZoom--W0000--P0003-T0074--0002	20200807	20200807-174159	DIF	10.602
20200807-174159_HighZoom--W0000--P0003-T0073--0001	20200807	20200807-174159	DIF	10.605
20190227-182447_HighZoom--W0000--P0002-T0161--0002	20190227	20190227-182447	DIF	10.606
20200807-174159_HighZoom--W0000--P0002-T0143--0003	20200807	20200807-174159	DIF	10.612
20200807-174159_HighZoom--W0000--P0004-T0136--0003	20200807	20200807-174159	DIF	10.615
20200810-225504_HighZoom--W0000--P0002-T0033--0004	20200807	20200810-225504	DIF	10.625
20200810-225504_HighZoom--W0000--P0002-T0011--0002	20200807	20200810-225504	DIF	10.626
20190618-conc_HighZoom--W0000--P0002-T0142--0004	20190618	20190618-conc	DIF	10.629
20200807-174159_HighZoom--W0000--P0002-T0171--0002	20200807	20200807-174159	DIF	10.63
20200731-175845_HighZoom--W0000--P0002-T0009--0000	20200731	20200731-175845	DIF	10.633
20200806-164803_HighZoom--W0000--P0006-T0005--0004	20200806	20200806-164803	DIF	10.633
20200730-190931_HighZoom--W0000--P0002-T0046--0004	20200730	20200730-190931	DIF	10.637
20200730-190931_HighZoom--W0000--P0002-T0006--0001	20200730	20200730-190931	DIF	10.646
20190827-181922_HighZoom--W0000--P0002-T0154--0000	20190827	20190827-181922	DIF	10.647
20200731-175845_HighZoom--W0000--P0002-T0164--0000	20200731	20200731-175845	DIF	10.652
20200725-142832_HighZoom--W0000--P0002-T0090--0001	20200724	20200725-142832	DIF	10.653
20200728-174144_HighZoom--W0000--P0002-T0075--0003	20200728	20200728-174144	DIF	10.659
20200809-114236_HighZoom--W0000--P0002-T0167--0000	20200807	20200809-114236	DIF	10.661
20200725-142832_HighZoom--W0000--P0002-T0040--0002	20200724	20200725-142832	DIF	10.671
20200725-142832_HighZoom--W0000--P0002-T0033--0004	20200724	20200725-142832	DIF	10.672
20200731-175845_HighZoom--W0000--P0002-T0033--0000	20200731	20200731-175845	DIF	10.672
20200731-175845_HighZoom--W0000--P0002-T0050--0000	20200731	20200731-175845	DIF	10.679
20190827-181922_HighZoom--W0000--P0002-T0210--0001	20190827	20190827-181922	DIF	10.683
20190827-181922_HighZoom--W0000--P0002-T0215--0006	20190827	20190827-181922	DIF	10.689
20200806-164803_HighZoom--W0000--P0005-T0061--0001	20200806	20200806-164803	DIF	10.693
20200809-114236_HighZoom--W0000--P0004-T0022--0001	20200807	20200809-114236	DIF	10.694
20200809-114236_HighZoom--W0000--P0003-T0049--0003	20200807	20200809-114236	DIF	10.713
20200807-174159_HighZoom--W0000--P0003-T0158--0000	20200807	20200807-174159	DIF	10.717
20190827-181922_HighZoom--W0000--P0002-T0167--0000	20190827	20190827-181922	DIF	10.722
20200809-114236_HighZoom--W0000--P0004-T0055--0001	20200807	20200809-114236	DIF	10.722
20190618-conc_HighZoom--W0000--P0002-T0199--0003	20190618	20190618-conc	DIF	10.723
20200731-175845_HighZoom--W0000--P0002-T0006--0003	20200731	20200731-175845	DIF	10.73
20190618-conc_HighZoom--W0000--P0002-T0132--0004	20190618	20190618-conc	DIF	10.741
20200807-174159_HighZoom--W0000--P0002-T0165--0000	20200807	20200807-174159	DIF	10.749
20200809-114236_HighZoom--W0000--P0003-T0013--0003	20200807	20200809-114236	DIF	10.751
20190618-conc_HighZoom--W0000--P0002-T0359--0004	20190618	20190618-conc	DIF	10.761
20200730-190931_HighZoom--W0000--P0002-T0023--0002	20200730	20200730-190931	DIF	10.762
20200731-175845_HighZoom--W0000--P0002-T0087--0004	20200731	20200731-175845	DIF	10.768
20190618-conc_HighZoom--W0000--P0002-T0143--0002	20190618	20190618-conc	DIF	10.77
20190827-181922_HighZoom--W0000--P0002-T0064--0002	20190827	20190827-181922	DIF	10.771
20190827-181922_HighZoom--W0000--P0002-T0111--0000	20190827	20190827-181922	DIF	10.774
20200802-104739_HighZoom--W0000--P0002-T0008--0004	20200731	20200802-104739	DIF	10.776
20200806-164803_HighZoom--W0000--P0006-T0005--0000	20200806	20200806-164803	DIF	10.784
20200810-225504_HighZoom--W0000--P0003-T0061--0000	20200807	20200810-225504	DIF	10.785
20190618-conc_HighZoom--W0000--P0002-T0038--0005	20190618	20190618-conc	DIF	10.791
20200807-174159_HighZoom--W0000--P0004-T0112--0000	20200807	20200807-174159	DIF	10.791
20200809-114236_HighZoom--W0000--P0002-T0026--0002	20200807	20200809-114236	DIF	10.792
20190827-181922_HighZoom--W0000--P0002-T0064--0001	20190827	20190827-181922	DIF	10.804
20190827-181922_HighZoom--W0000--P0002-T0125--0000	20190827	20190827-181922	DIF	10.804
20190827-181922_HighZoom--W0000--P0002-T0064--0000	20190827	20190827-181922	DIF	10.807
20200809-114236_HighZoom--W0000--P0002-T0022--0000	20200807	20200809-114236	DIF	10.816
20200809-114236_HighZoom--W0000--P0002-T0149--0002	20200807	20200809-114236	DIF	10.817
20190618-conc_HighZoom--W0000--P0002-T0169--0001	20190618	20190618-conc	DIF	10.827
20200802-104739_HighZoom--W0000--P0002-T0010--0001	20200731	20200802-104739	DIF	10.827
20200731-175845_HighZoom--W0000--P0002-T0045--0000	20200731	20200731-175845	DIF	10.828
20190618-conc_HighZoom--W0000--P0002-T0139--0001	20190618	20190618-conc	DIF	10.833
20200807-174159_HighZoom--W0000--P0003-T0180--0002	20200807	20200807-174159	DIF	10.833
20200809-114236_HighZoom--W0000--P0004-T0168--0000	20200807	20200809-114236	DIF	10.834
20200731-175845_HighZoom--W0000--P0002-T0105--0000	20200731	20200731-175845	DIF	10.836
20200802-104739_HighZoom--W0000--P0002-T0088--0002	20200731	20200802-104739	DIF	10.837
20200809-114236_HighZoom--W0000--P0002-T0146--0003	20200807	20200809-114236	DIF	10.838
20200807-174159_HighZoom--W0000--P0003-T0041--0001	20200807	20200807-174159	DIF	10.841
20200724-201611_HighZoom--W0000--P0002-T0087--0000	20200724	20200724-201611	DIF	10.854
20190827-181922_HighZoom--W0000--P0002-T0101--0005	20190827	20190827-181922	DIF	10.86
20190827-181922_HighZoom--W0000--P0002-T0032--0004	20190827	20190827-181922	DIF	10.861
20190827-181922_HighZoom--W0000--P0002-T0178--0005	20190827	20190827-181922	DIF	10.87
20190827-181922_HighZoom--W0000--P0002-T0219--0007	20190827	20190827-181922	DIF	10.87
20200725-142832_HighZoom--W0000--P0002-T0096--0003	20200724	20200725-142832	DIF	10.87
20200809-114236_HighZoom--W0000--P0002-T0157--0000	20200807	20200809-114236	DIF	10.88
20190618-conc_HighZoom--W0000--P0002-T0251--0004	20190618	20190618-conc	DIF	10.882
20200809-114236_HighZoom--W0000--P0002-T0015--0001	20200807	20200809-114236	DIF	10.885
20190618-conc_HighZoom--W0000--P0002-T0318--0004	20190618	20190618-conc	DIF	10.887
20190827-181922_HighZoom--W0000--P0002-T0191--0006	20190827	20190827-181922	DIF	10.888
20200809-114236_HighZoom--W0000--P0003-T0074--0004	20200807	20200809-114236	DIF	10.895
20200807-174159_HighZoom--W0000--P0003-T0109--0002	20200807	20200807-174159	DIF	10.898
20190827-181922_HighZoom--W0000--P0002-T0058--0000	20190827	20190827-181922	DIF	10.899
20200731-175845_HighZoom--W0000--P0002-T0097--0001	20200731	20200731-175845	DIF	10.901
20200810-225504_HighZoom--W0000--P0002-T0003--0006	20200807	20200810-225504	DIF	10.902
20200802-104739_HighZoom--W0000--P0002-T0038--0004	20200731	20200802-104739	DIF	10.903
20200730-190931_HighZoom--W0000--P0002-T0034--0009	20200730	20200730-190931	DIF	10.906
20200731-175845_HighZoom--W0000--P0002-T0212--0002	20200731	20200731-175845	DIF	10.907
20200807-174159_HighZoom--W0000--P0004-T0148--0000	20200807	20200807-174159	DIF	10.907
20200724-201611_HighZoom--W0000--P0002-T0076--0000	20200724	20200724-201611	DIF	10.91
20200809-114236_HighZoom--W0000--P0002-T0081--0005	20200807	20200809-114236	DIF	10.91
20190827-181922_HighZoom--W0000--P0002-T0224--0002	20190827	20190827-181922	DIF	10.914
20200806-164803_HighZoom--W0000--P0006-T0028--0000	20200806	20200806-164803	DIF	10.915
20200725-142832_HighZoom--W0000--P0002-T0119--0002	20200724	20200725-142832	DIF	10.916
20200807-174159_HighZoom--W0000--P0003-T0116--0004	20200807	20200807-174159	DIF	10.917
20200730-190931_HighZoom--W0000--P0002-T0061--0001	20200730	20200730-190931	DIF	10.918
20200725-142832_HighZoom--W0000--P0002-T0040--0001	20200724	20200725-142832	DIF	10.928
20190827-181922_HighZoom--W0000--P0002-T0197--0000	20190827	20190827-181922	DIF	10.932
20200731-175845_HighZoom--W0000--P0002-T0122--0000	20200731	20200731-175845	DIF	10.932
20200809-114236_HighZoom--W0000--P0002-T0026--0005	20200807	20200809-114236	DIF	10.932
20190827-181922_HighZoom--W0000--P0002-T0027--0002	20190827	20190827-181922	DIF	10.934
20190827-181922_HighZoom--W0000--P0002-T0112--0000	20190827	20190827-181922	DIF	10.938
20200806-164803_HighZoom--W0000--P0006-T0019--0000	20200806	20200806-164803	DIF	10.94
20200809-114236_HighZoom--W0000--P0002-T0158--0003	20200807	20200809-114236	DIF	10.941
20200731-175845_HighZoom--W0000--P0002-T0117--0000	20200731	20200731-175845	DIF	10.944
20200806-164803_HighZoom--W0000--P0005-T0034--0002	20200806	20200806-164803	DIF	10.944
20200807-174159_HighZoom--W0000--P0004-T0169--0006	20200807	20200807-174159	DIF	10.944
20190827-181922_HighZoom--W0000--P0002-T0275--0000	20190827	20190827-181922	DIF	10.947
20200803-181830_HighZoom--W0000--P0002-T0005--0000	20200731	20200803-181830	DIF	10.953
20190827-181922_HighZoom--W0000--P0002-T0320--0000	20190827	20190827-181922	DIF	10.955
20190618-conc_HighZoom--W0000--P0002-T0291--0008	20190618	20190618-conc	DIF	10.956
20200730-190931_HighZoom--W0000--P0002-T0046--0003	20200730	20200730-190931	DIF	10.956
20200807-174159_HighZoom--W0000--P0002-T0149--0001	20200807	20200807-174159	DIF	10.958
20200807-174159_HighZoom--W0000--P0004-T0159--0000	20200807	20200807-174159	DIF	10.959
20200807-174159_HighZoom--W0000--P0003-T0029--0001	20200807	20200807-174159	DIF	10.962
20200731-175845_HighZoom--W0000--P0002-T0162--0000	20200731	20200731-175845	DIF	10.965
20200731-175845_HighZoom--W0000--P0002-T0077--0002	20200731	20200731-175845	DIF	10.968
20200809-114236_HighZoom--W0000--P0002-T0040--0001	20200807	20200809-114236	DIF	10.969
20200807-174159_HighZoom--W0000--P0002-T0016--0002	20200807	20200807-174159	DIF	10.97
20190827-181922_HighZoom--W0000--P0002-T0281--0002	20190827	20190827-181922	DIF	10.974
20190827-181922_HighZoom--W0000--P0002-T0086--0003	20190827	20190827-181922	DIF	10.978
20200809-114236_HighZoom--W0000--P0002-T0143--0001	20200807	20200809-114236	DIF	10.985
20200807-174159_HighZoom--W0000--P0002-T0158--0002	20200807	20200807-174159	DIF	10.987
20190827-181922_HighZoom--W0000--P0002-T0211--0000	20190827	20190827-181922	DIF	10.989
20200807-174159_HighZoom--W0000--P0002-T0045--0000	20200807	20200807-174159	DIF	10.998
20200731-175845_HighZoom--W0000--P0002-T0172--0000	20200731	20200731-175845	DIF	10.999
20200807-174159_HighZoom--W0000--P0004-T0178--0003	20200807	20200807-174159	DIF	11.007
20200807-174159_HighZoom--W0000--P0004-T0061--0001	20200807	20200807-174159	DIF	11.01
20190827-181922_HighZoom--W0000--P0002-T0030--0002	20190827	20190827-181922	DIF	11.023
20200809-114236_HighZoom--W0000--P0004-T0016--0000	20200807	20200809-114236	DIF	11.023
20190618-conc_HighZoom--W0000--P0002-T0077--0001	20190618	20190618-conc	DIF	11.027
20200731-175845_HighZoom--W0000--P0002-T0068--0005	20200731	20200731-175845	DIF	11.039
20200809-114236_HighZoom--W0000--P0002-T0064--0004	20200807	20200809-114236	DIF	11.042
20200807-174159_HighZoom--W0000--P0003-T0155--0000	20200807	20200807-174159	DIF	11.044
20200725-142832_HighZoom--W0000--P0002-T0044--0003	20200724	20200725-142832	DIF	11.046
20200809-114236_HighZoom--W0000--P0002-T0156--0001	20200807	20200809-114236	DIF	11.049
20200806-164803_HighZoom--W0000--P0006-T0058--0001	20200806	20200806-164803	DIF	11.052
20200731-175845_HighZoom--W0000--P0002-T0121--0006	20200731	20200731-175845	DIF	11.061
20190827-181922_HighZoom--W0000--P0002-T0263--0006	20190827	20190827-181922	DIF	11.062
20200809-114236_HighZoom--W0000--P0002-T0037--0001	20200807	20200809-114236	DIF	11.069
20200731-175845_HighZoom--W0000--P0002-T0193--0000	20200731	20200731-175845	DIF	11.076
20190618-conc_HighZoom--W0000--P0002-T0170--0004	20190618	20190618-conc	DIF	11.081
20200807-174159_HighZoom--W0000--P0003-T0041--0003	20200807	20200807-174159	DIF	11.088
20200809-114236_HighZoom--W0000--P0002-T0151--0006	20200807	20200809-114236	DIF	11.089
20200802-104739_HighZoom--W0000--P0002-T0129--0000	20200731	20200802-104739	DIF	11.108
20200807-174159_HighZoom--W0000--P0003-T0062--0000	20200807	20200807-174159	DIF	11.113
20200809-114236_HighZoom--W0000--P0002-T0023--0000	20200807	20200809-114236	DIF	11.113
20200725-142832_HighZoom--W0000--P0002-T0083--0003	20200724	20200725-142832	DIF	11.117
20200809-114236_HighZoom--W0000--P0004-T0032--0000	20200807	20200809-114236	DIF	11.118
20200802-104739_HighZoom--W0000--P0002-T0005--0001	20200731	20200802-104739	DIF	11.124
20190227-182447_HighZoom--W0000--P0002-T0334--0002	20190227	20190227-182447	DIF	11.125
20190227-182447_HighZoom--W0000--P0002-T0213--0004	20190227	20190227-182447	DIF	11.135
20200807-174159_HighZoom--W0000--P0004-T0159--0002	20200807	20200807-174159	DIF	11.137
20200807-174159_HighZoom--W0000--P0002-T0049--0002	20200807	20200807-174159	DIF	11.143
20200809-114236_HighZoom--W0000--P0002-T0015--0000	20200807	20200809-114236	DIF	11.145
20190827-181922_HighZoom--W0000--P0002-T0251--0002	20190827	20190827-181922	DIF	11.153
20200806-164803_HighZoom--W0000--P0006-T0062--0000	20200806	20200806-164803	DIF	11.157
20200806-164803_HighZoom--W0000--P0001-T0001--0002	20200806	20200806-164803	DIF	11.17
20200803-181830_HighZoom--W0000--P0002-T0072--0001	20200731	20200803-181830	DIF	11.174
20190618-conc_HighZoom--W0000--P0002-T0123--0001	20190618	20190618-conc	DIF	11.192
20190618-conc_HighZoom--W0000--P0002-T0142--0006	20190618	20190618-conc	DIF	11.198
20200809-114236_HighZoom--W0000--P0002-T0036--0002	20200807	20200809-114236	DIF	11.204
20190227-182447_HighZoom--W0000--P0002-T0330--0003	20190227	20190227-182447	DIF	11.205
20190827-181922_HighZoom--W0000--P0002-T0056--0003	20190827	20190827-181922	DIF	11.206
20200809-114236_HighZoom--W0000--P0002-T0047--0002	20200807	20200809-114236	DIF	11.208
20200725-142832_HighZoom--W0000--P0002-T0085--0002	20200724	20200725-142832	DIF	11.213
20200731-175845_HighZoom--W0000--P0002-T0216--0000	20200731	20200731-175845	DIF	11.214
20200730-190931_HighZoom--W0000--P0002-T0026--0004	20200730	20200730-190931	DIF	11.216
20190827-181922_HighZoom--W0000--P0002-T0068--0000	20190827	20190827-181922	DIF	11.22
20200809-114236_HighZoom--W0000--P0003-T0052--0000	20200807	20200809-114236	DIF	11.224
20200731-175845_HighZoom--W0000--P0002-T0079--0004	20200731	20200731-175845	DIF	11.228
20190618-conc_HighZoom--W0000--P0002-T0245--0009	20190618	20190618-conc	DIF	11.24
20200731-175845_HighZoom--W0000--P0002-T0111--0002	20200731	20200731-175845	DIF	11.245
20190227-182447_HighZoom--W0000--P0002-T0334--0003	20190227	20190227-182447	DIF	11.246
20190618-conc_HighZoom--W0000--P0002-T0277--0008	20190618	20190618-conc	DIF	11.246
20190827-181922_HighZoom--W0000--P0002-T0196--0005	20190827	20190827-181922	DIF	11.252
20200802-104739_HighZoom--W0000--P0002-T0007--0000	20200731	20200802-104739	DIF	11.257
20200807-174159_HighZoom--W0000--P0002-T0185--0005	20200807	20200807-174159	DIF	11.257
20200809-114236_HighZoom--W0000--P0002-T0080--0000	20200807	20200809-114236	DIF	11.261
20200725-142832_HighZoom--W0000--P0002-T0036--0001	20200724	20200725-142832	DIF	11.264
20190227-182447_HighZoom--W0000--P0002-T0219--0001	20190227	20190227-182447	DIF	11.271
20200731-175845_HighZoom--W0000--P0002-T0129--0002	20200731	20200731-175845	DIF	11.274
20200802-104739_HighZoom--W0000--P0002-T0057--0000	20200731	20200802-104739	DIF	11.274
20190827-181922_HighZoom--W0000--P0002-T0248--0002	20190827	20190827-181922	DIF	11.282
20200807-174159_HighZoom--W0000--P0004-T0036--0000	20200807	20200807-174159	DIF	11.286
20200730-190931_HighZoom--W0000--P0002-T0013--0002	20200730	20200730-190931	DIF	11.3
20200807-174159_HighZoom--W0000--P0003-T0159--0001	20200807	20200807-174159	DIF	11.3
20190827-181922_HighZoom--W0000--P0002-T0267--0003	20190827	20190827-181922	DIF	11.307
20190827-181922_HighZoom--W0000--P0002-T0130--0001	20190827	20190827-181922	DIF	11.312
20190827-181922_HighZoom--W0000--P0002-T0156--0002	20190827	20190827-181922	DIF	11.312
20190827-181922_HighZoom--W0000--P0002-T0251--0004	20190827	20190827-181922	DIF	11.319
20190827-181922_HighZoom--W0000--P0002-T0268--0005	20190827	20190827-181922	DIF	11.321
20190827-181922_HighZoom--W0000--P0002-T0208--0003	20190827	20190827-181922	DIF	11.333
20190618-conc_HighZoom--W0000--P0002-T0157--0003	20190618	20190618-conc	DIF	11.334
20200809-114236_HighZoom--W0000--P0003-T0054--0000	20200807	20200809-114236	DIF	11.341
20190227-182447_HighZoom--W0000--P0002-T0164--0003	20190227	20190227-182447	DIF	11.347
20200809-114236_HighZoom--W0000--P0004-T0116--0000	20200807	20200809-114236	DIF	11.349
20190827-181922_HighZoom--W0000--P0002-T0165--0006	20190827	20190827-181922	DIF	11.35
20190618-conc_HighZoom--W0000--P0002-T0121--0001	20190618	20190618-conc	DIF	11.356
20190618-conc_HighZoom--W0000--P0002-T0142--0005	20190618	20190618-conc	DIF	11.37
20190618-conc_HighZoom--W0000--P0002-T0195--0006	20190618	20190618-conc	DIF	11.37
20190227-182447_HighZoom--W0000--P0002-T0265--0007	20190227	20190227-182447	DIF	11.372
20190618-conc_HighZoom--W0000--P0002-T0196--0004	20190618	20190618-conc	DIF	11.38
20190618-conc_HighZoom--W0000--P0002-T0301--0004	20190618	20190618-conc	DIF	11.383
20190827-181922_HighZoom--W0000--P0002-T0174--0006	20190827	20190827-181922	DIF	11.383
20200809-114236_HighZoom--W0000--P0004-T0170--0000	20200807	20200809-114236	DIF	11.387
20190827-181922_HighZoom--W0000--P0002-T0205--0001	20190827	20190827-181922	DIF	11.398
20200807-174159_HighZoom--W0000--P0004-T0138--0001	20200807	20200807-174159	DIF	11.4
20190618-conc_HighZoom--W0000--P0002-T0195--0001	20190618	20190618-conc	DIF	11.402
20190618-conc_HighZoom--W0000--P0002-T0222--0003	20190618	20190618-conc	DIF	11.405
20190618-conc_HighZoom--W0000--P0002-T0285--0009	20190618	20190618-conc	DIF	11.409
20200809-114236_HighZoom--W0000--P0004-T0075--0001	20200807	20200809-114236	DIF	11.423
20190618-conc_HighZoom--W0000--P0002-T0254--0009	20190618	20190618-conc	DIF	11.431
20190827-181922_HighZoom--W0000--P0002-T0150--0001	20190827	20190827-181922	DIF	11.441
20200725-142832_HighZoom--W0000--P0002-T0037--0004	20200724	20200725-142832	DIF	11.446
20200809-114236_HighZoom--W0000--P0003-T0018--0003	20200807	20200809-114236	DIF	11.45
20190827-181922_HighZoom--W0000--P0002-T0117--0003	20190827	20190827-181922	DIF	11.452
20200807-174159_HighZoom--W0000--P0003-T0148--0001	20200807	20200807-174159	DIF	11.454
20200731-175845_HighZoom--W0000--P0002-T0007--0005	20200731	20200731-175845	DIF	11.456
20190827-181922_HighZoom--W0000--P0002-T0156--0000	20190827	20190827-181922	DIF	11.457
20200806-164803_HighZoom--W0000--P0005-T0073--0000	20200806	20200806-164803	DIF	11.457
20190827-181922_HighZoom--W0000--P0002-T0349--0001	20190827	20190827-181922	DIF	11.459
20190618-conc_HighZoom--W0000--P0002-T0331--0002	20190618	20190618-conc	DIF	11.467
20190618-conc_HighZoom--W0000--P0002-T0226--0004	20190618	20190618-conc	DIF	11.473
20200731-175845_HighZoom--W0000--P0002-T0149--0004	20200731	20200731-175845	DIF	11.474
20200731-175845_HighZoom--W0000--P0002-T0188--0000	20200731	20200731-175845	DIF	11.475
20190827-181922_HighZoom--W0000--P0002-T0069--0001	20190827	20190827-181922	DIF	11.478
20200730-190931_HighZoom--W0000--P0002-T0045--0003	20200730	20200730-190931	DIF	11.478
20190618-conc_HighZoom--W0000--P0002-T0153--0003	20190618	20190618-conc	DIF	11.487
20200803-181830_HighZoom--W0000--P0002-T0023--0000	20200731	20200803-181830	DIF	11.498
20200809-114236_HighZoom--W0000--P0003-T0032--0000	20200807	20200809-114236	DIF	11.5
20190827-181922_HighZoom--W0000--P0002-T0034--0001	20190827	20190827-181922	DIF	11.504
20190827-181922_HighZoom--W0000--P0002-T0136--0005	20190827	20190827-181922	DIF	11.507
20200731-175845_HighZoom--W0000--P0002-T0161--0003	20200731	20200731-175845	DIF	11.509
20200731-175845_HighZoom--W0000--P0002-T0046--0001	20200731	20200731-175845	DIF	11.511
20200802-104739_HighZoom--W0000--P0002-T0033--0004	20200731	20200802-104739	DIF	11.513
20200731-175845_HighZoom--W0000--P0002-T0009--0003	20200731	20200731-175845	DIF	11.519
20200806-164803_HighZoom--W0000--P0006-T0043--0000	20200806	20200806-164803	DIF	11.52
20200807-174159_HighZoom--W0000--P0003-T0040--0001	20200807	20200807-174159	DIF	11.522
20200807-174159_HighZoom--W0000--P0003-T0128--0006	20200807	20200807-174159	DIF	11.524
20200807-174159_HighZoom--W0000--P0003-T0147--0000	20200807	20200807-174159	DIF	11.526
20200807-174159_HighZoom--W0000--P0004-T0136--0000	20200807	20200807-174159	DIF	11.526
20200809-114236_HighZoom--W0000--P0003-T0168--0003	20200807	20200809-114236	DIF	11.535
20200806-164803_HighZoom--W0000--P0005-T0006--0002	20200806	20200806-164803	DIF	11.542
20190618-conc_HighZoom--W0000--P0002-T0176--0004	20190618	20190618-conc	DIF	11.548
20200809-114236_HighZoom--W0000--P0004-T0070--0001	20200807	20200809-114236	DIF	11.554
20190827-181922_HighZoom--W0000--P0002-T0042--0002	20190827	20190827-181922	DIF	11.562
20200806-164803_HighZoom--W0000--P0006-T0052--0000	20200806	20200806-164803	DIF	11.57
20200802-104739_HighZoom--W0000--P0002-T0019--0006	20200731	20200802-104739	DIF	11.572
20190618-conc_HighZoom--W0000--P0002-T0123--0003	20190618	20190618-conc	DIF	11.58
20200806-164803_HighZoom--W0000--P0002-T0003--0003	20200806	20200806-164803	DIF	11.582
20200806-164803_HighZoom--W0000--P0007-T0006--0001	20200806	20200806-164803	DIF	11.593
20190827-181922_HighZoom--W0000--P0002-T0085--0001	20190827	20190827-181922	DIF	11.594
20200731-175845_HighZoom--W0000--P0002-T0021--0000	20200731	20200731-175845	DIF	11.6
20200731-175845_HighZoom--W0000--P0002-T0139--0001	20200731	20200731-175845	DIF	11.602
20200803-181830_HighZoom--W0000--P0002-T0024--0000	20200731	20200803-181830	DIF	11.615
20200730-190931_HighZoom--W0000--P0002-T0081--0002	20200730	20200730-190931	DIF	11.62
20200809-114236_HighZoom--W0000--P0004-T0038--0002	20200807	20200809-114236	DIF	11.623
20190827-181922_HighZoom--W0000--P0002-T0084--0004	20190827	20190827-181922	DIF	11.637
20190827-181922_HighZoom--W0000--P0002-T0167--0001	20190827	20190827-181922	DIF	11.638
20190227-182447_HighZoom--W0000--P0002-T0260--0004	20190227	20190227-182447	DIF	11.648
20190618-conc_HighZoom--W0000--P0002-T0276--0006	20190618	20190618-conc	DIF	11.675
20190827-181922_HighZoom--W0000--P0002-T0084--0002	20190827	20190827-181922	DIF	11.68
20190827-181922_HighZoom--W0000--P0002-T0044--0000	20190827	20190827-181922	DIF	11.692
20200731-175845_HighZoom--W0000--P0002-T0129--0008	20200731	20200731-175845	DIF	11.695
20190827-181922_HighZoom--W0000--P0002-T0221--0002	20190827	20190827-181922	DIF	11.7
20190227-182447_HighZoom--W0000--P0002-T0262--0000	20190227	20190227-182447	DIF	11.701
20200809-114236_HighZoom--W0000--P0002-T0047--0001	20200807	20200809-114236	DIF	11.701
20200725-142832_HighZoom--W0000--P0002-T0068--0004	20200724	20200725-142832	DIF	11.706
20200809-114236_HighZoom--W0000--P0004-T0084--0000	20200807	20200809-114236	DIF	11.71
20190618-conc_HighZoom--W0000--P0002-T0280--0007	20190618	20190618-conc	DIF	11.711
20190827-181922_HighZoom--W0000--P0002-T0088--0000	20190827	20190827-181922	DIF	11.711
20200807-174159_HighZoom--W0000--P0003-T0174--0006	20200807	20200807-174159	DIF	11.711
20190227-182447_HighZoom--W0000--P0002-T0257--0005	20190227	20190227-182447	DIF	11.712
20200809-114236_HighZoom--W0000--P0004-T0020--0002	20200807	20200809-114236	DIF	11.714
20190618-conc_HighZoom--W0000--P0002-T0198--0002	20190618	20190618-conc	DIF	11.715
20190618-conc_HighZoom--W0000--P0002-T0220--0009	20190618	20190618-conc	DIF	11.719
20200731-175845_HighZoom--W0000--P0002-T0203--0000	20200731	20200731-175845	DIF	11.722
20200807-174159_HighZoom--W0000--P0003-T0033--0000	20200807	20200807-174159	DIF	11.724
20200810-225504_HighZoom--W0000--P0002-T0033--0001	20200807	20200810-225504	DIF	11.725
20190827-181922_HighZoom--W0000--P0002-T0088--0002	20190827	20190827-181922	DIF	11.73
20190827-181922_HighZoom--W0000--P0002-T0127--0005	20190827	20190827-181922	DIF	11.732
20200802-104739_HighZoom--W0000--P0002-T0031--0003	20200731	20200802-104739	DIF	11.733
20200731-175845_HighZoom--W0000--P0002-T0152--0000	20200731	20200731-175845	DIF	11.736
20190618-conc_HighZoom--W0000--P0002-T0182--0003	20190618	20190618-conc	DIF	11.738
20200809-114236_HighZoom--W0000--P0003-T0099--0000	20200807	20200809-114236	DIF	11.739
20190827-181922_HighZoom--W0000--P0002-T0212--0000	20190827	20190827-181922	DIF	11.74
20200807-174159_HighZoom--W0000--P0003-T0130--0000	20200807	20200807-174159	DIF	11.74
20190227-182447_HighZoom--W0000--P0002-T0076--0001	20190227	20190227-182447	DIF	11.742
20190227-182447_HighZoom--W0000--P0002-T0197--0000	20190227	20190227-182447	DIF	11.742
20190827-181922_HighZoom--W0000--P0002-T0224--0000	20190827	20190827-181922	DIF	11.745
20200802-104739_HighZoom--W0000--P0002-T0027--0000	20200731	20200802-104739	DIF	11.745
20200806-164803_HighZoom--W0000--P0006-T0013--0000	20200806	20200806-164803	DIF	11.746
20190827-181922_HighZoom--W0000--P0002-T0171--0005	20190827	20190827-181922	DIF	11.747
20200810-225504_HighZoom--W0000--P0002-T0044--0002	20200807	20200810-225504	DIF	11.748
20190827-181922_HighZoom--W0000--P0002-T0113--0002	20190827	20190827-181922	DIF	11.752
20190827-181922_HighZoom--W0000--P0002-T0076--0002	20190827	20190827-181922	DIF	11.76
20200803-181830_HighZoom--W0000--P0002-T0008--0000	20200731	20200803-181830	DIF	11.765
20200731-175845_HighZoom--W0000--P0002-T0004--0001	20200731	20200731-175845	DIF	11.769
20200809-114236_HighZoom--W0000--P0003-T0085--0001	20200807	20200809-114236	DIF	11.773
20190618-conc_HighZoom--W0000--P0002-T0258--0002	20190618	20190618-conc	DIF	11.775
20200807-174159_HighZoom--W0000--P0003-T0007--0000	20200807	20200807-174159	DIF	11.792
20200809-114236_HighZoom--W0000--P0003-T0013--0002	20200807	20200809-114236	DIF	11.795
20190618-conc_HighZoom--W0000--P0002-T0101--0001	20190618	20190618-conc	DIF	11.8
20200807-174159_HighZoom--W0000--P0004-T0113--0004	20200807	20200807-174159	DIF	11.8
20190227-182447_HighZoom--W0000--P0002-T0190--0000	20190227	20190227-182447	DIF	11.806
20190827-181922_HighZoom--W0000--P0002-T0079--0002	20190827	20190827-181922	DIF	11.811
20200724-201611_HighZoom--W0000--P0002-T0066--0000	20200724	20200724-201611	DIF	11.818
20190827-181922_HighZoom--W0000--P0002-T0205--0000	20190827	20190827-181922	DIF	11.819
20200731-175845_HighZoom--W0000--P0002-T0139--0002	20200731	20200731-175845	DIF	11.82
20200803-181830_HighZoom--W0000--P0002-T0037--0000	20200731	20200803-181830	DIF	11.822
20190618-conc_HighZoom--W0000--P0002-T0349--0008	20190618	20190618-conc	DIF	11.826
20200807-174159_HighZoom--W0000--P0003-T0119--0000	20200807	20200807-174159	DIF	11.826
20200806-164803_HighZoom--W0000--P0006-T0037--0000	20200806	20200806-164803	DIF	11.827
20190827-181922_HighZoom--W0000--P0002-T0164--0000	20190827	20190827-181922	DIF	11.839
20200809-114236_HighZoom--W0000--P0003-T0075--0004	20200807	20200809-114236	DIF	11.842
20190227-182447_HighZoom--W0000--P0002-T0214--0009	20190227	20190227-182447	DIF	11.849
20190827-181922_HighZoom--W0000--P0002-T0294--0002	20190827	20190827-181922	DIF	11.855
20190827-181922_HighZoom--W0000--P0002-T0089--0006	20190827	20190827-181922	DIF	11.86
20190618-conc_HighZoom--W0000--P0002-T0147--0003	20190618	20190618-conc	DIF	11.866
20200807-174159_HighZoom--W0000--P0002-T0154--0001	20200807	20200807-174159	DIF	11.868
20200809-114236_HighZoom--W0000--P0002-T0131--0000	20200807	20200809-114236	DIF	11.868
20200807-174159_HighZoom--W0000--P0004-T0183--0001	20200807	20200807-174159	DIF	11.872
20190827-181922_HighZoom--W0000--P0002-T0073--0001	20190827	20190827-181922	DIF	11.886
20200728-174144_HighZoom--W0000--P0002-T0027--0001	20200728	20200728-174144	DIF	11.893
20200809-114236_HighZoom--W0000--P0002-T0002--0000	20200807	20200809-114236	DIF	11.893
20200810-225504_HighZoom--W0000--P0002-T0066--0005	20200807	20200810-225504	DIF	11.895
20200809-114236_HighZoom--W0000--P0003-T0095--0004	20200807	20200809-114236	DIF	11.907
20200809-114236_HighZoom--W0000--P0002-T0148--0000	20200807	20200809-114236	DIF	11.911
20200731-175845_HighZoom--W0000--P0002-T0032--0000	20200731	20200731-175845	DIF	11.913
20200809-114236_HighZoom--W0000--P0003-T0046--0003	20200807	20200809-114236	DIF	11.914
20200807-174159_HighZoom--W0000--P0004-T0014--0000	20200807	20200807-174159	DIF	11.921
20200731-175845_HighZoom--W0000--P0002-T0149--0006	20200731	20200731-175845	DIF	11.929
20200731-175845_HighZoom--W0000--P0002-T0006--0001	20200731	20200731-175845	DIF	11.936
20190827-181922_HighZoom--W0000--P0002-T0235--0004	20190827	20190827-181922	DIF	11.941
20200728-174144_HighZoom--W0000--P0002-T0084--0002	20200728	20200728-174144	DIF	11.941
20200807-174159_HighZoom--W0000--P0004-T0035--0000	20200807	20200807-174159	DIF	11.947
20190827-181922_HighZoom--W0000--P0002-T0032--0001	20190827	20190827-181922	DIF	11.954
20200725-142832_HighZoom--W0000--P0002-T0197--0004	20200724	20200725-142832	DIF	11.955
20200731-175845_HighZoom--W0000--P0002-T0072--0000	20200731	20200731-175845	DIF	11.957
20200807-174159_HighZoom--W0000--P0004-T0143--0002	20200807	20200807-174159	DIF	11.958
20190618-conc_HighZoom--W0000--P0002-T0225--0004	20190618	20190618-conc	DIF	11.96
20200731-175845_HighZoom--W0000--P0002-T0105--0002	20200731	20200731-175845	DIF	11.964
20190827-181922_HighZoom--W0000--P0002-T0126--0002	20190827	20190827-181922	DIF	11.97
20190827-181922_HighZoom--W0000--P0002-T0209--0005	20190827	20190827-181922	DIF	11.986
20200725-142832_HighZoom--W0000--P0002-T0113--0002	20200724	20200725-142832	DIF	11.997
20200809-114236_HighZoom--W0000--P0003-T0095--0001	20200807	20200809-114236	DIF	11.997
20200724-201611_HighZoom--W0000--P0002-T0017--0001	20200724	20200724-201611	DIF	12.004
20190827-181922_HighZoom--W0000--P0002-T0123--0005	20190827	20190827-181922	DIF	12.011
20200806-164803_HighZoom--W0000--P0006-T0016--0000	20200806	20200806-164803	DIF	12.017
20200809-114236_HighZoom--W0000--P0002-T0083--0000	20200807	20200809-114236	DIF	12.02
20200809-114236_HighZoom--W0000--P0002-T0083--0002	20200807	20200809-114236	DIF	12.026
20190618-conc_HighZoom--W0000--P0002-T0133--0005	20190618	20190618-conc	DIF	12.036
20190827-181922_HighZoom--W0000--P0002-T0182--0005	20190827	20190827-181922	DIF	12.037
20200809-114236_HighZoom--W0000--P0004-T0036--0001	20200807	20200809-114236	DIF	12.039
20200807-174159_HighZoom--W0000--P0003-T0028--0001	20200807	20200807-174159	DIF	12.05
20200731-175845_HighZoom--W0000--P0002-T0133--0001	20200731	20200731-175845	DIF	12.054
20190227-182447_HighZoom--W0000--P0002-T0083--0002	20190227	20190227-182447	DIF	12.056
20200807-174159_HighZoom--W0000--P0003-T0196--0000	20200807	20200807-174159	DIF	12.065
20190618-conc_HighZoom--W0000--P0002-T0237--0002	20190618	20190618-conc	DIF	12.072
20200724-201611_HighZoom--W0000--P0002-T0016--0001	20200724	20200724-201611	DIF	12.084
20190618-conc_HighZoom--W0000--P0002-T0334--0004	20190618	20190618-conc	DIF	12.086
20200809-114236_HighZoom--W0000--P0002-T0151--0004	20200807	20200809-114236	DIF	12.086
20200807-174159_HighZoom--W0000--P0004-T0082--0000	20200807	20200807-174159	DIF	12.089
20200809-114236_HighZoom--W0000--P0003-T0031--0004	20200807	20200809-114236	DIF	12.093
20200728-174144_HighZoom--W0000--P0002-T0068--0000	20200728	20200728-174144	DIF	12.105
20200731-175845_HighZoom--W0000--P0002-T0056--0002	20200731	20200731-175845	DIF	12.106
20200806-164803_HighZoom--W0000--P0005-T0072--0000	20200806	20200806-164803	DIF	12.11
20190827-181922_HighZoom--W0000--P0002-T0076--0001	20190827	20190827-181922	DIF	12.111
20190827-181922_HighZoom--W0000--P0002-T0060--0004	20190827	20190827-181922	DIF	12.115
20190227-182447_HighZoom--W0000--P0002-T0271--0001	20190227	20190227-182447	DIF	12.116
20200731-175845_HighZoom--W0000--P0002-T0130--0000	20200731	20200731-175845	DIF	12.12
20190827-181922_HighZoom--W0000--P0002-T0160--0000	20190827	20190827-181922	DIF	12.122
20190618-conc_HighZoom--W0000--P0002-T0199--0006	20190618	20190618-conc	DIF	12.123
20190227-182447_HighZoom--W0000--P0002-T0270--0008	20190227	20190227-182447	DIF	12.125
20190827-181922_HighZoom--W0000--P0002-T0304--0001	20190827	20190827-181922	DIF	12.125
20200731-175845_HighZoom--W0000--P0002-T0011--0003	20200731	20200731-175845	DIF	12.132
20200802-104739_HighZoom--W0000--P0002-T0047--0000	20200731	20200802-104739	DIF	12.134
20190827-181922_HighZoom--W0000--P0002-T0187--0005	20190827	20190827-181922	DIF	12.137
20200730-190931_HighZoom--W0000--P0002-T0040--0000	20200730	20200730-190931	DIF	12.139
20190827-181922_HighZoom--W0000--P0002-T0109--0002	20190827	20190827-181922	DIF	12.14
20200728-174144_HighZoom--W0000--P0002-T0079--0001	20200728	20200728-174144	DIF	12.143
20200807-174159_HighZoom--W0000--P0003-T0074--0001	20200807	20200807-174159	DIF	12.143
20200809-114236_HighZoom--W0000--P0004-T0053--0001	20200807	20200809-114236	DIF	12.143
20200731-175845_HighZoom--W0000--P0002-T0148--0002	20200731	20200731-175845	DIF	12.149
20200809-114236_HighZoom--W0000--P0003-T0025--0001	20200807	20200809-114236	DIF	12.15
20200731-175845_HighZoom--W0000--P0002-T0221--0001	20200731	20200731-175845	DIF	12.151
20200730-190931_HighZoom--W0000--P0002-T0036--0004	20200730	20200730-190931	DIF	12.164
20200807-174159_HighZoom--W0000--P0002-T0015--0001	20200807	20200807-174159	DIF	12.165
20190227-182447_HighZoom--W0000--P0002-T0265--0005	20190227	20190227-182447	DIF	12.167
20200809-114236_HighZoom--W0000--P0002-T0103--0000	20200807	20200809-114236	DIF	12.171
20200728-174144_HighZoom--W0000--P0002-T0006--0001	20200728	20200728-174144	DIF	12.178
20190827-181922_HighZoom--W0000--P0002-T0123--0002	20190827	20190827-181922	DIF	12.182
20200810-225504_HighZoom--W0000--P0003-T0025--0000	20200807	20200810-225504	DIF	12.185
20190618-conc_HighZoom--W0000--P0002-T0307--0001	20190618	20190618-conc	DIF	12.191
20200730-190931_HighZoom--W0000--P0002-T0045--0000	20200730	20200730-190931	DIF	12.197
20190827-181922_HighZoom--W0000--P0002-T0339--0003	20190827	20190827-181922	DIF	12.203
20190827-181922_HighZoom--W0000--P0002-T0325--0002	20190827	20190827-181922	DIF	12.205
20190227-182447_HighZoom--W0000--P0002-T0271--0002	20190227	20190227-182447	DIF	12.206
20200807-174159_HighZoom--W0000--P0004-T0127--0001	20200807	20200807-174159	DIF	12.206
20200809-114236_HighZoom--W0000--P0003-T0087--0000	20200807	20200809-114236	DIF	12.212
20190827-181922_HighZoom--W0000--P0002-T0200--0000	20190827	20190827-181922	DIF	12.214
20190618-conc_HighZoom--W0000--P0002-T0175--0004	20190618	20190618-conc	DIF	12.219
20200807-174159_HighZoom--W0000--P0003-T0016--0001	20200807	20200807-174159	DIF	12.227
20200807-174159_HighZoom--W0000--P0003-T0022--0001	20200807	20200807-174159	DIF	12.228
20200731-175845_HighZoom--W0000--P0002-T0212--0001	20200731	20200731-175845	DIF	12.239
20200809-114236_HighZoom--W0000--P0002-T0161--0001	20200807	20200809-114236	DIF	12.249
20200731-175845_HighZoom--W0000--P0002-T0032--0001	20200731	20200731-175845	DIF	12.251
20200806-164803_HighZoom--W0000--P0005-T0038--0004	20200806	20200806-164803	DIF	12.255
20190827-181922_HighZoom--W0000--P0002-T0078--0004	20190827	20190827-181922	DIF	12.257
20200731-175845_HighZoom--W0000--P0002-T0043--0001	20200731	20200731-175845	DIF	12.274
20200807-174159_HighZoom--W0000--P0002-T0034--0005	20200807	20200807-174159	DIF	12.276
20190827-181922_HighZoom--W0000--P0002-T0049--0003	20190827	20190827-181922	DIF	12.281
20190827-181922_HighZoom--W0000--P0002-T0112--0005	20190827	20190827-181922	DIF	12.291
20200809-114236_HighZoom--W0000--P0003-T0003--0003	20200807	20200809-114236	DIF	12.292
20190827-181922_HighZoom--W0000--P0002-T0337--0003	20190827	20190827-181922	DIF	12.294
20190618-conc_HighZoom--W0000--P0002-T0161--0005	20190618	20190618-conc	DIF	12.297
20190618-conc_HighZoom--W0000--P0002-T0203--0006	20190618	20190618-conc	DIF	12.304
20200809-114236_HighZoom--W0000--P0002-T0148--0001	20200807	20200809-114236	DIF	12.307
20200809-114236_HighZoom--W0000--P0003-T0150--0001	20200807	20200809-114236	DIF	12.31
20190227-182447_HighZoom--W0000--P0002-T0189--0002	20190227	20190227-182447	DIF	12.311
20200807-174159_HighZoom--W0000--P0002-T0125--0002	20200807	20200807-174159	DIF	12.311
20200806-164803_HighZoom--W0000--P0003-T0057--0000	20200806	20200806-164803	DIF	12.316
20200806-164803_HighZoom--W0000--P0006-T0007--0002	20200806	20200806-164803	DIF	12.317
20200730-190931_HighZoom--W0000--P0002-T0054--0000	20200730	20200730-190931	DIF	12.323
20200810-225504_HighZoom--W0000--P0002-T0009--0000	20200807	20200810-225504	DIF	12.327
20200807-174159_HighZoom--W0000--P0004-T0145--0002	20200807	20200807-174159	DIF	12.328
20200725-142832_HighZoom--W0000--P0002-T0139--0003	20200724	20200725-142832	DIF	12.329
20190827-181922_HighZoom--W0000--P0002-T0130--0000	20190827	20190827-181922	DIF	12.331
20200806-164803_HighZoom--W0000--P0001-T0031--0001	20200806	20200806-164803	DIF	12.334
20200809-114236_HighZoom--W0000--P0004-T0105--0001	20200807	20200809-114236	DIF	12.336
20200731-175845_HighZoom--W0000--P0002-T0058--0001	20200731	20200731-175845	DIF	12.337
20190227-182447_HighZoom--W0000--P0002-T0234--0000	20190227	20190227-182447	DIF	12.343
20190227-182447_HighZoom--W0000--P0002-T0052--0000	20190227	20190227-182447	DIF	12.344
20190827-181922_HighZoom--W0000--P0002-T0326--0002	20190827	20190827-181922	DIF	12.345
20200725-142832_HighZoom--W0000--P0002-T0115--0000	20200724	20200725-142832	DIF	12.348
20190827-181922_HighZoom--W0000--P0002-T0234--0001	20190827	20190827-181922	DIF	12.373
20200731-175845_HighZoom--W0000--P0002-T0048--0001	20200731	20200731-175845	DIF	12.375
20190827-181922_HighZoom--W0000--P0002-T0216--0000	20190827	20190827-181922	DIF	12.378
20200809-114236_HighZoom--W0000--P0003-T0030--0003	20200807	20200809-114236	DIF	12.382
20200809-114236_HighZoom--W0000--P0003-T0007--0001	20200807	20200809-114236	DIF	12.383
20200809-114236_HighZoom--W0000--P0004-T0053--0002	20200807	20200809-114236	DIF	12.383
20190618-conc_HighZoom--W0000--P0002-T0084--0003	20190618	20190618-conc	DIF	12.388
20200731-175845_HighZoom--W0000--P0002-T0083--0001	20200731	20200731-175845	DIF	12.397
20190227-182447_HighZoom--W0000--P0002-T0258--0001	20190227	20190227-182447	DIF	12.399
20190827-181922_HighZoom--W0000--P0002-T0138--0000	20190827	20190827-181922	DIF	12.401
20200807-174159_HighZoom--W0000--P0002-T0069--0000	20200807	20200807-174159	DIF	12.403
20200725-142832_HighZoom--W0000--P0002-T0082--0001	20200724	20200725-142832	DIF	12.407
20190618-conc_HighZoom--W0000--P0002-T0218--0006	20190618	20190618-conc	DIF	12.415
20190827-181922_HighZoom--W0000--P0002-T0199--0001	20190827	20190827-181922	DIF	12.421
20200807-174159_HighZoom--W0000--P0002-T0183--0000	20200807	20200807-174159	DIF	12.422
20190227-182447_HighZoom--W0000--P0002-T0109--0000	20190227	20190227-182447	DIF	12.427
20190827-181922_HighZoom--W0000--P0002-T0140--0001	20190827	20190827-181922	DIF	12.427
20200807-174159_HighZoom--W0000--P0003-T0123--0000	20200807	20200807-174159	DIF	12.427
20200807-174159_HighZoom--W0000--P0002-T0164--0002	20200807	20200807-174159	DIF	12.435
20190227-182447_HighZoom--W0000--P0002-T0251--0003	20190227	20190227-182447	DIF	12.439
20190827-181922_HighZoom--W0000--P0002-T0119--0003	20190827	20190827-181922	DIF	12.439
20200730-190931_HighZoom--W0000--P0002-T0023--0001	20200730	20200730-190931	DIF	12.44
20190827-181922_HighZoom--W0000--P0002-T0119--0001	20190827	20190827-181922	DIF	12.444
20190618-conc_HighZoom--W0000--P0002-T0097--0001	20190618	20190618-conc	DIF	12.461
20190618-conc_HighZoom--W0000--P0002-T0304--0002	20190618	20190618-conc	DIF	12.466
20190618-conc_HighZoom--W0000--P0002-T0038--0002	20190618	20190618-conc	DIF	12.482
20200731-175845_HighZoom--W0000--P0002-T0060--0002	20200731	20200731-175845	DIF	12.486
20190618-conc_HighZoom--W0000--P0002-T0084--0002	20190618	20190618-conc	DIF	12.487
20200807-174159_HighZoom--W0000--P0003-T0120--0003	20200807	20200807-174159	DIF	12.492
20190827-181922_HighZoom--W0000--P0002-T0054--0005	20190827	20190827-181922	DIF	12.497
20200809-114236_HighZoom--W0000--P0002-T0141--0000	20200807	20200809-114236	DIF	12.5
20200809-114236_HighZoom--W0000--P0002-T0040--0003	20200807	20200809-114236	DIF	12.505
20190827-181922_HighZoom--W0000--P0002-T0313--0000	20190827	20190827-181922	DIF	12.509
20200809-114236_HighZoom--W0000--P0003-T0034--0000	20200807	20200809-114236	DIF	12.51
20190618-conc_HighZoom--W0000--P0002-T0224--0003	20190618	20190618-conc	DIF	12.519
20200731-175845_HighZoom--W0000--P0002-T0140--0004	20200731	20200731-175845	DIF	12.523
20200807-174159_HighZoom--W0000--P0003-T0184--0002	20200807	20200807-174159	DIF	12.524
20190827-181922_HighZoom--W0000--P0002-T0302--0000	20190827	20190827-181922	DIF	12.532
20190227-182447_HighZoom--W0000--P0002-T0083--0001	20190227	20190227-182447	DIF	12.541
20190618-conc_HighZoom--W0000--P0002-T0295--0007	20190618	20190618-conc	DIF	12.544
20200731-175845_HighZoom--W0000--P0002-T0006--0005	20200731	20200731-175845	DIF	12.548
20200809-114236_HighZoom--W0000--P0003-T0085--0002	20200807	20200809-114236	DIF	12.552
20200809-114236_HighZoom--W0000--P0002-T0165--0002	20200807	20200809-114236	DIF	12.57
20200731-175845_HighZoom--W0000--P0002-T0141--0001	20200731	20200731-175845	DIF	12.575
20200731-175845_HighZoom--W0000--P0002-T0198--0001	20200731	20200731-175845	DIF	12.579
20190827-181922_HighZoom--W0000--P0002-T0126--0001	20190827	20190827-181922	DIF	12.583
20190618-conc_HighZoom--W0000--P0002-T0293--0005	20190618	20190618-conc	DIF	12.584
20200809-114236_HighZoom--W0000--P0003-T0101--0001	20200807	20200809-114236	DIF	12.595
20200731-175845_HighZoom--W0000--P0002-T0052--0009	20200731	20200731-175845	DIF	12.601
20190827-181922_HighZoom--W0000--P0002-T0073--0000	20190827	20190827-181922	DIF	12.608
20190227-182447_HighZoom--W0000--P0002-T0211--0001	20190227	20190227-182447	DIF	12.616
20200809-114236_HighZoom--W0000--P0004-T0033--0004	20200807	20200809-114236	DIF	12.616
20200802-104739_HighZoom--W0000--P0002-T0127--0000	20200731	20200802-104739	DIF	12.621
20200807-174159_HighZoom--W0000--P0004-T0187--0000	20200807	20200807-174159	DIF	12.621
20190227-182447_HighZoom--W0000--P0002-T0215--0012	20190227	20190227-182447	DIF	12.623
20190827-181922_HighZoom--W0000--P0002-T0147--0002	20190827	20190827-181922	DIF	12.629
20200809-114236_HighZoom--W0000--P0003-T0158--0000	20200807	20200809-114236	DIF	12.634
20190618-conc_HighZoom--W0000--P0002-T0258--0003	20190618	20190618-conc	DIF	12.638
20190618-conc_HighZoom--W0000--P0002-T0275--0007	20190618	20190618-conc	DIF	12.646
20200730-190931_HighZoom--W0000--P0002-T0035--0000	20200730	20200730-190931	DIF	12.649
20200807-174159_HighZoom--W0000--P0004-T0143--0003	20200807	20200807-174159	DIF	12.651
20200807-174159_HighZoom--W0000--P0003-T0148--0000	20200807	20200807-174159	DIF	12.658
20200807-174159_HighZoom--W0000--P0002-T0004--0001	20200807	20200807-174159	DIF	12.666
20200730-190931_HighZoom--W0000--P0002-T0039--0000	20200730	20200730-190931	DIF	12.668
20200731-175845_HighZoom--W0000--P0002-T0220--0001	20200731	20200731-175845	DIF	12.668
20200806-164803_HighZoom--W0000--P0001-T0012--0000	20200806	20200806-164803	DIF	12.674
20200809-114236_HighZoom--W0000--P0002-T0119--0000	20200807	20200809-114236	DIF	12.674
20190827-181922_HighZoom--W0000--P0002-T0149--0001	20190827	20190827-181922	DIF	12.675
20190827-181922_HighZoom--W0000--P0002-T0126--0000	20190827	20190827-181922	DIF	12.68
20200730-190931_HighZoom--W0000--P0002-T0033--0000	20200730	20200730-190931	DIF	12.68
20200807-174159_HighZoom--W0000--P0003-T0042--0001	20200807	20200807-174159	DIF	12.688
20190827-181922_HighZoom--W0000--P0002-T0246--0004	20190827	20190827-181922	DIF	12.689
20200730-190931_HighZoom--W0000--P0002-T0012--0002	20200730	20200730-190931	DIF	12.689
20190618-conc_HighZoom--W0000--P0002-T0300--0004	20190618	20190618-conc	DIF	12.711
20190227-182447_HighZoom--W0000--P0002-T0230--0001	20190227	20190227-182447	DIF	12.712
20200731-175845_HighZoom--W0000--P0002-T0143--0000	20200731	20200731-175845	DIF	12.714
20200731-175845_HighZoom--W0000--P0002-T0128--0000	20200731	20200731-175845	DIF	12.715
20190618-conc_HighZoom--W0000--P0002-T0193--0003	20190618	20190618-conc	DIF	12.725
20190827-181922_HighZoom--W0000--P0002-T0350--0003	20190827	20190827-181922	DIF	12.725
20190827-181922_HighZoom--W0000--P0002-T0159--0000	20190827	20190827-181922	DIF	12.727
20190618-conc_HighZoom--W0000--P0002-T0124--0003	20190618	20190618-conc	DIF	12.73
20190827-181922_HighZoom--W0000--P0002-T0223--0002	20190827	20190827-181922	DIF	12.732
20200725-142832_HighZoom--W0000--P0002-T0056--0002	20200724	20200725-142832	DIF	12.737
20200809-114236_HighZoom--W0000--P0003-T0015--0002	20200807	20200809-114236	DIF	12.745
20190618-conc_HighZoom--W0000--P0002-T0062--0005	20190618	20190618-conc	DIF	12.753
20200807-174159_HighZoom--W0000--P0003-T0175--0003	20200807	20200807-174159	DIF	12.759
20190827-181922_HighZoom--W0000--P0002-T0080--0006	20190827	20190827-181922	DIF	12.762
20190827-181922_HighZoom--W0000--P0002-T0080--0003	20190827	20190827-181922	DIF	12.776
20200809-114236_HighZoom--W0000--P0002-T0143--0002	20200807	20200809-114236	DIF	12.783
20200809-114236_HighZoom--W0000--P0004-T0161--0001	20200807	20200809-114236	DIF	12.788
20190227-182447_HighZoom--W0000--P0002-T0197--0001	20190227	20190227-182447	DIF	12.79
20200809-114236_HighZoom--W0000--P0002-T0097--0001	20200807	20200809-114236	DIF	12.79
20200809-114236_HighZoom--W0000--P0002-T0019--0001	20200807	20200809-114236	DIF	12.8
20190827-181922_HighZoom--W0000--P0002-T0235--0003	20190827	20190827-181922	DIF	12.805
20200806-164803_HighZoom--W0000--P0005-T0064--0002	20200806	20200806-164803	DIF	12.817
20200806-164803_HighZoom--W0000--P0006-T0020--0001	20200806	20200806-164803	DIF	12.823
20200730-190931_HighZoom--W0000--P0002-T0014--0001	20200730	20200730-190931	DIF	12.832
20200807-174159_HighZoom--W0000--P0003-T0067--0000	20200807	20200807-174159	DIF	12.834
20190827-181922_HighZoom--W0000--P0002-T0147--0001	20190827	20190827-181922	DIF	12.836
20190827-181922_HighZoom--W0000--P0002-T0087--0006	20190827	20190827-181922	DIF	12.848
20200725-142832_HighZoom--W0000--P0002-T0024--0004	20200724	20200725-142832	DIF	12.857
20200809-114236_HighZoom--W0000--P0002-T0027--0004	20200807	20200809-114236	DIF	12.857
20200731-175845_HighZoom--W0000--P0002-T0113--0000	20200731	20200731-175845	DIF	12.868
20190827-181922_HighZoom--W0000--P0002-T0088--0001	20190827	20190827-181922	DIF	12.87
20200730-190931_HighZoom--W0000--P0002-T0028--0001	20200730	20200730-190931	DIF	12.87
20200807-174159_HighZoom--W0000--P0004-T0130--0000	20200807	20200807-174159	DIF	12.871
20200731-175845_HighZoom--W0000--P0002-T0002--0004	20200731	20200731-175845	DIF	12.885
20190227-182447_HighZoom--W0000--P0002-T0224--0001	20190227	20190227-182447	DIF	12.897
20190827-181922_HighZoom--W0000--P0002-T0006--0000	20190827	20190827-181922	DIF	12.901
20190227-182447_HighZoom--W0000--P0002-T0022--0000	20190227	20190227-182447	DIF	12.903
20200731-175845_HighZoom--W0000--P0002-T0109--0002	20200731	20200731-175845	DIF	12.907
20190227-182447_HighZoom--W0000--P0002-T0231--0000	20190227	20190227-182447	DIF	12.909
20190618-conc_HighZoom--W0000--P0002-T0293--0006	20190618	20190618-conc	DIF	12.913
20200728-174144_HighZoom--W0000--P0002-T0056--0002	20200728	20200728-174144	DIF	12.915
20190827-181922_HighZoom--W0000--P0002-T0173--0001	20190827	20190827-181922	DIF	12.917
20190618-conc_HighZoom--W0000--P0002-T0146--0001	20190618	20190618-conc	DIF	12.924
20190227-182447_HighZoom--W0000--P0002-T0182--0005	20190227	20190227-182447	DIF	12.932
20190827-181922_HighZoom--W0000--P0002-T0275--0002	20190827	20190827-181922	DIF	12.942
20190827-181922_HighZoom--W0000--P0002-T0053--0003	20190827	20190827-181922	DIF	12.945
20190827-181922_HighZoom--W0000--P0002-T0239--0004	20190827	20190827-181922	DIF	12.945
20200807-174159_HighZoom--W0000--P0002-T0136--0003	20200807	20200807-174159	DIF	12.948
20200730-190931_HighZoom--W0000--P0002-T0032--0001	20200730	20200730-190931	DIF	12.954
20190827-181922_HighZoom--W0000--P0002-T0086--0006	20190827	20190827-181922	DIF	12.961
20190827-181922_HighZoom--W0000--P0002-T0118--0001	20190827	20190827-181922	DIF	12.975
20200731-175845_HighZoom--W0000--P0002-T0151--0002	20200731	20200731-175845	DIF	12.977
20200809-114236_HighZoom--W0000--P0003-T0041--0000	20200807	20200809-114236	DIF	12.986
20190227-182447_HighZoom--W0000--P0002-T0349--0000	20190227	20190227-182447	DIF	12.993
20190227-182447_HighZoom--W0000--P0002-T0168--0000	20190227	20190227-182447	DIF	12.996
20200730-190931_HighZoom--W0000--P0002-T0005--0001	20200730	20200730-190931	DIF	13.011
20190827-181922_HighZoom--W0000--P0002-T0058--0004	20190827	20190827-181922	DIF	13.014
20200725-142832_HighZoom--W0000--P0002-T0113--0001	20200724	20200725-142832	DIF	13.021
20200806-164803_HighZoom--W0000--P0006-T0003--0003	20200806	20200806-164803	DIF	13.023
20200807-174159_HighZoom--W0000--P0003-T0173--0001	20200807	20200807-174159	DIF	13.028
20190827-181922_HighZoom--W0000--P0002-T0217--0000	20190827	20190827-181922	DIF	13.03
20200731-175845_HighZoom--W0000--P0002-T0212--0000	20200731	20200731-175845	DIF	13.032
20190827-181922_HighZoom--W0000--P0002-T0028--0000	20190827	20190827-181922	DIF	13.037
20190827-181922_HighZoom--W0000--P0002-T0091--0005	20190827	20190827-181922	DIF	13.058
20200806-164803_HighZoom--W0000--P0003-T0047--0001	20200806	20200806-164803	DIF	13.077
20200730-190931_HighZoom--W0000--P0002-T0051--0008	20200730	20200730-190931	DIF	13.079
20190618-conc_HighZoom--W0000--P0002-T0172--0006	20190618	20190618-conc	DIF	13.082
20190227-182447_HighZoom--W0000--P0002-T0147--0003	20190227	20190227-182447	DIF	13.083
20190618-conc_HighZoom--W0000--P0002-T0353--0003	20190618	20190618-conc	DIF	13.092
20190827-181922_HighZoom--W0000--P0002-T0180--0001	20190827	20190827-181922	DIF	13.098
20190827-181922_HighZoom--W0000--P0002-T0019--0000	20190827	20190827-181922	DIF	13.099
20190227-182447_HighZoom--W0000--P0002-T0187--0002	20190227	20190227-182447	DIF	13.111
20190827-181922_HighZoom--W0000--P0002-T0248--0003	20190827	20190827-181922	DIF	13.111
20190827-181922_HighZoom--W0000--P0002-T0069--0000	20190827	20190827-181922	DIF	13.114
20200809-114236_HighZoom--W0000--P0003-T0118--0002	20200807	20200809-114236	DIF	13.114
20190618-conc_HighZoom--W0000--P0002-T0249--0005	20190618	20190618-conc	DIF	13.116
20200806-164803_HighZoom--W0000--P0005-T0052--0000	20200806	20200806-164803	DIF	13.118
20190827-181922_HighZoom--W0000--P0002-T0082--0001	20190827	20190827-181922	DIF	13.12
20200731-175845_HighZoom--W0000--P0002-T0091--0001	20200731	20200731-175845	DIF	13.121
20200809-114236_HighZoom--W0000--P0004-T0062--0000	20200807	20200809-114236	DIF	13.124
20200810-225504_HighZoom--W0000--P0003-T0065--0001	20200807	20200810-225504	DIF	13.128
20200809-114236_HighZoom--W0000--P0002-T0156--0000	20200807	20200809-114236	DIF	13.136
20190618-conc_HighZoom--W0000--P0002-T0322--0007	20190618	20190618-conc	DIF	13.149
20190827-181922_HighZoom--W0000--P0002-T0203--0001	20190827	20190827-181922	DIF	13.149
20200731-175845_HighZoom--W0000--P0002-T0152--0004	20200731	20200731-175845	DIF	13.151
20200731-175845_HighZoom--W0000--P0002-T0005--0000	20200731	20200731-175845	DIF	13.153
20190827-181922_HighZoom--W0000--P0002-T0244--0000	20190827	20190827-181922	DIF	13.157
20190618-conc_HighZoom--W0000--P0002-T0294--0003	20190618	20190618-conc	DIF	13.16
20200725-142832_HighZoom--W0000--P0002-T0037--0000	20200724	20200725-142832	DIF	13.164
20190827-181922_HighZoom--W0000--P0002-T0206--0000	20190827	20190827-181922	DIF	13.173
20200807-174159_HighZoom--W0000--P0002-T0085--0001	20200807	20200807-174159	DIF	13.182
20200809-114236_HighZoom--W0000--P0002-T0037--0000	20200807	20200809-114236	DIF	13.193
20200807-174159_HighZoom--W0000--P0004-T0037--0002	20200807	20200807-174159	DIF	13.196
20200809-114236_HighZoom--W0000--P0003-T0095--0003	20200807	20200809-114236	DIF	13.198
20190227-182447_HighZoom--W0000--P0002-T0161--0003	20190227	20190227-182447	DIF	13.208
20200731-175845_HighZoom--W0000--P0002-T0177--0001	20200731	20200731-175845	DIF	13.209
20190827-181922_HighZoom--W0000--P0002-T0070--0000	20190827	20190827-181922	DIF	13.21
20200807-174159_HighZoom--W0000--P0004-T0047--0000	20200807	20200807-174159	DIF	13.215
20200809-114236_HighZoom--W0000--P0003-T0130--0001	20200807	20200809-114236	DIF	13.218
20190618-conc_HighZoom--W0000--P0002-T0202--0003	20190618	20190618-conc	DIF	13.228
20200803-181830_HighZoom--W0000--P0002-T0055--0000	20200731	20200803-181830	DIF	13.23
20200809-114236_HighZoom--W0000--P0002-T0041--0004	20200807	20200809-114236	DIF	13.232
20200809-114236_HighZoom--W0000--P0003-T0107--0002	20200807	20200809-114236	DIF	13.235
20200807-174159_HighZoom--W0000--P0004-T0126--0000	20200807	20200807-174159	DIF	13.245
20190827-181922_HighZoom--W0000--P0002-T0071--0003	20190827	20190827-181922	DIF	13.249
20200810-225504_HighZoom--W0000--P0003-T0065--0000	20200807	20200810-225504	DIF	13.263
20200807-174159_HighZoom--W0000--P0003-T0023--0000	20200807	20200807-174159	DIF	13.267
20200809-114236_HighZoom--W0000--P0003-T0056--0002	20200807	20200809-114236	DIF	13.272
20190827-181922_HighZoom--W0000--P0002-T0247--0004	20190827	20190827-181922	DIF	13.277
20200809-114236_HighZoom--W0000--P0002-T0123--0000	20200807	20200809-114236	DIF	13.278
20200809-114236_HighZoom--W0000--P0004-T0052--0001	20200807	20200809-114236	DIF	13.291
20200807-174159_HighZoom--W0000--P0003-T0032--0000	20200807	20200807-174159	DIF	13.297
20190827-181922_HighZoom--W0000--P0002-T0177--0001	20190827	20190827-181922	DIF	13.3
20200731-175845_HighZoom--W0000--P0002-T0146--0001	20200731	20200731-175845	DIF	13.313
20200809-114236_HighZoom--W0000--P0003-T0152--0001	20200807	20200809-114236	DIF	13.326
20200725-142832_HighZoom--W0000--P0002-T0049--0004	20200724	20200725-142832	DIF	13.33
20200807-174159_HighZoom--W0000--P0002-T0016--0000	20200807	20200807-174159	DIF	13.332
20190827-181922_HighZoom--W0000--P0002-T0151--0001	20190827	20190827-181922	DIF	13.333
20200809-114236_HighZoom--W0000--P0002-T0088--0000	20200807	20200809-114236	DIF	13.347
20200731-175845_HighZoom--W0000--P0002-T0016--0004	20200731	20200731-175845	DIF	13.351
20190827-181922_HighZoom--W0000--P0002-T0193--0005	20190827	20190827-181922	DIF	13.354
20200807-174159_HighZoom--W0000--P0004-T0130--0002	20200807	20200807-174159	DIF	13.354
20200806-164803_HighZoom--W0000--P0003-T0054--0000	20200806	20200806-164803	DIF	13.356
20190227-182447_HighZoom--W0000--P0002-T0327--0005	20190227	20190227-182447	DIF	13.374
20200731-175845_HighZoom--W0000--P0002-T0221--0000	20200731	20200731-175845	DIF	13.376
20190827-181922_HighZoom--W0000--P0002-T0093--0003	20190827	20190827-181922	DIF	13.38
20200731-175845_HighZoom--W0000--P0002-T0175--0001	20200731	20200731-175845	DIF	13.383
20190827-181922_HighZoom--W0000--P0002-T0346--0000	20190827	20190827-181922	DIF	13.385
20200728-174144_HighZoom--W0000--P0002-T0085--0000	20200728	20200728-174144	DIF	13.433
20200809-114236_HighZoom--W0000--P0003-T0036--0003	20200807	20200809-114236	DIF	13.437
20190827-181922_HighZoom--W0000--P0002-T0159--0002	20190827	20190827-181922	DIF	13.439
20190227-182447_HighZoom--W0000--P0002-T0131--0001	20190227	20190227-182447	DIF	13.441
20200802-104739_HighZoom--W0000--P0002-T0001--0000	20200731	20200802-104739	DIF	13.441
20200809-114236_HighZoom--W0000--P0004-T0050--0002	20200807	20200809-114236	DIF	13.444
20190618-conc_HighZoom--W0000--P0002-T0298--0003	20190618	20190618-conc	DIF	13.455
20200807-174159_HighZoom--W0000--P0004-T0042--0000	20200807	20200807-174159	DIF	13.457
20200725-142832_HighZoom--W0000--P0002-T0166--0002	20200724	20200725-142832	DIF	13.459
20190827-181922_HighZoom--W0000--P0002-T0321--0004	20190827	20190827-181922	DIF	13.46
20200809-114236_HighZoom--W0000--P0004-T0025--0000	20200807	20200809-114236	DIF	13.46
20200728-174144_HighZoom--W0000--P0002-T0044--0001	20200728	20200728-174144	DIF	13.464
20190827-181922_HighZoom--W0000--P0002-T0065--0000	20190827	20190827-181922	DIF	13.475
20200809-114236_HighZoom--W0000--P0002-T0105--0000	20200807	20200809-114236	DIF	13.476
20190227-182447_HighZoom--W0000--P0002-T0187--0006	20190227	20190227-182447	DIF	13.477
20190827-181922_HighZoom--W0000--P0002-T0311--0001	20190827	20190827-181922	DIF	13.477
20190227-182447_HighZoom--W0000--P0002-T0181--0003	20190227	20190227-182447	DIF	13.491
20190227-182447_HighZoom--W0000--P0002-T0263--0000	20190227	20190227-182447	DIF	13.501
20200807-174159_HighZoom--W0000--P0004-T0112--0002	20200807	20200807-174159	DIF	13.51
20200807-174159_HighZoom--W0000--P0003-T0028--0000	20200807	20200807-174159	DIF	13.523
20190827-181922_HighZoom--W0000--P0002-T0157--0006	20190827	20190827-181922	DIF	13.526
20190827-181922_HighZoom--W0000--P0002-T0066--0001	20190827	20190827-181922	DIF	13.535
20190827-181922_HighZoom--W0000--P0002-T0143--0003	20190827	20190827-181922	DIF	13.538
20200809-114236_HighZoom--W0000--P0003-T0058--0003	20200807	20200809-114236	DIF	13.539
20200807-174159_HighZoom--W0000--P0003-T0156--0005	20200807	20200807-174159	DIF	13.543
20200807-174159_HighZoom--W0000--P0002-T0199--0001	20200807	20200807-174159	DIF	13.55
20200809-114236_HighZoom--W0000--P0002-T0033--0003	20200807	20200809-114236	DIF	13.555
20200730-190931_HighZoom--W0000--P0002-T0006--0004	20200730	20200730-190931	DIF	13.556
20200731-175845_HighZoom--W0000--P0002-T0086--0000	20200731	20200731-175845	DIF	13.556
20200806-164803_HighZoom--W0000--P0002-T0084--0001	20200806	20200806-164803	DIF	13.556
20200809-114236_HighZoom--W0000--P0002-T0019--0000	20200807	20200809-114236	DIF	13.556
20200731-175845_HighZoom--W0000--P0002-T0208--0002	20200731	20200731-175845	DIF	13.56
20200809-114236_HighZoom--W0000--P0004-T0047--0001	20200807	20200809-114236	DIF	13.582
20200731-175845_HighZoom--W0000--P0002-T0009--0002	20200731	20200731-175845	DIF	13.597
20190827-181922_HighZoom--W0000--P0002-T0117--0004	20190827	20190827-181922	DIF	13.616
20200730-190931_HighZoom--W0000--P0002-T0055--0002	20200730	20200730-190931	DIF	13.626
20190227-182447_HighZoom--W0000--P0002-T0183--0002	20190227	20190227-182447	DIF	13.628
20200731-175845_HighZoom--W0000--P0002-T0152--0005	20200731	20200731-175845	DIF	13.629
20190827-181922_HighZoom--W0000--P0002-T0325--0001	20190827	20190827-181922	DIF	13.63
20190827-181922_HighZoom--W0000--P0002-T0191--0004	20190827	20190827-181922	DIF	13.638
20200730-190931_HighZoom--W0000--P0002-T0080--0000	20200730	20200730-190931	DIF	13.648
20190827-181922_HighZoom--W0000--P0002-T0216--0002	20190827	20190827-181922	DIF	13.656
20200809-114236_HighZoom--W0000--P0004-T0094--0001	20200807	20200809-114236	DIF	13.662
20200730-190931_HighZoom--W0000--P0002-T0051--0006	20200730	20200730-190931	DIF	13.665
20190827-181922_HighZoom--W0000--P0002-T0115--0002	20190827	20190827-181922	DIF	13.675
20190618-conc_HighZoom--W0000--P0002-T0278--0009	20190618	20190618-conc	DIF	13.684
20190827-181922_HighZoom--W0000--P0002-T0332--0007	20190827	20190827-181922	DIF	13.697
20200807-174159_HighZoom--W0000--P0004-T0177--0003	20200807	20200807-174159	DIF	13.697
20200731-175845_HighZoom--W0000--P0002-T0071--0000	20200731	20200731-175845	DIF	13.7
20200807-174159_HighZoom--W0000--P0002-T0179--0001	20200807	20200807-174159	DIF	13.704
20190618-conc_HighZoom--W0000--P0002-T0169--0005	20190618	20190618-conc	DIF	13.706
20190827-181922_HighZoom--W0000--P0002-T0025--0003	20190827	20190827-181922	DIF	13.711
20190618-conc_HighZoom--W0000--P0002-T0248--0005	20190618	20190618-conc	DIF	13.715
20190827-181922_HighZoom--W0000--P0002-T0280--0000	20190827	20190827-181922	DIF	13.719
20200730-190931_HighZoom--W0000--P0002-T0008--0004	20200730	20200730-190931	DIF	13.727
20190827-181922_HighZoom--W0000--P0002-T0121--0002	20190827	20190827-181922	DIF	13.729
20190827-181922_HighZoom--W0000--P0002-T0178--0003	20190827	20190827-181922	DIF	13.735
20190827-181922_HighZoom--W0000--P0002-T0135--0000	20190827	20190827-181922	DIF	13.738
20190227-182447_HighZoom--W0000--P0002-T0282--0001	20190227	20190227-182447	DIF	13.76
20200809-114236_HighZoom--W0000--P0002-T0154--0004	20200807	20200809-114236	DIF	13.761
20200807-174159_HighZoom--W0000--P0003-T0044--0004	20200807	20200807-174159	DIF	13.764
20190618-conc_HighZoom--W0000--P0002-T0370--0006	20190618	20190618-conc	DIF	13.812
20200809-114236_HighZoom--W0000--P0002-T0137--0001	20200807	20200809-114236	DIF	13.812
20200731-175845_HighZoom--W0000--P0002-T0061--0004	20200731	20200731-175845	DIF	13.813
20200725-142832_HighZoom--W0000--P0002-T0136--0002	20200724	20200725-142832	DIF	13.82
20190227-182447_HighZoom--W0000--P0002-T0276--0006	20190227	20190227-182447	DIF	13.827
20190827-181922_HighZoom--W0000--P0002-T0205--0006	20190827	20190827-181922	DIF	13.827
20200809-114236_HighZoom--W0000--P0002-T0062--0003	20200807	20200809-114236	DIF	13.833
20200809-114236_HighZoom--W0000--P0003-T0005--0000	20200807	20200809-114236	DIF	13.833
20190618-conc_HighZoom--W0000--P0002-T0086--0001	20190618	20190618-conc	DIF	13.842
20200809-114236_HighZoom--W0000--P0003-T0041--0004	20200807	20200809-114236	DIF	13.863
20190827-181922_HighZoom--W0000--P0002-T0324--0005	20190827	20190827-181922	DIF	13.865
20190618-conc_HighZoom--W0000--P0002-T0290--0005	20190618	20190618-conc	DIF	13.876
20190827-181922_HighZoom--W0000--P0002-T0205--0004	20190827	20190827-181922	DIF	13.883
20200730-190931_HighZoom--W0000--P0002-T0007--0000	20200730	20200730-190931	DIF	13.902
20190827-181922_HighZoom--W0000--P0002-T0207--0003	20190827	20190827-181922	DIF	13.91
20190618-conc_HighZoom--W0000--P0002-T0301--0006	20190618	20190618-conc	DIF	13.914
20190827-181922_HighZoom--W0000--P0002-T0061--0000	20190827	20190827-181922	DIF	13.916
20200731-175845_HighZoom--W0000--P0002-T0048--0000	20200731	20200731-175845	DIF	13.918
20190827-181922_HighZoom--W0000--P0002-T0180--0003	20190827	20190827-181922	DIF	13.919
20200807-174159_HighZoom--W0000--P0002-T0111--0004	20200807	20200807-174159	DIF	13.925
20200809-114236_HighZoom--W0000--P0002-T0016--0000	20200807	20200809-114236	DIF	13.925
20200809-114236_HighZoom--W0000--P0002-T0123--0003	20200807	20200809-114236	DIF	13.927
20200807-174159_HighZoom--W0000--P0002-T0095--0002	20200807	20200807-174159	DIF	13.928
20190618-conc_HighZoom--W0000--P0002-T0247--0001	20190618	20190618-conc	DIF	13.935
20200802-104739_HighZoom--W0000--P0002-T0039--0001	20200731	20200802-104739	DIF	13.937
20190827-181922_HighZoom--W0000--P0002-T0280--0005	20190827	20190827-181922	DIF	13.941
20190827-181922_HighZoom--W0000--P0002-T0201--0000	20190827	20190827-181922	DIF	13.947
20200807-174159_HighZoom--W0000--P0002-T0050--0002	20200807	20200807-174159	DIF	13.957
20190827-181922_HighZoom--W0000--P0002-T0069--0004	20190827	20190827-181922	DIF	13.958
20200810-225504_HighZoom--W0000--P0002-T0053--0002	20200807	20200810-225504	DIF	13.958
20190827-181922_HighZoom--W0000--P0002-T0174--0005	20190827	20190827-181922	DIF	13.96
20190618-conc_HighZoom--W0000--P0002-T0198--0005	20190618	20190618-conc	DIF	13.965
20200809-114236_HighZoom--W0000--P0004-T0051--0002	20200807	20200809-114236	DIF	13.973
20190827-181922_HighZoom--W0000--P0002-T0163--0003	20190827	20190827-181922	DIF	13.978
20200806-164803_HighZoom--W0000--P0005-T0047--0001	20200806	20200806-164803	DIF	13.981
20200809-114236_HighZoom--W0000--P0004-T0131--0000	20200807	20200809-114236	DIF	13.987
20200809-114236_HighZoom--W0000--P0002-T0114--0003	20200807	20200809-114236	DIF	13.993
[truncated: 2,010 more rows]

## Sheet: Figure 5d
Condition	Experiment	Cell mass density (mg/ml)
2i	20231012	113.248
2i	20231012	118.848
2i	20231012	138.614
2i	20231012	115.404
2i	20231012	112.284
2i	20231012	123.149
2i	20231012	143.259
2i	20231012	109.208
2i	20231012	115.898
2i	20231012	133.982
2i	20231012	123.624
2i	20231012	123.568
2i	20231012	133.918
2i	20231012	111.899
2i	20231012	117.658
2i	20231012	130.677
2i	20231012	141.473
2i	20231012	137.397
2i	20231012	126.117
2i	20231012	145.136
2i	20231012	142.64
2i	20231012	140.732
2i	20231012	161.441
2i	20231012	131.354
2i	20231012	139.958
2i	20231012	153.765
2i	20231012	140.613
N2B27_from_2i	20231012	111.26
N2B27_from_2i	20231012	109.392
N2B27_from_2i	20231012	93.8953
N2B27_from_2i	20231012	102.123
N2B27_from_2i	20231012	113.105
N2B27_from_2i	20231012	113.052
N2B27_from_2i	20231012	111.923
N2B27_from_2i	20231012	130.055
N2B27_from_2i	20231012	105.94
N2B27_from_2i	20231012	91.6589
N2B27_from_2i	20231012	118.024
N2B27_from_2i	20231012	109.798
N2B27_from_2i	20231012	110.871
N2B27_from_2i	20231012	119.812
N2B27_from_2i	20231012	101.4
N2B27_from_2i	20231012	127.999
N2B27_from_2i	20231012	123.393
N2B27_from_2i	20231012	117.131
N2B27_from_2i	20231012	124.95
N2B27_from_2i	20231012	123.542
N2B27_from_2i	20231012	120.552
N2B27_from_2i	20231012	119.649
N2B27_from_2i	20231012	109.293
N2B27_from_2i	20231012	137.066
N2B27_from_2i	20231012	92.1395
N2B27_from_2i	20231012	120.033
N2B27_from_2i	20231012	98.7458
N2B27_from_2i	20231012	107.828
2i	20231025	120.917
2i	20231025	115.809
2i	20231025	126.003
2i	20231025	109.921
2i	20231025	105.808
2i	20231025	124.437
2i	20231025	113.947
2i	20231025	135.368
2i	20231025	122.903
2i	20231025	151.078
2i	20231025	94.5663
2i	20231025	140.959
2i	20231025	131.741
2i	20231025	134.035
2i	20231025	129.394
2i	20231025	124.23
2i	20231025	135.041
2i	20231025	139.587
2i	20231025	140.96
2i	20231025	120.282
2i	20231025	145.352
2i	20231025	119.111
2i	20231025	143.142
2i	20231025	121.196
2i	20231025	136.529
N2B27_from_2i	20231025	106.279
N2B27_from_2i	20231025	94.4274
N2B27_from_2i	20231025	105.482
N2B27_from_2i	20231025	112.328
N2B27_from_2i	20231025	107.903
N2B27_from_2i	20231025	106.095
N2B27_from_2i	20231025	106.054
N2B27_from_2i	20231025	133.902
N2B27_from_2i	20231025	123.168
N2B27_from_2i	20231025	113.258
N2B27_from_2i	20231025	96.4932
N2B27_from_2i	20231025	125.947
N2B27_from_2i	20231025	105.677
N2B27_from_2i	20231025	110.812
N2B27_from_2i	20231025	122.079
N2B27_from_2i	20231025	124.818
N2B27_from_2i	20231025	115.288
N2B27_from_2i	20231025	120.672
N2B27_from_2i	20231025	118.339
N2B27_from_2i	20231025	108.362
N2B27_from_2i	20231025	114.662
N2B27_from_2i	20231025	102.241
N2B27_from_2i	20231025	114.353
N2B27_from_2i	20231025	122.262

## Sheet: Figure 5e
Spindle_Volume_um3	Cell_ID	Cell_Volume_um3	Date	Medium
638.672	20220721_R1E309_2i+LIF_Hoechst_48hrs_016-1	3293.36	20220721	2i+LIF
586.922	20220927_R1E309_Full+LIF_SiRDNA_48hrs_002-1	3317.7	20220927	FBS+LIF
583.641	20220927_R1E309_Full+LIF_SiRDNA_48hrs_017-2	2953.86	20220927	FBS+LIF
550.172	20220927_R1E309_Full+LIF_SiRDNA_48hrs_020-1	2348.68	20220927	FBS+LIF
533.062	20221124_R1E309_Full+LIF_SiRDNA_48hrs_019-1	3589.33	20221124	FBS+LIF
519.266	20221124_R1E309_N2B27from2i_SiRDNA_48hrs_011-4	3720.01	20221124	N2B27from2i
497.656	20220927_R1E309_Full+LIF_SiRDNA_48hrs_025-1	2772.46	20220927	FBS+LIF
493.219	20221124_R1E309_Full+LIF_SiRDNA_48hrs_010-1	3427.58	20221124	FBS+LIF
491.641	20220721_R1E309_FBS+LIF_Hoechst_48hrs_018-2	3764.01	20220721	FBS+LIF
488.859	20220624_R1E309_FBS+LIF_Hoechst_48hrs_012-1	3287.56	20220624	FBS+LIF
484.312	20220721_R1E309_FBS+LIF_Hoechst_48hrs_028-1	3062.07	20220721	FBS+LIF
482.734	20220721_R1E309_FBS+LIF_Hoechst_48hrs_008-1	3063.44	20220721	FBS+LIF
480.391	20221124_R1E309_Full+LIF_SiRDNA_48hrs_008-1	3472.01	20221124	FBS+LIF
476.719	20221124_R1E309_Full+LIF_SiRDNA_48hrs_028-2	2974.04	20221124	FBS+LIF
471.266	20220927_R1E309_Full+LIF_SiRDNA_48hrs_015-2	2675.25	20220927	FBS+LIF
468.844	20220721_R1E309_FBS+LIF_Hoechst_48hrs_020-1	3125.71	20220721	FBS+LIF
466.312	20220927_R1E309_Full+LIF_SiRDNA_48hrs_024-2	2051.24	20220927	FBS+LIF
459.672	20221124_R1E309_Full+LIF_SiRDNA_48hrs_015-2	2454.24	20221124	FBS+LIF
458.219	20221124_R1E309_N2B27from2i_SiRDNA_48hrs_030-1	3837.36	20221124	N2B27from2i
457.953	20221124_R1E309_Full+LIF_SiRDNA_48hrs_026-1	2755.57	20221124	FBS+LIF
454.734	20221124_R1E309_Full+LIF_SiRDNA_48hrs_026-2	3122.09	20221124	FBS+LIF
453.297	20220721_R1E309_2i+LIF_Hoechst_48hrs_012-1	2871	20220721	2i+LIF
449.547	20221124_R1E309_Full+LIF_SiRDNA_48hrs_014-1	3416.2	20221124	FBS+LIF
447.172	20221124_R1E309_Full+LIF_SiRDNA_48hrs_024-1	2769.18	20221124	FBS+LIF
446.734	20220721_R1E309_2i+LIF_Hoechst_48hrs_034-1	3023.35	20220721	2i+LIF
445.375	20220624_R1E309_FBS+LIF_Hoechst_48hrs_023-2	3217.11	20220624	FBS+LIF
444.422	20220927_R1E309_Full+LIF_SiRDNA_48hrs_014-1	2845.93	20220927	FBS+LIF
440.609	20220721_R1E309_2i+LIF_Hoechst_48hrs_001-1	3487.85	20220721	2i+LIF
437.609	20220927_R1E309_Full+LIF_SiRDNA_48hrs_012-1	2615.61	20220927	FBS+LIF
436.953	20220721_R1E309_2i+LIF_Hoechst_48hrs_008-1	2583.02	20220721	2i+LIF
432.875	20221124_R1E309_Full+LIF_SiRDNA_48hrs_015-1	2452.68	20221124	FBS+LIF
432.516	20220927_R1E309_Full+LIF_SiRDNA_48hrs_005-1	3239.29	20220927	FBS+LIF
432.078	20221124_R1E309_N2B27from2i_SiRDNA_48hrs_041-2	3292.75	20221124	N2B27from2i
431.203	20220927_R1E309_Full+LIF_SiRDNA_48hrs_017-1	3004.53	20220927	FBS+LIF
428.125	20220927_R1E309_N2B27fromFBS_SiRDNA_48hrs_023-1	2755.15	20220927	N2B27fromFBS
426.5	20220721_R1E309_2i+LIF_Hoechst_48hrs_017-1	2402.24	20220721	2i+LIF
425.906	20220927_R1E309_Full+LIF_SiRDNA_48hrs_008-1	2754.31	20220927	FBS+LIF
425.797	20221124_R1E309_Full+LIF_SiRDNA_48hrs_005-1	3031.78	20221124	FBS+LIF
425.047	20221124_R1E309_Full+LIF_SiRDNA_48hrs_016-1	2746.82	20221124	FBS+LIF
425.047	20221124_R1E309_Full+LIF_SiRDNA_48hrs_023-1	3262.84	20221124	FBS+LIF
421.453	20220721_R1E309_2i+LIF_Hoechst_48hrs_039-1	2842.1	20220721	2i+LIF
420.641	20221124_R1E309_Full+LIF_SiRDNA_48hrs_003-1	3617.99	20221124	FBS+LIF
417.562	20220721_R1E309_FBS+LIF_Hoechst_48hrs_026-1	2618.92	20220721	FBS+LIF
415.203	20220624_R1E309_FBS+LIF_Hoechst_48hrs_013-2	2556.64	20220624	FBS+LIF
414.969	20221124_R1E309_N2B27from2i_SiRDNA_48hrs_001-2	3386.39	20221124	N2B27from2i
411.875	20221124_R1E309_Full+LIF_SiRDNA_48hrs_025-2	3118.54	20221124	FBS+LIF
411.609	20221124_R1E309_N2B27from2i_SiRDNA_48hrs_015-3	3373.53	20221124	N2B27from2i
410.859	20220927_R1E309_Full+LIF_SiRDNA_48hrs_028-3	3005.81	20220927	FBS+LIF
410	20220721_R1E309_2i+LIF_Hoechst_48hrs_040-1	2529.25	20220721	2i+LIF
409.969	20221124_R1E309_Full+LIF_SiRDNA_48hrs_029-1	2657.4	20221124	FBS+LIF
409.688	20220927_R1E309_Full+LIF_SiRDNA_48hrs_016-1	2746.8	20220927	FBS+LIF
409.469	20220721_R1E309_2i+LIF_Hoechst_48hrs_006-2	2865.38	20220721	2i+LIF
409.031	20220721_R1E309_FBS+LIF_Hoechst_48hrs_004-1	2795.3	20220721	FBS+LIF
407.875	20220927_R1E309_Full+LIF_SiRDNA_48hrs_023-1	2912.83	20220927	FBS+LIF
407.625	20220624_R1E309_FBS+LIF_Hoechst_48hrs_007-1	2688.11	20220624	FBS+LIF
407.562	20220721_R1E309_2i+LIF_Hoechst_48hrs_027-1	2973.92	20220721	2i+LIF
407.516	20221124_R1E309_Full+LIF_SiRDNA_48hrs_029-2	2968.17	20221124	FBS+LIF
405.109	20221124_R1E309_Full+LIF_SiRDNA_48hrs_028-1	3028.99	20221124	FBS+LIF
403.375	20220721_R1E309_2i+LIF_Hoechst_48hrs_011-1	2444.66	20220721	2i+LIF
402.672	20220517_R1E309_2i+LIF_Hoechst_48hrs_017-2	2565.26	20220517	2i+LIF
402.625	20221124_R1E309_Full+LIF_SiRDNA_48hrs_020-1	2607.14	20221124	FBS+LIF
401.375	20221124_R1E309_N2B27from2i_SiRDNA_48hrs_011-3	3634.64	20221124	N2B27from2i
401.297	20220927_R1E309_Full+LIF_SiRDNA_48hrs_027-1	3063.67	20220927	FBS+LIF
401.266	20220927_R1E309_Full+LIF_SiRDNA_48hrs_022-1	3159.49	20220927	FBS+LIF
400.719	20221124_R1E309_Full+LIF_SiRDNA_48hrs_002-2	2550.66	20221124	FBS+LIF
400.062	20221124_R1E309_Full+LIF_SiRDNA_48hrs_018-1	2470.7	20221124	FBS+LIF
398.688	20220927_R1E309_Full+LIF_SiRDNA_48hrs_024-1	2147.58	20220927	FBS+LIF
398.281	20221124_R1E309_N2B27from2i_SiRDNA_48hrs_014-2	3211.49	20221124	N2B27from2i
398.094	20221124_R1E309_Full+LIF_SiRDNA_48hrs_026-3	3033.79	20221124	FBS+LIF
398.031	20220927_R1E309_Full+LIF_SiRDNA_48hrs_006-1	2747.54	20220927	FBS+LIF
396.734	20220517_R1E309_2i+LIF_Hoechst_48hrs_027-1	2178.05	20220517	2i+LIF
396	20221124_R1E309_Full+LIF_SiRDNA_48hrs_013-1	2209.11	20221124	FBS+LIF
395.688	20220927_R1E309_2i+LIF_SiRDNA_48hrs_027-3	2127.97	20220927	2i+LIF
395.25	20220721_R1E309_FBS+LIF_Hoechst_48hrs_019-1	3036.62	20220721	FBS+LIF
394.609	20220927_R1E309_2i+LIF_SiRDNA_48hrs_029-1	2184.55	20220927	2i+LIF
394.344	20220927_R1E309_N2B27from2i_SiRDNA_48hrs_019-1	2563.65	20220927	N2B27from2i
394.312	20220927_R1E309_N2B27from2i_SiRDNA_48hrs_020-2	3406.93	20220927	N2B27from2i
394	20220721_R1E309_2i+LIF_Hoechst_48hrs_015-1	2637.32	20220721	2i+LIF
392.75	20220624_R1E309_FBS+LIF_Hoechst_48hrs_006-1	3076.61	20220624	FBS+LIF
392.219	20220927_R1E309_Full+LIF_SiRDNA_48hrs_027-3	2912.23	20220927	FBS+LIF
390.078	20221124_R1E309_Full+LIF_SiRDNA_48hrs_021-1	2565.58	20221124	FBS+LIF
390.047	20221124_R1E309_N2B27from2i_SiRDNA_48hrs_056-1	3214.27	20221124	N2B27from2i
388.922	20220721_R1E309_FBS+LIF_Hoechst_48hrs_030-1	2397.51	20220721	FBS+LIF
388.859	20220927_R1E309_2i+LIF_SiRDNA_48hrs_010-1	2433.15	20220927	2i+LIF
387.875	20221124_R1E309_Full+LIF_SiRDNA_48hrs_016-2	2478.94	20221124	FBS+LIF
387.766	20220721_R1E309_2i+LIF_Hoechst_48hrs_023-1	1985.19	20220721	2i+LIF
387.25	20221124_R1E309_Full+LIF_SiRDNA_48hrs_006-1	2925.35	20221124	FBS+LIF
386.562	20220927_R1E309_N2B27fromFBS_SiRDNA_48hrs_003-2	2172.76	20220927	N2B27fromFBS
386.328	20220927_R1E309_Full+LIF_SiRDNA_48hrs_026-1	2166.26	20220927	FBS+LIF
385.062	20220927_R1E309_Full+LIF_SiRDNA_48hrs_015-1	2558.1	20220927	FBS+LIF
383.703	20221124_R1E309_Full+LIF_SiRDNA_48hrs_011-1	3029.43	20221124	FBS+LIF
383.453	20221124_R1E309_Full+LIF_SiRDNA_48hrs_022-1	3571.07	20221124	FBS+LIF
383.375	20220927_R1E309_2i+LIF_SiRDNA_48hrs_015-1	2470.85	20220927	2i+LIF
382.812	20220721_R1E309_2i+LIF_Hoechst_48hrs_005-1	2212.57	20220721	2i+LIF
381.828	20221124_R1E309_Full+LIF_SiRDNA_48hrs_027-1	2684.74	20221124	FBS+LIF
381.766	20220721_R1E309_FBS+LIF_Hoechst_48hrs_025-1	2532.8	20220721	FBS+LIF
381.375	20220721_R1E309_2i+LIF_Hoechst_48hrs_014-2	2516.36	20220721	2i+LIF
378.234	20221124_R1E309_N2B27from2i_SiRDNA_48hrs_029-1	3351.41	20221124	N2B27from2i
378	20220517_R1E309_2i+LIF_Hoechst_48hrs_019-1	2162.69	20220517	2i+LIF
376.516	20221124_R1E309_N2B27from2i_SiRDNA_48hrs_017-2	2862.97	20221124	N2B27from2i
376.297	20221124_R1E309_N2B27from2i_SiRDNA_48hrs_012-2	3465.75	20221124	N2B27from2i
375.062	20220721_R1E309_2i+LIF_Hoechst_48hrs_022-1	2492.16	20220721	2i+LIF
374.891	20220721_R1E309_FBS+LIF_Hoechst_48hrs_006-1	2688.89	20220721	FBS+LIF
374.5	20220927_R1E309_Full+LIF_SiRDNA_48hrs_013-1	2606.12	20220927	FBS+LIF
373.781	20220927_R1E309_N2B27fromFBS_SiRDNA_48hrs_018-1	1992.23	20220927	N2B27fromFBS
373.578	20220927_R1E309_Full+LIF_SiRDNA_48hrs_004-1	2783.74	20220927	FBS+LIF
373.453	20221124_R1E309_Full+LIF_SiRDNA_48hrs_002-1	2953.41	20221124	FBS+LIF
373.156	20220517_R1E309_FBS+LIF_Hoechst_48hrs_028-1	2409.6	20220517	FBS+LIF
372.375	20220721_R1E309_2i+LIF_Hoechst_48hrs_019-1	2725.34	20220721	2i+LIF
372.109	20220624_R1E309_2i+LIF_Hoechst_48hrs_039-1	2613.53	20220624	2i+LIF
371.906	20221124_R1E309_N2B27from2i_SiRDNA_48hrs_043-1	3562.12	20221124	N2B27from2i
371.609	20220624_R1E309_FBS+LIF_Hoechst_48hrs_010-1	2811.02	20220624	FBS+LIF
371.422	20220927_R1E309_N2B27from2i_SiRDNA_48hrs_029-1	3240.62	20220927	N2B27from2i
371.328	20221124_R1E309_N2B27from2i_SiRDNA_48hrs_011-1	3633.76	20221124	N2B27from2i
370.234	20221124_R1E309_N2B27from2i_SiRDNA_48hrs_051-2	3284.8	20221124	N2B27from2i
368.5	20220517_R1E309_FBS+LIF_Hoechst_48hrs_026-1	2804.49	20220517	FBS+LIF
368.234	20220721_R1E309_2i+LIF_Hoechst_48hrs_007-1	2764.01	20220721	2i+LIF
368.203	20221124_R1E309_Full+LIF_SiRDNA_48hrs_024-2	2829.59	20221124	FBS+LIF
368.078	20221124_R1E309_N2B27from2i_SiRDNA_48hrs_023-2	2369.76	20221124	N2B27from2i
367.328	20220624_R1E309_FBS+LIF_Hoechst_48hrs_009-1	2809.66	20220624	FBS+LIF
367.25	20220927_R1E309_2i+LIF_SiRDNA_48hrs_006-1	2818.42	20220927	2i+LIF
366.859	20220721_R1E309_FBS+LIF_Hoechst_48hrs_001-2	2234.37	20220721	FBS+LIF
366.5	20220624_R1E309_FBS+LIF_Hoechst_48hrs_011-2	2885.77	20220624	FBS+LIF
365.812	20220927_R1E309_2i+LIF_SiRDNA_48hrs_011-1	2212.19	20220927	2i+LIF
365.219	20221124_R1E309_N2B27from2i_SiRDNA_48hrs_039-2	3289.82	20221124	N2B27from2i
364.828	20220624_R1E309_FBS+LIF_Hoechst_48hrs_026-2	2510.3	20220624	FBS+LIF
364.797	20220927_R1E309_2i+LIF_SiRDNA_48hrs_022-3	2687.07	20220927	2i+LIF
364.594	20220927_R1E309_2i+LIF_SiRDNA_48hrs_019-1	1813.35	20220927	2i+LIF
364.422	20221124_R1E309_N2B27from2i_SiRDNA_48hrs_053-1	3480.39	20221124	N2B27from2i
364.312	20220927_R1E309_N2B27fromFBS_SiRDNA_48hrs_015-1	2618.81	20220927	N2B27fromFBS
364.047	20220517_R1E309_FBS+LIF_Hoechst_48hrs_002-1	2838.96	20220517	FBS+LIF
364	20220517_R1E309_2i+LIF_Hoechst_48hrs_025-1	2292.11	20220517	2i+LIF
363.766	20220927_R1E309_N2B27fromFBS_SiRDNA_48hrs_029-4	2495.34	20220927	N2B27fromFBS
363.469	20220927_R1E309_N2B27from2i_SiRDNA_48hrs_012-1	2816.21	20220927	N2B27from2i
363.266	20220721_R1E309_2i+LIF_Hoechst_48hrs_010-1	2235.84	20220721	2i+LIF
363.156	20220721_R1E309_FBS+LIF_Hoechst_48hrs_015-2	2522.53	20220721	FBS+LIF
362.266	20221124_R1E309_Full+LIF_SiRDNA_48hrs_004-1	2722.49	20221124	FBS+LIF
361.281	20220927_R1E309_Full+LIF_SiRDNA_48hrs_018-1	2568.25	20220927	FBS+LIF
360.906	20220927_R1E309_Full+LIF_SiRDNA_48hrs_021-1	2978.66	20220927	FBS+LIF
360.719	20221124_R1E309_N2B27from2i_SiRDNA_48hrs_025-1	3271.31	20221124	N2B27from2i
360.531	20220624_R1E309_FBS+LIF_Hoechst_48hrs_026-1	2518.62	20220624	FBS+LIF
360.125	20221124_R1E309_N2B27from2i_SiRDNA_48hrs_044-1	2640.75	20221124	N2B27from2i
359.859	20221124_R1E309_2i+LIF_SiRDNA_48hrs_006-1	2645.42	20221124	2i+LIF
359.703	20220721_R1E309_2i+LIF_Hoechst_48hrs_033-1	2444.59	20220721	2i+LIF
359.156	20220517_R1E309_2i+LIF_Hoechst_48hrs_013-1	2401.37	20220517	2i+LIF
359.078	20220721_R1E309_N2B27RA_Hoechst_48hrs_035-2	2174.11	20220721	N2B27fromFBS
358.969	20221124_R1E309_2i+LIF_SiRDNA_48hrs_009-2	2410.26	20221124	2i+LIF
358.922	20220517_R1E309_FBS+LIF_Hoechst_48hrs_013-1	2712.4	20220517	FBS+LIF
358.75	20220927_R1E309_N2B27from2i_SiRDNA_48hrs_030-2	2571.25	20220927	N2B27from2i
358.672	20221124_R1E309_N2B27from2i_SiRDNA_48hrs_025-3	3264.91	20221124	N2B27from2i
357.547	20221124_R1E309_N2B27from2i_SiRDNA_48hrs_012-1	3908.51	20221124	N2B27from2i
357.328	20220721_R1E309_N2B27RA_Hoechst_48hrs_024-1	2750.25	20220721	N2B27fromFBS
357.203	20220927_R1E309_2i+LIF_SiRDNA_48hrs_032-2	2356.75	20220927	2i+LIF
356.672	20220927_R1E309_N2B27fromFBS_SiRDNA_48hrs_011-1	1897.6	20220927	N2B27fromFBS
356.656	20220721_R1E309_2i+LIF_Hoechst_48hrs_021-2	2199.57	20220721	2i+LIF
355.984	20220927_R1E309_Full+LIF_SiRDNA_48hrs_018-2	2384.08	20220927	FBS+LIF
355.875	20221124_R1E309_N2B27from2i_SiRDNA_48hrs_001-1	3752.75	20221124	N2B27from2i
355.109	20221124_R1E309_N2B27fromFBS_SiRDNA_48hrs_010-1	3078.8	20221124	N2B27fromFBS
354.594	20221124_R1E309_N2B27fromFBS_SiRDNA_48hrs_030-2	3587.27	20221124	N2B27fromFBS
354.391	20220927_R1E309_Full+LIF_SiRDNA_48hrs_003-1	2799.79	20220927	FBS+LIF
354.172	20220927_R1E309_Full+LIF_SiRDNA_48hrs_019-2	3197.31	20220927	FBS+LIF
353.453	20220624_R1E309_FBS+LIF_Hoechst_48hrs_012-2	2839.14	20220624	FBS+LIF
353.219	20220927_R1E309_N2B27fromFBS_SiRDNA_48hrs_009-2	2060.18	20220927	N2B27fromFBS
352.328	20220927_R1E309_Full+LIF_SiRDNA_48hrs_019-1	2785.38	20220927	FBS+LIF
352.094	20220721_R1E309_2i+LIF_Hoechst_48hrs_028-1	2339.91	20220721	2i+LIF
351.938	20220624_R1E309_FBS+LIF_Hoechst_48hrs_023-1	2376.94	20220624	FBS+LIF
351.828	20220517_R1E309_FBS+LIF_Hoechst_48hrs_024-2	3206.89	20220517	FBS+LIF
351.531	20220927_R1E309_N2B27fromFBS_SiRDNA_48hrs_029-1	2666.05	20220927	N2B27fromFBS
351	20220927_R1E309_2i+LIF_SiRDNA_48hrs_025-1	2017.3	20220927	2i+LIF
350.156	20220721_R1E309_FBS+LIF_Hoechst_48hrs_017-1	2687.8	20220721	FBS+LIF
350.016	20220517_R1E309_2i+LIF_Hoechst_48hrs_037-1	2677.11	20220517	2i+LIF
349.969	20220927_R1E309_N2B27from2i_SiRDNA_48hrs_002-1	3114.69	20220927	N2B27from2i
349.344	20221124_R1E309_N2B27from2i_SiRDNA_48hrs_048-2	3665.94	20221124	N2B27from2i
348.625	20220927_R1E309_2i+LIF_SiRDNA_48hrs_017-1	2041.8	20220927	2i+LIF
348.266	20220927_R1E309_Full+LIF_SiRDNA_48hrs_028-1	2873.32	20220927	FBS+LIF
347.641	20220927_R1E309_N2B27from2i_SiRDNA_48hrs_005-1	3176.77	20220927	N2B27from2i
347.609	20220517_R1E309_2i+LIF_Hoechst_48hrs_041-3	2616.12	20220517	2i+LIF
347.484	20220517_R1E309_2i+LIF_Hoechst_48hrs_028-3	2008.34	20220517	2i+LIF
347.438	20220624_R1E309_2i+LIF_Hoechst_48hrs_031-1	2006.02	20220624	2i+LIF
346.391	20220517_R1E309_FBS+LIF_Hoechst_48hrs_022-1	2916.29	20220517	FBS+LIF
346.266	20221124_R1E309_Full+LIF_SiRDNA_48hrs_015-3	2852.89	20221124	FBS+LIF
346.25	20220927_R1E309_N2B27from2i_SiRDNA_48hrs_016-1	2345.96	20220927	N2B27from2i
346.203	20220721_R1E309_FBS+LIF_Hoechst_48hrs_013-1	2291.86	20220721	FBS+LIF
346.188	20221124_R1E309_2i+LIF_SiRDNA_48hrs_008-1	2532.65	20221124	2i+LIF
344.734	20220624_R1E309_FBS+LIF_Hoechst_48hrs_005-2	2373.12	20220624	FBS+LIF
344.562	20220624_R1E309_FBS+LIF_Hoechst_48hrs_014-1	3281.66	20220624	FBS+LIF
344.469	20221124_R1E309_Full+LIF_SiRDNA_48hrs_010-2	2603.53	20221124	FBS+LIF
344.359	20220624_R1E309_2i+LIF_Hoechst_48hrs_015-2	2073.92	20220624	2i+LIF
344.25	20221124_R1E309_N2B27from2i_SiRDNA_48hrs_040-2	3283.86	20221124	N2B27from2i
343.984	20220721_R1E309_2i+LIF_Hoechst_48hrs_031-1	1995.83	20220721	2i+LIF
343.531	20221124_R1E309_N2B27from2i_SiRDNA_48hrs_031-2	3084.8	20221124	N2B27from2i
342.406	20220721_R1E309_FBS+LIF_Hoechst_48hrs_003-1	2476.46	20220721	FBS+LIF
342.203	20221124_R1E309_N2B27from2i_SiRDNA_48hrs_029-3	3181.93	20221124	N2B27from2i
342.141	20221124_R1E309_N2B27from2i_SiRDNA_48hrs_029-2	3156.13	20221124	N2B27from2i
342.125	20220721_R1E309_2i+LIF_Hoechst_48hrs_014-1	2450.29	20220721	2i+LIF
342.078	20220927_R1E309_2i+LIF_SiRDNA_48hrs_014-1	2193.96	20220927	2i+LIF
342.031	20221124_R1E309_N2B27from2i_SiRDNA_48hrs_055-1	3113.7	20221124	N2B27from2i
341.953	20221124_R1E309_N2B27fromFBS_SiRDNA_48hrs_013-1	2397.23	20221124	N2B27fromFBS
341.688	20220517_R1E309_2i+LIF_Hoechst_48hrs_026-1	2391.77	20220517	2i+LIF
341.469	20220517_R1E309_2i+LIF_Hoechst_48hrs_009-1	2046.28	20220517	2i+LIF
341.422	20220624_R1E309_FBS+LIF_Hoechst_48hrs_002-2	2386.03	20220624	FBS+LIF
341.25	20220721_R1E309_FBS+LIF_Hoechst_48hrs_023-1	2454.39	20220721	FBS+LIF
341.062	20220721_R1E309_2i+LIF_Hoechst_48hrs_032-1	2520.75	20220721	2i+LIF
340.906	20220624_R1E309_FBS+LIF_Hoechst_48hrs_027-1	2550.22	20220624	FBS+LIF
339.797	20221124_R1E309_N2B27from2i_SiRDNA_48hrs_019-2	3268.05	20221124	N2B27from2i
339.625	20221124_R1E309_Full+LIF_SiRDNA_48hrs_003-2	2588.8	20221124	FBS+LIF
339.609	20221124_R1E309_N2B27fromFBS_SiRDNA_48hrs_015-1	2549.01	20221124	N2B27fromFBS
339.578	20221124_R1E309_2i+LIF_SiRDNA_48hrs_021-1	2814.14	20221124	2i+LIF
339.422	20221124_R1E309_N2B27fromFBS_SiRDNA_48hrs_012-1	2441.79	20221124	N2B27fromFBS
339.375	20220624_R1E309_FBS+LIF_Hoechst_48hrs_015-2	2570.91	20220624	FBS+LIF
339.297	20220721_R1E309_2i+LIF_Hoechst_48hrs_022-2	2368.7	20220721	2i+LIF
339.141	20220517_R1E309_2i+LIF_Hoechst_48hrs_032-1	2295.92	20220517	2i+LIF
338.641	20220517_R1E309_2i+LIF_Hoechst_48hrs_019-2	1968.38	20220517	2i+LIF
338.469	20221124_R1E309_2i+LIF_SiRDNA_48hrs_020-1	2071.23	20221124	2i+LIF
337.984	20220624_R1E309_2i+LIF_Hoechst_48hrs_027-1	2063.98	20220624	2i+LIF
337.391	20220927_R1E309_2i+LIF_SiRDNA_48hrs_004-1	2355.88	20220927	2i+LIF
337.266	20220721_R1E309_FBS+LIF_Hoechst_48hrs_015-1	2586.93	20220721	FBS+LIF
336.812	20221124_R1E309_N2B27from2i_SiRDNA_48hrs_020-1	3926.47	20221124	N2B27from2i
336.75	20220721_R1E309_FBS+LIF_Hoechst_48hrs_007-1	2582.28	20220721	FBS+LIF
336.688	20220721_R1E309_FBS+LIF_Hoechst_48hrs_021-1	2732	20220721	FBS+LIF
335.531	20220927_R1E309_2i+LIF_SiRDNA_48hrs_014-2	1644.68	20220927	2i+LIF
335.047	20221124_R1E309_2i+LIF_SiRDNA_48hrs_010-1	2444.76	20221124	2i+LIF
334.812	20221124_R1E309_N2B27from2i_SiRDNA_48hrs_035-3	3313.75	20221124	N2B27from2i
334.125	20220927_R1E309_Full+LIF_SiRDNA_48hrs_001-1	2949.53	20220927	FBS+LIF
334.031	20220624_R1E309_FBS+LIF_Hoechst_48hrs_019-1	2747.41	20220624	FBS+LIF
333.906	20220624_R1E309_2i+LIF_Hoechst_48hrs_017-1	2143.11	20220624	2i+LIF
333.453	20220927_R1E309_2i+LIF_SiRDNA_48hrs_009-1	2795.06	20220927	2i+LIF
333.391	20220517_R1E309_2i+LIF_Hoechst_48hrs_040-2	2613.26	20220517	2i+LIF
332.641	20220624_R1E309_2i+LIF_Hoechst_48hrs_025-1	1987.44	20220624	2i+LIF
332.312	20220927_R1E309_2i+LIF_SiRDNA_48hrs_001-2	1938.85	20220927	2i+LIF
332.156	20220721_R1E309_N2B27RA_Hoechst_48hrs_025-1	2289.62	20220721	N2B27fromFBS
331.984	20220517_R1E309_2i+LIF_Hoechst_48hrs_039-1	2460.57	20220517	2i+LIF
331.781	20221124_R1E309_Full+LIF_SiRDNA_48hrs_022-2	3090.33	20221124	FBS+LIF
331.562	20221124_R1E309_N2B27from2i_SiRDNA_48hrs_042-4	3207.47	20221124	N2B27from2i
330.891	20220721_R1E309_N2B27RA_Hoechst_48hrs_023-2	2671.64	20220721	N2B27fromFBS
330.781	20220517_R1E309_2i+LIF_Hoechst_48hrs_020-1	2131.18	20220517	2i+LIF
330.672	20220517_R1E309_2i+LIF_Hoechst_48hrs_031-1	2359.73	20220517	2i+LIF
330.625	20220721_R1E309_FBS+LIF_Hoechst_48hrs_011-1	2663.14	20220721	FBS+LIF
330.5	20220927_R1E309_2i+LIF_SiRDNA_48hrs_005-1	2171.15	20220927	2i+LIF
330.078	20221124_R1E309_N2B27from2i_SiRDNA_48hrs_040-3	3186.72	20221124	N2B27from2i
329.656	20221124_R1E309_N2B27from2i_SiRDNA_48hrs_032-1	2791.55	20221124	N2B27from2i
329.422	20220721_R1E309_2i+LIF_Hoechst_48hrs_002-1	2518.68	20220721	2i+LIF
329.328	20221124_R1E309_2i+LIF_SiRDNA_48hrs_019-1	2975.45	20221124	2i+LIF
329.312	20220721_R1E309_FBS+LIF_Hoechst_48hrs_024-1	3255.01	20220721	FBS+LIF
329.297	20220721_R1E309_N2B27RA_Hoechst_48hrs_035-1	2787.91	20220721	N2B27fromFBS
329.234	20220517_R1E309_2i+LIF_Hoechst_48hrs_013-4	2250.84	20220517	2i+LIF
328.672	20220721_R1E309_FBS+LIF_Hoechst_48hrs_038-1	2853.92	20220721	FBS+LIF
328.641	20220927_R1E309_Full+LIF_SiRDNA_48hrs_027-2	2665.76	20220927	FBS+LIF
328.328	20220927_R1E309_Full+LIF_SiRDNA_48hrs_001-2	3155.19	20220927	FBS+LIF
328.25	20220721_R1E309_2i+LIF_Hoechst_48hrs_018-1	2703.49	20220721	2i+LIF
328.188	20220721_R1E309_N2B27RA_Hoechst_48hrs_015-1	2985.39	20220721	N2B27fromFBS
328.047	20221124_R1E309_N2B27from2i_SiRDNA_48hrs_019-3	3171.78	20221124	N2B27from2i
327.797	20221124_R1E309_N2B27from2i_SiRDNA_48hrs_002-1	3225.27	20221124	N2B27from2i
327.656	20220517_R1E309_2i+LIF_Hoechst_48hrs_007-1	2879.58	20220517	2i+LIF
327.312	20220624_R1E309_FBS+LIF_Hoechst_48hrs_014-2	2159.36	20220624	FBS+LIF
326.609	20221124_R1E309_N2B27from2i_SiRDNA_48hrs_027-1	3296.15	20221124	N2B27from2i
325.734	20220721_R1E309_N2B27RA_Hoechst_48hrs_019-1	2511.7	20220721	N2B27fromFBS
325.625	20221124_R1E309_N2B27from2i_SiRDNA_48hrs_028-3	3234.72	20221124	N2B27from2i
324.828	20221124_R1E309_N2B27from2i_SiRDNA_48hrs_058-1	2516.42	20221124	N2B27from2i
324.391	20220624_R1E309_FBS+LIF_Hoechst_48hrs_015-1	2407.41	20220624	FBS+LIF
324.266	20221124_R1E309_2i+LIF_SiRDNA_48hrs_003-2	2812.42	20221124	2i+LIF
323.359	20220721_R1E309_FBS+LIF_Hoechst_48hrs_013-2	2372.57	20220721	FBS+LIF
323.312	20221124_R1E309_N2B27from2i_SiRDNA_48hrs_057-1	3266.73	20221124	N2B27from2i
322.797	20221124_R1E309_2i+LIF_SiRDNA_48hrs_003-1	2482.05	20221124	2i+LIF
322.75	20221124_R1E309_N2B27from2i_SiRDNA_48hrs_013-1	3439.41	20221124	N2B27from2i
322.734	20220624_R1E309_FBS+LIF_Hoechst_48hrs_016-1	3224.28	20220624	FBS+LIF
321.594	20220927_R1E309_N2B27fromFBS_SiRDNA_48hrs_013-1	2528.73	20220927	N2B27fromFBS
321.578	20220517_R1E309_2i+LIF_Hoechst_48hrs_014-1	2354.64	20220517	2i+LIF
321.453	20220624_R1E309_FBS+LIF_Hoechst_48hrs_025-1	2272.55	20220624	FBS+LIF
321.438	20221124_R1E309_Full+LIF_SiRDNA_48hrs_006-2	2877.06	20221124	FBS+LIF
321.297	20221124_R1E309_N2B27from2i_SiRDNA_48hrs_042-3	3363.63	20221124	N2B27from2i
321.234	20221124_R1E309_N2B27from2i_SiRDNA_48hrs_033-1	3213	20221124	N2B27from2i
321.031	20221124_R1E309_N2B27from2i_SiRDNA_48hrs_010-1	3447.46	20221124	N2B27from2i
320.688	20221124_R1E309_Full+LIF_SiRDNA_48hrs_017-2	2607.28	20221124	FBS+LIF
320.062	20221124_R1E309_N2B27from2i_SiRDNA_48hrs_004-2	3273.28	20221124	N2B27from2i
319.766	20221124_R1E309_Full+LIF_SiRDNA_48hrs_009-1	2777.02	20221124	FBS+LIF
319.203	20220721_R1E309_2i+LIF_Hoechst_48hrs_030-1	1686.82	20220721	2i+LIF
318.984	20220927_R1E309_N2B27from2i_SiRDNA_48hrs_031-1	2400.55	20220927	N2B27from2i
318.953	20220927_R1E309_2i+LIF_SiRDNA_48hrs_010-2	2201.97	20220927	2i+LIF
318.891	20220927_R1E309_2i+LIF_SiRDNA_48hrs_021-1	2113.14	20220927	2i+LIF
318.312	20220517_R1E309_FBS+LIF_Hoechst_48hrs_005-1	3400.55	20220517	FBS+LIF
317.781	20220721_R1E309_N2B27RA_Hoechst_48hrs_012-2	2737.34	20220721	N2B27fromFBS
317.719	20220624_R1E309_FBS+LIF_Hoechst_48hrs_022-1	2907.02	20220624	FBS+LIF
317.688	20220721_R1E309_2i+LIF_Hoechst_48hrs_029-2	2162.14	20220721	2i+LIF
317.484	20221124_R1E309_N2B27from2i_SiRDNA_48hrs_042-2	2928.88	20221124	N2B27from2i
317.312	20220721_R1E309_2i+LIF_Hoechst_48hrs_017-2	2488.48	20220721	2i+LIF
316.953	20220927_R1E309_2i+LIF_SiRDNA_48hrs_010-3	2192.49	20220927	2i+LIF
316.891	20220721_R1E309_FBS+LIF_Hoechst_48hrs_021-2	2472.59	20220721	FBS+LIF
316.828	20220927_R1E309_N2B27from2i_SiRDNA_48hrs_004-1	2761.66	20220927	N2B27from2i
316.656	20220927_R1E309_2i+LIF_SiRDNA_48hrs_002-1	2219.53	20220927	2i+LIF
316.641	20221124_R1E309_Full+LIF_SiRDNA_48hrs_030-1	2362.54	20221124	FBS+LIF
315.656	20220721_R1E309_2i+LIF_Hoechst_48hrs_007-2	2126.86	20220721	2i+LIF
315.219	20220721_R1E309_2i+LIF_Hoechst_48hrs_006-1	2552.39	20220721	2i+LIF
314.562	20220927_R1E309_2i+LIF_SiRDNA_48hrs_024-1	2178.8	20220927	2i+LIF
313.922	20221124_R1E309_N2B27fromFBS_SiRDNA_48hrs_009-2	2496.76	20221124	N2B27fromFBS
313.203	20220517_R1E309_FBS+LIF_Hoechst_48hrs_025-2	2219.99	20220517	FBS+LIF
313	20220927_R1E309_Full+LIF_SiRDNA_48hrs_010-1	2502.87	20220927	FBS+LIF
313	20221124_R1E309_N2B27fromFBS_SiRDNA_48hrs_003-1	2316.31	20221124	N2B27fromFBS
312.938	20221124_R1E309_N2B27fromFBS_SiRDNA_48hrs_014-1	2384.62	20221124	N2B27fromFBS
312.703	20220927_R1E309_N2B27fromFBS_SiRDNA_48hrs_014-1	2591.56	20220927	N2B27fromFBS
312.469	20220517_R1E309_FBS+LIF_Hoechst_48hrs_020-1	2323.37	20220517	FBS+LIF
312.391	20221124_R1E309_N2B27fromFBS_SiRDNA_48hrs_011-1	3049.51	20221124	N2B27fromFBS
311.172	20220927_R1E309_N2B27fromFBS_SiRDNA_48hrs_028-1	2362.73	20220927	N2B27fromFBS
310.891	20220927_R1E309_N2B27from2i_SiRDNA_48hrs_021-3	2651.47	20220927	N2B27from2i
310.891	20220927_R1E309_N2B27fromFBS_SiRDNA_48hrs_032-1	3056.99	20220927	N2B27fromFBS
310.734	20220927_R1E309_2i+LIF_SiRDNA_48hrs_022-2	1958.1	20220927	2i+LIF
310.688	20220721_R1E309_FBS+LIF_Hoechst_48hrs_037-1	2520.3	20220721	FBS+LIF
310.547	20220624_R1E309_2i+LIF_Hoechst_48hrs_003-1	1928.3	20220624	2i+LIF
310.156	20220927_R1E309_2i+LIF_SiRDNA_48hrs_030-1	2125.55	20220927	2i+LIF
309.891	20221124_R1E309_N2B27fromFBS_SiRDNA_48hrs_010-2	2113.45	20221124	N2B27fromFBS
309.828	20220927_R1E309_N2B27from2i_SiRDNA_48hrs_010-1	2630.48	20220927	N2B27from2i
309.547	20220624_R1E309_2i+LIF_Hoechst_48hrs_011-1	2388.05	20220624	2i+LIF
308.953	20220517_R1E309_2i+LIF_Hoechst_48hrs_016-1	2450.46	20220517	2i+LIF
308.953	20220721_R1E309_N2B27RA_Hoechst_48hrs_029-1	2398.31	20220721	N2B27fromFBS
308.641	20220927_R1E309_N2B27fromFBS_SiRDNA_48hrs_008-1	2404.36	20220927	N2B27fromFBS
308.234	20221124_R1E309_Full+LIF_SiRDNA_48hrs_012-2	2563.03	20221124	FBS+LIF
308.031	20220721_R1E309_N2B27RA_Hoechst_48hrs_008-1	2152.93	20220721	N2B27fromFBS
307.953	20221124_R1E309_N2B27from2i_SiRDNA_48hrs_010-2	3956.17	20221124	N2B27from2i
307.578	20220721_R1E309_N2B27RA_Hoechst_48hrs_031-1	1479.98	20220721	N2B27fromFBS
307.562	20221124_R1E309_N2B27from2i_SiRDNA_48hrs_057-2	2866.06	20221124	N2B27from2i
307.266	20220927_R1E309_2i+LIF_SiRDNA_48hrs_003-1	2315.26	20220927	2i+LIF
307.25	20220517_R1E309_FBS+LIF_Hoechst_48hrs_001-1	2605.96	20220517	FBS+LIF
306.797	20220721_R1E309_N2B27RA_Hoechst_48hrs_012-3	2739.76	20220721	N2B27fromFBS
306.766	20220927_R1E309_N2B27fromFBS_SiRDNA_48hrs_025-1	2268.16	20220927	N2B27fromFBS
306.656	20220624_R1E309_2i+LIF_Hoechst_48hrs_029-1	1780.48	20220624	2i+LIF
306.094	20221124_R1E309_2i+LIF_SiRDNA_48hrs_005-1	2606.25	20221124	2i+LIF
305.25	20221124_R1E309_Full+LIF_SiRDNA_48hrs_030-2	2202.73	20221124	FBS+LIF
305.141	20220927_R1E309_2i+LIF_SiRDNA_48hrs_020-1	2131.1	20220927	2i+LIF
304.234	20221124_R1E309_N2B27fromFBS_SiRDNA_48hrs_026-3	2525.78	20221124	N2B27fromFBS
303.984	20221124_R1E309_N2B27fromFBS_SiRDNA_48hrs_001-2	3258.46	20221124	N2B27fromFBS
303.969	20220517_R1E309_2i+LIF_Hoechst_48hrs_009-2	1984.44	20220517	2i+LIF
303.5	20221124_R1E309_N2B27from2i_SiRDNA_48hrs_018-1	3416.64	20221124	N2B27from2i
303.094	20220927_R1E309_N2B27from2i_SiRDNA_48hrs_013-1	2233.41	20220927	N2B27from2i
302.812	20220721_R1E309_FBS+LIF_Hoechst_48hrs_014-1	2028.13	20220721	FBS+LIF
302.375	20220927_R1E309_2i+LIF_SiRDNA_48hrs_024-2	2271.58	20220927	2i+LIF
302.234	20220517_R1E309_2i+LIF_Hoechst_48hrs_039-2	2395.29	20220517	2i+LIF
302.172	20220721_R1E309_N2B27RA_Hoechst_48hrs_011-2	2673.75	20220721	N2B27fromFBS
302.109	20221124_R1E309_N2B27from2i_SiRDNA_48hrs_031-1	2488.54	20221124	N2B27from2i
300.688	20220517_R1E309_2i+LIF_Hoechst_48hrs_015-1	1967.94	20220517	2i+LIF
300.641	20220927_R1E309_2i+LIF_SiRDNA_48hrs_028-2	2116.57	20220927	2i+LIF
300.531	20220927_R1E309_N2B27from2i_SiRDNA_48hrs_028-2	2641.55	20220927	N2B27from2i
300.344	20220721_R1E309_FBS+LIF_Hoechst_48hrs_033-2	2870.89	20220721	FBS+LIF
299.109	20220721_R1E309_FBS+LIF_Hoechst_48hrs_020-2	1929.36	20220721	FBS+LIF
299.078	20221124_R1E309_N2B27from2i_SiRDNA_48hrs_011-2	2911.47	20221124	N2B27from2i
298.891	20221124_R1E309_N2B27from2i_SiRDNA_48hrs_042-1	3127.01	20221124	N2B27from2i
298.562	20220517_R1E309_FBS+LIF_Hoechst_48hrs_015-1	2501.02	20220517	FBS+LIF
298.312	20221124_R1E309_2i+LIF_SiRDNA_48hrs_016-1	2210.26	20221124	2i+LIF
298.297	20220624_R1E309_2i+LIF_Hoechst_48hrs_008-1	1831.12	20220624	2i+LIF
298.25	20220927_R1E309_2i+LIF_SiRDNA_48hrs_016-1	1759.71	20220927	2i+LIF
298.219	20221124_R1E309_N2B27from2i_SiRDNA_48hrs_028-1	3485.41	20221124	N2B27from2i
297.984	20220927_R1E309_N2B27fromFBS_SiRDNA_48hrs_005-1	2309.09	20220927	N2B27fromFBS
297.969	20220517_R1E309_2i+LIF_Hoechst_48hrs_004-1	2236.86	20220517	2i+LIF
297.828	20220624_R1E309_2i+LIF_Hoechst_48hrs_019-1	2053.94	20220624	2i+LIF
297.578	20220624_R1E309_2i+LIF_Hoechst_48hrs_010-2	1975.59	20220624	2i+LIF
297.484	20221124_R1E309_2i+LIF_SiRDNA_48hrs_005-2	2661.77	20221124	2i+LIF
297.328	20221124_R1E309_N2B27from2i_SiRDNA_48hrs_045-2	2828.32	20221124	N2B27from2i
297.25	20220721_R1E309_N2B27RA_Hoechst_48hrs_023-1	2890.35	20220721	N2B27fromFBS
296.906	20220927_R1E309_2i+LIF_SiRDNA_48hrs_012-1	2577.05	20220927	2i+LIF
296.703	20221124_R1E309_Full+LIF_SiRDNA_48hrs_018-2	2561.17	20221124	FBS+LIF
296.547	20220927_R1E309_2i+LIF_SiRDNA_48hrs_031-2	2208.28	20220927	2i+LIF
296.359	20220721_R1E309_N2B27RA_Hoechst_48hrs_025-2	2739.61	20220721	N2B27fromFBS
295.891	20221124_R1E309_2i+LIF_SiRDNA_48hrs_007-1	2449.03	20221124	2i+LIF
295.828	20221124_R1E309_N2B27fromFBS_SiRDNA_48hrs_009-1	2647.15	20221124	N2B27fromFBS
295.391	20220517_R1E309_2i+LIF_Hoechst_48hrs_036-1	2089.53	20220517	2i+LIF
295.188	20220517_R1E309_FBS+LIF_Hoechst_48hrs_010-1	2809.53	20220517	FBS+LIF
295.016	20220721_R1E309_N2B27RA_Hoechst_48hrs_016-2	2477.46	20220721	N2B27fromFBS
294.703	20220721_R1E309_FBS+LIF_Hoechst_48hrs_022-1	2413.06	20220721	FBS+LIF
293.719	20221124_R1E309_N2B27fromFBS_SiRDNA_48hrs_027-1	2679.28	20221124	N2B27fromFBS
293.688	20220721_R1E309_2i+LIF_Hoechst_48hrs_028-2	2393.07	20220721	2i+LIF
293.469	20220927_R1E309_N2B27fromFBS_SiRDNA_48hrs_029-3	2056.33	20220927	N2B27fromFBS
293.328	20220517_R1E309_2i+LIF_Hoechst_48hrs_037-2	2137.91	20220517	2i+LIF
293.125	20221124_R1E309_N2B27from2i_SiRDNA_48hrs_046-1	3340.54	20221124	N2B27from2i
292.844	20220624_R1E309_2i+LIF_Hoechst_48hrs_015-1	1808.25	20220624	2i+LIF
292.812	20220721_R1E309_FBS+LIF_Hoechst_48hrs_039-1	2363.63	20220721	FBS+LIF
292.703	20221124_R1E309_2i+LIF_SiRDNA_48hrs_009-1	2454.69	20221124	2i+LIF
292.688	20220927_R1E309_N2B27fromFBS_SiRDNA_48hrs_034-1	2116.23	20220927	N2B27fromFBS
292.641	20221124_R1E309_2i+LIF_SiRDNA_48hrs_023-1	2832.58	20221124	2i+LIF
292.109	20221124_R1E309_2i+LIF_SiRDNA_48hrs_015-1	2671.69	20221124	2i+LIF
291.891	20221124_R1E309_N2B27fromFBS_SiRDNA_48hrs_017-1	1931.06	20221124	N2B27fromFBS
291.812	20221124_R1E309_N2B27from2i_SiRDNA_48hrs_052-1	3389.09	20221124	N2B27from2i
291.766	20220927_R1E309_2i+LIF_SiRDNA_48hrs_007-1	2402.67	20220927	2i+LIF
291.453	20220517_R1E309_FBS+LIF_Hoechst_48hrs_017-3	2152.76	20220517	FBS+LIF
291.438	20220927_R1E309_N2B27from2i_SiRDNA_48hrs_007-1	2750.33	20220927	N2B27from2i
290.672	20220927_R1E309_N2B27fromFBS_SiRDNA_48hrs_010-1	2723.12	20220927	N2B27fromFBS
290.125	20221124_R1E309_2i+LIF_SiRDNA_48hrs_025-1	2553.2	20221124	2i+LIF
290.016	20220927_R1E309_N2B27from2i_SiRDNA_48hrs_022-1	2010.76	20220927	N2B27from2i
289.797	20220517_R1E309_2i+LIF_Hoechst_48hrs_017-1	2017.59	20220517	2i+LIF
289.219	20220927_R1E309_N2B27fromFBS_SiRDNA_48hrs_025-2	2049.74	20220927	N2B27fromFBS
289.203	20221124_R1E309_2i+LIF_SiRDNA_48hrs_013-1	2525.9	20221124	2i+LIF
288.797	20221124_R1E309_N2B27fromFBS_SiRDNA_48hrs_020-2	2523.53	20221124	N2B27fromFBS
288.609	20220721_R1E309_2i+LIF_Hoechst_48hrs_020-1	2365.71	20220721	2i+LIF
288.203	20221124_R1E309_N2B27from2i_SiRDNA_48hrs_045-1	2895.21	20221124	N2B27from2i
287.797	20221124_R1E309_N2B27fromFBS_SiRDNA_48hrs_027-3	2258.02	20221124	N2B27fromFBS
287.312	20220721_R1E309_FBS+LIF_Hoechst_48hrs_029-1	2733.95	20220721	FBS+LIF
287.297	20220927_R1E309_2i+LIF_SiRDNA_48hrs_026-2	1909.42	20220927	2i+LIF
287.25	20220927_R1E309_N2B27fromFBS_SiRDNA_48hrs_006-1	2935.29	20220927	N2B27fromFBS
287.141	20220721_R1E309_2i+LIF_Hoechst_48hrs_037-1	2231.92	20220721	2i+LIF
287.016	20221124_R1E309_N2B27fromFBS_SiRDNA_48hrs_004-1	2448.16	20221124	N2B27fromFBS
286.922	20220624_R1E309_FBS+LIF_Hoechst_48hrs_011-1	2930.17	20220624	FBS+LIF
286.578	20221124_R1E309_N2B27fromFBS_SiRDNA_48hrs_022-1	2449.04	20221124	N2B27fromFBS
286.391	20220624_R1E309_FBS+LIF_Hoechst_48hrs_018-1	2336.45	20220624	FBS+LIF
286.234	20221124_R1E309_N2B27from2i_SiRDNA_48hrs_032-2	3626.37	20221124	N2B27from2i
285.688	20220624_R1E309_2i+LIF_Hoechst_48hrs_022-1	1793.05	20220624	2i+LIF
285.25	20220927_R1E309_2i+LIF_SiRDNA_48hrs_027-2	2046.68	20220927	2i+LIF
285.109	20220517_R1E309_2i+LIF_Hoechst_48hrs_037-3	1980.03	20220517	2i+LIF
285.031	20221124_R1E309_N2B27fromFBS_SiRDNA_48hrs_030-1	2219.13	20221124	N2B27fromFBS
284.875	20220927_R1E309_2i+LIF_SiRDNA_48hrs_026-1	2388	20220927	2i+LIF
284.469	20220927_R1E309_2i+LIF_SiRDNA_48hrs_015-2	2117.08	20220927	2i+LIF
284.062	20221124_R1E309_N2B27from2i_SiRDNA_48hrs_025-2	3328.18	20221124	N2B27from2i
283.812	20220927_R1E309_Full+LIF_SiRDNA_48hrs_009-1	2725.86	20220927	FBS+LIF
283.703	20221124_R1E309_N2B27from2i_SiRDNA_48hrs_016-2	2899.24	20221124	N2B27from2i
283.391	20220927_R1E309_N2B27fromFBS_SiRDNA_48hrs_012-1	2652.68	20220927	N2B27fromFBS
283.312	20221124_R1E309_2i+LIF_SiRDNA_48hrs_026-1	2796.2	20221124	2i+LIF
283.188	20221124_R1E309_N2B27fromFBS_SiRDNA_48hrs_024-1	2744.98	20221124	N2B27fromFBS
282.5	20220721_R1E309_N2B27RA_Hoechst_48hrs_032-1	2259.63	20220721	N2B27fromFBS
282.438	20220624_R1E309_FBS+LIF_Hoechst_48hrs_001-2	2697.69	20220624	FBS+LIF
282.344	20221124_R1E309_2i+LIF_SiRDNA_48hrs_010-2	2493.58	20221124	2i+LIF
282.281	20220927_R1E309_2i+LIF_SiRDNA_48hrs_032-1	2135.04	20220927	2i+LIF
282.172	20221124_R1E309_N2B27fromFBS_SiRDNA_48hrs_018-1	2625.91	20221124	N2B27fromFBS
281.891	20220927_R1E309_2i+LIF_SiRDNA_48hrs_023-1	2101.78	20220927	2i+LIF
281.219	20220517_R1E309_FBS+LIF_Hoechst_48hrs_023-1	2617.02	20220517	FBS+LIF
281.156	20220721_R1E309_N2B27RA_Hoechst_48hrs_030-1	2241.97	20220721	N2B27fromFBS
280.906	20221124_R1E309_N2B27from2i_SiRDNA_48hrs_004-1	2956.59	20221124	N2B27from2i
280.734	20220721_R1E309_N2B27RA_Hoechst_48hrs_037-2	2356.9	20220721	N2B27fromFBS
280.312	20221124_R1E309_N2B27fromFBS_SiRDNA_48hrs_019-1	2254.7	20221124	N2B27fromFBS
279.625	20220517_R1E309_FBS+LIF_Hoechst_48hrs_025-1	2047.98	20220517	FBS+LIF
278.609	20220517_R1E309_2i+LIF_Hoechst_48hrs_029-2	2197.63	20220517	2i+LIF
278.594	20220927_R1E309_2i+LIF_SiRDNA_48hrs_014-3	1553.61	20220927	2i+LIF
278.469	20220624_R1E309_FBS+LIF_Hoechst_48hrs_017-1	2548.23	20220624	FBS+LIF
278.234	20221124_R1E309_2i+LIF_SiRDNA_48hrs_002-1	2276.23	20221124	2i+LIF
278.109	20220624_R1E309_2i+LIF_Hoechst_48hrs_024-1	2087.62	20220624	2i+LIF
278.016	20220721_R1E309_FBS+LIF_Hoechst_48hrs_006-2	2277.51	20220721	FBS+LIF
277.984	20220927_R1E309_2i+LIF_SiRDNA_48hrs_008-3	2144.19	20220927	2i+LIF
277.578	20220927_R1E309_N2B27fromFBS_SiRDNA_48hrs_006-2	2359.85	20220927	N2B27fromFBS
277.516	20220721_R1E309_FBS+LIF_Hoechst_48hrs_036-1	2574.86	20220721	FBS+LIF
277.234	20220624_R1E309_FBS+LIF_Hoechst_48hrs_002-1	2550.25	20220624	FBS+LIF
276.781	20220517_R1E309_2i+LIF_Hoechst_48hrs_005-1	2243.68	20220517	2i+LIF
276.109	20221124_R1E309_N2B27fromFBS_SiRDNA_48hrs_026-1	3060.43	20221124	N2B27fromFBS
275.656	20220721_R1E309_N2B27RA_Hoechst_48hrs_016-1	2749.06	20220721	N2B27fromFBS
275.594	20220721_R1E309_FBS+LIF_Hoechst_48hrs_023-2	2366.9	20220721	FBS+LIF
275.453	20220721_R1E309_2i+LIF_Hoechst_48hrs_013-2	2575.39	20220721	2i+LIF
275.422	20220927_R1E309_N2B27from2i_SiRDNA_48hrs_009-1	2409.69	20220927	N2B27from2i
275.266	20220517_R1E309_FBS+LIF_Hoechst_48hrs_017-2	2277.28	20220517	FBS+LIF
274.938	20220624_R1E309_FBS+LIF_Hoechst_48hrs_001-1	1945.86	20220624	FBS+LIF
274.922	20220517_R1E309_2i+LIF_Hoechst_48hrs_040-1	2273.62	20220517	2i+LIF
274.859	20220624_R1E309_2i+LIF_Hoechst_48hrs_028-1	2374.16	20220624	2i+LIF
274.078	20220517_R1E309_2i+LIF_Hoechst_48hrs_024-1	2536.55	20220517	2i+LIF
274.047	20220624_R1E309_2i+LIF_Hoechst_48hrs_011-2	2063.38	20220624	2i+LIF
273.688	20220721_R1E309_FBS+LIF_Hoechst_48hrs_001-1	2417.09	20220721	FBS+LIF
273.531	20220624_R1E309_2i+LIF_Hoechst_48hrs_019-2	2454.84	20220624	2i+LIF
273.406	20221124_R1E309_Full+LIF_SiRDNA_48hrs_004-2	3290.13	20221124	FBS+LIF
272.312	20221124_R1E309_N2B27fromFBS_SiRDNA_48hrs_032-1	1791.5	20221124	N2B27fromFBS
271.938	20220927_R1E309_2i+LIF_SiRDNA_48hrs_018-2	1769.19	20220927	2i+LIF
271.641	20220721_R1E309_N2B27RA_Hoechst_48hrs_038-3	2634.05	20220721	N2B27fromFBS
271.375	20220721_R1E309_FBS+LIF_Hoechst_48hrs_010-1	2522.74	20220721	FBS+LIF
271.297	20220927_R1E309_N2B27from2i_SiRDNA_48hrs_018-2	2752.14	20220927	N2B27from2i
271.297	20221124_R1E309_N2B27fromFBS_SiRDNA_48hrs_020-3	2543.98	20221124	N2B27fromFBS
270.078	20220927_R1E309_N2B27from2i_SiRDNA_48hrs_015-1	3959.24	20220927	N2B27from2i
269.859	20220721_R1E309_2i+LIF_Hoechst_48hrs_009-1	2087.37	20220721	2i+LIF
269.797	20221124_R1E309_2i+LIF_SiRDNA_48hrs_001-1	2668.97	20221124	2i+LIF
269.719	20220721_R1E309_FBS+LIF_Hoechst_48hrs_005-1	2302.28	20220721	FBS+LIF
269.578	20221124_R1E309_N2B27fromFBS_SiRDNA_48hrs_005-1	2793.33	20221124	N2B27fromFBS
269.469	20220927_R1E309_2i+LIF_SiRDNA_48hrs_018-1	2025.59	20220927	2i+LIF
268.859	20220721_R1E309_N2B27RA_Hoechst_48hrs_031-2	2426.24	20220721	N2B27fromFBS
268.625	20220517_R1E309_2i+LIF_Hoechst_48hrs_030-1	2221.67	20220517	2i+LIF
268.422	20220721_R1E309_N2B27RA_Hoechst_48hrs_013-1	2254.51	20220721	N2B27fromFBS
268.125	20220517_R1E309_2i+LIF_Hoechst_48hrs_035-1	2219.65	20220517	2i+LIF
268.109	20220927_R1E309_2i+LIF_SiRDNA_48hrs_020-2	1682.32	20220927	2i+LIF
267.391	20220517_R1E309_2i+LIF_Hoechst_48hrs_042-1	2651.54	20220517	2i+LIF
267.219	20220517_R1E309_2i+LIF_Hoechst_48hrs_045-2	2062.92	20220517	2i+LIF
266.844	20220927_R1E309_N2B27from2i_SiRDNA_48hrs_035-2	2315.61	20220927	N2B27from2i
266.844	20221124_R1E309_N2B27fromFBS_SiRDNA_48hrs_033-2	2217.06	20221124	N2B27fromFBS
266.578	20220624_R1E309_2i+LIF_Hoechst_48hrs_004-2	1898.45	20220624	2i+LIF
266.469	20221124_R1E309_N2B27fromFBS_SiRDNA_48hrs_011-2	2691.34	20221124	N2B27fromFBS
266.375	20220721_R1E309_N2B27RA_Hoechst_48hrs_014-1	1972.86	20220721	N2B27fromFBS
265.641	20220721_R1E309_2i+LIF_Hoechst_48hrs_035-2	1970.91	20220721	2i+LIF
265.547	20220721_R1E309_FBS+LIF_Hoechst_48hrs_012-2	2652.74	20220721	FBS+LIF
265.453	20220624_R1E309_2i+LIF_Hoechst_48hrs_009-2	2059.27	20220624	2i+LIF
265.047	20220721_R1E309_N2B27RA_Hoechst_48hrs_001-1	2727.17	20220721	N2B27fromFBS
265.016	20220624_R1E309_FBS+LIF_Hoechst_48hrs_027-2	2255.31	20220624	FBS+LIF
264.844	20220721_R1E309_N2B27RA_Hoechst_48hrs_027-1	2203.64	20220721	N2B27fromFBS
264.328	20220721_R1E309_FBS+LIF_Hoechst_48hrs_009-1	2451.98	20220721	FBS+LIF
264.125	20220927_R1E309_2i+LIF_SiRDNA_48hrs_028-1	2168.94	20220927	2i+LIF
263.719	20220624_R1E309_2i+LIF_Hoechst_48hrs_016-2	1830.84	20220624	2i+LIF
263.719	20221124_R1E309_Full+LIF_SiRDNA_48hrs_009-2	2440.88	20221124	FBS+LIF
263.5	20220927_R1E309_2i+LIF_SiRDNA_48hrs_012-2	1723.7	20220927	2i+LIF
262.609	20220721_R1E309_FBS+LIF_Hoechst_48hrs_038-2	2290.71	20220721	FBS+LIF
261.609	20221124_R1E309_2i+LIF_SiRDNA_48hrs_017-1	2226.5	20221124	2i+LIF
261.578	20221124_R1E309_N2B27from2i_SiRDNA_48hrs_024-1	2744.17	20221124	N2B27from2i
261.344	20221124_R1E309_N2B27from2i_SiRDNA_48hrs_039-1	2642.25	20221124	N2B27from2i
261.328	20220721_R1E309_2i+LIF_Hoechst_48hrs_036-1	2055.21	20220721	2i+LIF
261.203	20221124_R1E309_2i+LIF_SiRDNA_48hrs_024-1	2410.48	20221124	2i+LIF
260.844	20220624_R1E309_FBS+LIF_Hoechst_48hrs_004-1	2466.14	20220624	FBS+LIF
259.703	20220624_R1E309_2i+LIF_Hoechst_48hrs_021-1	2026.62	20220624	2i+LIF
259.703	20221124_R1E309_N2B27fromFBS_SiRDNA_48hrs_003-2	2112.22	20221124	N2B27fromFBS
258.984	20220624_R1E309_2i+LIF_Hoechst_48hrs_037-1	2540.19	20220624	2i+LIF
258.453	20221124_R1E309_2i+LIF_SiRDNA_48hrs_014-1	2267.85	20221124	2i+LIF
258.391	20220517_R1E309_2i+LIF_Hoechst_48hrs_018-1	2075.97	20220517	2i+LIF
257.047	20220927_R1E309_N2B27from2i_SiRDNA_48hrs_021-1	2208.11	20220927	N2B27from2i
256.969	20220624_R1E309_2i+LIF_Hoechst_48hrs_002-2	2175.25	20220624	2i+LIF
256.812	20220517_R1E309_2i+LIF_Hoechst_48hrs_044-1	2160.53	20220517	2i+LIF
256.469	20221124_R1E309_N2B27fromFBS_SiRDNA_48hrs_033-1	2239.72	20221124	N2B27fromFBS
256.328	20220927_R1E309_N2B27from2i_SiRDNA_48hrs_026-1	2508.06	20220927	N2B27from2i
256.203	20221124_R1E309_N2B27from2i_SiRDNA_48hrs_035-1	2738.47	20221124	N2B27from2i
255.828	20221124_R1E309_N2B27fromFBS_SiRDNA_48hrs_015-2	2136	20221124	N2B27fromFBS
255.656	20220624_R1E309_2i+LIF_Hoechst_48hrs_002-1	1545.03	20220624	2i+LIF
255.531	20220517_R1E309_2i+LIF_Hoechst_48hrs_042-2	2383.46	20220517	2i+LIF
255.328	20220927_R1E309_N2B27fromFBS_SiRDNA_48hrs_002-1	1878.09	20220927	N2B27fromFBS
254.5	20220927_R1E309_2i+LIF_SiRDNA_48hrs_022-1	1866.7	20220927	2i+LIF
253.281	20220927_R1E309_N2B27fromFBS_SiRDNA_48hrs_003-3	2219.24	20220927	N2B27fromFBS
253.078	20220927_R1E309_2i+LIF_SiRDNA_48hrs_028-3	2267.25	20220927	2i+LIF
252.938	20220517_R1E309_2i+LIF_Hoechst_48hrs_045-1	2282.49	20220517	2i+LIF
252.828	20220517_R1E309_2i+LIF_Hoechst_48hrs_023-1	1841.45	20220517	2i+LIF
252.734	20220721_R1E309_N2B27RA_Hoechst_48hrs_007-2	1933.29	20220721	N2B27fromFBS
252.547	20221124_R1E309_N2B27from2i_SiRDNA_48hrs_041-1	3536.62	20221124	N2B27from2i
252.078	20220517_R1E309_2i+LIF_Hoechst_48hrs_041-1	2003.87	20220517	2i+LIF
251.266	20221124_R1E309_N2B27fromFBS_SiRDNA_48hrs_020-1	2435.38	20221124	N2B27fromFBS
250.859	20221124_R1E309_N2B27fromFBS_SiRDNA_48hrs_030-3	2187.63	20221124	N2B27fromFBS
250.766	20220927_R1E309_N2B27fromFBS_SiRDNA_48hrs_028-2	1856.66	20220927	N2B27fromFBS
249.812	20220624_R1E309_2i+LIF_Hoechst_48hrs_033-1	1623.77	20220624	2i+LIF
248.734	20221124_R1E309_N2B27fromFBS_SiRDNA_48hrs_017-2	1991.01	20221124	N2B27fromFBS
247.906	20221124_R1E309_Full+LIF_SiRDNA_48hrs_017-1	2676.19	20221124	FBS+LIF
247.906	20221124_R1E309_N2B27fromFBS_SiRDNA_48hrs_009-3	2827.17	20221124	N2B27fromFBS
246.891	20220721_R1E309_2i+LIF_Hoechst_48hrs_035-1	1697.04	20220721	2i+LIF
246.812	20220721_R1E309_2i+LIF_Hoechst_48hrs_005-2	2459.61	20220721	2i+LIF
246.719	20220927_R1E309_2i+LIF_SiRDNA_48hrs_027-1	2139.32	20220927	2i+LIF
246.703	20220721_R1E309_FBS+LIF_Hoechst_48hrs_038-3	2684.63	20220721	FBS+LIF
246.5	20221124_R1E309_2i+LIF_SiRDNA_48hrs_004-1	2919.66	20221124	2i+LIF
245.578	20220927_R1E309_N2B27fromFBS_SiRDNA_48hrs_007-1	2105.35	20220927	N2B27fromFBS
245.562	20221124_R1E309_N2B27from2i_SiRDNA_48hrs_050-1	3171.84	20221124	N2B27from2i
245.188	20220721_R1E309_N2B27RA_Hoechst_48hrs_006-1	2312.02	20220721	N2B27fromFBS
244.234	20220927_R1E309_N2B27from2i_SiRDNA_48hrs_025-2	2288.59	20220927	N2B27from2i
244.156	20220721_R1E309_N2B27RA_Hoechst_48hrs_021-1	2598.3	20220721	N2B27fromFBS
243.938	20220517_R1E309_2i+LIF_Hoechst_48hrs_004-2	2187.01	20220517	2i+LIF
243.609	20221124_R1E309_N2B27fromFBS_SiRDNA_48hrs_001-1	2849.95	20221124	N2B27fromFBS
243.391	20221124_R1E309_N2B27from2i_SiRDNA_48hrs_034-1	2282.27	20221124	N2B27from2i
243.375	20220517_R1E309_2i+LIF_Hoechst_48hrs_043-1	2044.15	20220517	2i+LIF
243.312	20220517_R1E309_FBS+LIF_Hoechst_48hrs_021-1	2054.2	20220517	FBS+LIF
243.062	20220721_R1E309_2i+LIF_Hoechst_48hrs_010-2	2439.21	20220721	2i+LIF
242.953	20220517_R1E309_FBS+LIF_Hoechst_48hrs_014-1	2780.88	20220517	FBS+LIF
242.734	20220721_R1E309_FBS+LIF_Hoechst_48hrs_038-4	2197.29	20220721	FBS+LIF
242.062	20221124_R1E309_N2B27from2i_SiRDNA_48hrs_016-1	2888.56	20221124	N2B27from2i
241.938	20220517_R1E309_2i+LIF_Hoechst_48hrs_038-1	1476.65	20220517	2i+LIF
241.891	20221124_R1E309_2i+LIF_SiRDNA_48hrs_022-1	1764.52	20221124	2i+LIF
241.688	20220927_R1E309_2i+LIF_SiRDNA_48hrs_029-2	1708.01	20220927	2i+LIF
241.375	20220624_R1E309_2i+LIF_Hoechst_48hrs_037-2	1512.66	20220624	2i+LIF
241.125	20220517_R1E309_2i+LIF_Hoechst_48hrs_024-2	2129.32	20220517	2i+LIF
240.297	20221124_R1E309_N2B27fromFBS_SiRDNA_48hrs_023-1	2398.28	20221124	N2B27fromFBS
239.594	20220927_R1E309_N2B27fromFBS_SiRDNA_48hrs_016-1	1748.83	20220927	N2B27fromFBS
239.453	20220927_R1E309_2i+LIF_SiRDNA_48hrs_001-3	1983.6	20220927	2i+LIF
239.422	20220927_R1E309_2i+LIF_SiRDNA_48hrs_001-1	1919.19	20220927	2i+LIF
239.172	20220927_R1E309_2i+LIF_SiRDNA_48hrs_008-2	1595.71	20220927	2i+LIF
238.484	20221124_R1E309_2i+LIF_SiRDNA_48hrs_018-1	2205.36	20221124	2i+LIF
238.094	20220927_R1E309_2i+LIF_SiRDNA_48hrs_013-2	1728.43	20220927	2i+LIF
237.969	20220517_R1E309_FBS+LIF_Hoechst_48hrs_019-1	2402.85	20220517	FBS+LIF
237.781	20221124_R1E309_N2B27from2i_SiRDNA_48hrs_051-1	2719.63	20221124	N2B27from2i
237.469	20221124_R1E309_2i+LIF_SiRDNA_48hrs_012-1	2555.19	20221124	2i+LIF
236.953	20221124_R1E309_N2B27fromFBS_SiRDNA_48hrs_021-1	2924.08	20221124	N2B27fromFBS
236.453	20220927_R1E309_N2B27from2i_SiRDNA_48hrs_025-1	2509.57	20220927	N2B27from2i
236.219	20220721_R1E309_N2B27RA_Hoechst_48hrs_013-2	2273.08	20220721	N2B27fromFBS
234.969	20221124_R1E309_N2B27fromFBS_SiRDNA_48hrs_033-3	2279.74	20221124	N2B27fromFBS
233.766	20220624_R1E309_2i+LIF_Hoechst_48hrs_004-1	2194.23	20220624	2i+LIF
233.344	20220927_R1E309_N2B27fromFBS_SiRDNA_48hrs_017-2	2429.32	20220927	N2B27fromFBS
232.812	20221124_R1E309_N2B27fromFBS_SiRDNA_48hrs_031-1	1991.05	20221124	N2B27fromFBS
232.734	20220721_R1E309_FBS+LIF_Hoechst_48hrs_018-1	2266.16	20220721	FBS+LIF
232.641	20220927_R1E309_N2B27fromFBS_SiRDNA_48hrs_030-1	1852.62	20220927	N2B27fromFBS
232.375	20221124_R1E309_N2B27fromFBS_SiRDNA_48hrs_021-2	2816.93	20221124	N2B27fromFBS
231.812	20220624_R1E309_2i+LIF_Hoechst_48hrs_010-1	1893.72	20220624	2i+LIF
230.953	20220721_R1E309_N2B27RA_Hoechst_48hrs_026-1	2575.33	20220721	N2B27fromFBS
230.328	20220721_R1E309_N2B27RA_Hoechst_48hrs_023-3	2690.66	20220721	N2B27fromFBS
229.953	20220721_R1E309_N2B27RA_Hoechst_48hrs_026-2	2666.74	20220721	N2B27fromFBS
229.531	20220721_R1E309_FBS+LIF_Hoechst_48hrs_012-1	2688.49	20220721	FBS+LIF
229.422	20220927_R1E309_N2B27from2i_SiRDNA_48hrs_028-1	2184.83	20220927	N2B27from2i
229.312	20220624_R1E309_2i+LIF_Hoechst_48hrs_029-2	1798.78	20220624	2i+LIF
228.203	20220721_R1E309_FBS+LIF_Hoechst_48hrs_032-1	3035.68	20220721	FBS+LIF
227.062	20220517_R1E309_FBS+LIF_Hoechst_48hrs_006-1	2252.75	20220517	FBS+LIF
225.578	20220927_R1E309_N2B27from2i_SiRDNA_48hrs_023-1	1864.69	20220927	N2B27from2i
223.516	20220721_R1E309_N2B27RA_Hoechst_48hrs_005-1	2102.75	20220721	N2B27fromFBS
223.328	20220927_R1E309_2i+LIF_SiRDNA_48hrs_013-1	1641.26	20220927	2i+LIF
222.984	20220624_R1E309_2i+LIF_Hoechst_48hrs_020-2	1835.69	20220624	2i+LIF
222.609	20220927_R1E309_N2B27fromFBS_SiRDNA_48hrs_029-2	2336.7	20220927	N2B27fromFBS
219.75	20220624_R1E309_2i+LIF_Hoechst_48hrs_017-2	1776.11	20220624	2i+LIF
217.406	20220927_R1E309_N2B27fromFBS_SiRDNA_48hrs_003-1	1992.46	20220927	N2B27fromFBS
216.766	20221124_R1E309_N2B27from2i_SiRDNA_48hrs_056-2	2287.78	20221124	N2B27from2i
216.25	20221124_R1E309_N2B27fromFBS_SiRDNA_48hrs_008-1	2999.84	20221124	N2B27fromFBS
216.219	20220624_R1E309_2i+LIF_Hoechst_48hrs_038-1	1636.62	20220624	2i+LIF
213.797	20221124_R1E309_N2B27fromFBS_SiRDNA_48hrs_028-1	2522.16	20221124	N2B27fromFBS
213.359	20221124_R1E309_N2B27from2i_SiRDNA_48hrs_015-2	3477.96	20221124	N2B27from2i
212.469	20220721_R1E309_N2B27RA_Hoechst_48hrs_033-1	2159.26	20220721	N2B27fromFBS
212.156	20221124_R1E309_N2B27fromFBS_SiRDNA_48hrs_007-1	2466.03	20221124	N2B27fromFBS
211.781	20220721_R1E309_N2B27RA_Hoechst_48hrs_022-1	1977.43	20220721	N2B27fromFBS
208.078	20220721_R1E309_N2B27RA_Hoechst_48hrs_039-1	2327.38	20220721	N2B27fromFBS
207.938	20221124_R1E309_Full+LIF_SiRDNA_48hrs_025-1	2526.64	20221124	FBS+LIF
200.391	20220517_R1E309_FBS+LIF_Hoechst_48hrs_027-1	2062.19	20220517	FBS+LIF
199.859	20220927_R1E309_N2B27fromFBS_SiRDNA_48hrs_019-1	1762.96	20220927	N2B27fromFBS
197.594	20220624_R1E309_2i+LIF_Hoechst_48hrs_013-5	1780.83	20220624	2i+LIF
196.578	20220624_R1E309_2i+LIF_Hoechst_48hrs_034-1	1967.2	20220624	2i+LIF
195.266	20220624_R1E309_2i+LIF_Hoechst_48hrs_031-2	1649.98	20220624	2i+LIF
192.516	20220517_R1E309_FBS+LIF_Hoechst_48hrs_016-1	2504.55	20220517	FBS+LIF
190.484	20220517_R1E309_2i+LIF_Hoechst_48hrs_033-1	2219.48	20220517	2i+LIF
189.203	20220517_R1E309_2i+LIF_Hoechst_48hrs_034-1	2043.68	20220517	2i+LIF
188.469	20221124_R1E309_N2B27fromFBS_SiRDNA_48hrs_030-4	2014.19	20221124	N2B27fromFBS
187.844	20221124_R1E309_2i+LIF_SiRDNA_48hrs_011-1	1982.26	20221124	2i+LIF
185.5	20220624_R1E309_2i+LIF_Hoechst_48hrs_036-1	1670.61	20220624	2i+LIF
182.047	20220927_R1E309_N2B27fromFBS_SiRDNA_48hrs_032-2	1728.07	20220927	N2B27fromFBS
177.672	20220624_R1E309_2i+LIF_Hoechst_48hrs_036-2	2010.98	20220624	2i+LIF
177.516	20220927_R1E309_N2B27fromFBS_SiRDNA_48hrs_022-1	1887.19	20220927	N2B27fromFBS
174.734	20220721_R1E309_FBS+LIF_Hoechst_48hrs_033-1	2435.07	20220721	FBS+LIF
164.281	20221124_R1E309_N2B27from2i_SiRDNA_48hrs_056-3	2298.01	20221124	N2B27from2i
159.703	20220927_R1E309_N2B27fromFBS_SiRDNA_48hrs_001-1	1578.28	20220927	N2B27fromFBS
154.812	20220624_R1E309_2i+LIF_Hoechst_48hrs_035-2	1683.67	20220624	2i+LIF
152.25	20220624_R1E309_2i+LIF_Hoechst_48hrs_035-1	1757.58	20220624	2i+LIF
141.938	20220721_R1E309_N2B27RA_Hoechst_48hrs_017-1	2306.65	20220721	N2B27fromFBS
