# Supplementary material for: Cell state-specific cytoplasmic density controls spindle architecture and scaling
Source: Nat Cell Biol. 2025 Jun 13;27(6):959–71. doi: 10.1038/s41556-025-01678-x (PMC12173940; doi:10.1038/s41556-025-01678-x)
Supplement: Supplementary file 18 — Statistical Source Data. [file 41556_2025_1678_MOESM18_ESM.xlsx]

## Sheet: Figure 6c, d
Condition	Experiment	Cell_volume_um3	Cell mass density (mg/ml)
Hypo_7525ON_Short	20230919	3017.37	101.58999999999992
Hypo_7525ON_Short	20230919	2032.95	103.0910526315788
Hypo_7525ON_Short	20230919	2393.86	103.13052631578904
Hypo_7525ON_Short	20230919	2295.97	106.8673684210521
Hypo_7525ON_Short	20230919	1953.51	107.68684210526196
Control_7525ON_Short	20230919	2199.56	108.23684210526288
Hypo_7525ON_Short	20230919	2885.18	108.7189473684206
Hypo_7525ON_Short	20230919	3920.8	110.06999999999957
Hypo_7525ON_Short	20230919	1915.29	111.74526315789426
Hypo_7525ON_Short	20230919	2186.16	112.32684210526332
Control_7525ON_Short	20230919	2172.3	112.67631578947336
Control_7525ON_Short	20230919	2206.66	114.56000000000095
Hypo_7525ON_Short	20230919	2306.89	114.8057894736838
Hypo_7525ON_Short	20230919	2385.04	114.96315789473714
Hypo_7525ON_Short	20230919	2469.23	115.15526315789384
Control_7525ON_Short	20230919	2350.68	115.30842105263127
Hypo_7525ON_Short	20230919	2465.81	115.4199999999994
Control_7525ON_Short	20230919	1609.18	116.09842105263208
Control_7525ON_Short	20230919	1769.87	116.35631578947402
Control_7525ON_Short	20230919	2916.63	117.70947368420975
Hypo_7525ON_Short	20230919	2206.9	117.78947368420972
Control_7525ON_Short	20230919	2693.8	118.13736842105276
Control_7525ON_Short	20230919	2393.42	118.5605263157889
Control_7525ON_Short	20230919	2431.75	118.90315789473652
Hypo_7525ON_Short	20230919	2311.57	118.93157894736714
Hypo_7525ON_Short	20230919	2309.37	120.4463157894733
Hypo_7525ON_Short	20230919	2330.99	120.46631578947328
Hypo_7525ON_Short	20230919	1975.32	120.5099999999994
Hypo_7525ON_Short	20230919	2588.44	121.06842105263098
Control_7525ON_Short	20230919	2248.93	121.5931578947376
Hypo_7525ON_Short	20230919	2373.97	121.80052631578975
Control_7525ON_Short	20230919	1945.05	122.19052631578958
Control_7525ON_Short	20230919	1935.13	122.23368421052707
Control_7525ON_Short	20230919	1786.56	123.50210526315831
Control_7525ON_Short	20230919	1873.78	124.30315789473632
Control_7525ON_Short	20230919	2265.35	124.36578947368406
Control_7525ON_Short	20230919	2091.3	124.52473684210558
Control_7525ON_Short	20230919	2684.28	124.57210526315782
Control_7525ON_Short	20230919	2109.18	124.63789473684189
Hypo_7525ON_Short	20230919	3202.33	125.50526315789376
Control_7525ON_Short	20230919	2181.23	125.70842105263117
Hypo_7525ON_Short	20230919	2031.39	125.86210526315838
Control_7525ON_Short	20230919	2434.05	126.1373684210526
Hypo_7525ON_Short	20230919	2535.83	126.24789473684116
Control_7525ON_Short	20230919	3053.01	126.8026315789466
Hypo_7525ON_Short	20230919	2464.78	128.76526315789457
Control_7525ON_Short	20230919	1763.22	128.8431578947366
Control_7525ON_Short	20230919	2107.8	129.2436842105262
Control_7525ON_Short	20230919	2217.65	130.3463157894734
Control_7525ON_Short	20230919	2387.54	131.25368421052644
Hypo_7525ON_Short	20230919	1828.25	135.32684210526207
Hypo_7525ON_Short	20230919	2540.7	141.71684210526263
Control_7525ON_Short	20230919	1838.38	157.0884210526319
Hypo_7525ON_Short	20230926	2594.9	84.88052631578924
Control_7525ON_Short	20230926	2527.45	93.33105263157864
Hypo_7525ON_Short	20230926	2592.61	95.09947368421082
Control_7525ON_Short	20230926	2370.72	98.08315789473674
Hypo_7525ON_Short	20230926	2748.99	98.19315789473552
Hypo_7525ON_Short	20230926	2306.44	99.34526315789412
Hypo_7525ON_Short	20230926	2429.35	102.0063157894736
Control_7525ON_Short	20230926	2080.06	102.96684210526412
Hypo_7525ON_Short	20230926	2067.47	103.10999999999925
Hypo_7525ON_Short	20230926	2221	103.32894736842076
Hypo_7525ON_Short	20230926	2398.98	103.65263157894672
Hypo_7525ON_Short	20230926	2170.63	104.65736842105196
Hypo_7525ON_Short	20230926	2087.04	105.64842105263104
Control_7525ON_Short	20230926	2118.09	106.9747368421055
Hypo_7525ON_Short	20230926	2261.95	109.5252631578941
Hypo_7525ON_Short	20230926	2220.9	110.107
Control_7525ON_Short	20230926	2031.88	110.41789473684258
Hypo_7525ON_Short	20230926	3175.76	111.6152631578943
Hypo_7525ON_Short	20230926	4047.26	111.6589473684204
Hypo_7525ON_Short	20230926	2244.24	111.87263157894762
Control_7525ON_Short	20230926	2111.83	111.91842105263169
Control_7525ON_Short	20230926	2210.16	112.11105263157933
Control_7525ON_Short	20230926	2237.12	112.84421052631652
Control_7525ON_Short	20230926	2050.98	113.18315789473796
Hypo_7525ON_Short	20230926	2552.45	113.5436842105264
Control_7525ON_Short	20230926	2438.18	113.92315789473643
Hypo_7525ON_Short	20230926	1986.33	114.0773684210523
Hypo_7525ON_Short	20230926	2422.48	115.03105263157798
Hypo_7525ON_Short	20230926	2230.41	115.58947368421072
Hypo_7525ON_Short	20230926	2043.01	115.7236842105254
Control_7525ON_Short	20230926	2349.15	115.75052631578905
Control_7525ON_Short	20230926	2035.35	115.98105263157872
Hypo_7525ON_Short	20230926	1781.04	116.95315789473622
Hypo_7525ON_Short	20230926	2092.31	116.96368421052598
Hypo_7525ON_Short	20230926	2101.01	117.1505263157884
Control_7525ON_Short	20230926	2233.09	117.35684210526334
Hypo_7525ON_Short	20230926	2519.79	117.43578947368374
Control_7525ON_Short	20230926	2477.03	117.50789473684166
Control_7525ON_Short	20230926	2335.48	117.5536842105269
Hypo_7525ON_Short	20230926	1938.13	117.95315789473696
Hypo_7525ON_Short	20230926	2271.93	118.16315789473684
Hypo_7525ON_Short	20230926	2056.22	118.67842105263092
Control_7525ON_Short	20230926	2099.68	119.1405263157898
Control_7525ON_Short	20230926	2463.62	119.24105263157954
Control_7525ON_Short	20230926	1954.27	119.77631578947476
Hypo_7525ON_Short	20230926	1860.96	120.55526315789488
Control_7525ON_Short	20230926	2772.66	120.83684210526292
Control_7525ON_Short	20230926	2161.55	121.46736842105356
Control_7525ON_Short	20230926	2178.05	121.8563157894738
Hypo_7525ON_Short	20230926	3808.16	122.43368421052584
Control_7525ON_Short	20230926	2321.68	123.31631578947314
Control_7525ON_Short	20230926	2154.06	123.64631578947416
Control_7525ON_Short	20230926	2353.31	123.65894736842074
Control_7525ON_Short	20230926	2332.29	124.2226315789466
Hypo_7525ON_Short	20230926	2177.18	124.65473684210434
Control_7525ON_Short	20230926	2175.92	125.38368421052564
Control_7525ON_Short	20230926	2167.97	125.56684210526304
Hypo_7525ON_Short	20230926	3701.08	130.89631578947316
Control_7525ON_Short	20230926	1967.96	131.18421052631624
Hypo_7525ON_Short	20230926	1840.26	131.4363157894729
Control_7525ON_Short	20230926	2243.13	131.6910526315785
Hypo_7525ON_Short	20230926	2290.48	132.7547368421053
Control_7525ON_Short	20230926	1938.3	135.3978947368416
Control_7525ON_Short	20230926	2013.2	136.8547368421046
Control_7525ON_Short	20230926	2076.48	139.02842105263204
Hypo_7525ON_Short	20230926
Control_7525ON_Short	20230928	2383.83	90.64894736842076
Hypo_7525ON_Short	20230928	2682.84	93.66315789473644
Hypo_7525ON_Short	20230928	2995.01	96.3468
Control_7525ON_Short	20230928	2647.08	97.74052631579032
Hypo_7525ON_Short	20230928	2857.17	98.9553
Control_7525ON_Short	20230928	2292.25	99.5789
Control_7525ON_Short	20230928	2584.66	101.4631578947375
Hypo_7525ON_Short	20230928	2438.7	101.9978947368418
Hypo_7525ON_Short	20230928	2757.33	104.24105263157946
Control_7525ON_Short	20230928	2351.42	104.32368421052712
Control_7525ON_Short	20230928	2397.91	106.17315789473652
Control_7525ON_Short	20230928	2543.11	107.22578947368376
Control_7525ON_Short	20230928	2240.95	107.78736842105285
Hypo_7525ON_Short	20230928	2260.99	107.97999999999934
Hypo_7525ON_Short	20230928	2666.64	108.01894736842092
Hypo_7525ON_Short	20230928	2586.43	108.7278947368422
Control_7525ON_Short	20230928	2451.46	109.76578947368492
Hypo_7525ON_Short	20230928	2166.47	109.85736842105187
Hypo_7525ON_Short	20230928	3137.34	110.18052631578928
Hypo_7525ON_Short	20230928	3117.99	110.42105263157777
Hypo_7525ON_Short	20230928	3153.03	110.51315789473684
Control_7525ON_Short	20230928	2268.64	110.89315789473667
Control_7525ON_Short	20230928	2368.82	111.17473684210589
Hypo_7525ON_Short	20230928	2687.8	112.16894736842018
Hypo_7525ON_Short	20230928	2174.18	112.22157894736787
Hypo_7525ON_Short	20230928	2091.83	112.63263157894728
Hypo_7525ON_Short	20230928	4370.08	112.74894736842109
Hypo_7525ON_Short	20230928	2544.17	113.15210526315724
Hypo_7525ON_Short	20230928	2255.36	114.85999999999966
Hypo_7525ON_Short	20230928	2592.09	115.97473684210485
Hypo_7525ON_Short	20230928	2715.97	116.08105263157869
Hypo_7525ON_Short	20230928	2112.2	116.1815789473684
Hypo_7525ON_Short	20230928	2386.8	116.91947368421012
Control_7525ON_Short	20230928	2994.11	117.54157894736896
Hypo_7525ON_Short	20230928	2375.75	118.0557894736846
Hypo_7525ON_Short	20230928	2108.36	118.16052631578908
Hypo_7525ON_Short	20230928	2704.02	119.04210526315804
Hypo_7525ON_Short	20230928	2126.48	119.62105263157936
Control_7525ON_Short	20230928	2245.99	119.776
Control_7525ON_Short	20230928	2982.9	119.83684210526336
Control_7525ON_Short	20230928	2343.54	120.89263157894696
Control_7525ON_Short	20230928	2459.95	120.96842105263218
Hypo_7525ON_Short	20230928	4603.02	121.1105263157889
Control_7525ON_Short	20230928	1963.01	121.76
Control_7525ON_Short	20230928	2274.64	121.98157894736806
Control_7525ON_Short	20230928	2214.62	123.167
Control_7525ON_Short	20230928	2538.75	125.13157894736896
Control_7525ON_Short	20230928	2044.83	126.1115789473685
Control_7525ON_Short	20230928	2116.19	126.20052631579006
Control_7525ON_Short	20230928	1679.65	126.59052631578987
Control_7525ON_Short	20230928	2526.91	126.59368421052623
Control_7525ON_Short	20230928	2619.08	127.60947368421104
Control_7525ON_Short	20230928	2265.23	127.78736842105296
Control_7525ON_Short	20230928	2430.5	129.22736842105232
Control_7525ON_Short	20230928	2048.32	129.32368421052615
Control_7525ON_Short	20230928	2301.07	129.4473684210534
Control_7525ON_Short	20230928	1680.25	130.43578947368357
Control_7525ON_Short	20230928	2643.49	130.59999999999943
Control_7525ON_Short	20230928	2193.54	133.8989473684207
Hypo_7525ON_Short	20231013	2829.82	86.86473684210424
Control_7525ON_Short	20231013	2726.92	87.97263157894695
Hypo_7525ON_Short	20231013	3557.33	94.91894736841996
Control_7525ON_Short	20231013	2837.17	100.6836842105265
Hypo_7525ON_Short	20231013	2735.69	101.59578947368284
Hypo_7525ON_Short	20231013	2652.91	101.65999999999993
Control_7525ON_Short	20231013	2354.6	102.9642105263152
Hypo_7525ON_Short	20231013	3082.94	103.1799999999992
Control_7525ON_Short	20231013	2259.29	103.87631578947392
Hypo_7525ON_Short	20231013	2485.07	105.1642105263154
Hypo_7525ON_Short	20231013	2639.4	105.76473684210488
Hypo_7525ON_Short	20231013	2909.92	106.30052631578872
Control_7525ON_Short	20231013	3024.93	106.45631578947392
Hypo_7525ON_Short	20231013	4180.58	107.4536842105257
Hypo_7525ON_Short	20231013	2769.6	108.43999999999912
Hypo_7525ON_Short	20231013	1858.71	108.96368421052618
Control_7525ON_Short	20231013	2054.02	109.37052631578965
Hypo_7525ON_Short	20231013	2679.32	110.19894736842107
Control_7525ON_Short	20231013	3489.93	110.29894736842104
Control_7525ON_Short	20231013	2794.55	110.38526315789488
Hypo_7525ON_Short	20231013	4186.28	111.12368421052636
Hypo_7525ON_Short	20231013	2957.67	111.14789473684225
Control_7525ON_Short	20231013	3052.6	112.40999999999964
Hypo_7525ON_Short	20231013	2870.68	112.48736842105303
Hypo_7525ON_Short	20231013	2228.82	113.00526315789368
Hypo_7525ON_Short	20231013	4193.02	113.95947368420912
Hypo_7525ON_Short	20231013	3147.39	114.5173684210521
Hypo_7525ON_Short	20231013	2638.67	114.78105263157929
Control_7525ON_Short	20231013	4829.37	114.82999999999969
Control_7525ON_Short	20231013	4101.05	117.09526315789527
Control_7525ON_Short	20231013	3937.36	117.31052631578947
Hypo_7525ON_Short	20231013	2358.72	117.72421052631545
Control_7525ON_Short	20231013	2223.88	117.86999999999944
Control_7525ON_Short	20231013	2962.8	118.60842105263212
Control_7525ON_Short	20231013	2731.35	119.56842105263168
Control_7525ON_Short	20231013	2723.48	120.4394736842108
Control_7525ON_Short	20231013	4014.96	120.46684210526423
Control_7525ON_Short	20231013	2386.8	121.13315789473664
Control_7525ON_Short	20231013	2736.65	122.17894736842142
Hypo_7525ON_Short	20231013	2787.28	122.22473684210549
Control_7525ON_Short	20231013	2582.62	122.93947368420966
Hypo_7525ON_Short	20231013	3666.85	127.0442105263158
Control_7525ON_Short	20231013	4484.27	136.2005263157901
Control_7525ON_Short	20231013	2476.51	138.2584210526324

## Sheet: Figure 6f
Cell_ID	Experiment	Condition	gTub_mass_at_poles_percent	gTub_mass_at_poles_percent_relative_to_control
20220920_R1E309_PTMs_0X_gTub_D0_001-1	20220920	ESCs	2.37434	0.67089
20220920_R1E309_PTMs_0X_gTub_D0_002-1	20220920	ESCs	3.81743	1.07865
20220920_R1E309_PTMs_0X_gTub_D0_003-1	20220920	ESCs	8.2072	2.31901
20220920_R1E309_PTMs_0X_gTub_D0_004-1	20220920	ESCs	3.50378	0.990023
20220920_R1E309_PTMs_0X_gTub_D0_005-1	20220920	ESCs	3.76452	1.0637
20220920_R1E309_PTMs_0X_gTub_D0_005-2	20220920	ESCs	2.93458	0.82919
20220920_R1E309_PTMs_0X_gTub_D0_006-1	20220920	ESCs	2.74714	0.776227
20220920_R1E309_PTMs_100X_gTub_D0_007-1	20220920	ESCs	2.21896	0.626985
20220920_R1E309_PTMs_100X_gTub_D0_008-1	20220920	ESCs	3.30051	0.932587
20220920_R1E309_PTMs_100X_gTub_D0_009-1	20220920	ESCs	2.50361	0.707417
20220920_R1E309_PTMs_100X_gTub_D0_010-1	20220920	ESCs	4.08542	1.15437
20220920_R1E309_PTMs_100X_gTub_D0_011-1	20220920	ESCs	4.71118	1.33118
20220920_R1E309_PTMs_100X_gTub_D0_012-1	20220920	ESCs	3.11729	0.880816
20220920_R1E309_PTMs_100X_gTub_D0_013-1	20220920	ESCs	2.39922	0.677918
20220920_R1E309_PTMs_100X_gTub_D0_014-1	20220920	ESCs	2.73613	0.773115
20220920_R1E309_PTMs_100X_gTub_D0_014-2	20220920	ESCs	5.11445	1.44513
20220920_R1E309_PTMs_100X_gTub_D0_015-1	20220920	ESCs	3.79558	1.07247
20220920_R1E309_PTMs_100X_gTub_D0_016-1	20220920	ESCs	2.36	0.666838
20220920_R1E309_PTMs_100X_gTub_D0_018-1	20220920	ESCs	4.66479	1.31808
20220920_R1E309_PTMs_100X_gTub_D0_019-1	20220920	ESCs	2.46019	0.695148
20220920_R1E309_PTMs_100X_gTub_D0_020-1	20220920	ESCs	3.52328	0.995532
20220920_R1E309_PTMs_100X_gTub_D0_021-1	20220920	ESCs	4.60811	1.30206
20220920_R1E309_PTMs_100X_gTub_D0_022-1	20220920	ESCs	2.87198	0.811503
20220920_R1E309_PTMs_100X_gTub_D0_022-2	20220920	ESCs	3.30844	0.934826
20220920_R1E309_PTMs_100X_gTub_D0_022-3	20220920	ESCs	4.28398	1.21047
20220920_R1E309_PTMs_100X_gTub_D0_023-1	20220920	ESCs	4.27676	1.20843
20220920_R1E309_PTMs_100X_gTub_D0_024-1	20220920	ESCs	3.7986	1.07333
20220920_R1E309_PTMs_100X_gTub_D0_025-1	20220920	ESCs	3.07733	0.869525
20220920_R1E309_PTMs_100X_gTub_D0_026-1	20220920	ESCs	2.9374	0.829986
20220920_R1E309_PTMs_100X_gTub_D0_026-2	20220920	ESCs	2.42485	0.685162
20220920_R1E309_PTMs_100X_gTub_D0_027-1	20220920	ESCs	2.68591	0.758927
20220920_R1E309_PTMs_100X_gTub_D0_029-1	20220920	ESCs	5.17887	1.46333
20220920_R1E309_PTMs_100X_gTub_D0_030-1	20220920	ESCs	2.09514	0.592
20220920_R1E309_PTMs_100X_gTub_D0_031-1	20220920	ESCs	4.81697	1.36108
20220920_R1E309_PTMs_100X_gTub_D0_032-1	20220920	ESCs	2.87034	0.811039
20220920_R1E309_PTMs_100X_gTub_D0_032-2	20220920	ESCs	3.83307	1.08306
20220920_R1E309_PTMs_100X_gTub_D2_001-1	20220920	DIF	3.90164	1.10244
20220920_R1E309_PTMs_100X_gTub_D2_002-1	20220920	DIF	5.24832	1.48296
20220920_R1E309_PTMs_100X_gTub_D2_003-1	20220920	DIF	3.15417	0.891238
20220920_R1E309_PTMs_100X_gTub_D2_004-1	20220920	DIF	1.99584	0.563942
20220920_R1E309_PTMs_100X_gTub_D2_005-1	20220920	DIF	4.31865	1.22027
20220920_R1E309_PTMs_100X_gTub_D2_006-1	20220920	DIF	2.49724	0.705616
20220920_R1E309_PTMs_100X_gTub_D2_007-1	20220920	DIF	3.97075	1.12197
20220920_R1E309_PTMs_100X_gTub_D2_008-1	20220920	DIF	3.03096	0.856424
20220920_R1E309_PTMs_100X_gTub_D2_009-1	20220920	DIF	2.70167	0.763379
20220920_R1E309_PTMs_100X_gTub_D2_010-1	20220920	DIF	4.28157	1.20979
20220920_R1E309_PTMs_100X_gTub_D2_011-1	20220920	DIF	3.44052	0.972146
20220920_R1E309_PTMs_100X_gTub_D2_012-1	20220920	DIF	3.06204	0.865204
20220920_R1E309_PTMs_100X_gTub_D2_013-1	20220920	DIF	4.10679	1.16041
20220920_R1E309_PTMs_100X_gTub_D2_013-2	20220920	DIF	4.51891	1.27686
20220920_R1E309_PTMs_100X_gTub_D2_014-1	20220920	DIF	3.21873	0.909478
20220920_R1E309_PTMs_100X_gTub_D2_017-1	20220920	DIF	2.46243	0.695781
20220920_R1E309_PTMs_100X_gTub_D2_019-1	20220920	DIF	4.31277	1.21861
20220920_R1E309_PTMs_100X_gTub_D2_020-1	20220920	DIF	1.08088	0.305413
20220920_R1E309_PTMs_100X_gTub_D2_020-2	20220920	DIF	2.26174	0.639073
20220920_R1E309_PTMs_100X_gTub_D2_021-1	20220920	DIF	2.12752	0.601149
20220920_R1E309_PTMs_100X_gTub_D2_021-2	20220920	DIF	2.34834	0.663544
20220920_R1E309_PTMs_100X_gTub_D2_022-1	20220920	DIF	3.61603	1.02174
20220920_R1E309_PTMs_100X_gTub_D2_023-1	20220920	DIF	5.44189	1.53765
20220920_R1E309_PTMs_100X_gTub_D2_024-1	20220920	DIF	3.52623	0.996364
20220920_R1E309_PTMs_100X_gTub_D2_025-1	20220920	DIF	4.68329	1.3233
20220920_R1E309_PTMs_100X_gTub_D2_025-2	20220920	DIF	3.55835	1.00544
20220920_R1E309_PTMs_100X_gTub_D2_026-1	20220920	DIF	2.40401	0.679273
20220920_R1E309_PTMs_100X_gTub_D2_026-2	20220920	DIF	1.97327	0.557564
20220920_R1E309_PTMs_100X_gTub_D2_027-1	20220920	DIF	4.10206	1.15907
20220920_R1E309_PTMs_100X_gTub_D2_028-1	20220920	DIF	2.14362	0.605697
20220920_R1E309_PTMs_100X_gTub_D2_029-1	20220920	DIF	2.89603	0.818298
20220920_R1E309_PTMs_100X_gTub_D2_030-1	20220920	DIF	2.16201	0.610895
20220920_R1E309_PTMs_100X_gTub_D2_031-1	20220920	DIF	3.57401	1.00987
20220920_R1E309_PTMs_100X_gTub_D2_032-1	20220920	DIF	4.85622	1.37216
20220920_R1E309_PTMs_100X_gTub_D2_033-1	20220920	DIF	2.60933	0.737287
20220920_R1E309_PTMs_100X_gTub_D2_034-1	20220920	DIF	3.75169	1.06007
20221110_R1E309_Cent-C_100X_PCNTgTub_D0_001-1	20221110	ESCs	1.10833	0.220123
20221110_R1E309_Cent-C_100X_PCNTgTub_D0_002-1	20221110	ESCs	5.43336	1.07911
20221110_R1E309_Cent-C_100X_PCNTgTub_D0_003-1	20221110	ESCs	3.0073	0.597276
20221110_R1E309_Cent-C_100X_PCNTgTub_D0_004-1	20221110	ESCs	6.42911	1.27688
20221110_R1E309_Cent-C_100X_PCNTgTub_D0_005-1	20221110	ESCs	6.8586	1.36218
20221110_R1E309_Cent-C_100X_PCNTgTub_D0_006-1	20221110	ESCs	3.54831	0.704724
20221110_R1E309_Cent-C_100X_PCNTgTub_D0_007-1	20221110	ESCs	3.89168	0.772921
20221110_R1E309_Cent-C_100X_PCNTgTub_D0_007-2	20221110	ESCs	3.95391	0.785281
20221110_R1E309_Cent-C_100X_PCNTgTub_D0_008-1	20221110	ESCs	2.90895	0.577743
20221110_R1E309_Cent-C_100X_PCNTgTub_D0_009-1	20221110	ESCs	6.62636	1.31605
20221110_R1E309_Cent-C_100X_PCNTgTub_D0_010-1	20221110	ESCs	3.46157	0.687497
20221110_R1E309_Cent-C_100X_PCNTgTub_D0_011-1	20221110	ESCs	6.27607	1.24648
20221110_R1E309_Cent-C_100X_PCNTgTub_D0_012-1	20221110	ESCs	4.42223	0.878293
20221110_R1E309_Cent-C_100X_PCNTgTub_D0_013-1	20221110	ESCs	6.24028	1.23937
20221110_R1E309_Cent-C_100X_PCNTgTub_D0_014-1	20221110	ESCs	3.70703	0.736248
20221110_R1E309_Cent-C_100X_PCNTgTub_D0_015-1	20221110	ESCs	4.96782	0.986652
20221110_R1E309_Cent-C_100X_PCNTgTub_D0_016-1	20221110	ESCs	2.88516	0.573018
20221110_R1E309_Cent-C_100X_PCNTgTub_D0_017-1	20221110	ESCs	5.19726	1.03222
20221110_R1E309_Cent-C_100X_PCNTgTub_D0_018-1	20221110	ESCs	4.49256	0.892261
20221110_R1E309_Cent-C_100X_PCNTgTub_D0_019-1	20221110	ESCs	3.46814	0.688803
20221110_R1E309_Cent-C_100X_PCNTgTub_D0_020-1	20221110	ESCs	4.32977	0.85993
20221110_R1E309_Cent-C_100X_PCNTgTub_D0_021-1	20221110	ESCs	6.48633	1.28824
20221110_R1E309_Cent-C_100X_PCNTgTub_D0_022-1	20221110	ESCs	6.94142	1.37863
20221110_R1E309_Cent-C_100X_PCNTgTub_D0_023-1	20221110	ESCs	6.00655	1.19295
20221110_R1E309_Cent-C_100X_PCNTgTub_D0_025-1	20221110	ESCs	6.70919	1.3325
20221110_R1E309_Cent-C_100X_PCNTgTub_D0_026-1	20221110	ESCs	4.92928	0.978998
20221110_R1E309_Cent-C_100X_PCNTgTub_D0_026-2	20221110	ESCs	6.83761	1.35801
20221110_R1E309_Cent-C_100X_PCNTgTub_D0_027-1	20221110	ESCs	6.70828	1.33232
20221110_R1E309_Cent-C_100X_PCNTgTub_D0_028-1	20221110	ESCs	5.10925	1.01474
20221110_R1E309_Cent-C_100X_PCNTgTub_D0_029-1	20221110	ESCs	7.91039	1.57107
20221110_R1E309_Cent-C_100X_PCNTgTub_D0_030-1	20221110	ESCs	5.45392	1.0832
20221110_R1E309_Cent-C_100X_PCNTgTub_D0_030-2	20221110	ESCs	4.81485	0.956272
20221110_R1E309_Cent-C_100X_PCNTgTub_D2_001-1	20221110	DIF	6.43163	1.27738
20221110_R1E309_Cent-C_100X_PCNTgTub_D2_001-2	20221110	DIF	5.78287	1.14853
20221110_R1E309_Cent-C_100X_PCNTgTub_D2_002-1	20221110	DIF	6.0486	1.2013
20221110_R1E309_Cent-C_100X_PCNTgTub_D2_002-2	20221110	DIF	7.91765	1.57251
20221110_R1E309_Cent-C_100X_PCNTgTub_D2_002-3	20221110	DIF	7.34122	1.45803
20221110_R1E309_Cent-C_100X_PCNTgTub_D2_003-1	20221110	DIF	6.56684	1.30423
20221110_R1E309_Cent-C_100X_PCNTgTub_D2_004-1	20221110	DIF	3.37409	0.670123
20221110_R1E309_Cent-C_100X_PCNTgTub_D2_005-1	20221110	DIF	3.54767	0.704597
20221110_R1E309_Cent-C_100X_PCNTgTub_D2_006-1	20221110	DIF	7.72087	1.53343
20221110_R1E309_Cent-C_100X_PCNTgTub_D2_007-1	20221110	DIF	5.24622	1.04195
20221110_R1E309_Cent-C_100X_PCNTgTub_D2_008-1	20221110	DIF	3.24693	0.644868
20221110_R1E309_Cent-C_100X_PCNTgTub_D2_009-1	20221110	DIF	9.97458	1.98104
20221110_R1E309_Cent-C_100X_PCNTgTub_D2_010-1	20221110	DIF	12.7567	2.5336
20221110_R1E309_Cent-C_100X_PCNTgTub_D2_011-1	20221110	DIF	3.99355	0.793154
20221110_R1E309_Cent-C_100X_PCNTgTub_D2_012-1	20221110	DIF	4.27798	0.849644
20221110_R1E309_Cent-C_100X_PCNTgTub_D2_013-1	20221110	DIF	7.79431	1.54802
20221110_R1E309_Cent-C_100X_PCNTgTub_D2_014-1	20221110	DIF	7.45141	1.47992
20221110_R1E309_Cent-C_100X_PCNTgTub_D2_015-1	20221110	DIF	7.26458	1.44281
20221110_R1E309_Cent-C_100X_PCNTgTub_D2_015-2	20221110	DIF	11.3725	2.25868
20221110_R1E309_Cent-C_100X_PCNTgTub_D2_016-1	20221110	DIF	8.65163	1.71829
20221110_R1E309_Cent-C_100X_PCNTgTub_D2_017-1	20221110	DIF	6.10417	1.21234
20221110_R1E309_Cent-C_100X_PCNTgTub_D2_018-1	20221110	DIF	7.50711	1.49098
20221110_R1E309_Cent-C_100X_PCNTgTub_D2_018-2	20221110	DIF	7.46136	1.48189
20221110_R1E309_Cent-C_100X_PCNTgTub_D2_019-1	20221110	DIF	7.99315	1.58751
20221110_R1E309_Cent-C_100X_PCNTgTub_D2_020-2	20221110	DIF	7.63035	1.51545
20221110_R1E309_Cent-C_100X_PCNTgTub_D2_021-1	20221110	DIF	6.1433	1.22011
20221110_R1E309_Cent-C_100X_PCNTgTub_D2_022-1	20221110	DIF	4.06997	0.808332
20221110_R1E309_Cent-C_100X_PCNTgTub_D2_023-1	20221110	DIF	5.2402	1.04075
20221110_R1E309_Cent-C_100X_PCNTgTub_D2_024-1	20221110	DIF	5.66679	1.12547
20221110_R1E309_Cent-C_100X_PCNTgTub_D2_025-1	20221110	DIF	5.94343	1.18042
20221110_R1E309_Cent-C_100X_PCNTgTub_D2_025-2	20221110	DIF	7.76133	1.54147
20221110_R1E309_Cent-C_100X_PCNTgTub_D2_027-1	20221110	DIF	5.83322	1.15853
20221110_R1E309_Cent-C_100X_PCNTgTub_D2_028-1	20221110	DIF	4.522	0.898107
20221111_R1E309_Astral_03_F_D0_003-1	20221111	ESCs	2.56218	1.10455
20221111_R1E309_Astral_03_F_D0_004-1	20221111	ESCs	2.37967	1.02587
20221111_R1E309_Astral_03_F_D0_006-1	20221111	ESCs	1.92103	0.828154
20221111_R1E309_Astral_03_F_D0_008-1	20221111	ESCs	0.942726	0.406409
20221111_R1E309_Astral_03_F_D0_008-2	20221111	ESCs	1.68107	0.72471
20221111_R1E309_Astral_03_F_D0_009-1	20221111	ESCs	3.335	1.43772
20221111_R1E309_Astral_03_F_D0_010-1	20221111	ESCs	2.02106	0.87128
20221111_R1E309_Astral_03_F_D0_011-1	20221111	ESCs	2.45514	1.05841
20221111_R1E309_Astral_03_F_D0_012-1	20221111	ESCs	3.65722	1.57663
20221111_R1E309_Astral_03_F_D0_013-1	20221111	ESCs	2.1025	0.906386
20221111_R1E309_Astral_03_F_D0_015-1	20221111	ESCs	2.60344	1.12234
20221111_R1E309_Astral_03_F_D0_016-1	20221111	ESCs	1.29325	0.557519
20221111_R1E309_Astral_03_F_D0_018-1	20221111	ESCs	1.05296	0.45393
20221111_R1E309_Astral_03_F_D0_019-1	20221111	ESCs	2.04295	0.880716
20221111_R1E309_Astral_03_F_D0_021-1	20221111	ESCs	2.38769	1.02933
20221111_R1E309_Astral_03_F_D0_022-1	20221111	ESCs	2.63776	1.13714
20221111_R1E309_Astral_03_F_D0_023-1	20221111	ESCs	2.9818	1.28545
20221111_R1E309_Astral_03_F_D0_024-1	20221111	ESCs	2.00786	0.865586
20221111_R1E309_Astral_03_F_D0_025-1	20221111	ESCs	3.32974	1.43545
20221111_R1E309_Astral_03_F_D0_028-1	20221111	ESCs	1.73859	0.749504
20221111_R1E309_Astral_03_F_D0_028-2	20221111	ESCs	3.32897	1.43512
20221111_R1E309_Astral_03_F_D0_028-3	20221111	ESCs	1.64074	0.707324
20221111_R1E309_Astral_03_F_D0_029-1	20221111	ESCs	2.69214	1.16058
20221111_R1E309_Astral_03_F_D0_030-1	20221111	ESCs	2.87613	1.2399
20221111_R1E309_Astral_03_F_D2_001-1	20221111	DIF	3.70382	1.59671
20221111_R1E309_Astral_03_F_D2_002-1	20221111	DIF	4.15761	1.79234
20221111_R1E309_Astral_03_F_D2_003-1	20221111	DIF	2.41341	1.04042
20221111_R1E309_Astral_03_F_D2_004-1	20221111	DIF	2.32317	1.00152
20221111_R1E309_Astral_03_F_D2_005-1	20221111	DIF	1.86518	0.804078
20221111_R1E309_Astral_03_F_D2_006-1	20221111	DIF	3.07469	1.3255
20221111_R1E309_Astral_03_F_D2_006-2	20221111	DIF	4.04652	1.74445
20221111_R1E309_Astral_03_F_D2_007-1	20221111	DIF	4.08201	1.75975
20221111_R1E309_Astral_03_F_D2_008-1	20221111	DIF	2.32016	1.00022
20221111_R1E309_Astral_03_F_D2_009-1	20221111	DIF	1.98164	0.854284
20221111_R1E309_Astral_03_F_D2_010-1	20221111	DIF	1.3079	0.563836
20221111_R1E309_Astral_03_F_D2_011-1	20221111	DIF	3.49717	1.50763
20221111_R1E309_Astral_03_F_D2_012-1	20221111	DIF	2.61109	1.12564
20221111_R1E309_Astral_03_F_D2_013-1	20221111	DIF	3.95011	1.70289
20221111_R1E309_Astral_03_F_D2_014-1	20221111	DIF	0.860839	0.371107
20221111_R1E309_Astral_03_F_D2_015-1	20221111	DIF	1.86339	0.803307
20221111_R1E309_Astral_03_F_D2_016-1	20221111	DIF	2.2771	0.981656
20221111_R1E309_Astral_03_F_D2_017-1	20221111	DIF	3.27214	1.41062
20221111_R1E309_Astral_03_F_D2_018-1	20221111	DIF	2.26257	0.975395
20221111_R1E309_Astral_03_F_D2_019-1	20221111	DIF	1.95613	0.843287
20221111_R1E309_Astral_03_F_D2_020-1	20221111	DIF	3.14244	1.3547
20221111_R1E309_Astral_03_F_D2_021-1	20221111	DIF	4.23002	1.82356
20221111_R1E309_Astral_03_F_D2_021-2	20221111	DIF	3.2802	1.41409
20221111_R1E309_Astral_03_F_D2_022-1	20221111	DIF	2.3844	1.02791
20221111_R1E309_Astral_03_F_D2_023-1	20221111	DIF	4.66687	2.01188
20221111_R1E309_Astral_03_F_D2_024-1	20221111	DIF	2.47722	1.06793
20221111_R1E309_Astral_03_F_D2_025-1	20221111	DIF	1.10436	0.476091
20221111_R1E309_Astral_03_F_D2_026-1	20221111	DIF	3.29963	1.42247
20221111_R1E309_Astral_03_F_D2_027-1	20221111	DIF	3.25762	1.40436
20221111_R1E309_Astral_03_F_D2_028-1	20221111	DIF	3.30483	1.42471
20221111_R1E309_Astral_03_F_D2_028-2	20221111	DIF	2.73918	1.18086
20221111_R1E309_Astral_03_F_D2_029-1	20221111	DIF	3.36966	1.45266
20221111_R1E309_Astral_03_F_D2_030-1	20221111	DIF	2.1394	0.922293
20230303_R1E309_Cent-C_100X_PCNTgTub_D0_002-1	20230303	ESCs	1.44544	0.60027
20230303_R1E309_Cent-C_100X_PCNTgTub_D0_003-1	20230303	ESCs	3.24497	1.34759
20230303_R1E309_Cent-C_100X_PCNTgTub_D0_004-1	20230303	ESCs	2.55822	1.06239
20230303_R1E309_Cent-C_100X_PCNTgTub_D0_005-1	20230303	ESCs	2.37999	0.988376
20230303_R1E309_Cent-C_100X_PCNTgTub_D0_007-1	20230303	ESCs	2.89398	1.20183
20230303_R1E309_Cent-C_100X_PCNTgTub_D0_008-1	20230303	ESCs	2.931	1.2172
20230303_R1E309_Cent-C_100X_PCNTgTub_D0_009-1	20230303	ESCs	2.09042	0.868122
20230303_R1E309_Cent-C_100X_PCNTgTub_D0_010-1	20230303	ESCs	1.73903	0.722194
20230303_R1E309_Cent-C_100X_PCNTgTub_D0_011-1	20230303	ESCs	1.60152	0.665089
20230303_R1E309_Cent-C_100X_PCNTgTub_D0_012-1	20230303	ESCs	2.6305	1.09241
20230303_R1E309_Cent-C_100X_PCNTgTub_D0_013-1	20230303	ESCs	2.65517	1.10265
20230303_R1E309_Cent-C_100X_PCNTgTub_D0_014-1	20230303	ESCs	3.27726	1.361
20230303_R1E309_Cent-C_100X_PCNTgTub_D0_015-1	20230303	ESCs	1.57183	0.652757
20230303_R1E309_Cent-C_100X_PCNTgTub_D0_016-1	20230303	ESCs	2.21498	0.919852
20230303_R1E309_Cent-C_100X_PCNTgTub_D0_017-1	20230303	ESCs	2.93254	1.21784
20230303_R1E309_Cent-C_100X_PCNTgTub_D0_018-1	20230303	ESCs	1.43363	0.595366
20230303_R1E309_Cent-C_100X_PCNTgTub_D0_019-1	20230303	ESCs	1.58655	0.658872
20230303_R1E309_Cent-C_100X_PCNTgTub_D0_020-1	20230303	ESCs	2.50847	1.04173
20230303_R1E309_Cent-C_100X_PCNTgTub_D0_022-1	20230303	ESCs	3.07985	1.27902
20230303_R1E309_Cent-C_100X_PCNTgTub_D0_023-1	20230303	ESCs	2.71681	1.12825
20230303_R1E309_Cent-C_100X_PCNTgTub_D0_024-1	20230303	ESCs	3.17796	1.31976
20230303_R1E309_Cent-C_100X_PCNTgTub_D0_025-1	20230303	ESCs	2.30543	0.957415
20230303_R1E309_Cent-C_100X_PCNTgTub_D2_001-1	20230303	DIF	1.27679	0.530233
20230303_R1E309_Cent-C_100X_PCNTgTub_D2_002-1	20230303	DIF	1.14266	0.474529
20230303_R1E309_Cent-C_100X_PCNTgTub_D2_003-1	20230303	DIF	0.588366	0.24434
20230303_R1E309_Cent-C_100X_PCNTgTub_D2_004-1	20230303	DIF	2.57987	1.07139
20230303_R1E309_Cent-C_100X_PCNTgTub_D2_005-1	20230303	DIF	2.57906	1.07105
20230303_R1E309_Cent-C_100X_PCNTgTub_D2_006-1	20230303	DIF	1.48837	0.618099
20230303_R1E309_Cent-C_100X_PCNTgTub_D2_007-1	20230303	DIF	2.85862	1.18715
20230303_R1E309_Cent-C_100X_PCNTgTub_D2_008-1	20230303	DIF	3.29156	1.36694
20230303_R1E309_Cent-C_100X_PCNTgTub_D2_010-1	20230303	DIF	2.80586	1.16523
20230303_R1E309_Cent-C_100X_PCNTgTub_D2_011-1	20230303	DIF	2.06832	0.858944
20230303_R1E309_Cent-C_100X_PCNTgTub_D2_012-1	20230303	DIF	2.85048	1.18376
20230303_R1E309_Cent-C_100X_PCNTgTub_D2_013-1	20230303	DIF	3.47004	1.44106
20230303_R1E309_Cent-C_100X_PCNTgTub_D2_013-2	20230303	DIF	3.01356	1.25149
20230321_R1E309_Cent-C_100X_PCNTgTub_D0_001-1	20230321	ESCs	0.674575	0.310153
20230321_R1E309_Cent-C_100X_PCNTgTub_D0_001-2	20230321	ESCs	2.2179	1.01973
20230321_R1E309_Cent-C_100X_PCNTgTub_D0_002-1	20230321	ESCs	2.31214	1.06307
20230321_R1E309_Cent-C_100X_PCNTgTub_D0_003-1	20230321	ESCs	3.23467	1.48722
20230321_R1E309_Cent-C_100X_PCNTgTub_D0_004-1	20230321	ESCs	2.13181	0.980156
20230321_R1E309_Cent-C_100X_PCNTgTub_D0_005-1	20230321	ESCs	2.64675	1.21691
20230321_R1E309_Cent-C_100X_PCNTgTub_D0_006-1	20230321	ESCs	0.887642	0.408116
20230321_R1E309_Cent-C_100X_PCNTgTub_D0_007-1	20230321	ESCs	2.83542	1.30366
20230321_R1E309_Cent-C_100X_PCNTgTub_D0_008-1	20230321	ESCs	2.42747	1.11609
20230321_R1E309_Cent-C_100X_PCNTgTub_D0_008-2	20230321	ESCs	1.46748	0.674711
20230321_R1E309_Cent-C_100X_PCNTgTub_D0_009-1	20230321	ESCs	1.96079	0.901523
20230321_R1E309_Cent-C_100X_PCNTgTub_D0_010-1	20230321	ESCs	2.58688	1.18938
20230321_R1E309_Cent-C_100X_PCNTgTub_D0_011-1	20230321	ESCs	2.30289	1.05881
20230321_R1E309_Cent-C_100X_PCNTgTub_D0_012-1	20230321	ESCs	2.70788	1.24502
20230321_R1E309_Cent-C_100X_PCNTgTub_D0_013-1	20230321	ESCs	2.89094	1.32918
20230321_R1E309_Cent-C_100X_PCNTgTub_D0_014-1	20230321	ESCs	3.19695	1.46988
20230321_R1E309_Cent-C_100X_PCNTgTub_D0_014-2	20230321	ESCs	2.76128	1.26957
20230321_R1E309_Cent-C_100X_PCNTgTub_D0_015-1	20230321	ESCs	1.37926	0.63415
20230321_R1E309_Cent-C_100X_PCNTgTub_D0_016-1	20230321	ESCs	2.24322	1.03138
20230321_R1E309_Cent-C_100X_PCNTgTub_D0_017-1	20230321	ESCs	1.56905	0.721409
20230321_R1E309_Cent-C_100X_PCNTgTub_D0_018-1	20230321	ESCs	1.95129	0.897155
20230321_R1E309_Cent-C_100X_PCNTgTub_D0_019-1	20230321	ESCs	1.57856	0.725784
20230321_R1E309_Cent-C_100X_PCNTgTub_D0_020-1	20230321	ESCs	2.58664	1.18927
20230321_R1E309_Cent-C_100X_PCNTgTub_D0_021-1	20230321	ESCs	2.01593	0.926877
20230321_R1E309_Cent-C_100X_PCNTgTub_D0_022-1	20230321	ESCs	2.31863	1.06605
20230321_R1E309_Cent-C_100X_PCNTgTub_D0_023-1	20230321	ESCs	2.29062	1.05317
20230321_R1E309_Cent-C_100X_PCNTgTub_D0_024-1	20230321	ESCs	2.33539	1.07375
20230321_R1E309_Cent-C_100X_PCNTgTub_D0_025-1	20230321	ESCs	2.2755	1.04622
20230321_R1E309_Cent-C_100X_PCNTgTub_D0_026-1	20230321	ESCs	1.79819	0.826764
20230321_R1E309_Cent-C_100X_PCNTgTub_D0_027-1	20230321	ESCs	1.90316	0.875027
20230321_R1E309_Cent-C_100X_PCNTgTub_D0_028-1	20230321	ESCs	2.37563	1.09226
20230321_R1E309_Cent-C_100X_PCNTgTub_D0_029-1	20230321	ESCs	1.73482	0.797626
20230321_R1E309_Cent-C_100X_PCNTgTub_D2_001-1	20230321	DIF	2.99702	1.37796
20230321_R1E309_Cent-C_100X_PCNTgTub_D2_002-1	20230321	DIF	3.4768	1.59855
20230321_R1E309_Cent-C_100X_PCNTgTub_D2_002-2	20230321	DIF	3.29432	1.51465
20230321_R1E309_Cent-C_100X_PCNTgTub_D2_003-1	20230321	DIF	2.56789	1.18065
20230321_R1E309_Cent-C_100X_PCNTgTub_D2_004-1	20230321	DIF	5.20385	2.39261
20230321_R1E309_Cent-C_100X_PCNTgTub_D2_004-2	20230321	DIF	2.59205	1.19176
20230321_R1E309_Cent-C_100X_PCNTgTub_D2_005-1	20230321	DIF	2.94195	1.35264
20230321_R1E309_Cent-C_100X_PCNTgTub_D2_006-1	20230321	DIF	3.17994	1.46206
20230321_R1E309_Cent-C_100X_PCNTgTub_D2_008-1	20230321	DIF	2.183	1.00369
20230321_R1E309_Cent-C_100X_PCNTgTub_D2_008-2	20230321	DIF	3.40678	1.56635
20230321_R1E309_Cent-C_100X_PCNTgTub_D2_009-1	20230321	DIF	3.80257	1.74833
20230321_R1E309_Cent-C_100X_PCNTgTub_D2_010-1	20230321	DIF	2.62921	1.20885
20230321_R1E309_Cent-C_100X_PCNTgTub_D2_011-1	20230321	DIF	2.65317	1.21986
20230321_R1E309_Cent-C_100X_PCNTgTub_D2_012-1	20230321	DIF	2.55347	1.17402
20230321_R1E309_Cent-C_100X_PCNTgTub_D2_013-1	20230321	DIF	2.90813	1.33709
20230321_R1E309_Cent-C_100X_PCNTgTub_D2_014-1	20230321	DIF	2.8803	1.32429
20230321_R1E309_Cent-C_100X_PCNTgTub_D2_015-1	20230321	DIF	3.68711	1.69524
20230321_R1E309_Cent-C_100X_PCNTgTub_D2_016-1	20230321	DIF	1.98765	0.913873
20230321_R1E309_Cent-C_100X_PCNTgTub_D2_016-2	20230321	DIF	2.72597	1.25333
20230321_R1E309_Cent-C_100X_PCNTgTub_D2_017-1	20230321	DIF	2.93425	1.3491
20230321_R1E309_Cent-C_100X_PCNTgTub_D2_017-2	20230321	DIF	2.62738	1.208
20230321_R1E309_Cent-C_100X_PCNTgTub_D2_018-1	20230321	DIF	3.37754	1.55291
20230321_R1E309_Cent-C_100X_PCNTgTub_D2_019-1	20230321	DIF	3.40292	1.56458
20230321_R1E309_Cent-C_100X_PCNTgTub_D2_020-1	20230321	DIF	2.77936	1.27788
20230321_R1E309_Cent-C_100X_PCNTgTub_D2_020-2	20230321	DIF	2.65328	1.21991
20230321_R1E309_Cent-C_100X_PCNTgTub_D2_021-1	20230321	DIF	3.55361	1.63386
20230321_R1E309_Cent-C_100X_PCNTgTub_D2_021-2	20230321	DIF	3.8445	1.76761
20230323_R1E309_Cent-C_100X_CEP1921to500_D0_007-1	20230331	ESCs	1.96945	0.914063
20230323_R1E309_Cent-C_100X_CEP1921to500_D0_008-1	20230331	ESCs	2.53066	1.17453
20230323_R1E309_Cent-C_100X_CEP1921to500_D0_009-1	20230331	ESCs	1.39332	0.646671
20230323_R1E309_Cent-C_100X_CEP1921to500_D0_009-2	20230331	ESCs	1.46806	0.681357
20230323_R1E309_Cent-C_100X_CEP1921to500_D0_010-1	20230331	ESCs	1.50112	0.696701
20230323_R1E309_Cent-C_100X_CEP1921to500_D0_011-1	20230331	ESCs	1.60299	0.743982
20230323_R1E309_Cent-C_100X_CEP1921to500_D0_011-2	20230331	ESCs	2.132	0.989508
20230323_R1E309_Cent-C_100X_CEP1921to500_D0_012-1	20230331	ESCs	2.86369	1.3291
20230323_R1E309_Cent-C_100X_CEP1921to500_D0_012-2	20230331	ESCs	2.75748	1.27981
20230323_R1E309_Cent-C_100X_CEP1921to500_D0_013-1	20230331	ESCs	1.70111	0.789521
20230323_R1E309_Cent-C_100X_CEP1921to500_D0_014-1	20230331	ESCs	3.28524	1.52475
20230323_R1E309_Cent-C_100X_CEP1921to500_D0_015-1	20230331	ESCs	2.22295	1.03172
20230323_R1E309_Cent-C_100X_CEP1921to500_D0_016-1	20230331	ESCs	2.64021	1.22538
20230323_R1E309_Cent-C_100X_CEP1921to500_D0_017-1	20230331	ESCs	1.67939	0.779443
20230323_R1E309_Cent-C_100X_CEP1921to500_D0_017-2	20230331	ESCs	1.77549	0.824043
20230323_R1E309_Cent-C_100X_CEP1921to500_D0_018-1	20230331	ESCs	3.15781	1.46561
20230323_R1E309_Cent-C_100X_CEP1921to500_D0_018-2	20230331	ESCs	2.93134	1.3605
20230323_R1E309_Cent-C_100X_CEP1921to500_D0_019-1	20230331	ESCs	2.59083	1.20246
20230323_R1E309_Cent-C_100X_CEP1921to500_D0_019-2	20230331	ESCs	2.31445	1.07418
20230323_R1E309_Cent-C_100X_CEP1921to500_D0_020-1	20230331	ESCs	2.95861	1.37316
20230323_R1E309_Cent-C_100X_CEP1921to500_D0_021-1	20230331	ESCs	2.82485	1.31107
20230323_R1E309_Cent-C_100X_CEP1921to500_D0_022-1	20230331	ESCs	2.29603	1.06564
20230323_R1E309_Cent-C_100X_CEP1921to500_D0_022-2	20230331	ESCs	2.68381	1.24561
20230323_R1E309_Cent-C_100X_CEP1921to500_D0_023-1	20230331	ESCs	0.935742	0.434298
20230323_R1E309_Cent-C_100X_CEP1921to500_D0_023-2	20230331	ESCs	2.05758	0.954967
20230323_R1E309_Cent-C_100X_CEP1921to500_D0_024-1	20230331	ESCs	2.19348	1.01804
20230323_R1E309_Cent-C_100X_CEP1921to500_D0_024-2	20230331	ESCs	1.09398	0.507739
20230323_R1E309_Cent-C_100X_CEP1921to500_D0_025-1	20230331	ESCs	1.64223	0.762195
20230323_R1E309_Cent-C_100X_CEP1921to500_D0_026-1	20230331	ESCs	2.68216	1.24485
20230323_R1E309_Cent-C_100X_CEP1921to500_D0_026-2	20230331	ESCs	2.04596	0.949575
20230323_R1E309_Cent-C_100X_CEP1921to500_D0_027-1	20230331	ESCs	2.4961	1.15849
20230323_R1E309_Cent-C_100X_CEP1921to500_D0_028-1	20230331	ESCs	2.05881	0.955539
20230323_R1E309_Cent-C_100X_CEP1921to500_D0_029-1	20230331	ESCs	2.18811	1.01555
20230323_R1E309_Cent-C_100X_CEP1921to500_D0_030-1	20230331	ESCs	1.54162	0.7155
20230323_R1E309_Cent-C_100X_CEP1921to500_D0_030-2	20230331	ESCs	1.45994	0.677588
20230323_R1E309_Cent-C_100X_CEP1921to500_D0_031-1	20230331	ESCs	2.4881	1.15478
20230323_R1E309_Cent-C_100X_CEP1921to500_D0_031-2	20230331	ESCs	2.91699	1.35384
20230323_R1E309_Cent-C_100X_CEP1921to500_D0_032-1	20230331	ESCs	2.71585	1.26048
20230323_R1E309_Cent-C_100X_CEP1921to500_D0_033-1	20230331	ESCs	2.43498	1.13013
20230323_R1E309_Cent-C_100X_CEP1921to500_D0_033-2	20230331	ESCs	2.04867	0.950831
20230323_R1E309_Cent-C_100X_CEP1921to500_D0_034-1	20230331	ESCs	1.60546	0.745128
20230323_R1E309_Cent-C_100X_CEP1921to500_D0_035-1	20230331	ESCs	1.89722	0.88054
20230323_R1E309_Cent-C_100X_CEP1921to500_D0_035-2	20230331	ESCs	1.35195	0.627471
20230323_R1E309_Cent-C_100X_CEP1921to500_D0_035-3	20230331	ESCs	1.66694	0.773664
20230323_R1E309_Cent-C_100X_CEP1921to500_D2_001-1	20230331	DIF	3.18003	1.47592
20230323_R1E309_Cent-C_100X_CEP1921to500_D2_002-1	20230331	DIF	2.80686	1.30272
20230323_R1E309_Cent-C_100X_CEP1921to500_D2_002-2	20230331	DIF	1.75607	0.815028
20230323_R1E309_Cent-C_100X_CEP1921to500_D2_003-1	20230331	DIF	3.53094	1.63879
20230323_R1E309_Cent-C_100X_CEP1921to500_D2_003-2	20230331	DIF	3.02279	1.40294
20230323_R1E309_Cent-C_100X_CEP1921to500_D2_004-1	20230331	DIF	2.26478	1.05113
20230323_R1E309_Cent-C_100X_CEP1921to500_D2_004-2	20230331	DIF	2.26679	1.05207
20230323_R1E309_Cent-C_100X_CEP1921to500_D2_005-1	20230331	DIF	1.07542	0.499126
20230323_R1E309_Cent-C_100X_CEP1921to500_D2_005-2	20230331	DIF	3.3864	1.5717
20230323_R1E309_Cent-C_100X_CEP1921to500_D2_006-1	20230331	DIF	3.20711	1.48849
20230323_R1E309_Cent-C_100X_CEP1921to500_D2_006-2	20230331	DIF	2.97172	1.37924
20230323_R1E309_Cent-C_100X_CEP1921to500_D2_007-1	20230331	DIF	2.38023	1.10471
20230323_R1E309_Cent-C_100X_CEP1921to500_D2_008-1	20230331	DIF	3.77544	1.75226
20230323_R1E309_Cent-C_100X_CEP1921to500_D2_008-2	20230331	DIF	2.76576	1.28365
20230323_R1E309_Cent-C_100X_CEP1921to500_D2_009-1	20230331	DIF	3.50194	1.62533
20230323_R1E309_Cent-C_100X_CEP1921to500_D2_009-2	20230331	DIF	2.77025	1.28573
20230323_R1E309_Cent-C_100X_CEP1921to500_D2_010-1	20230331	DIF	2.87311	1.33347
20230323_R1E309_Cent-C_100X_CEP1921to500_D2_010-2	20230331	DIF	2.14716	0.996541
20230323_R1E309_Cent-C_100X_CEP1921to500_D2_011-1	20230331	DIF	2.27041	1.05375
20230323_R1E309_Cent-C_100X_CEP1921to500_D2_011-2	20230331	DIF	1.48124	0.687474
20230323_R1E309_Cent-C_100X_CEP1921to500_D2_012-1	20230331	DIF	2.83181	1.31431
20230323_R1E309_Cent-C_100X_CEP1921to500_D2_013-1	20230331	DIF	3.09893	1.43828
20230323_R1E309_Cent-C_100X_CEP1921to500_D2_013-2	20230331	DIF	2.57865	1.19681
20230323_R1E309_Cent-C_100X_CEP1921to500_D2_014-1	20230331	DIF	3.58133	1.66217
20230323_R1E309_Cent-C_100X_CEP1921to500_D2_015-1	20230331	DIF	2.37111	1.10048
20230323_R1E309_Cent-C_100X_CEP1921to500_D2_015-2	20230331	DIF	2.87165	1.33279
20230323_R1E309_Cent-C_100X_CEP1921to500_D2_016-1	20230331	DIF	2.3521	1.09166
20230323_R1E309_Cent-C_100X_CEP1921to500_D2_016-2	20230331	DIF	2.22949	1.03475
20230323_R1E309_Cent-C_100X_CEP1921to500_D2_017-1	20230331	DIF	1.95912	0.90927
20230323_R1E309_Cent-C_100X_CEP1921to500_D2_017-2	20230331	DIF	1.68481	0.781957
20230323_R1E309_Cent-C_100X_CEP1921to500_D2_018-1	20230331	DIF	1.6971	0.787659
20230323_R1E309_Cent-C_100X_CEP1921to500_D2_018-2	20230331	DIF	2.08744	0.968827
20230323_R1E309_Cent-C_100X_CEP1921to500_D2_019-1	20230331	DIF	3.22473	1.49667
20230323_R1E309_Cent-C_100X_CEP1921to500_D2_020-1	20230331	DIF	4.37354	2.02985
20230323_R1E309_Cent-C_100X_CEP1921to500_D2_021-1	20230331	DIF	2.97115	1.37897
20230323_R1E309_Cent-C_100X_CEP1921to500_D2_022-1	20230331	DIF	2.53459	1.17636
20230323_R1E309_Cent-C_100X_CEP1921to500_D2_022-2	20230331	DIF	2.19987	1.02101
20230323_R1E309_Cent-C_100X_CEP1921to500_D2_023-1	20230331	DIF	2.77659	1.28867
20230323_R1E309_Cent-C_100X_CEP1921to500_D2_023-2	20230331	DIF	3.60519	1.67324
20230323_R1E309_Cent-C_100X_CEP1921to500_D2_024-1	20230331	DIF	3.01796	1.4007
20230323_R1E309_Cent-C_100X_CEP1921to500_D2_024-2	20230331	DIF	3.04297	1.41231
20230323_R1E309_Cent-C_100X_CEP1921to500_D2_025-1	20230331	DIF	2.98657	1.38613
20230323_R1E309_Cent-C_100X_CEP1921to500_D2_026-1	20230331	DIF	3.94811	1.8324
20230323_R1E309_Cent-C_100X_CEP1921to500_D2_026-2	20230331	DIF	3.84076	1.78258
20230623_R1E309_Cenp-J_60X_PericentrinGTub_Full+DMSO_001-1	20230623	ESCs_DMSO	4.64848	1.50433
20230623_R1E309_Cenp-J_60X_PericentrinGTub_Full+DMSO_002-1	20230623	ESCs_DMSO	2.66403	0.862125
20230623_R1E309_Cenp-J_60X_PericentrinGTub_Full+DMSO_002-2	20230623	ESCs_DMSO	4.56365	1.47688
20230623_R1E309_Cenp-J_60X_PericentrinGTub_Full+DMSO_003-1	20230623	ESCs_DMSO	3.0711	0.993861
20230623_R1E309_Cenp-J_60X_PericentrinGTub_Full+DMSO_004-1	20230623	ESCs_DMSO	2.24718	0.727226
20230623_R1E309_Cenp-J_60X_PericentrinGTub_Full+DMSO_004-2	20230623	ESCs_DMSO	3.91516	1.26701
20230623_R1E309_Cenp-J_60X_PericentrinGTub_Full+DMSO_006-1	20230623	ESCs_DMSO	3.13968	1.01605
20230623_R1E309_Cenp-J_60X_PericentrinGTub_Full+DMSO_006-2	20230623	ESCs_DMSO	3.99512	1.29289
20230623_R1E309_Cenp-J_60X_PericentrinGTub_Full+DMSO_007-1	20230623	ESCs_DMSO	2.62965	0.850999
20230623_R1E309_Cenp-J_60X_PericentrinGTub_Full+DMSO_008-1	20230623	ESCs_DMSO	4.09605	1.32555
20230623_R1E309_Cenp-J_60X_PericentrinGTub_Full+DMSO_009-1	20230623	ESCs_DMSO	4.20096	1.3595
20230623_R1E309_Cenp-J_60X_PericentrinGTub_Full+DMSO_010-1	20230623	ESCs_DMSO	1.68442	0.545107
20230623_R1E309_Cenp-J_60X_PericentrinGTub_Full+DMSO_011-1	20230623	ESCs_DMSO	1.35818	0.43953
20230623_R1E309_Cenp-J_60X_PericentrinGTub_Full+DMSO_012-1	20230623	ESCs_DMSO	2.26408	0.732695
20230623_R1E309_Cenp-J_60X_PericentrinGTub_Full+DMSO_012-2	20230623	ESCs_DMSO	3.18083	1.02937
20230623_R1E309_Cenp-J_60X_PericentrinGTub_Full+DMSO_013-1	20230623	ESCs_DMSO	3.11538	1.00819
20230623_R1E309_Cenp-J_60X_PericentrinGTub_Full+DMSO_013-2	20230623	ESCs_DMSO	2.56821	0.831117
20230623_R1E309_Cenp-J_60X_PericentrinGTub_Full+DMSO_014-1	20230623	ESCs_DMSO	2.19963	0.71184
20230623_R1E309_Cenp-J_60X_PericentrinGTub_Full+DMSO_014-2	20230623	ESCs_DMSO	3.08899	0.999651
20230623_R1E309_Cenp-J_60X_PericentrinGTub_Full+DMSO_014-3	20230623	ESCs_DMSO	2.57105	0.832037
20230623_R1E309_Cenp-J_60X_PericentrinGTub_Full+DMSO_015-1	20230623	ESCs_DMSO	2.49971	0.808948
20230623_R1E309_Cenp-J_60X_PericentrinGTub_Full+DMSO_016-2	20230623	ESCs_DMSO	3.07724	0.995848
20230623_R1E309_Cenp-J_60X_PericentrinGTub_Full+DMSO_017-1	20230623	ESCs_DMSO	2.52728	0.817873
20230623_R1E309_Cenp-J_60X_PericentrinGTub_Full+DMSO_017-2	20230623	ESCs_DMSO	3.16942	1.02568
20230623_R1E309_Cenp-J_60X_PericentrinGTub_Full+DMSO_018-1	20230623	ESCs_DMSO	1.91758	0.620563
20230623_R1E309_Cenp-J_60X_PericentrinGTub_Full+DMSO_019-1	20230623	ESCs_DMSO	3.1312	1.01331
20230623_R1E309_Cenp-J_60X_PericentrinGTub_Full+DMSO_020-1	20230623	ESCs_DMSO	3.13506	1.01456
20230623_R1E309_Cenp-J_60X_PericentrinGTub_Full+DMSO_020-2	20230623	ESCs_DMSO	3.841	1.24302
20230623_R1E309_Cenp-J_60X_PericentrinGTub_Full+DMSO_020-3	20230623	ESCs_DMSO	3.66753	1.18688
20230623_R1E309_Cenp-J_60X_PericentrinGTub_Full+DMSO_021-1	20230623	ESCs_DMSO	1.66834	0.539905
20230623_R1E309_Cenp-J_60X_PericentrinGTub_Full+DMSO_021-2	20230623	ESCs_DMSO	4.14598	1.34171
20230623_R1E309_Cenp-J_60X_PericentrinGTub_Full+DMSO_022-1	20230623	ESCs_DMSO	1.99143	0.64446
20230623_R1E309_Cenp-J_60X_PericentrinGTub_Full+DMSO_023-1	20230623	ESCs_DMSO	3.95609	1.28026
20230623_R1E309_Cenp-J_60X_PericentrinGTub_Full+DMSO_023-2	20230623	ESCs_DMSO	2.64755	0.856794
20230623_R1E309_Cenp-J_60X_PericentrinGTub_Full+DMSO_024-1	20230623	ESCs_DMSO	3.61564	1.17008
20230623_R1E309_Cenp-J_60X_PericentrinGTub_Full+DMSO_024-2	20230623	ESCs_DMSO	3.587	1.16081
20230623_R1E309_Cenp-J_60X_PericentrinGTub_Full+DMSO_024-3	20230623	ESCs_DMSO	3.78812	1.2259
20230623_R1E309_Cenp-J_60X_PericentrinGTub_Full+DMSO_025-1	20230623	ESCs_DMSO	3.96748	1.28395
20230623_R1E309_Cenp-J_60X_PericentrinGTub_Full+DMSO_025-2	20230623	ESCs_DMSO	2.97723	0.963484
20230623_R1E309_Cenp-J_60X_PericentrinGTub_CCB10uM_001-1	20230623	ESCs_CCB10µM	3.48039	1.12632
20230623_R1E309_Cenp-J_60X_PericentrinGTub_CCB10uM_002-1	20230623	ESCs_CCB10µM	3.01845	0.976824
20230623_R1E309_Cenp-J_60X_PericentrinGTub_CCB10uM_002-2	20230623	ESCs_CCB10µM	4.50106	1.45662
20230623_R1E309_Cenp-J_60X_PericentrinGTub_CCB10uM_003-1	20230623	ESCs_CCB10µM	4.01487	1.29928
20230623_R1E309_Cenp-J_60X_PericentrinGTub_CCB10uM_004-1	20230623	ESCs_CCB10µM	3.42393	1.10804
20230623_R1E309_Cenp-J_60X_PericentrinGTub_CCB10uM_004-2	20230623	ESCs_CCB10µM	4.63994	1.50157
20230623_R1E309_Cenp-J_60X_PericentrinGTub_CCB10uM_005-1	20230623	ESCs_CCB10µM	3.15549	1.02117
20230623_R1E309_Cenp-J_60X_PericentrinGTub_CCB10uM_006-1	20230623	ESCs_CCB10µM	3.93969	1.27495
20230623_R1E309_Cenp-J_60X_PericentrinGTub_CCB10uM_007-1	20230623	ESCs_CCB10µM	4.0863	1.3224
20230623_R1E309_Cenp-J_60X_PericentrinGTub_CCB10uM_008-1	20230623	ESCs_CCB10µM	4.1941	1.35728
20230623_R1E309_Cenp-J_60X_PericentrinGTub_CCB10uM_008-2	20230623	ESCs_CCB10µM	6.96464	2.25388
20230623_R1E309_Cenp-J_60X_PericentrinGTub_CCB10uM_009-1	20230623	ESCs_CCB10µM	5.49665	1.77881
20230623_R1E309_Cenp-J_60X_PericentrinGTub_CCB10uM_009-2	20230623	ESCs_CCB10µM	2.64233	0.855105
20230623_R1E309_Cenp-J_60X_PericentrinGTub_CCB10uM_010-1	20230623	ESCs_CCB10µM	3.81209	1.23366
20230623_R1E309_Cenp-J_60X_PericentrinGTub_CCB10uM_011-1	20230623	ESCs_CCB10µM	3.84349	1.24382
20230623_R1E309_Cenp-J_60X_PericentrinGTub_CCB10uM_012-1	20230623	ESCs_CCB10µM	7.77758	2.51696
20230623_R1E309_Cenp-J_60X_PericentrinGTub_CCB10uM_012-2	20230623	ESCs_CCB10µM	3.93309	1.27282
20230623_R1E309_Cenp-J_60X_PericentrinGTub_CCB10uM_013-1	20230623	ESCs_CCB10µM	4.10396	1.32811
20230623_R1E309_Cenp-J_60X_PericentrinGTub_CCB10uM_014-1	20230623	ESCs_CCB10µM	4.96557	1.60695
20230623_R1E309_Cenp-J_60X_PericentrinGTub_CCB10uM_014-2	20230623	ESCs_CCB10µM	2.68379	0.86852
20230623_R1E309_Cenp-J_60X_PericentrinGTub_CCB10uM_014-3	20230623	ESCs_CCB10µM	2.99565	0.969445
20230623_R1E309_Cenp-J_60X_PericentrinGTub_CCB10uM_015-1	20230623	ESCs_CCB10µM	2.97914	0.964101
20230623_R1E309_Cenp-J_60X_PericentrinGTub_CCB10uM_016-1	20230623	ESCs_CCB10µM	3.05767	0.989514
20230623_R1E309_Cenp-J_60X_PericentrinGTub_CCB10uM_017-1	20230623	ESCs_CCB10µM	4.05423	1.31202
20230623_R1E309_Cenp-J_60X_PericentrinGTub_CCB10uM_018-1	20230623	ESCs_CCB10µM	2.99989	0.970815
20230623_R1E309_Cenp-J_60X_PericentrinGTub_CCB10uM_018-2	20230623	ESCs_CCB10µM	3.84146	1.24316
20230623_R1E309_Cenp-J_60X_PericentrinGTub_CCB10uM_019-1	20230623	ESCs_CCB10µM	2.34601	0.759211
20230623_R1E309_Cenp-J_60X_PericentrinGTub_CCB10uM_020-1	20230623	ESCs_CCB10µM	5.27846	1.7082
20230623_R1E309_Cenp-J_60X_PericentrinGTub_CCB10uM_021-1	20230623	ESCs_CCB10µM	4.34568	1.40634
20230623_R1E309_Cenp-J_60X_PericentrinGTub_CCB10uM_021-2	20230623	ESCs_CCB10µM	4.34023	1.40457
20230623_R1E309_Cenp-J_60X_PericentrinGTub_CCB10uM_022-1	20230623	ESCs_CCB10µM	5.48739	1.77581
20230623_R1E309_Cenp-J_60X_PericentrinGTub_CCB10uM_023-1	20230623	ESCs_CCB10µM	6.60244	2.13666
20230623_R1E309_Cenp-J_60X_PericentrinGTub_CCB10uM_024-1	20230623	ESCs_CCB10µM	3.60837	1.16773
20230623_R1E309_Cenp-J_60X_PericentrinGTub_CCB10uM_025-1	20230623	ESCs_CCB10µM	5.38581	1.74294
20230623_R1E309_Cenp-J_60X_PericentrinGTub_CCB10uM_025-2	20230623	ESCs_CCB10µM	5.37907	1.74076
20230623_R1E309_Cenp-J_60X_PericentrinGTub_CCB10uM_026-1	20230623	ESCs_CCB10µM	4.65905	1.50775
20230623_R1E309_Cenp-J_60X_PericentrinGTub_CCB10uM_026-2	20230623	ESCs_CCB10µM	5.40729	1.74989
20230623_R1E309_Cenp-J_60X_PericentrinGTub_CCB10uM_027-1	20230623	ESCs_CCB10µM	4.90484	1.58729
20230623_R1E309_Cenp-J_60X_PericentrinGTub_CCB10uM_027-2	20230623	ESCs_CCB10µM	5.01786	1.62387
20230623_R1E309_Cenp-J_60X_PericentrinGTub_CCB10uM_028-1	20230623	ESCs_CCB10µM	4.10919	1.32981
20230623_R1E309_Cenp-J_60X_PericentrinGTub_CCB10uM_029-1	20230623	ESCs_CCB10µM	3.7895	1.22635
20230623_R1E309_Cenp-J_60X_PericentrinGTub_CCB10uM_030-1	20230623	ESCs_CCB10µM	5.57605	1.80451
20230623_R1E309_Cenp-J_60X_PericentrinGTub_CCB10uM_030-2	20230623	ESCs_CCB10µM	3.88439	1.25706
20230623_R1E309_Cenp-J_60X_PericentrinGTub_CCB10uM_031-1	20230623	ESCs_CCB10µM	3.57164	1.15584
20230623_R1E309_Cenp-J_60X_PericentrinGTub_CCB10uM_031-2	20230623	ESCs_CCB10µM	4.15894	1.34591
20230623_R1E309_Cenp-J_60X_PericentrinGTub_CCB10uM_032-1	20230623	ESCs_CCB10µM	2.62955	0.850967
20230623_R1E309_Cenp-J_60X_PericentrinGTub_CCB10uM_033-1	20230623	ESCs_CCB10µM	4.5901	1.48544
20230623_R1E309_Cenp-J_60X_PericentrinGTub_CCB10uM_033-2	20230623	ESCs_CCB10µM	4.69469	1.51928
20230623_R1E309_Cenp-J_60X_PericentrinGTub_CCB10uM_033-3	20230623	ESCs_CCB10µM	4.41085	1.42743
20230721_R1E309_Cenp-J_60X_PericentrinGTub_Full+DMSO_001-1	20230721	ESCs_DMSO	2.67419	0.634411
20230721_R1E309_Cenp-J_60X_PericentrinGTub_Full+DMSO_001-2	20230721	ESCs_DMSO	3.48161	0.825959
20230721_R1E309_Cenp-J_60X_PericentrinGTub_Full+DMSO_002-1	20230721	ESCs_DMSO	5.57767	1.32322
20230721_R1E309_Cenp-J_60X_PericentrinGTub_Full+DMSO_002-2	20230721	ESCs_DMSO	4.26511	1.01183
20230721_R1E309_Cenp-J_60X_PericentrinGTub_Full+DMSO_002-3	20230721	ESCs_DMSO	4.26334	1.01141
20230721_R1E309_Cenp-J_60X_PericentrinGTub_Full+DMSO_004-1	20230721	ESCs_DMSO	3.15103	0.747533
20230721_R1E309_Cenp-J_60X_PericentrinGTub_Full+DMSO_004-2	20230721	ESCs_DMSO	4.43426	1.05196
20230721_R1E309_Cenp-J_60X_PericentrinGTub_Full+DMSO_005-1	20230721	ESCs_DMSO	5.03192	1.19374
20230721_R1E309_Cenp-J_60X_PericentrinGTub_Full+DMSO_005-2	20230721	ESCs_DMSO	4.82294	1.14417
20230721_R1E309_Cenp-J_60X_PericentrinGTub_Full+DMSO_005-3	20230721	ESCs_DMSO	4.48804	1.06472
20230721_R1E309_Cenp-J_60X_PericentrinGTub_Full+DMSO_006-1	20230721	ESCs_DMSO	4.60728	1.09301
20230721_R1E309_Cenp-J_60X_PericentrinGTub_Full+DMSO_006-2	20230721	ESCs_DMSO	4.03211	0.956555
20230721_R1E309_Cenp-J_60X_PericentrinGTub_Full+DMSO_007-1	20230721	ESCs_DMSO	2.7325	0.648243
20230721_R1E309_Cenp-J_60X_PericentrinGTub_Full+DMSO_007-2	20230721	ESCs_DMSO	4.56767	1.08361
20230721_R1E309_Cenp-J_60X_PericentrinGTub_Full+DMSO_007-3	20230721	ESCs_DMSO	4.60318	1.09203
20230721_R1E309_Cenp-J_60X_PericentrinGTub_Full+DMSO_007-4	20230721	ESCs_DMSO	4.49392	1.06611
20230721_R1E309_Cenp-J_60X_PericentrinGTub_Full+DMSO_008-1	20230721	ESCs_DMSO	5.63698	1.33729
20230721_R1E309_Cenp-J_60X_PericentrinGTub_Full+DMSO_009-1	20230721	ESCs_DMSO	4.20878	0.998468
20230721_R1E309_Cenp-J_60X_PericentrinGTub_Full+DMSO_009-2	20230721	ESCs_DMSO	3.67458	0.871737
20230721_R1E309_Cenp-J_60X_PericentrinGTub_Full+DMSO_010-1	20230721	ESCs_DMSO	4.23948	1.00575
20230721_R1E309_Cenp-J_60X_PericentrinGTub_Full+DMSO_010-2	20230721	ESCs_DMSO	5.46141	1.29563
20230721_R1E309_Cenp-J_60X_PericentrinGTub_Full+DMSO_010-3	20230721	ESCs_DMSO	5.78966	1.37351
20230721_R1E309_Cenp-J_60X_PericentrinGTub_Full+DMSO_010-4	20230721	ESCs_DMSO	4.50779	1.0694
20230721_R1E309_Cenp-J_60X_PericentrinGTub_Full+DMSO_011-1	20230721	ESCs_DMSO	4.52886	1.0744
20230721_R1E309_Cenp-J_60X_PericentrinGTub_Full+DMSO_011-2	20230721	ESCs_DMSO	5.89743	1.39907
20230721_R1E309_Cenp-J_60X_PericentrinGTub_Full+DMSO_012-1	20230721	ESCs_DMSO	3.62914	0.860957
20230721_R1E309_Cenp-J_60X_PericentrinGTub_Full+DMSO_012-2	20230721	ESCs_DMSO	3.8741	0.919069
20230721_R1E309_Cenp-J_60X_PericentrinGTub_Full+DMSO_012-3	20230721	ESCs_DMSO	5.62663	1.33483
20230721_R1E309_Cenp-J_60X_PericentrinGTub_Full+DMSO_013-1	20230721	ESCs_DMSO	3.18466	0.75551
20230721_R1E309_Cenp-J_60X_PericentrinGTub_Full+DMSO_013-2	20230721	ESCs_DMSO	3.49914	0.830117
20230721_R1E309_Cenp-J_60X_PericentrinGTub_Full+DMSO_013-3	20230721	ESCs_DMSO	3.18003	0.754413
20230721_R1E309_Cenp-J_60X_PericentrinGTub_Full+DMSO_014-1	20230721	ESCs_DMSO	3.63377	0.862055
20230721_R1E309_Cenp-J_60X_PericentrinGTub_Full+DMSO_014-2	20230721	ESCs_DMSO	4.027	0.955343
20230721_R1E309_Cenp-J_60X_PericentrinGTub_Full+DMSO_015-1	20230721	ESCs_DMSO	2.59338	0.615239
20230721_R1E309_Cenp-J_60X_PericentrinGTub_Full+DMSO_015-2	20230721	ESCs_DMSO	3.77524	0.895616
20230721_R1E309_Cenp-J_60X_PericentrinGTub_Full+DMSO_016-1	20230721	ESCs_DMSO	2.63672	0.62552
20230721_R1E309_Cenp-J_60X_PericentrinGTub_Full+DMSO_016-2	20230721	ESCs_DMSO	4.52454	1.07338
20230721_R1E309_Cenp-J_60X_PericentrinGTub_Full+DMSO_017-2	20230721	ESCs_DMSO	4.82307	1.1442
20230721_R1E309_Cenp-J_60X_PericentrinGTub_Full+CCB10uM_001-1	20230721	ESCs_CCB10µM	3.00618	0.713169
20230721_R1E309_Cenp-J_60X_PericentrinGTub_Full+CCB10uM_001-2	20230721	ESCs_CCB10µM	3.58927	0.851499
20230721_R1E309_Cenp-J_60X_PericentrinGTub_Full+CCB10uM_002-1	20230721	ESCs_CCB10µM	3.64307	0.864261
20230721_R1E309_Cenp-J_60X_PericentrinGTub_Full+CCB10uM_002-2	20230721	ESCs_CCB10µM	4.34944	1.03184
20230721_R1E309_Cenp-J_60X_PericentrinGTub_Full+CCB10uM_003-1	20230721	ESCs_CCB10µM	2.55936	0.607168
20230721_R1E309_Cenp-J_60X_PericentrinGTub_Full+CCB10uM_003-2	20230721	ESCs_CCB10µM	3.86897	0.917852
20230721_R1E309_Cenp-J_60X_PericentrinGTub_Full+CCB10uM_004-1	20230721	ESCs_CCB10µM	3.43712	0.815402
20230721_R1E309_Cenp-J_60X_PericentrinGTub_Full+CCB10uM_004-2	20230721	ESCs_CCB10µM	5.62944	1.3355
20230721_R1E309_Cenp-J_60X_PericentrinGTub_Full+CCB10uM_005-1	20230721	ESCs_CCB10µM	4.29688	1.01937
20230721_R1E309_Cenp-J_60X_PericentrinGTub_Full+CCB10uM_005-2	20230721	ESCs_CCB10µM	3.0302	0.718869
20230721_R1E309_Cenp-J_60X_PericentrinGTub_Full+CCB10uM_006-1	20230721	ESCs_CCB10µM	2.95333	0.700631
20230721_R1E309_Cenp-J_60X_PericentrinGTub_Full+CCB10uM_007-1	20230721	ESCs_CCB10µM	4.26124	1.01091
20230721_R1E309_Cenp-J_60X_PericentrinGTub_Full+CCB10uM_007-2	20230721	ESCs_CCB10µM	6.18705	1.46778
20230721_R1E309_Cenp-J_60X_PericentrinGTub_Full+CCB10uM_008-1	20230721	ESCs_CCB10µM	3.55009	0.842203
20230721_R1E309_Cenp-J_60X_PericentrinGTub_Full+CCB10uM_009-1	20230721	ESCs_CCB10µM	2.4208	0.574296
20230721_R1E309_Cenp-J_60X_PericentrinGTub_Full+CCB10uM_009-2	20230721	ESCs_CCB10µM	3.5647	0.845668
20230721_R1E309_Cenp-J_60X_PericentrinGTub_Full+CCB10uM_010-1	20230721	ESCs_CCB10µM	3.77419	0.895367
20230721_R1E309_Cenp-J_60X_PericentrinGTub_Full+CCB10uM_010-2	20230721	ESCs_CCB10µM	4.95816	1.17625
20230721_R1E309_Cenp-J_60X_PericentrinGTub_Full+CCB10uM_011-1	20230721	ESCs_CCB10µM	4.3246	1.02594
20230721_R1E309_Cenp-J_60X_PericentrinGTub_Full+CCB10uM_011-2	20230721	ESCs_CCB10µM	3.87367	0.918967
20230721_R1E309_Cenp-J_60X_PericentrinGTub_Full+CCB10uM_011-3	20230721	ESCs_CCB10µM	4.0885	0.969932
20230721_R1E309_Cenp-J_60X_PericentrinGTub_Full+CCB10uM_012-1	20230721	ESCs_CCB10µM	4.29097	1.01797
20230721_R1E309_Cenp-J_60X_PericentrinGTub_Full+CCB10uM_012-3	20230721	ESCs_CCB10µM	3.48098	0.825807
20230721_R1E309_Cenp-J_60X_PericentrinGTub_Full+CCB10uM_013-1	20230721	ESCs_CCB10µM	2.12235	0.503494
20230721_R1E309_Cenp-J_60X_PericentrinGTub_Full+CCB10uM_013-2	20230721	ESCs_CCB10µM	4.0178	0.95316
20230721_R1E309_Cenp-J_60X_PericentrinGTub_Full+CCB10uM_014-1	20230721	ESCs_CCB10µM	3.57532	0.848189
20230721_R1E309_Cenp-J_60X_PericentrinGTub_Full+CCB10uM_014-2	20230721	ESCs_CCB10µM	3.54349	0.840637
20230721_R1E309_Cenp-J_60X_PericentrinGTub_Full+CCB10uM_015-1	20230721	ESCs_CCB10µM	4.04343	0.959242
20230721_R1E309_Cenp-J_60X_PericentrinGTub_Full+CCB10uM_015-2	20230721	ESCs_CCB10µM	2.95205	0.700328
20230721_R1E309_Cenp-J_60X_PericentrinGTub_Full+CCB10uM_016-1	20230721	ESCs_CCB10µM	4.8731	1.15607
20230721_R1E309_Cenp-J_60X_PericentrinGTub_Full+CCB10uM_016-2	20230721	ESCs_CCB10µM	5.68146	1.34784
20230721_R1E309_Cenp-J_60X_PericentrinGTub_Full+CCB10uM_016-3	20230721	ESCs_CCB10µM	2.74394	0.650956
20230721_R1E309_Cenp-J_60X_PericentrinGTub_Full+CCB10uM_017-1	20230721	ESCs_CCB10µM	3.72386	0.883428
20230721_R1E309_Cenp-J_60X_PericentrinGTub_Full+CCB10uM_017-2	20230721	ESCs_CCB10µM	4.64251	1.10136
20230721_R1E309_Cenp-J_60X_PericentrinGTub_Full+CCB10uM_018-1	20230721	ESCs_CCB10µM	3.19385	0.757691
20230721_R1E309_Cenp-J_60X_PericentrinGTub_Full+CCB10uM_018-2	20230721	ESCs_CCB10µM	3.74612	0.888709
20230721_R1E309_Cenp-J_60X_PericentrinGTub_Full+CCB10uM_019-1	20230721	ESCs_CCB10µM	3.68903	0.875165
20230721_R1E309_Cenp-J_60X_PericentrinGTub_Full+CCB10uM_019-2	20230721	ESCs_CCB10µM	3.58926	0.851496
20230721_R1E309_Cenp-J_60X_PericentrinGTub_Full+CCB10uM_020-1	20230721	ESCs_CCB10µM	4.19178	0.994435
20230721_R1E309_Cenp-J_60X_PericentrinGTub_Full+CCB10uM_020-2	20230721	ESCs_CCB10µM	5.67129	1.34542
20230721_R1E309_Cenp-J_60X_PericentrinGTub_Full+CCB10uM_020-3	20230721	ESCs_CCB10µM	3.88256	0.921077
20230721_R1E309_Cenp-J_60X_PericentrinGTub_Full+CCB10uM_020-4	20230721	ESCs_CCB10µM	2.73116	0.647925
20230721_R1E309_Cenp-J_60X_PericentrinGTub_Full+CCB10uM_022-1	20230721	ESCs_CCB10µM	3.88473	0.921591
20230721_R1E309_Cenp-J_60X_PericentrinGTub_Full+CCB10uM_022-2	20230721	ESCs_CCB10µM	3.49456	0.829029
20230721_R1E309_Cenp-J_60X_PericentrinGTub_Full+CCB10uM_022-3	20230721	ESCs_CCB10µM	3.82246	0.906818
20230913_R1E309_Cenp-J_60X_gTub_Full+DMSO_001-1	20230913	ESCs_DMSO	0.781242	0.773912
20230913_R1E309_Cenp-J_60X_gTub_Full+DMSO_001-2	20230913	ESCs_DMSO	0.793285	0.785842
20230913_R1E309_Cenp-J_60X_gTub_Full+DMSO_001-3	20230913	ESCs_DMSO	0.609251	0.603535
20230913_R1E309_Cenp-J_60X_gTub_Full+DMSO_002-1	20230913	ESCs_DMSO	0.991065	0.981766
20230913_R1E309_Cenp-J_60X_gTub_Full+DMSO_003-1	20230913	ESCs_DMSO	1.41782	1.40452
20230913_R1E309_Cenp-J_60X_gTub_Full+DMSO_003-2	20230913	ESCs_DMSO	1.37842	1.36548
20230913_R1E309_Cenp-J_60X_gTub_Full+DMSO_003-3	20230913	ESCs_DMSO	1.07399	1.06391
20230913_R1E309_Cenp-J_60X_gTub_Full+DMSO_004-1	20230913	ESCs_DMSO	1.21192	1.20054
20230913_R1E309_Cenp-J_60X_gTub_Full+DMSO_004-2	20230913	ESCs_DMSO	1.40243	1.38927
20230913_R1E309_Cenp-J_60X_gTub_Full+DMSO_005-1	20230913	ESCs_DMSO	0.808959	0.801369
20230913_R1E309_Cenp-J_60X_gTub_Full+DMSO_006-1	20230913	ESCs_DMSO	0.945216	0.936348
20230913_R1E309_Cenp-J_60X_gTub_Full+DMSO_006-2	20230913	ESCs_DMSO	1.083	1.07284
20230913_R1E309_Cenp-J_60X_gTub_Full+DMSO_007-1	20230913	ESCs_DMSO	0.68812	0.681664
20230913_R1E309_Cenp-J_60X_gTub_Full+DMSO_008-1	20230913	ESCs_DMSO	1.42307	1.40972
20230913_R1E309_Cenp-J_60X_gTub_Full+DMSO_008-2	20230913	ESCs_DMSO	0.803873	0.796331
20230913_R1E309_Cenp-J_60X_gTub_Full+DMSO_009-1	20230913	ESCs_DMSO	1.06764	1.05762
20230913_R1E309_Cenp-J_60X_gTub_Full+DMSO_010-1	20230913	ESCs_DMSO	0.999605	0.990227
20230913_R1E309_Cenp-J_60X_gTub_Full+DMSO_011-1	20230913	ESCs_DMSO	1.06929	1.05925
20230913_R1E309_Cenp-J_60X_gTub_Full+DMSO_011-2	20230913	ESCs_DMSO	0.843504	0.83559
20230913_R1E309_Cenp-J_60X_gTub_Full+DMSO_012-1	20230913	ESCs_DMSO	0.963679	0.954637
20230913_R1E309_Cenp-J_60X_gTub_Full+DMSO_012-2	20230913	ESCs_DMSO	0.997053	0.987698
20230913_R1E309_Cenp-J_60X_gTub_Full+DMSO_013-1	20230913	ESCs_DMSO	1.05343	1.04355
20230913_R1E309_Cenp-J_60X_gTub_Full+DMSO_014-1	20230913	ESCs_DMSO	1.02811	1.01846
20230913_R1E309_Cenp-J_60X_gTub_Full+DMSO_014-2	20230913	ESCs_DMSO	0.556111	0.550893
20230913_R1E309_Cenp-J_60X_gTub_Full+DMSO_015-1	20230913	ESCs_DMSO	1.22312	1.21165
20230913_R1E309_Cenp-J_60X_gTub_Full+DMSO_015-2	20230913	ESCs_DMSO	0.611371	0.605635
20230913_R1E309_Cenp-J_60X_gTub_Full+DMSO_016-1	20230913	ESCs_DMSO	1.04856	1.03873
20230913_R1E309_Cenp-J_60X_gTub_Full+DMSO_016-2	20230913	ESCs_DMSO	1.2022	1.19092
20230913_R1E309_Cenp-J_60X_gTub_Full+DMSO_016-3	20230913	ESCs_DMSO	1.14004	1.12935
20230913_R1E309_Cenp-J_60X_gTub_Full+DMSO_017-1	20230913	ESCs_DMSO	1.10381	1.09345
20230913_R1E309_Cenp-J_60X_gTub_Full+DMSO_017-2	20230913	ESCs_DMSO	1.04547	1.03566
20230913_R1E309_Cenp-J_60X_gTub_Full+DMSO_018-1	20230913	ESCs_DMSO	0.938431	0.929626
20230913_R1E309_Cenp-J_60X_gTub_Full+CCB10uM_001-1	20230913	ESCs_CCB10µM	1.91623	1.89825
20230913_R1E309_Cenp-J_60X_gTub_Full+CCB10uM_002-1	20230913	ESCs_CCB10µM	0.798859	0.791364
20230913_R1E309_Cenp-J_60X_gTub_Full+CCB10uM_003-1	20230913	ESCs_CCB10µM	1.21433	1.20293
20230913_R1E309_Cenp-J_60X_gTub_Full+CCB10uM_003-2	20230913	ESCs_CCB10µM	0.976878	0.967712
20230913_R1E309_Cenp-J_60X_gTub_Full+CCB10uM_004-1	20230913	ESCs_CCB10µM	1.49018	1.4762
20230913_R1E309_Cenp-J_60X_gTub_Full+CCB10uM_005-1	20230913	ESCs_CCB10µM	1.21027	1.19891
20230913_R1E309_Cenp-J_60X_gTub_Full+CCB10uM_005-2	20230913	ESCs_CCB10µM	1.59295	1.57801
20230913_R1E309_Cenp-J_60X_gTub_Full+CCB10uM_006-1	20230913	ESCs_CCB10µM	2.39228	2.36984
20230913_R1E309_Cenp-J_60X_gTub_Full+CCB10uM_006-2	20230913	ESCs_CCB10µM	1.28499	1.27293
20230913_R1E309_Cenp-J_60X_gTub_Full+CCB10uM_006-3	20230913	ESCs_CCB10µM	2.2652	2.24395
20230913_R1E309_Cenp-J_60X_gTub_Full+CCB10uM_007-1	20230913	ESCs_CCB10µM	1.48652	1.47257
20230913_R1E309_Cenp-J_60X_gTub_Full+CCB10uM_007-2	20230913	ESCs_CCB10µM	1.03315	1.02345
20230913_R1E309_Cenp-J_60X_gTub_Full+CCB10uM_008-1	20230913	ESCs_CCB10µM	1.22675	1.21524
20230913_R1E309_Cenp-J_60X_gTub_Full+CCB10uM_009-1	20230913	ESCs_CCB10µM	0.918713	0.910093
20230913_R1E309_Cenp-J_60X_gTub_Full+CCB10uM_009-2	20230913	ESCs_CCB10µM	1.19835	1.18711
20230913_R1E309_Cenp-J_60X_gTub_Full+CCB10uM_010-1	20230913	ESCs_CCB10µM	1.5659	1.55121
20230913_R1E309_Cenp-J_60X_gTub_Full+CCB10uM_011-1	20230913	ESCs_CCB10µM	1.40505	1.39187
20230913_R1E309_Cenp-J_60X_gTub_Full+CCB10uM_011-2	20230913	ESCs_CCB10µM	1.2659	1.25402
20230913_R1E309_Cenp-J_60X_gTub_Full+CCB10uM_011-3	20230913	ESCs_CCB10µM	0.861384	0.853302
20230913_R1E309_Cenp-J_60X_gTub_Full+CCB10uM_012-1	20230913	ESCs_CCB10µM	1.08434	1.07417
20230913_R1E309_Cenp-J_60X_gTub_Full+CCB10uM_013-1	20230913	ESCs_CCB10µM	1.70803	1.69201
20230913_R1E309_Cenp-J_60X_gTub_Full+CCB10uM_013-2	20230913	ESCs_CCB10µM	1.40289	1.38973
20230913_R1E309_Cenp-J_60X_gTub_Full+CCB10uM_014-1	20230913	ESCs_CCB10µM	1.41255	1.3993
20230913_R1E309_Cenp-J_60X_gTub_Full+CCB10uM_014-2	20230913	ESCs_CCB10µM	1.15614	1.14529
20230913_R1E309_Cenp-J_60X_gTub_Full+CCB10uM_015-1	20230913	ESCs_CCB10µM	1.16308	1.15217
20230913_R1E309_Cenp-J_60X_gTub_Full+CCB10uM_015-2	20230913	ESCs_CCB10µM	0.708232	0.701587
20230913_R1E309_Cenp-J_60X_gTub_Full+CCB10uM_015-3	20230913	ESCs_CCB10µM	0.728185	0.721353
20230928_R1E309_Hypo_60x_gTubPCNT_Ctrl_001-1	20230929	ESCs_Iso	1.66114	1.06651
20230928_R1E309_Hypo_60x_gTubPCNT_Ctrl_001-2	20230929	ESCs_Iso	1.68513	1.08191
20230928_R1E309_Hypo_60x_gTubPCNT_Ctrl_002-1	20230929	ESCs_Iso	1.42041	0.911952
20230928_R1E309_Hypo_60x_gTubPCNT_Ctrl_002-2	20230929	ESCs_Iso	2.03328	1.30544
20230928_R1E309_Hypo_60x_gTubPCNT_Ctrl_003-1	20230929	ESCs_Iso	1.70364	1.0938
20230928_R1E309_Hypo_60x_gTubPCNT_Ctrl_003-2	20230929	ESCs_Iso	2.21681	1.42327
20230928_R1E309_Hypo_60x_gTubPCNT_Ctrl_004-1	20230929	ESCs_Iso	1.9971	1.28221
20230928_R1E309_Hypo_60x_gTubPCNT_Ctrl_005-1	20230929	ESCs_Iso	2.68468	1.72366
20230928_R1E309_Hypo_60x_gTubPCNT_Ctrl_006-1	20230929	ESCs_Iso	1.55565	0.998781
20230928_R1E309_Hypo_60x_gTubPCNT_Ctrl_007-1	20230929	ESCs_Iso	1.33725	0.85856
20230928_R1E309_Hypo_60x_gTubPCNT_Ctrl_007-2	20230929	ESCs_Iso	1.30903	0.840443
20230928_R1E309_Hypo_60x_gTubPCNT_Ctrl_007-3	20230929	ESCs_Iso	1.16919	0.750658
20230928_R1E309_Hypo_60x_gTubPCNT_Ctrl_007-4	20230929	ESCs_Iso	2.5687	1.6492
20230928_R1E309_Hypo_60x_gTubPCNT_Ctrl_008-1	20230929	ESCs_Iso	1.04621	0.671704
20230928_R1E309_Hypo_60x_gTubPCNT_Ctrl_009-1	20230929	ESCs_Iso	1.09771	0.704767
20230928_R1E309_Hypo_60x_gTubPCNT_Ctrl_010-1	20230929	ESCs_Iso	1.78123	1.14361
20230928_R1E309_Hypo_60x_gTubPCNT_Ctrl_010-2	20230929	ESCs_Iso	1.46422	0.940077
20230928_R1E309_Hypo_60x_gTubPCNT_Ctrl_010-3	20230929	ESCs_Iso	1.39357	0.89472
20230928_R1E309_Hypo_60x_gTubPCNT_Ctrl_011-1	20230929	ESCs_Iso	1.52053	0.97623
20230928_R1E309_Hypo_60x_gTubPCNT_Ctrl_012-1	20230929	ESCs_Iso	1.10331	0.708362
20230928_R1E309_Hypo_60x_gTubPCNT_Ctrl_012-2	20230929	ESCs_Iso	1.62901	1.04588
20230928_R1E309_Hypo_60x_gTubPCNT_Ctrl_013-1	20230929	ESCs_Iso	1.33114	0.85464
20230928_R1E309_Hypo_60x_gTubPCNT_Ctrl_014-1	20230929	ESCs_Iso	1.40209	0.900189
20230928_R1E309_Hypo_60x_gTubPCNT_Ctrl_014-2	20230929	ESCs_Iso	2.07641	1.33312
20230928_R1E309_Hypo_60x_gTubPCNT_Ctrl_015-1	20230929	ESCs_Iso	0.95618	0.6139
20230928_R1E309_Hypo_60x_gTubPCNT_Ctrl_016-1	20230929	ESCs_Iso	2.02463	1.29988
20230928_R1E309_Hypo_60x_gTubPCNT_Ctrl_016-2	20230929	ESCs_Iso	1.66578	1.06949
20230928_R1E309_Hypo_60x_gTubPCNT_Ctrl_016-3	20230929	ESCs_Iso	1.60083	1.02779
20230928_R1E309_Hypo_60x_gTubPCNT_Ctrl_017-1	20230929	ESCs_Iso	2.27039	1.45767
20230928_R1E309_Hypo_60x_gTubPCNT_Ctrl_017-2	20230929	ESCs_Iso	1.61974	1.03993
20230928_R1E309_Hypo_60x_gTubPCNT_Ctrl_018-1	20230929	ESCs_Iso	1.39263	0.894113
20230928_R1E309_Hypo_60x_gTubPCNT_Ctrl_018-2	20230929	ESCs_Iso	1.33725	0.858562
20230928_R1E309_Hypo_60x_gTubPCNT_Ctrl_018-3	20230929	ESCs_Iso	0.819136	0.525913
20230928_R1E309_Hypo_60x_gTubPCNT_Ctrl_019-1	20230929	ESCs_Iso	1.21112	0.777584
20230928_R1E309_Hypo_60x_gTubPCNT_Ctrl_020-1	20230929	ESCs_Iso	1.07342	0.689173
20230928_R1E309_Hypo_60x_gTubPCNT_Ctrl_021-1	20230929	ESCs_Iso	2.07391	1.33152
20230928_R1E309_Hypo_60x_gTubPCNT_Ctrl_021-2	20230929	ESCs_Iso	1.12327	0.721175
20230928_R1E309_Hypo_60x_gTubPCNT_Ctrl_022-1	20230929	ESCs_Iso	1.2286	0.788802
20230928_R1E309_Hypo_60x_gTubPCNT_Ctrl_023-1	20230929	ESCs_Iso	2.2078	1.41748
20230928_R1E309_Hypo_60x_gTubPCNT_Ctrl_024-1	20230929	ESCs_Iso	1.47124	0.944586
20230928_R1E309_Hypo_60x_gTubPCNT_Ctrl_024-2	20230929	ESCs_Iso	1.62912	1.04595
20230928_R1E309_Hypo_60x_gTubPCNT_Ctrl_025-1	20230929	ESCs_Iso	1.29042	0.828492
20230928_R1E309_Hypo_60x_gTubPCNT_Ctrl_026-1	20230929	ESCs_Iso	0.947326	0.608216
20230928_R1E309_Hypo_60x_gTubPCNT_Ctrl_026-2	20230929	ESCs_Iso	1.40195	0.900098
20230928_R1E309_Hypo_60x_gTubPCNT_Hypo7525_001-1	20230929	ESCs_Hypo7525	2.82384	1.813
20230928_R1E309_Hypo_60x_gTubPCNT_Hypo7525_001-2	20230929	ESCs_Hypo7525	3.03971	1.9516
20230928_R1E309_Hypo_60x_gTubPCNT_Hypo7525_002-1	20230929	ESCs_Hypo7525	1.99792	1.28274
20230928_R1E309_Hypo_60x_gTubPCNT_Hypo7525_003-1	20230929	ESCs_Hypo7525	3.37687	2.16806
20230928_R1E309_Hypo_60x_gTubPCNT_Hypo7525_003-2	20230929	ESCs_Hypo7525	1.66476	1.06884
20230928_R1E309_Hypo_60x_gTubPCNT_Hypo7525_004-1	20230929	ESCs_Hypo7525	1.54755	0.993579
20230928_R1E309_Hypo_60x_gTubPCNT_Hypo7525_005-1	20230929	ESCs_Hypo7525	2.35729	1.51346
20230928_R1E309_Hypo_60x_gTubPCNT_Hypo7525_005-2	20230929	ESCs_Hypo7525	1.56415	1.00424
20230928_R1E309_Hypo_60x_gTubPCNT_Hypo7525_006-1	20230929	ESCs_Hypo7525	1.9626	1.26005
20230928_R1E309_Hypo_60x_gTubPCNT_Hypo7525_007-1	20230929	ESCs_Hypo7525	2.47062	1.58623
20230928_R1E309_Hypo_60x_gTubPCNT_Hypo7525_008-1	20230929	ESCs_Hypo7525	2.55517	1.64051
20230928_R1E309_Hypo_60x_gTubPCNT_Hypo7525_008-2	20230929	ESCs_Hypo7525	1.87659	1.20484
20230928_R1E309_Hypo_60x_gTubPCNT_Hypo7525_009-1	20230929	ESCs_Hypo7525	0.76164	0.488999
20230928_R1E309_Hypo_60x_gTubPCNT_Hypo7525_010-1	20230929	ESCs_Hypo7525	2.18314	1.40165
20230928_R1E309_Hypo_60x_gTubPCNT_Hypo7525_010-2	20230929	ESCs_Hypo7525	2.40077	1.54138
20230928_R1E309_Hypo_60x_gTubPCNT_Hypo7525_011-1	20230929	ESCs_Hypo7525	1.54919	0.994634
20230928_R1E309_Hypo_60x_gTubPCNT_Hypo7525_012-1	20230929	ESCs_Hypo7525	1.94411	1.24819
20230928_R1E309_Hypo_60x_gTubPCNT_Hypo7525_012-2	20230929	ESCs_Hypo7525	2.55631	1.64124
20230928_R1E309_Hypo_60x_gTubPCNT_Hypo7525_013-1	20230929	ESCs_Hypo7525	1.02629	0.658913
20230928_R1E309_Hypo_60x_gTubPCNT_Hypo7525_014-1	20230929	ESCs_Hypo7525	1.2739	0.817885
20230928_R1E309_Hypo_60x_gTubPCNT_Hypo7525_015-1	20230929	ESCs_Hypo7525	0.698537	0.448485
20230928_R1E309_Hypo_60x_gTubPCNT_Hypo7525_015-2	20230929	ESCs_Hypo7525	3.59962	2.31108
20230928_R1E309_Hypo_60x_gTubPCNT_Hypo7525_016-1	20230929	ESCs_Hypo7525	2.27569	1.46107
20230928_R1E309_Hypo_60x_gTubPCNT_Hypo7525_016-2	20230929	ESCs_Hypo7525	2.02408	1.29953
20230928_R1E309_Hypo_60x_gTubPCNT_Hypo7525_017-1	20230929	ESCs_Hypo7525	1.56405	1.00418
20230928_R1E309_Hypo_60x_gTubPCNT_Hypo7525_017-2	20230929	ESCs_Hypo7525	1.90957	1.22601
20230928_R1E309_Hypo_60x_gTubPCNT_Hypo7525_017-3	20230929	ESCs_Hypo7525	1.14399	0.734482
20230928_R1E309_Hypo_60x_gTubPCNT_Hypo7525_018-1	20230929	ESCs_Hypo7525	2.52793	1.62302
20230928_R1E309_Hypo_60x_gTubPCNT_Hypo7525_019-1	20230929	ESCs_Hypo7525	2.49099	1.5993
20230928_R1E309_Hypo_60x_gTubPCNT_Hypo7525_019-2	20230929	ESCs_Hypo7525	1.48123	0.950998
20230928_R1E309_Hypo_60x_gTubPCNT_Hypo7525_020-1	20230929	ESCs_Hypo7525	0.815053	0.523292
20230928_R1E309_Hypo_60x_gTubPCNT_Hypo7525_021-1	20230929	ESCs_Hypo7525	1.89549	1.21697
20230928_R1E309_Hypo_60x_gTubPCNT_Hypo7525_021-2	20230929	ESCs_Hypo7525	1.5406	0.98912
20230928_R1E309_Hypo_60x_gTubPCNT_Hypo7525_022-1	20230929	ESCs_Hypo7525	2.20178	1.41362
20230928_R1E309_Hypo_60x_gTubPCNT_Hypo7525_024-1	20230929	ESCs_Hypo7525	1.47979	0.950079
20230928_R1E309_Hypo_60x_gTubPCNT_Hypo7525_025-1	20230929	ESCs_Hypo7525	2.79917	1.79716
20231024_R1E309_Hypo_60x_gTub_Ctrl_001-1	20231024	ESCs_Iso	2.31367	0.803046
20231024_R1E309_Hypo_60x_gTub_Ctrl_002-1	20231024	ESCs_Iso	4.09333	1.42074
20231024_R1E309_Hypo_60x_gTub_Ctrl_003-1	20231024	ESCs_Iso	2.30457	0.799888
20231024_R1E309_Hypo_60x_gTub_Ctrl_004-1	20231024	ESCs_Iso	3.36942	1.16948
20231024_R1E309_Hypo_60x_gTub_Ctrl_005-1	20231024	ESCs_Iso	3.60501	1.25125
20231024_R1E309_Hypo_60x_gTub_Ctrl_006-1	20231024	ESCs_Iso	2.56272	0.889489
20231024_R1E309_Hypo_60x_gTub_Ctrl_006-2	20231024	ESCs_Iso	3.53876	1.22826
20231024_R1E309_Hypo_60x_gTub_Ctrl_007-1	20231024	ESCs_Iso	1.83507	0.63693
20231024_R1E309_Hypo_60x_gTub_Ctrl_008-1	20231024	ESCs_Iso	2.74188	0.95167
20231024_R1E309_Hypo_60x_gTub_Ctrl_009-1	20231024	ESCs_Iso	3.60821	1.25236
20231024_R1E309_Hypo_60x_gTub_Ctrl_009-2	20231024	ESCs_Iso	1.79383	0.622615
20231024_R1E309_Hypo_60x_gTub_Ctrl_010-1	20231024	ESCs_Iso	2.35465	0.817269
20231024_R1E309_Hypo_60x_gTub_Ctrl_011-1	20231024	ESCs_Iso	1.88824	0.655384
20231024_R1E309_Hypo_60x_gTub_Ctrl_012-1	20231024	ESCs_Iso	2.67186	0.927367
20231024_R1E309_Hypo_60x_gTub_Ctrl_012-2	20231024	ESCs_Iso	3.11603	1.08153
20231024_R1E309_Hypo_60x_gTub_Ctrl_012-3	20231024	ESCs_Iso	2.49136	0.864721
20231024_R1E309_Hypo_60x_gTub_Ctrl_013-1	20231024	ESCs_Iso	2.46086	0.854133
20231024_R1E309_Hypo_60x_gTub_Ctrl_013-2	20231024	ESCs_Iso	4.00785	1.39107
20231024_R1E309_Hypo_60x_gTub_Ctrl_014-1	20231024	ESCs_Iso	2.40605	0.83511
20231024_R1E309_Hypo_60x_gTub_Ctrl_015-1	20231024	ESCs_Iso	3.3266	1.15462
20231024_R1E309_Hypo_60x_gTub_Ctrl_016-1	20231024	ESCs_Iso	3.65465	1.26848
20231024_R1E309_Hypo_60x_gTub_Ctrl_017-1	20231024	ESCs_Iso	3.83408	1.33076
20231024_R1E309_Hypo_60x_gTub_Ctrl_017-2	20231024	ESCs_Iso	3.55908	1.23531
20231024_R1E309_Hypo_60x_gTub_Ctrl_018-1	20231024	ESCs_Iso	2.79974	0.971753
20231024_R1E309_Hypo_60x_gTub_Ctrl_019-1	20231024	ESCs_Iso	2.289	0.794483
20231024_R1E309_Hypo_60x_gTub_Ctrl_021-1	20231024	ESCs_Iso	3.13993	1.08983
20231024_R1E309_Hypo_60x_gTub_Ctrl_021-2	20231024	ESCs_Iso	2.02381	0.702438
20231024_R1E309_Hypo_60x_gTub_Hypo7525_001-1	20231024	ESCs_Hypo7525	3.45751	1.20006
20231024_R1E309_Hypo_60x_gTub_Hypo7525_002-1	20231024	ESCs_Hypo7525	3.14633	1.09205
20231024_R1E309_Hypo_60x_gTub_Hypo7525_003-1	20231024	ESCs_Hypo7525	2.85109	0.989578
20231024_R1E309_Hypo_60x_gTub_Hypo7525_004-1	20231024	ESCs_Hypo7525	3.00559	1.0432
20231024_R1E309_Hypo_60x_gTub_Hypo7525_005-1	20231024	ESCs_Hypo7525	3.12299	1.08395
20231024_R1E309_Hypo_60x_gTub_Hypo7525_006-1	20231024	ESCs_Hypo7525	3.27772	1.13765
20231024_R1E309_Hypo_60x_gTub_Hypo7525_006-2	20231024	ESCs_Hypo7525	1.29742	0.450317
20231024_R1E309_Hypo_60x_gTub_Hypo7525_007-1	20231024	ESCs_Hypo7525	3.85577	1.33829
20231024_R1E309_Hypo_60x_gTub_Hypo7525_009-1	20231024	ESCs_Hypo7525	4.44947	1.54436
20231024_R1E309_Hypo_60x_gTub_Hypo7525_011-1	20231024	ESCs_Hypo7525	3.85068	1.33652
20231024_R1E309_Hypo_60x_gTub_Hypo7525_012-1	20231024	ESCs_Hypo7525	3.22335	1.11878
20231024_R1E309_Hypo_60x_gTub_Hypo7525_013-1	20231024	ESCs_Hypo7525	4.97271	1.72596
20231024_R1E309_Hypo_60x_gTub_Hypo7525_014-1	20231024	ESCs_Hypo7525	4.23646	1.47042
20231024_R1E309_Hypo_60x_gTub_Hypo7525_015-1	20231024	ESCs_Hypo7525	2.88745	1.0022
20231024_R1E309_Hypo_60x_gTub_Hypo7525_016-1	20231024	ESCs_Hypo7525	2.04642	0.710284
20231024_R1E309_Hypo_60x_gTub_Hypo7525_017-1	20231024	ESCs_Hypo7525	3.54568	1.23066
20231024_R1E309_Hypo_60x_gTub_Hypo7525_018-1	20231024	ESCs_Hypo7525	2.84855	0.988695
20231024_R1E309_Hypo_60x_gTub_Hypo7525_019-1	20231024	ESCs_Hypo7525	4.26122	1.47901
20231024_R1E309_Hypo_60x_gTub_Hypo7525_020-1	20231024	ESCs_Hypo7525	2.01593	0.699704
20231024_R1E309_Hypo_60x_gTub_Hypo7525_020-2	20231024	ESCs_Hypo7525	5.01473	1.74055
20231024_R1E309_Hypo_60x_gTub_Hypo7525_021-1	20231024	ESCs_Hypo7525	3.28508	1.14021
20231024_R1E309_Hypo_60x_gTub_Hypo7525_021-2	20231024	ESCs_Hypo7525	3.41205	1.18428

## Sheet: Figure 6g
Cell_ID	Fraction_at_Poles	Experiment	Condition
20200821_R1E309_EB1tdTomato_lipo075_01_003	55.424228883784586	20200821	ESCs
20200821_R1E309_EB1tdTomato_lipo075_01_006	77.2405	20200821	ESCs
20200821_R1E309_EB1tdTomato_lipo075_01_011	59.65790396448537	20200821	ESCs
20200821_R1E309_EB1tdTomato_lipo075_01_011	67.76517847991272	20200821	ESCs
20200821_R1E309_EB1tdTomato_lipo075_01_014	55.8012	20200821	ESCs
20200821_R1E309_EB1tdTomato_lipo075_01_019	61.41242535093622	20200821	ESCs
20200821_R1E309_EB1tdTomato_lipo075_01_022	49.8188	20200821	ESCs
20200821_R1E309_EB1tdTomato_lipo075_01_028	53.92766850323652	20200821	ESCs
20200821_R1E309_EB1tdTomato_lipo075_01_032	85.69838633006326	20200821	ESCs
20200821_R1E309_EB1tdTomato_lipo075_01_040	59.42327087703024	20200821	ESCs
20200821_R1E309_EB1tdTomato_lipo075_01_044	64.83709544562801	20200821	ESCs
20200821_R1E309_EB1tdTomato_lipo075_01_050	63.774310705291946	20200821	ESCs
20200821_R1E309_EB1tdTomato_lipo075_01_052	75.6901	20200821	ESCs
20200821_R1E309_EB1tdTomato_lipo075_01_054	40.469571518043836	20200821	ESCs
20200821_R1E309_EB1tdTomato_lipo075_01_057	70.90170955395112	20200821	ESCs
20200821_R1E309_EB1tdTomato_lipo075_01_060	70.19687949896696	20200821	ESCs
20200821_R1E309_EB1tdTomato_lipo075_01_064	52.73690123925373	20200821	ESCs
20200821_R1E309_EB1tdTomato_lipo075_01_066	43.45174937618533	20200821	ESCs
20200828_R1E309_EB1tdTomato_lipo150_02_001-1	53.99024460887605	20200828	ESCs
20200828_R1E309_EB1tdTomato_lipo150_02_002-1	58.643801064724734	20200828	ESCs
20200828_R1E309_EB1tdTomato_lipo150_02_003-1	55.707832307753144	20200828	ESCs
20200828_R1E309_EB1tdTomato_lipo150_02_003-2	39.55345711537526	20200828	ESCs
20200828_R1E309_EB1tdTomato_lipo150_02_004-1	54.908263235207535	20200828	ESCs
20200828_R1E309_EB1tdTomato_lipo150_02_005-1	62.121097422773886	20200828	ESCs
20200828_R1E309_EB1tdTomato_lipo150_02_006-1	54.2069	20200828	ESCs
20200828_R1E309_EB1tdTomato_lipo150_02_007-1	65.05690384840585	20200828	ESCs
20200828_R1E309_EB1tdTomato_lipo150_02_010-1	49.19939320560721	20200828	ESCs
20200828_R1E309_EB1tdTomato_lipo150_02_011-1	55.652641348008345	20200828	ESCs
20200828_R1E309_EB1tdTomato_lipo150_02_012-1	63.19593838608657	20200828	ESCs
20200828_R1E309_EB1tdTomato_lipo150_02_013-1	48.28683677566475	20200828	ESCs
20200828_R1E309_EB1tdTomato_lipo150_02_013-2	55.403655559555155	20200828	ESCs
20200828_R1E309_EB1tdTomato_lipo150_02_014-1	50.18920674783372	20200828	ESCs
20200828_R1E309_EB1tdTomato_lipo150_02_015-1	61.13665402274945	20200828	ESCs
20200828_R1E309_EB1tdTomato_lipo150_02_016-1	55.7755	20200828	ESCs
20200828_R1E309_EB1tdTomato_lipo150_02_016-2	51.279165751160114	20200828	ESCs
20200828_R1E309_EB1tdTomato_lipo150_02_018-1	71.69879811568818	20200828	ESCs
20200828_R1E309_EB1tdTomato_lipo150_02_020-1	66.77233382404431	20200828	ESCs
20200828_R1E309_EB1tdTomato_lipo150_02_021-1	53.04215814375994	20200828	ESCs
20200828_R1E309_EB1tdTomato_lipo150_02_022-1	38.95137207493646	20200828	ESCs
20200828_R1E309_EB1tdTomato_lipo150_02_023-2	45.95632396639233	20200828	ESCs
20200828_R1E309_EB1tdTomato_lipo150_02_024-1	61.89839576995306	20200828	ESCs
20200828_R1E309_EB1tdTomato_lipo150_02_025-1	44.16161835210397	20200828	ESCs
20200828_R1E309_EB1tdTomato_lipo150_02_026-1	87.2696	20200828	ESCs
20200828_R1E309_EB1tdTomato_lipo150_02_026-2	64.85717116250821	20200828	ESCs
20200828_R1E309_EB1tdTomato_lipo150_02_027-1	77.3892	20200828	ESCs
20200828_R1E309_EB1tdTomato_lipo150_02_028-1	50.15654986010254	20200828	ESCs
20200828_R1E309_EB1tdTomato_lipo150_02_028-2	51.695087665226104	20200828	ESCs
20200828_R1E309_EB1tdTomato_lipo150_02_029-1	65.80824088091974	20200828	ESCs
20200828_R1E309_EB1tdTomato_lipo150_02_030-1	63.690311300005064	20200828	ESCs
20200828_R1E309_EB1tdTomato_lipo150_02_031-1	63.63563922564506	20200828	ESCs
20200918_R1E309_EB1tdTomato_lipo150_03_001-1	78.88729908724468	20200918	ESCs
20200918_R1E309_EB1tdTomato_lipo150_03_002-1	65.25321076180998	20200918	ESCs
20200918_R1E309_EB1tdTomato_lipo150_03_003-1	61.106387767956626	20200918	ESCs
20200918_R1E309_EB1tdTomato_lipo150_03_004-1	88.92810417564064	20200918	ESCs
20200918_R1E309_EB1tdTomato_lipo150_03_005-1	80.66456980704216	20200918	ESCs
20200918_R1E309_EB1tdTomato_lipo150_03_006-1	52.95868094722517	20200918	ESCs
20200918_R1E309_EB1tdTomato_lipo150_03_007-1	82.37810819127093	20200918	ESCs
20200918_R1E309_EB1tdTomato_lipo150_03_008-1	80.7174	20200918	ESCs
20200918_R1E309_EB1tdTomato_lipo150_03_010-1	43.09001781894016	20200918	ESCs
20200918_R1E309_EB1tdTomato_lipo150_03_011-1	76.96913192578486	20200918	ESCs
20200918_R1E309_EB1tdTomato_lipo150_03_012-1	87.4205	20200918	ESCs
20200918_R1E309_EB1tdTomato_lipo150_03_014-1	83.12650864804657	20200918	ESCs
20200918_R1E309_EB1tdTomato_lipo150_03_015-1	87.67996220387253	20200918	ESCs
20200918_R1E309_EB1tdTomato_lipo150_03_016-1	75.9503	20200918	ESCs
20200918_R1E309_EB1tdTomato_lipo150_03_017-1	74.41731398599168	20200918	ESCs
20200918_R1E309_EB1tdTomato_lipo150_03_018-1	52.294514431175344	20200918	ESCs
20200918_R1E309_EB1tdTomato_lipo150_03_019-1	49.41188482081487	20200918	ESCs
20220916_R1E309_EB1_01_Full_48h_001-1	59.347797300044206	20220916	ESCs
20220916_R1E309_EB1_01_Full_48h_003-1	91.60079354295667	20220916	ESCs
20220916_R1E309_EB1_01_Full_48h_007-1	63.28016619072238	20220916	ESCs
20220916_R1E309_EB1_01_Full_48h_009-1	71.87529345393177	20220916	ESCs
20220916_R1E309_EB1_01_Full_48h_011-1	67.4078	20220916	ESCs
20220916_R1E309_EB1_01_Full_48h_015-1	76.96253301418598	20220916	ESCs
20220916_R1E309_EB1_01_Full_48h_015-2	72.88181990285779	20220916	ESCs
20220916_R1E309_EB1_01_Full_48h_019-1	83.18678728814291	20220916	ESCs
20220916_R1E309_EB1_01_Full_48h_021-1	67.39668199246265	20220916	ESCs
20220916_R1E309_EB1_01_Full_48h_023-1	77.29726747522308	20220916	ESCs
20220916_R1E309_EB1_01_Full_48h_025-1	67.20543641244141	20220916	ESCs
20220916_R1E309_EB1_01_Full_48h_027-1	52.85884058859433	20220916	ESCs
20220916_R1E309_EB1_01_Full_48h_031-1	75.18959165841164	20220916	ESCs
20220916_R1E309_EB1_01_Full_48h_033-1	70.65484792611548	20220916	ESCs
20220916_R1E309_EB1_01_Full_48h_035-1	55.347872314868994	20220916	ESCs
20220916_R1E309_EB1_01_Full_48h_037-1	65.83080942922007	20220916	ESCs
20220916_R1E309_EB1_01_Full_48h_039-1	79.90217988723748	20220916	ESCs
20220916_R1E309_EB1_01_Full_48h_041-1	58.34680526029567	20220916	ESCs
20220916_R1E309_EB1_01_Full_48h_043-1	69.69537274298722	20220916	ESCs
20220916_R1E309_EB1_01_Full_48h_045-1	86.96084497046049	20220916	ESCs
20220916_R1E309_EB1_01_Full_48h_049-1	71.46469961609716	20220916	ESCs
20220916_R1E309_EB1_01_Full_48h_053-1	47.04702184749526	20220916	ESCs
20220916_R1E309_EB1_01_Full_48h_057-1	49.10796534326799	20220916	ESCs
20220916_R1E309_EB1_01_Full_48h_059-1	49.37668177553828	20220916	ESCs
20220921_R1E309_EB1_02_Full_48h_001-1	63.11315385186019	20220921	ESCs
20220921_R1E309_EB1_02_Full_48h_002-1	67.2708	20220921	ESCs
20220921_R1E309_EB1_02_Full_48h_003-1	54.97136180864264	20220921	ESCs
20220921_R1E309_EB1_02_Full_48h_004-1	53.85013026560169	20220921	ESCs
20220921_R1E309_EB1_02_Full_48h_005-1	74.03171652750689	20220921	ESCs
20220921_R1E309_EB1_02_N2B27RA_48h_001-1	62.409922508705684	20220921	DIF
20220921_R1E309_EB1_02_N2B27RA_48h_003-1	66.29955203839334	20220921	DIF
20220921_R1E309_EB1_02_N2B27RA_48h_004-1	85.48287650440591	20220921	DIF
20220921_R1E309_EB1_02_N2B27RA_48h_005-1	68.39535705909128	20220921	DIF
20220921_R1E309_EB1_02_N2B27RA_48h_008-1	54.926279004165615	20220921	DIF
20220921_R1E309_EB1_02_N2B27RA_48h_009-1	61.24468989014963	20220921	DIF
20220921_R1E309_EB1_02_N2B27RA_48h_010-1	87.3397	20220921	DIF
20220921_R1E309_EB1_02_N2B27RA_48h_013-1	65.1889	20220921	DIF
20220921_R1E309_EB1_02_N2B27RA_48h_014-1	54.16478459214754	20220921	DIF
20220921_R1E309_EB1_02_N2B27RA_48h_015-1	75.42043330796102	20220921	DIF
20220922_R1E309_EB1_03_Full_48h_001-1	76.75056915144722	20220922	ESCs
20220922_R1E309_EB1_03_Full_48h_002-1	64.84993462891072	20220922	ESCs
20220922_R1E309_EB1_03_Full_48h_003-1	40.82175053875549	20220922	ESCs
20220922_R1E309_EB1_03_Full_48h_004-1	85.7399	20220922	ESCs
20220922_R1E309_EB1_03_Full_48h_006-1	69.08785061625386	20220922	ESCs
20220922_R1E309_EB1_03_Full_48h_007-1	55.31853127955372	20220922	ESCs
20220922_R1E309_EB1_03_Full_48h_008-1	66.25501589320405	20220922	ESCs
20220922_R1E309_EB1_03_Full_48h_009-1	59.36698376836692	20220922	ESCs
20220922_R1E309_EB1_03_Full_48h_013-1	54.811710248064784	20220922	ESCs
20220922_R1E309_EB1_03_Full_48h_014-1	49.80086423997993	20220922	ESCs
20220922_R1E309_EB1_03_Full_48h_015-1	49.34706898469926	20220922	ESCs
20220922_R1E309_EB1_03_N2B27RA_48h_001-1	69.49008094622499	20220922	DIF
20220922_R1E309_EB1_03_N2B27RA_48h_002-1	74.67755065880432	20220922	DIF
20220922_R1E309_EB1_03_N2B27RA_48h_006-1	86.09558028707538	20220922	DIF
20220922_R1E309_EB1_03_N2B27RA_48h_007-1	63.99321650184332	20220922	DIF
20220922_R1E309_EB1_03_N2B27RA_48h_008-1	69.77268959111665	20220922	DIF
20221021_R1E309_EB1_04_Full_48h_001-1	62.54449803349027	20221021	ESCs
20221021_R1E309_EB1_04_Full_48h_002-1	60.117494188213385	20221021	ESCs
20221021_R1E309_EB1_04_Full_48h_005-1	69.11632378850679	20221021	ESCs
20221021_R1E309_EB1_04_Full_48h_006-1	53.169341244692326	20221021	ESCs
20221021_R1E309_EB1_04_Full_48h_007-1	79.85472403824157	20221021	ESCs
20221021_R1E309_EB1_04_Full_48h_008-1	71.32062773656371	20221021	ESCs
20221021_R1E309_EB1_04_N2B27RA_48h_001-1	82.93196975383162	20221021	DIF
20221021_R1E309_EB1_04_N2B27RA_48h_003-1	79.84140655348033	20221021	DIF
20221021_R1E309_EB1_04_N2B27RA_48h_004-1	68.40847482344094	20221021	DIF
20221021_R1E309_EB1_04_N2B27RA_48h_005-1	68.7535	20221021	DIF
20221021_R1E309_EB1_04_N2B27RA_48h_006-1	46.820495996369374	20221021	DIF
20221021_R1E309_EB1_04_N2B27RA_48h_007-2	80.28867523255741	20221021	DIF
20221021_R1E309_EB1_04_N2B27RA_48h_009-1	77.31244747333966	20221021	DIF
20221021_R1E309_EB1_04_N2B27RA_48h_010-1	83.46879124343367	20221021	DIF
20221021_R1E309_EB1_04_N2B27RA_48h_011-1	71.59968834394373	20221021	DIF
20221021_R1E309_EB1_04_N2B27RA_48h_012-1	85.53374790103456	20221021	DIF
20221021_R1E309_EB1_04_N2B27RA_48h_013-1	78.06794729584435	20221021	DIF
20221021_R1E309_EB1_04_N2B27RA_48h_014-1	52.56123438698969	20221021	DIF
20221021_R1E309_EB1_04_N2B27RA_48h_015-1	63.62187997671083	20221021	DIF
20221021_R1E309_EB1_04_N2B27RA_48h_016-1	66.23354354733509	20221021	DIF
20221021_R1E309_EB1_04_N2B27RA_48h_017-1	78.88180668474666	20221021	DIF
20221021_R1E309_EB1_04_N2B27RA_48h_019-1	34.53335808562809	20221021	DIF
20221021_R1E309_EB1_04_N2B27RA_48h_022-1	84.82344872277683	20221021	DIF
20221021_R1E309_EB1_04_N2B27RA_48h_023-1	72.57525814863341	20221021	DIF
20221021_R1E309_EB1_04_N2B27RA_48h_024-1	48.506382342123324	20221021	DIF
20221021_R1E309_EB1_04_N2B27RA_48h_025-2	78.63880959233126	20221021	DIF
20221021_R1E309_EB1_04_N2B27RA_48h_027-1	63.05021223377189	20221021	DIF
20221021_R1E309_EB1_04_N2B27RA_48h_028-1	37.523191296082445	20221021	DIF
20221021_R1E309_EB1_04_N2B27RA_48h_028-2	57.89301563371675	20221021	DIF
20221021_R1E309_EB1_04_N2B27RA_48h_029-1	77.58768812662564	20221021	DIF
20221021_R1E309_EB1_04_N2B27RA_48h_030-1	57.191074016907976	20221021	DIF
20221021_R1E309_EB1_04_N2B27RA_48h_031-1	87.05052628959974	20221021	DIF
20221021_R1E309_EB1_04_N2B27RA_48h_032-1	85.7969	20221021	DIF
20221021_R1E309_EB1_04_N2B27RA_48h_033-1	72.18439521142062	20221021	DIF
20221021_R1E309_EB1_04_N2B27RA_48h_034-1	55.68328381224288	20221021	DIF
20221021_R1E309_EB1_04_N2B27RA_48h_035-1	62.88866558395879	20221021	DIF
20221021_R1E309_EB1_04_N2B27RA_48h_037-1	87.60134631018532	20221021	DIF
20221021_R1E309_EB1_04_N2B27RA_48h_038-1	80.64677255047805	20221021	DIF
20221021_R1E309_EB1_04_N2B27RA_48h_039-1	82.05646894490086	20221021	DIF
20221021_R1E309_EB1_04_N2B27RA_48h_040-1	71.57019041481861	20221021	DIF
20221021_R1E309_EB1_04_N2B27RA_48h_043-1	78.67885165075171	20221021	DIF
20221021_R1E309_EB1_04_N2B27RA_48h_044-1	66.61456332608638	20221021	DIF
20221021_R1E309_EB1_04_N2B27RA_48h_045-1	78.98051973796531	20221021	DIF
20221021_R1E309_EB1_04_N2B27RA_48h_047-1	74.2986	20221021	DIF
20221021_R1E309_EB1_04_N2B27RA_48h_048-1	84.2088	20221021	DIF
20221021_R1E309_EB1_04_N2B27RA_48h_049-1	89.88209414610472	20221021	DIF
20221021_R1E309_EB1_04_N2B27RA_48h_050-1	76.43115844456008	20221021	DIF
20221021_R1E309_EB1_04_N2B27RA_48h_051-1	77.40610185825896	20221021	DIF
20221027_R1E309_EB1_05_Full_48h_001-1	72.05070441010615	20221027	ESCs
20221027_R1E309_EB1_05_Full_48h_002-1	44.7354	20221027	ESCs
20221027_R1E309_EB1_05_Full_48h_003-1	84.5779	20221027	ESCs
20221027_R1E309_EB1_05_Full_48h_004-1	63.06075148555353	20221027	ESCs
20221027_R1E309_EB1_05_Full_48h_005-1	43.74300154499174	20221027	ESCs
20221027_R1E309_EB1_05_Full_48h_006-1	55.92636219777754	20221027	ESCs
20221027_R1E309_EB1_05_Full_48h_007-1	93.73490502836584	20221027	ESCs
20221027_R1E309_EB1_05_Full_48h_009-1	53.66061278548153	20221027	ESCs
20221027_R1E309_EB1_05_Full_48h_010-1	62.444574701724086	20221027	ESCs
20221027_R1E309_EB1_05_Full_48h_011-1	46.43969015553853	20221027	ESCs
20221027_R1E309_EB1_05_Full_48h_012-1	43.37406310056866	20221027	ESCs
20221027_R1E309_EB1_05_Full_48h_013-1	59.89569501354405	20221027	ESCs
20221027_R1E309_EB1_05_Full_48h_014-1	62.13726322076233	20221027	ESCs
20221027_R1E309_EB1_05_Full_48h_015-1	53.46935805154311	20221027	ESCs
20221027_R1E309_EB1_05_Full_48h_017-1	60.025459858662146	20221027	ESCs
20221027_R1E309_EB1_05_Full_48h_018-1	61.42650531173628	20221027	ESCs
20221027_R1E309_EB1_05_Full_48h_019-1	60.92106566435319	20221027	ESCs
20221027_R1E309_EB1_05_Full_48h_020-1	66.99360758404171	20221027	ESCs
20221027_R1E309_EB1_05_Full_48h_021-1	59.74555639350717	20221027	ESCs
20221027_R1E309_EB1_05_Full_48h_023-1	74.55170670030726	20221027	ESCs
20221027_R1E309_EB1_05_Full_48h_024-1	46.75380255435274	20221027	ESCs
20221027_R1E309_EB1_05_Full_48h_025-1	73.48566533329065	20221027	ESCs
20221027_R1E309_EB1_05_Full_48h_026-1	78.76774576290396	20221027	ESCs
20221027_R1E309_EB1_05_Full_48h_028-1	51.56351140368588	20221027	ESCs
20221027_R1E309_EB1_05_Full_48h_030-1	41.064247447027874	20221027	ESCs
20221027_R1E309_EB1_05_Full_48h_031-1	41.61752087490244	20221027	ESCs
20221027_R1E309_EB1_05_Full_48h_032-1	51.43831668704427	20221027	ESCs
20221027_R1E309_EB1_05_Full_48h_033-1	57.84051297750141	20221027	ESCs
20221027_R1E309_EB1_05_Full_48h_035-1	56.1262	20221027	ESCs
20221027_R1E309_EB1_05_Full_48h_036-1	78.34820053280434	20221027	ESCs
20221027_R1E309_EB1_05_Full_48h_037-1	76.71418403315496	20221027	ESCs
20221027_R1E309_EB1_05_Full_48h_037-2	60.7673	20221027	ESCs
20221027_R1E309_EB1_05_Full_48h_037-3	76.79853081361306	20221027	ESCs
20221027_R1E309_EB1_05_Full_48h_038-1	68.21739370118873	20221027	ESCs
20221027_R1E309_EB1_05_Full_48h_038-2	64.89162770417887	20221027	ESCs
20221027_R1E309_EB1_05_Full_48h_039-1	41.347311224877906	20221027	ESCs
20221027_R1E309_EB1_05_Full_48h_040-1	60.78852426186394	20221027	ESCs
20221103_R1E309_EB1_06_Full_48h_001	49.22876823907053	20221103	ESCs
20221103_R1E309_EB1_06_Full_48h_002-1	84.00182694676256	20221103	ESCs
20221103_R1E309_EB1_06_Full_48h_003-1	42.20095381715348	20221103	ESCs
20221103_R1E309_EB1_06_Full_48h_004-1	78.49791320952124	20221103	ESCs
20221103_R1E309_EB1_06_Full_48h_005-1	79.59674743979296	20221103	ESCs
20221103_R1E309_EB1_06_Full_48h_008-1	68.50277633622525	20221103	ESCs
20221103_R1E309_EB1_06_Full_48h_009-1	94.88432421294975	20221103	ESCs
20221103_R1E309_EB1_06_Full_48h_010-1	75.49131167624404	20221103	ESCs
20221103_R1E309_EB1_06_Full_48h_011-1	67.26962320381057	20221103	ESCs
20221103_R1E309_EB1_06_N2B27RA_48h_004-1	85.91013822693515	20221103	DIF
20221103_R1E309_EB1_06_N2B27RA_48h_006-1	56.12404253365323	20221103	DIF
20221103_R1E309_EB1_06_N2B27RA_48h_007-1	62.7207	20221103	DIF
20221103_R1E309_EB1_06_N2B27RA_48h_008-1	63.431452092342425	20221103	DIF
20221103_R1E309_EB1_06_N2B27RA_48h_009-1	54.22558726173746	20221103	DIF
20221103_R1E309_EB1_06_N2B27RA_48h_010-1	90.05926160017482	20221103	DIF
20221103_R1E309_EB1_06_N2B27RA_48h_011-1	76.20763666397461	20221103	DIF
20221103_R1E309_EB1_06_N2B27RA_48h_013-1	76.8652	20221103	DIF
20221103_R1E309_EB1_06_N2B27RA_48h_015-1	74.33252332394139	20221103	DIF
20221103_R1E309_EB1_06_N2B27RA_48h_015-2	61.87955241261107	20221103	DIF
20221103_R1E309_EB1_06_N2B27RA_48h_016-1	76.886	20221103	DIF
20221103_R1E309_EB1_06_N2B27RA_48h_016-2	78.34890993981953	20221103	DIF
20221103_R1E309_EB1_06_N2B27RA_48h_017-2	86.40504267565306	20221103	DIF
20221103_R1E309_EB1_06_N2B27RA_48h_019-1	81.96792124071226	20221103	DIF
20221103_R1E309_EB1_06_N2B27RA_48h_020-1	91.07764935078232	20221103	DIF
20221103_R1E309_EB1_06_N2B27RA_48h_021-1	80.84220965091967	20221103	DIF
20221103_R1E309_EB1_06_N2B27RA_48h_021-2	62.7804	20221103	DIF
20221103_R1E309_EB1_06_N2B27RA_48h_022-1	94.57147335234454	20221103	DIF
20221103_R1E309_EB1_06_N2B27RA_48h_023-1	53.50986597032836	20221103	DIF
20221103_R1E309_EB1_06_N2B27RA_48h_023-2	91.36880274035732	20221103	DIF
20221103_R1E309_EB1_06_N2B27RA_48h_025-1	63.79582980684161	20221103	DIF
20221103_R1E309_EB1_06_N2B27RA_48h_026-1	90.21667518467927	20221103	DIF
20221103_R1E309_EB1_06_N2B27RA_48h_029-1	73.22100991964652	20221103	DIF
20221103_R1E309_EB1_06_N2B27RA_48h_030-1	84.08885426590511	20221103	DIF
20221103_R1E309_EB1_06_N2B27RA_48h_031-1	75.99917080916754	20221103	DIF
20221103_R1E309_EB1_06_N2B27RA_48h_032-1	87.70010791309352	20221103	DIF
20221103_R1E309_EB1_06_N2B27RA_48h_033-1	56.85282334613792	20221103	DIF
20221103_R1E309_EB1_06_N2B27RA_48h_035-1	82.39289919631662	20221103	DIF
20221103_R1E309_EB1_06_N2B27RA_48h_036-1	55.26403008483792	20221103	DIF
20221103_R1E309_EB1_06_N2B27RA_48h_037-1	74.00721097337181	20221103	DIF
20221103_R1E309_EB1_06_N2B27RA_48h_038-1	59.00692753229095	20221103	DIF
20221103_R1E309_EB1_06_N2B27RA_48h_039-1	91.43937389749811	20221103	DIF
20221103_R1E309_EB1_06_N2B27RA_48h_041-1	83.97394900026025	20221103	DIF
20221103_R1E309_EB1_06_N2B27RA_48h_042-1	79.11650261948655	20221103	DIF
20221103_R1E309_EB1_06_N2B27RA_48h_043-1	90.3607	20221103	DIF
20221103_R1E309_EB1_06_N2B27RA_48h_045-1	44.78440183944037	20221103	DIF
20221103_R1E309_EB1_06_N2B27RA_48h_046-1	51.12521265177394	20221103	DIF
20221103_R1E309_EB1_06_N2B27RA_48h_047-1	69.76960332145786	20221103	DIF
20221103_R1E309_EB1_06_N2B27RA_48h_047-2	71.81922283824414	20221103	DIF
20221103_R1E309_EB1_06_N2B27RA_48h_049-1	78.68278927531252	20221103	DIF
20221103_R1E309_EB1_06_N2B27RA_48h_050-1	73.87916650978724	20221103	DIF
20230728_R1E309_EB1_07_Full+CCB10uM_001-1	62.0412	20230728	ESCs_CCB10uM
20230728_R1E309_EB1_07_Full+CCB10uM_003-1	74.40373377008635	20230728	ESCs_CCB10uM
20230728_R1E309_EB1_07_Full+CCB10uM_005-1	67.03911911712653	20230728	ESCs_CCB10uM
20230728_R1E309_EB1_07_Full+CCB10uM_006-1	67.8483	20230728	ESCs_CCB10uM
20230728_R1E309_EB1_07_Full+CCB10uM_007-1	92.28403599094452	20230728	ESCs_CCB10uM
20230728_R1E309_EB1_07_Full+CCB10uM_008-1	59.720343396393204	20230728	ESCs_CCB10uM
20230728_R1E309_EB1_07_Full+CCB10uM_009-1	44.463936113677285	20230728	ESCs_CCB10uM
20230728_R1E309_EB1_07_Full+CCB10uM_010-1	84.45104207391263	20230728	ESCs_CCB10uM
20230728_R1E309_EB1_07_Full+CCB10uM_011-1	79.34932850653747	20230728	ESCs_CCB10uM
20230728_R1E309_EB1_07_Full+CCB10uM_012-1	62.18893417139918	20230728	ESCs_CCB10uM
20230728_R1E309_EB1_07_Full+CCB10uM_014-1	72.57852069123804	20230728	ESCs_CCB10uM
20230728_R1E309_EB1_07_Full+CCB10uM_015-1	74.06063011574071	20230728	ESCs_CCB10uM
20230728_R1E309_EB1_07_Full+CCB10uM_016-1	51.62932266645074	20230728	ESCs_CCB10uM
20230728_R1E309_EB1_07_Full+CCB10uM_017-1	76.92834633291962	20230728	ESCs_CCB10uM
20230728_R1E309_EB1_07_Full+CCB10uM_018-1	58.94047249369233	20230728	ESCs_CCB10uM
20230728_R1E309_EB1_07_Full+CCB10uM_018-2	72.71961133026339	20230728	ESCs_CCB10uM
20230728_R1E309_EB1_07_Full+CCB10uM_019-1	69.98327665819714	20230728	ESCs_CCB10uM
20230728_R1E309_EB1_07_Full+CCB10uM_020-1	53.93877561777229	20230728	ESCs_CCB10uM
20230728_R1E309_EB1_07_Full+CCB10uM_021-1	67.44006619824417	20230728	ESCs_CCB10uM
20230728_R1E309_EB1_07_Full+CCB10uM_022-1	79.86030219329831	20230728	ESCs_CCB10uM
20230728_R1E309_EB1_07_Full+CCB10uM_023-1	85.50918139762429	20230728	ESCs_CCB10uM
20230728_R1E309_EB1_07_Full+CCB10uM_024-1	61.989715825364755	20230728	ESCs_CCB10uM
20230728_R1E309_EB1_07_Full+CCB10uM_025-1	70.04554822207355	20230728	ESCs_CCB10uM
20230728_R1E309_EB1_07_Full+CCB10uM_026-1	65.76089207390018	20230728	ESCs_CCB10uM
20230728_R1E309_EB1_07_Full+CCB10uM_027-1	70.09849023672693	20230728	ESCs_CCB10uM
20230728_R1E309_EB1_07_Full+CCB10uM_028-1	60.86153571395673	20230728	ESCs_CCB10uM
20230728_R1E309_EB1_07_Full+CCB10uM_029-1	87.8991	20230728	ESCs_CCB10uM
20230728_R1E309_EB1_07_Full+CCB10uM_031-1	69.17885936736943	20230728	ESCs_CCB10uM
20230728_R1E309_EB1_07_Full+CCB10uM_032-1	71.84170063641217	20230728	ESCs_CCB10uM
20230728_R1E309_EB1_07_Full+CCB10uM_033-1	58.960346893873826	20230728	ESCs_CCB10uM
20230728_R1E309_EB1_07noStack_Full+CCB10uM_034-1	41.38919658602462	20230728	ESCs_CCB10uM
20230728_R1E309_EB1_07noStack_Full+CCB10uM_035-1	67.13699991314306	20230728	ESCs_CCB10uM
20230728_R1E309_EB1_07noStack_Full+CCB10uM_036-1	51.82944515741761	20230728	ESCs_CCB10uM
20230728_R1E309_EB1_07noStack_Full+CCB10uM_037-1	51.799029300422795	20230728	ESCs_CCB10uM
20230728_R1E309_EB1_07noStack_Full+CCB10uM_038-2	65.98640917557157	20230728	ESCs_CCB10uM
20230728_R1E309_EB1_07noStack_Full+CCB10uM_039-1	52.88260917010753	20230728	ESCs_CCB10uM
20230728_R1E309_EB1_07_Full+DMSO_001-1	46.92714776183659	20230728	ESCs_DMSO
20230728_R1E309_EB1_07_Full+DMSO_003-1	49.629525265130944	20230728	ESCs_DMSO
20230728_R1E309_EB1_07_Full+DMSO_004-1	55.363541433164286	20230728	ESCs_DMSO
20230728_R1E309_EB1_07_Full+DMSO_007-1	63.13679754169432	20230728	ESCs_DMSO
20230728_R1E309_EB1_07_Full+DMSO_008-1	57.43913091321142	20230728	ESCs_DMSO
20230728_R1E309_EB1_07_Full+DMSO_010-1	45.76036908692066	20230728	ESCs_DMSO
20230728_R1E309_EB1_07_Full+DMSO_011-1	72.11881921866406	20230728	ESCs_DMSO
20230728_R1E309_EB1_07_Full+DMSO_013-1	51.66	20230728	ESCs_DMSO
20230728_R1E309_EB1_07_Full+DMSO_014-1	71.74259713653205	20230728	ESCs_DMSO
20230728_R1E309_EB1_07_Full+DMSO_015-1	50.69030598960882	20230728	ESCs_DMSO
20230728_R1E309_EB1_07_Full+DMSO_016-1	46.6922	20230728	ESCs_DMSO
20230728_R1E309_EB1_07_Full+DMSO_017-1	50.03530473331129	20230728	ESCs_DMSO
20230728_R1E309_EB1_07_Full+DMSO_017-2	48.11337962232432	20230728	ESCs_DMSO
20230728_R1E309_EB1_07_Full+DMSO_018-1	50.587081051201466	20230728	ESCs_DMSO
20230728_R1E309_EB1_07_Full+DMSO_019-1	52.4917	20230728	ESCs_DMSO
20230728_R1E309_EB1_07_Full+DMSO_020-1	40.977989570318066	20230728	ESCs_DMSO
20230728_R1E309_EB1_07_Full+DMSO_020-2	41.52187117001855	20230728	ESCs_DMSO
20230728_R1E309_EB1_07_Full+DMSO_022-1	43.38441211815332	20230728	ESCs_DMSO
20230728_R1E309_EB1_07_Full+DMSO_023-1	40.8855	20230728	ESCs_DMSO
20230728_R1E309_EB1_07_Full+DMSO_024-1	81.22401299199626	20230728	ESCs_DMSO
20230728_R1E309_EB1_07_Full+DMSO_025-1	50.89580718180654	20230728	ESCs_DMSO
20230809_R1E309_EB1_07_Full+CCB10uM_001	53.66058837034219	20230809	ESCs_CCB10uM
20230809_R1E309_EB1_07_Full+CCB10uM_002	50.83293232746371	20230809	ESCs_CCB10uM
20230809_R1E309_EB1_07_Full+CCB10uM_003	60.88313159616331	20230809	ESCs_CCB10uM
20230809_R1E309_EB1_07_Full+CCB10uM_004	50.22698320423468	20230809	ESCs_CCB10uM
20230809_R1E309_EB1_07_Full+CCB10uM_005	59.97819463230025	20230809	ESCs_CCB10uM
20230809_R1E309_EB1_07_Full+CCB10uM_006	64.29165143178109	20230809	ESCs_CCB10uM
20230809_R1E309_EB1_07_Full+CCB10uM_007	63.34870204083634	20230809	ESCs_CCB10uM
20230809_R1E309_EB1_07_Full+CCB10uM_008	72.3519	20230809	ESCs_CCB10uM
20230809_R1E309_EB1_07_Full+CCB10uM_009	77.97615701333858	20230809	ESCs_CCB10uM
20230809_R1E309_EB1_07_Full+CCB10uM_011	66.96466868198375	20230809	ESCs_CCB10uM
20230809_R1E309_EB1_07_Full+CCB10uM_012	82.81941112311418	20230809	ESCs_CCB10uM
20230809_R1E309_EB1_07_Full+CCB10uM_013	62.28054311025566	20230809	ESCs_CCB10uM
20230809_R1E309_EB1_07_Full+CCB10uM_014	60.320353497878955	20230809	ESCs_CCB10uM
20230809_R1E309_EB1_07_Full+CCB10uM_015	90.22768301620444	20230809	ESCs_CCB10uM
20230809_R1E309_EB1_07_Full+CCB10uM_016	67.60477925709003	20230809	ESCs_CCB10uM
20230809_R1E309_EB1_07_Full+CCB10uM_017	58.09002655461636	20230809	ESCs_CCB10uM
20230809_R1E309_EB1_07_Full+CCB10uM_018	59.01341269649956	20230809	ESCs_CCB10uM
20230809_R1E309_EB1_07_Full+CCB10uM_019	66.72396792777012	20230809	ESCs_CCB10uM
20230809_R1E309_EB1_07_Full+CCB10uM_020	61.76867399637733	20230809	ESCs_CCB10uM
20230809_R1E309_EB1_07_Full+DMSO_001	59.98354759903927	20230809	ESCs_DMSO
20230809_R1E309_EB1_07_Full+DMSO_002	52.18351455223452	20230809	ESCs_DMSO
20230809_R1E309_EB1_07_Full+DMSO_003	67.51241825323186	20230809	ESCs_DMSO
20230809_R1E309_EB1_07_Full+DMSO_004	61.274942235841415	20230809	ESCs_DMSO
20230809_R1E309_EB1_07_Full+DMSO_005	73.38322989895207	20230809	ESCs_DMSO
20230809_R1E309_EB1_07_Full+DMSO_006	60.221464322950055	20230809	ESCs_DMSO
20230809_R1E309_EB1_07_Full+DMSO_008	84.93537267652175	20230809	ESCs_DMSO
20230809_R1E309_EB1_07_Full+DMSO_009	70.50652633385253	20230809	ESCs_DMSO
20230809_R1E309_EB1_07_Full+DMSO_010	53.9889	20230809	ESCs_DMSO
20230809_R1E309_EB1_07_Full+DMSO_011	63.91758965212232	20230809	ESCs_DMSO
20230809_R1E309_EB1_07_Full+DMSO_012	64.98264424050521	20230809	ESCs_DMSO
20230809_R1E309_EB1_07_Full+DMSO_013	87.54759602794681	20230809	ESCs_DMSO
20230809_R1E309_EB1_07_Full+DMSO_014	55.448246536279676	20230809	ESCs_DMSO
20230809_R1E309_EB1_07_Full+DMSO_015	53.99829698749392	20230809	ESCs_DMSO
20230809_R1E309_EB1_07_Full+DMSO_016	50.55895331875798	20230809	ESCs_DMSO
20230809_R1E309_EB1_07_Full+DMSO_017	46.54929674681984	20230809	ESCs_DMSO
20230809_R1E309_EB1_07_Full+DMSO_018	58.59542587069184	20230809	ESCs_DMSO
20230809_R1E309_EB1_07_Full+DMSO_019	72.69700398127455	20230809	ESCs_DMSO
20230809_R1E309_EB1_07_Full+DMSO_020	53.06011914421783	20230809	ESCs_DMSO
20231103_R1E309_EB1_09_Ctrl_001-1	43.0587	20231103	ESCs_Iso
20231103_R1E309_EB1_09_Ctrl_002-1	70.22572676935282	20231103	ESCs_Iso
20231103_R1E309_EB1_09_Ctrl_003-1	44.97231164978919	20231103	ESCs_Iso
20231103_R1E309_EB1_09_Ctrl_004-1	61.06913463488715	20231103	ESCs_Iso
20231103_R1E309_EB1_09_Ctrl_005-1	57.797033113906195	20231103	ESCs_Iso
20231103_R1E309_EB1_09_Ctrl_006-1	48.15280670955146	20231103	ESCs_Iso
20231103_R1E309_EB1_09_Ctrl_007-1	49.72732859210226	20231103	ESCs_Iso
20231103_R1E309_EB1_09_Ctrl_008-1	56.43062732740488	20231103	ESCs_Iso
20231103_R1E309_EB1_09_Ctrl_009-1	48.53638878903845	20231103	ESCs_Iso
20231103_R1E309_EB1_09_Ctrl_010-1	50.1475	20231103	ESCs_Iso
20231103_R1E309_EB1_09_Ctrl_011-1	69.76386049940271	20231103	ESCs_Iso
20231103_R1E309_EB1_09_Ctrl_012-1	63.379880367102224	20231103	ESCs_Iso
20231103_R1E309_EB1_09_Ctrl_013-1	50.264753092752855	20231103	ESCs_Iso
20231103_R1E309_EB1_09_Ctrl_014-1	68.7029	20231103	ESCs_Iso
20231103_R1E309_EB1_09_Ctrl_015-1	55.204351194133004	20231103	ESCs_Iso
20231103_R1E309_EB1_09_Ctrl_016-1	50.10292485931856	20231103	ESCs_Iso
20231103_R1E309_EB1_09_Ctrl_017-1	59.14231582959311	20231103	ESCs_Iso
20231103_R1E309_EB1_09_Ctrl_018-1	44.457707851421645	20231103	ESCs_Iso
20231103_R1E309_EB1_09_Ctrl_019-1	70.74162464520296	20231103	ESCs_Iso
20231103_R1E309_EB1_09_Ctrl_020-1	69.20044437303574	20231103	ESCs_Iso
20231103_R1E309_EB1_09_Ctrl_021-1	52.83935254099254	20231103	ESCs_Iso
20231103_R1E309_EB1_09_Ctrl_022-1	55.63947453767818	20231103	ESCs_Iso
20231103_R1E309_EB1_09_Ctrl_023-1	50.42657162260261	20231103	ESCs_Iso
20231103_R1E309_EB1_09_Ctrl_024-1	62.696501720492904	20231103	ESCs_Iso
20231103_R1E309_EB1_09_Ctrl_025-1	49.33743205587013	20231103	ESCs_Iso
20231103_R1E309_EB1_09_Hypo7525_001-1	43.91576663525858	20231103	ESCs_Hypo7525
20231103_R1E309_EB1_09_Hypo7525_002-1	59.935633054016876	20231103	ESCs_Hypo7525
20231103_R1E309_EB1_09_Hypo7525_003-1	56.47499376889258	20231103	ESCs_Hypo7525
20231103_R1E309_EB1_09_Hypo7525_004-1	77.32468032269409	20231103	ESCs_Hypo7525
20231103_R1E309_EB1_09_Hypo7525_005-1	53.66144609145083	20231103	ESCs_Hypo7525
20231103_R1E309_EB1_09_Hypo7525_006-1	55.630253037437484	20231103	ESCs_Hypo7525
20231103_R1E309_EB1_09_Hypo7525_007-1	43.950817800353555	20231103	ESCs_Hypo7525
20231103_R1E309_EB1_09_Hypo7525_008-1	35.39546791321731	20231103	ESCs_Hypo7525
20231103_R1E309_EB1_09_Hypo7525_009-1	74.98140377139805	20231103	ESCs_Hypo7525
20231103_R1E309_EB1_09_Hypo7525_010-1	72.21378776213757	20231103	ESCs_Hypo7525
20231103_R1E309_EB1_09_Hypo7525_011-1	81.76486445198705	20231103	ESCs_Hypo7525
20231103_R1E309_EB1_09_Hypo7525_012-1	48.936779788152286	20231103	ESCs_Hypo7525
20231103_R1E309_EB1_09_Hypo7525_013-1	49.26654526873545	20231103	ESCs_Hypo7525
20231103_R1E309_EB1_09_Hypo7525_014-1	58.44669149113708	20231103	ESCs_Hypo7525
20231103_R1E309_EB1_09_Hypo7525_015-1	78.90331867454334	20231103	ESCs_Hypo7525
20231103_R1E309_EB1_09_Hypo7525_016-1	59.3486	20231103	ESCs_Hypo7525
20231103_R1E309_EB1_09_Hypo7525_017-1	86.45523048574145	20231103	ESCs_Hypo7525
20231103_R1E309_EB1_09_Hypo7525_018-1	62.98276342242654	20231103	ESCs_Hypo7525
20231103_R1E309_EB1_09_Hypo7525_020-1	65.40524523140729	20231103	ESCs_Hypo7525
20231103_R1E309_EB1_09_Hypo7525_021-1	71.77936624799251	20231103	ESCs_Hypo7525
20231103_R1E309_EB1_09_Hypo7525_022-1	53.61493175521551	20231103	ESCs_Hypo7525
20231103_R1E309_EB1_09_Hypo7525_023-1	77.31474433352633	20231103	ESCs_Hypo7525
20231103_R1E309_EB1_09_Hypo7525_024-1	46.54185225494812	20231103	ESCs_Hypo7525
20231103_R1E309_EB1_09_Hypo7525_025-1	82.23347050996304	20231103	ESCs_Hypo7525
20231103_R1E309_EB1_09_Hypo7525_026-1	51.76189253727824	20231103	ESCs_Hypo7525
20231103_R1E309_EB1_09_Hypo7525_027-1	59.029881449112395	20231103	ESCs_Hypo7525
20231103_R1E309_EB1_09_Hypo7525_028-1	54.931092918308565	20231103	ESCs_Hypo7525
20231103_R1E309_EB1_09_Hypo7525_029-1	66.5245	20231103	ESCs_Hypo7525
20231103_R1E309_EB1_09_Hypo7525_030-1	58.40431781065888	20231103	ESCs_Hypo7525
20231103_R1E309_EB1_09_Hypo7525_031-1	59.782016753188394	20231103	ESCs_Hypo7525
20231103_R1E309_EB1_09_Hypo7525_032-1	53.43376331302686	20231103	ESCs_Hypo7525
20231103_R1E309_EB1_09_Hypo7525_033-1	46.965450728635375	20231103	ESCs_Hypo7525
20231103_R1E309_EB1_09_Hypo7525_034-1	58.82756656159231	20231103	ESCs_Hypo7525
20231106_R1E309_EB1_11_Ctrl_001-1	47.89519848825827	20231106	ESCs_Iso
20231106_R1E309_EB1_11_Ctrl_002-1	52.91584281840146	20231106	ESCs_Iso
20231106_R1E309_EB1_11_Ctrl_003-1	53.24593574781119	20231106	ESCs_Iso
20231106_R1E309_EB1_11_Ctrl_004-1	42.91649304541561	20231106	ESCs_Iso
20231106_R1E309_EB1_11_Ctrl_005-1	47.252361984234234	20231106	ESCs_Iso
20231106_R1E309_EB1_11_Ctrl_006-1	52.26000327647561	20231106	ESCs_Iso
20231106_R1E309_EB1_11_Ctrl_007-1	50.59504516138966	20231106	ESCs_Iso
20231106_R1E309_EB1_11_Ctrl_008-1	48.78231599297308	20231106	ESCs_Iso
20231106_R1E309_EB1_11_Ctrl_009-1	67.38821187173089	20231106	ESCs_Iso
20231106_R1E309_EB1_11_Ctrl_010-1	64.22423280378398	20231106	ESCs_Iso
20231106_R1E309_EB1_11_Ctrl_011-1	65.81294958135435	20231106	ESCs_Iso
20231106_R1E309_EB1_11_Ctrl_012-1	57.527128943590114	20231106	ESCs_Iso
20231106_R1E309_EB1_11_Ctrl_013-1	42.9651	20231106	ESCs_Iso
20231106_R1E309_EB1_11_Ctrl_014-1	56.487873589468094	20231106	ESCs_Iso
20231106_R1E309_EB1_11_Ctrl_015-1	82.91483223570557	20231106	ESCs_Iso
20231106_R1E309_EB1_11_Ctrl_016-1	53.457251122196105	20231106	ESCs_Iso
20231106_R1E309_EB1_11_Ctrl_017-1	56.36600852913502	20231106	ESCs_Iso
20231106_R1E309_EB1_11_Ctrl_018-1	75.9042	20231106	ESCs_Iso
20231106_R1E309_EB1_11_Ctrl_019-1	54.30898608459264	20231106	ESCs_Iso
20231106_R1E309_EB1_11_Ctrl_020-1	47.412198963303034	20231106	ESCs_Iso
20231106_R1E309_EB1_11_Ctrl_021-1	47.39985716722416	20231106	ESCs_Iso
20231106_R1E309_EB1_11_Ctrl_022-1	62.51300981470167	20231106	ESCs_Iso
20231106_R1E309_EB1_11_Ctrl_023-1	36.575936308071775	20231106	ESCs_Iso
20231106_R1E309_EB1_11_Ctrl_025-1	53.94577989812224	20231106	ESCs_Iso
20231106_R1E309_EB1_11_Ctrl_026-1	65.57896272618828	20231106	ESCs_Iso
20231106_R1E309_EB1_11_Ctrl_027-1	60.96198365016357	20231106	ESCs_Iso
20231106_R1E309_EB1_11_Ctrl_028-1	57.50509638731142	20231106	ESCs_Iso
20231106_R1E309_EB1_11_Ctrl_028-2	51.54071531893204	20231106	ESCs_Iso
20231106_R1E309_EB1_11_Hypo7525_001-1	70.8562	20231106	ESCs_Hypo7525
20231106_R1E309_EB1_11_Hypo7525_002-1	79.68859064772701	20231106	ESCs_Hypo7525
20231106_R1E309_EB1_11_Hypo7525_003-1	50.7055	20231106	ESCs_Hypo7525
20231106_R1E309_EB1_11_Hypo7525_005-1	70.24918980649043	20231106	ESCs_Hypo7525
20231106_R1E309_EB1_11_Hypo7525_006-1	48.7033	20231106	ESCs_Hypo7525
20231106_R1E309_EB1_11_Hypo7525_007-1	79.10394203480384	20231106	ESCs_Hypo7525
20231106_R1E309_EB1_11_Hypo7525_008-1	65.68223300881797	20231106	ESCs_Hypo7525
20231106_R1E309_EB1_11_Hypo7525_009-1	66.31650012262381	20231106	ESCs_Hypo7525
20231106_R1E309_EB1_11_Hypo7525_010-1	53.49394173324505	20231106	ESCs_Hypo7525
20231106_R1E309_EB1_11_Hypo7525_010-2	56.86767906889394	20231106	ESCs_Hypo7525
20231106_R1E309_EB1_11_Hypo7525_011-1	60.22634163043683	20231106	ESCs_Hypo7525
20231106_R1E309_EB1_11_Hypo7525_012-1	81.67247018216176	20231106	ESCs_Hypo7525
20231106_R1E309_EB1_11_Hypo7525_013-1	68.1141	20231106	ESCs_Hypo7525
20231106_R1E309_EB1_11_Hypo7525_014-1	75.2677	20231106	ESCs_Hypo7525
20231106_R1E309_EB1_11_Hypo7525_015-1	65.24688607385191	20231106	ESCs_Hypo7525
20231106_R1E309_EB1_11_Hypo7525_016-1	23.266737276139636	20231106	ESCs_Hypo7525
20231106_R1E309_EB1_11_Hypo7525_017-1	53.63898930647878	20231106	ESCs_Hypo7525
20231106_R1E309_EB1_11_Hypo7525_018-1	67.2533	20231106	ESCs_Hypo7525
20231106_R1E309_EB1_11_Hypo7525_019-1	56.895905080072986	20231106	ESCs_Hypo7525
20231106_R1E309_EB1_11_Hypo7525_020-1	61.15460823171524	20231106	ESCs_Hypo7525
20231106_R1E309_EB1_11_Hypo7525_021-1	53.62112543529503	20231106	ESCs_Hypo7525
20231106_R1E309_EB1_11_Hypo7525_022-1	84.3084	20231106	ESCs_Hypo7525
20231106_R1E309_EB1_11_Hypo7525_023-1	47.782730732162435	20231106	ESCs_Hypo7525
20231106_R1E309_EB1_11_Hypo7525_024-1	63.165208703206645	20231106	ESCs_Hypo7525
20231106_R1E309_EB1_11_Hypo7525_025-1	57.681123962964996	20231106	ESCs_Hypo7525
20231106_R1E309_EB1_11_Hypo7525_026-1	87.3006	20231106	ESCs_Hypo7525
20231106_R1E309_EB1_11_Hypo7525_027-1	61.91353304486705	20231106	ESCs_Hypo7525
20231106_R1E309_EB1_11_Hypo7525_028-1	50.41538264618656	20231106	ESCs_Hypo7525
20231106_R1E309_EB1_11_Hypo7525_029-1	60.094025409589214	20231106	ESCs_Hypo7525
20231106_R1E309_EB1_11_Hypo7525_030-1	90.93302873497203	20231106	ESCs_Hypo7525
20231106_R1E309_EB1_11_Hypo7525_032-1	64.02918974479694	20231106	ESCs_Hypo7525
20231106_R1E309_EB1_11_Hypo7525_033-1	81.15482979032339	20231106	ESCs_Hypo7525
20231106_R1E309_EB1_11_Hypo7525_034-1	74.0066	20231106	ESCs_Hypo7525
20231106_R1E309_EB1_11_Hypo7525_035-1	79.65699015498545	20231106	ESCs_Hypo7525

## Sheet: Figure 6i
Cell_ID	Nr_AstralMTs	Nr_AstralMTs_relative_to_ctrl	Experiment	Condition
20220907_R1E309_Astral_01_Dm1aE7_D2_001-1	15	1.04922	20220907	DIF
20220907_R1E309_Astral_01_Dm1aE7_D2_002-1	15	1.04922	20220907	DIF
20220907_R1E309_Astral_01_Dm1aE7_D2_002-2	16	1.11917	20220907	DIF
20220907_R1E309_Astral_01_Dm1aE7_D2_003-1	19	1.32902	20220907	DIF
20220907_R1E309_Astral_01_Dm1aE7_D2_004-1	18	1.25907	20220907	DIF
20220907_R1E309_Astral_01_Dm1aE7_D2_004-2	20	1.39896	20220907	DIF
20220907_R1E309_Astral_01_Dm1aE7_D2_005-1	17	1.18912	20220907	DIF
20220907_R1E309_Astral_01_Dm1aE7_D2_006-1	15	1.04922	20220907	DIF
20220907_R1E309_Astral_01_Dm1aE7_D2_007-1	16	1.11917	20220907	DIF
20220907_R1E309_Astral_01_Dm1aE7_D2_008-1	18	1.25907	20220907	DIF
20220907_R1E309_Astral_01_Dm1aE7_D2_009-1	17	1.18912	20220907	DIF
20220907_R1E309_Astral_01_Dm1aE7_D2_010-1	20	1.39896	20220907	DIF
20220907_R1E309_Astral_01_Dm1aE7_D2_011-1	16	1.11917	20220907	DIF
20220907_R1E309_Astral_01_Dm1aE7_D2_012-1	13	0.909326	20220907	DIF
20220907_R1E309_Astral_01_Dm1aE7_D2_012-2	19	1.32902	20220907	DIF
20220907_R1E309_Astral_01_Dm1aE7_D2_012-3	19	1.32902	20220907	DIF
20220907_R1E309_Astral_01_Dm1aE7_D2_013-1	16	1.11917	20220907	DIF
20220907_R1E309_Astral_01_Dm1aE7_D2_014-1	16	1.11917	20220907	DIF
20220907_R1E309_Astral_01_Dm1aE7_D2_015-1	14	0.979275	20220907	DIF
20220907_R1E309_Astral_01_Dm1aE7_D2_016-1	21	1.46891	20220907	DIF
20220907_R1E309_Astral_01_Dm1aE7_D2_016-2	15	1.04922	20220907	DIF
20220907_R1E309_Astral_01_Dm1aE7_D2_017-1	11	0.76943	20220907	DIF
20220907_R1E309_Astral_01_Dm1aE7_D2_018-1	15	1.04922	20220907	DIF
20220907_R1E309_Astral_01_Dm1aE7_D2_019-1	19	1.32902	20220907	DIF
20220907_R1E309_Astral_01_Dm1aE7_D2_020-1	14	0.979275	20220907	DIF
20220907_R1E309_Astral_01_Dm1aE7_D2_021-1	15	1.04922	20220907	DIF
20220907_R1E309_Astral_01_Dm1aE7_D2_022-1	16	1.11917	20220907	DIF
20220907_R1E309_Astral_01_Dm1aE7_D2_023-1	22	1.53886	20220907	DIF
20220907_R1E309_Astral_01_Dm1aE7_D2_023-2	18	1.25907	20220907	DIF
20220907_R1E309_Astral_01_Dm1aE7_D2_024-1	22	1.53886	20220907	DIF
20220907_R1E309_Astral_01_Dm1aE7_D2_024-2	18	1.25907	20220907	DIF
20220907_R1E309_Astral_01_Dm1aE7_D2_024-3	13	0.909326	20220907	DIF
20220907_R1E309_Astral_01_Dm1aE7_D2_025-1	17	1.18912	20220907	DIF
20220907_R1E309_Astral_01_Dm1aE7_D2_025-2	19	1.32902	20220907	DIF
20230713_R1EWT_HAUS6-2_60X_N2B27+RA_001-1	22	1.62135	20230713	DIF
20230713_R1EWT_HAUS6-2_60X_N2B27+RA_002-1	20	1.47395	20230713	DIF
20230713_R1EWT_HAUS6-2_60X_N2B27+RA_003-1	18	1.32656	20230713	DIF
20230713_R1EWT_HAUS6-2_60X_N2B27+RA_004-1	14	1.03177	20230713	DIF
20230713_R1EWT_HAUS6-2_60X_N2B27+RA_004-2	13	0.958069	20230713	DIF
20230713_R1EWT_HAUS6-2_60X_N2B27+RA_005-1	10	0.736976	20230713	DIF
20230713_R1EWT_HAUS6-2_60X_N2B27+RA_005-2	12	0.884371	20230713	DIF
20230713_R1EWT_HAUS6-2_60X_N2B27+RA_006-1	13	0.958069	20230713	DIF
20230713_R1EWT_HAUS6-2_60X_N2B27+RA_007-1	18	1.32656	20230713	DIF
20230713_R1EWT_HAUS6-2_60X_N2B27+RA_007-2	14	1.03177	20230713	DIF
20230713_R1EWT_HAUS6-2_60X_N2B27+RA_008-1	18	1.32656	20230713	DIF
20230713_R1EWT_HAUS6-2_60X_N2B27+RA_009-1	20	1.47395	20230713	DIF
20230713_R1EWT_HAUS6-2_60X_N2B27+RA_010-1	20	1.47395	20230713	DIF
20230713_R1EWT_HAUS6-2_60X_N2B27+RA_011-1	16	1.17916	20230713	DIF
20230713_R1EWT_HAUS6-2_60X_N2B27+RA_011-2	14	1.03177	20230713	DIF
20230713_R1EWT_HAUS6-2_60X_N2B27+RA_012-1	24	1.76874	20230713	DIF
20230713_R1EWT_HAUS6-2_60X_N2B27+RA_012-2	15	1.10546	20230713	DIF
20230713_R1EWT_HAUS6-2_60X_N2B27+RA_013-1	20	1.47395	20230713	DIF
20230713_R1EWT_HAUS6-2_60X_N2B27+RA_014-1	21	1.54765	20230713	DIF
20230713_R1EWT_HAUS6-2_60X_N2B27+RA_014-2	22	1.62135	20230713	DIF
20230713_R1EWT_HAUS6-2_60X_N2B27+RA_015-1	18	1.32656	20230713	DIF
20230713_R1EWT_HAUS6-2_60X_N2B27+RA_015-2	16	1.17916	20230713	DIF
20230713_R1EWT_HAUS6-2_60X_N2B27+RA_016-1	18	1.32656	20230713	DIF
20230713_R1EWT_HAUS6-2_60X_N2B27+RA_016-2	13	0.958069	20230713	DIF
20230713_R1EWT_HAUS6-2_60X_N2B27+RA_017-1	20	1.47395	20230713	DIF
20230713_R1EWT_HAUS6-2_60X_N2B27+RA_018-1	20	1.47395	20230713	DIF
20230713_R1EWT_HAUS6-2_60X_N2B27+RA_019-1	18	1.32656	20230713	DIF
20230713_R1EWT_HAUS6-2_60X_N2B27+RA_020-1	18	1.32656	20230713	DIF
20230713_R1EWT_HAUS6-2_60X_N2B27+RA_020-2	21	1.54765	20230713	DIF
20230713_R1EWT_HAUS6-2_60X_N2B27+RA_021-1	18	1.32656	20230713	DIF
20230713_R1EWT_HAUS6-2_60X_N2B27+RA_022-1	18	1.32656	20230713	DIF
20230713_R1EWT_HAUS6-2_60X_N2B27+RA_023-1	19	1.40025	20230713	DIF
20230713_R1EWT_HAUS6-2_60X_N2B27+RA_024-1	24	1.76874	20230713	DIF
20230713_R1EWT_HAUS6-2_60X_N2B27+RA_025-1	22	1.62135	20230713	DIF
20230713_R1EWT_HAUS6-2_60X_N2B27+RA_026-1	27	1.98983	20230713	DIF
20230713_R1EWT_HAUS6-2_60X_N2B27+RA_027-1	14	1.03177	20230713	DIF
20230713_R1EWT_HAUS6-2_60X_N2B27+RA_028-1	13	0.958069	20230713	DIF
20230713_R1EWT_HAUS6-2_60X_N2B27+RA_029-1	15	1.10546	20230713	DIF
20230713_R1EWT_HAUS6-2_60X_N2B27+RA_029-2	15	1.10546	20230713	DIF
20230713_R1EWT_HAUS6-2_60X_N2B27+RA_030-1	19	1.40025	20230713	DIF
20230713_R1EWT_HAUS6-2_60X_N2B27+RA_031-1	15	1.10546	20230713	DIF
20230713_R1EWT_HAUS6-2_60X_N2B27+RA_031-2	19	1.40025	20230713	DIF
20230713_R1EWT_HAUS6-2_60X_N2B27+RA_031-3	16	1.17916	20230713	DIF
20230713_R1EWT_HAUS6-2_60X_N2B27+RA_032-1	16	1.17916	20230713	DIF
20230713_R1EWT_HAUS6-2_60X_N2B27+RA_033-1	16	1.17916	20230713	DIF
20230713_R1EWT_HAUS6-2_60X_N2B27+RA_033-2	22	1.62135	20230713	DIF
20230713_R1EWT_HAUS6-2_60X_N2B27+RA_034-1	17	1.25286	20230713	DIF
20230713_R1EWT_HAUS6-2_60X_N2B27+RA_034-2	20	1.47395	20230713	DIF
20230713_R1EWT_HAUS6-2_60X_N2B27+RA_035-1	18	1.32656	20230713	DIF
20230713_R1EWT_HAUS6-2_60X_N2B27+RA_035-2	20	1.47395	20230713	DIF
20230713_R1EWT_HAUS6-2_60X_N2B27+RA_035-3	17	1.25286	20230713	DIF
20230713_R1EWT_HAUS6-2_60X_N2B27+RA_036-1	19	1.40025	20230713	DIF
20230713_R1EWT_HAUS6-2_60X_N2B27+RA_037-1	16	1.17916	20230713	DIF
20230713_R1EWT_HAUS6-2_60X_N2B27+RA_037-2	18	1.32656	20230713	DIF
20230713_R1EWT_HAUS6-2_60X_N2B27+RA_037-3	18	1.32656	20230713	DIF
20230713_R1EWT_HAUS6-2_60X_N2B27+RA_038-1	19	1.40025	20230713	DIF
20230713_R1EWT_HAUS6-2_60X_N2B27+RA_039-1	17	1.25286	20230713	DIF
20230713_R1EWT_HAUS6-2_60X_N2B27+RA_040-1	18	1.32656	20230713	DIF
20230807_R1EWT_HAUS6-2_60x_N2B27+RA_001-1	16	1.08352	20230807	DIF
20230807_R1EWT_HAUS6-2_60x_N2B27+RA_002-1	18	1.21896	20230807	DIF
20230807_R1EWT_HAUS6-2_60x_N2B27+RA_003-1	17	1.15124	20230807	DIF
20230807_R1EWT_HAUS6-2_60x_N2B27+RA_003-2	10	0.677201	20230807	DIF
20230807_R1EWT_HAUS6-2_60x_N2B27+RA_004-1	22	1.48984	20230807	DIF
20230807_R1EWT_HAUS6-2_60x_N2B27+RA_005-1	19	1.28668	20230807	DIF
20230807_R1EWT_HAUS6-2_60x_N2B27+RA_006-1	18	1.21896	20230807	DIF
20230807_R1EWT_HAUS6-2_60x_N2B27+RA_007-1	10	0.677201	20230807	DIF
20230807_R1EWT_HAUS6-2_60x_N2B27+RA_007-2	20	1.3544	20230807	DIF
20230807_R1EWT_HAUS6-2_60x_N2B27+RA_008-1	18	1.21896	20230807	DIF
20230807_R1EWT_HAUS6-2_60x_N2B27+RA_008-2	18	1.21896	20230807	DIF
20230807_R1EWT_HAUS6-2_60x_N2B27+RA_008-3	11	0.744921	20230807	DIF
20230807_R1EWT_HAUS6-2_60x_N2B27+RA_009-1	17	1.15124	20230807	DIF
20230807_R1EWT_HAUS6-2_60x_N2B27+RA_009-2	16	1.08352	20230807	DIF
20230807_R1EWT_HAUS6-2_60x_N2B27+RA_010-1	19	1.28668	20230807	DIF
20230807_R1EWT_HAUS6-2_60x_N2B27+RA_010-2	13	0.880361	20230807	DIF
20230807_R1EWT_HAUS6-2_60x_N2B27+RA_011-1	16	1.08352	20230807	DIF
20230807_R1EWT_HAUS6-2_60x_N2B27+RA_011-2	16	1.08352	20230807	DIF
20230807_R1EWT_HAUS6-2_60x_N2B27+RA_012-1	14	0.948081	20230807	DIF
20230807_R1EWT_HAUS6-2_60x_N2B27+RA_012-2	17	1.15124	20230807	DIF
20230807_R1EWT_HAUS6-2_60x_N2B27+RA_013-1	15	1.0158	20230807	DIF
20230807_R1EWT_HAUS6-2_60x_N2B27+RA_014-1	18	1.21896	20230807	DIF
20230807_R1EWT_HAUS6-2_60x_N2B27+RA_015-1	18	1.21896	20230807	DIF
20230807_R1EWT_HAUS6-2_60x_N2B27+RA_016-1	16	1.08352	20230807	DIF
20230807_R1EWT_HAUS6-2_60x_N2B27+RA_016-2	19	1.28668	20230807	DIF
20230807_R1EWT_HAUS6-2_60x_N2B27+RA_017-1	20	1.3544	20230807	DIF
20230807_R1EWT_HAUS6-2_60x_N2B27+RA_017-2	17	1.15124	20230807	DIF
20230807_R1EWT_HAUS6-2_60x_N2B27+RA_018-1	25	1.693	20230807	DIF
20230807_R1EWT_HAUS6-2_60x_N2B27+RA_019-1	16	1.08352	20230807	DIF
20230807_R1EWT_HAUS6-2_60x_N2B27+RA_020-1	15	1.0158	20230807	DIF
20220907_R1E309_Astral_01_Dm1aE7_D0_002-1	14	0.979275	20220907	ESCs
20220907_R1E309_Astral_01_Dm1aE7_D0_003-1	13	0.909326	20220907	ESCs
20220907_R1E309_Astral_01_Dm1aE7_D0_004-1	15	1.04922	20220907	ESCs
20220907_R1E309_Astral_01_Dm1aE7_D0_005-1	13	0.909326	20220907	ESCs
20220907_R1E309_Astral_01_Dm1aE7_D0_006-1	21	1.46891	20220907	ESCs
20220907_R1E309_Astral_01_Dm1aE7_D0_007-1	16	1.11917	20220907	ESCs
20220907_R1E309_Astral_01_Dm1aE7_D0_008-1	16	1.11917	20220907	ESCs
20220907_R1E309_Astral_01_Dm1aE7_D0_009-1	16	1.11917	20220907	ESCs
20220907_R1E309_Astral_01_Dm1aE7_D0_010-1	20	1.39896	20220907	ESCs
20220907_R1E309_Astral_01_Dm1aE7_D0_011-1	12	0.839378	20220907	ESCs
20220907_R1E309_Astral_01_Dm1aE7_D0_012-1	11	0.76943	20220907	ESCs
20220907_R1E309_Astral_01_Dm1aE7_D0_013-1	14	0.979275	20220907	ESCs
20220907_R1E309_Astral_01_Dm1aE7_D0_014-1	16	1.11917	20220907	ESCs
20220907_R1E309_Astral_01_Dm1aE7_D0_015-1	14	0.979275	20220907	ESCs
20220907_R1E309_Astral_01_Dm1aE7_D0_016-1	13	0.909326	20220907	ESCs
20220907_R1E309_Astral_01_Dm1aE7_D0_017-1	13	0.909326	20220907	ESCs
20220907_R1E309_Astral_01_Dm1aE7_D0_017-2	16	1.11917	20220907	ESCs
20220907_R1E309_Astral_01_Dm1aE7_D0_018-1	19	1.32902	20220907	ESCs
20220907_R1E309_Astral_01_Dm1aE7_D0_019-1	13	0.909326	20220907	ESCs
20220907_R1E309_Astral_01_Dm1aE7_D0_020-1	9	0.629534	20220907	ESCs
20220907_R1E309_Astral_01_Dm1aE7_D0_020-2	10	0.699482	20220907	ESCs
20220907_R1E309_Astral_01_Dm1aE7_D0_021-1	11	0.76943	20220907	ESCs
20220907_R1E309_Astral_01_Dm1aE7_D0_022-1	17	1.18912	20220907	ESCs
20220907_R1E309_Astral_01_Dm1aE7_D0_022-2	15	1.04922	20220907	ESCs
20220907_R1E309_Astral_01_Dm1aE7_D0_023-1	12	0.839378	20220907	ESCs
20220907_R1E309_Astral_01_Dm1aE7_D0_024-1	13	0.909326	20220907	ESCs
20220907_R1E309_Astral_01_Dm1aE7_D0_025-1	14	0.979275	20220907	ESCs
20230713_R1EWT_HAUS6-2_60X_FBS+LIF_001-1	20	1.47395	20230713	ESCs
20230713_R1EWT_HAUS6-2_60X_FBS+LIF_001-2	18	1.32656	20230713	ESCs
20230713_R1EWT_HAUS6-2_60X_FBS+LIF_001-3	15	1.10546	20230713	ESCs
20230713_R1EWT_HAUS6-2_60X_FBS+LIF_002-1	11	0.810673	20230713	ESCs
20230713_R1EWT_HAUS6-2_60X_FBS+LIF_003-1	16	1.17916	20230713	ESCs
20230713_R1EWT_HAUS6-2_60X_FBS+LIF_003-2	8	0.589581	20230713	ESCs
20230713_R1EWT_HAUS6-2_60X_FBS+LIF_004-1	12	0.884371	20230713	ESCs
20230713_R1EWT_HAUS6-2_60X_FBS+LIF_005-1	17	1.25286	20230713	ESCs
20230713_R1EWT_HAUS6-2_60X_FBS+LIF_005-2	19	1.40025	20230713	ESCs
20230713_R1EWT_HAUS6-2_60X_FBS+LIF_005-3	17	1.25286	20230713	ESCs
20230713_R1EWT_HAUS6-2_60X_FBS+LIF_006-1	20	1.47395	20230713	ESCs
20230713_R1EWT_HAUS6-2_60X_FBS+LIF_006-2	15	1.10546	20230713	ESCs
20230713_R1EWT_HAUS6-2_60X_FBS+LIF_007-1	12	0.884371	20230713	ESCs
20230713_R1EWT_HAUS6-2_60X_FBS+LIF_007-2	15	1.10546	20230713	ESCs
20230713_R1EWT_HAUS6-2_60X_FBS+LIF_008-1	19	1.40025	20230713	ESCs
20230713_R1EWT_HAUS6-2_60X_FBS+LIF_008-2	15	1.10546	20230713	ESCs
20230713_R1EWT_HAUS6-2_60X_FBS+LIF_009-1	21	1.54765	20230713	ESCs
20230713_R1EWT_HAUS6-2_60X_FBS+LIF_009-2	18	1.32656	20230713	ESCs
20230713_R1EWT_HAUS6-2_60X_FBS+LIF_010-1	16	1.17916	20230713	ESCs
20230713_R1EWT_HAUS6-2_60X_FBS+LIF_010-2	12	0.884371	20230713	ESCs
20230713_R1EWT_HAUS6-2_60X_FBS+LIF_011-1	14	1.03177	20230713	ESCs
20230713_R1EWT_HAUS6-2_60X_FBS+LIF_011-2	15	1.10546	20230713	ESCs
20230713_R1EWT_HAUS6-2_60X_FBS+LIF_012-1	8	0.589581	20230713	ESCs
20230713_R1EWT_HAUS6-2_60X_FBS+LIF_012-2	10	0.736976	20230713	ESCs
20230713_R1EWT_HAUS6-2_60X_FBS+LIF_013-1	15	1.10546	20230713	ESCs
20230713_R1EWT_HAUS6-2_60X_FBS+LIF_014-1	7	0.515883	20230713	ESCs
20230713_R1EWT_HAUS6-2_60X_FBS+LIF_014-2	7	0.515883	20230713	ESCs
20230713_R1EWT_HAUS6-2_60X_FBS+LIF_014-3	11	0.810673	20230713	ESCs
20230713_R1EWT_HAUS6-2_60X_FBS+LIF_015-1	11	0.810673	20230713	ESCs
20230713_R1EWT_HAUS6-2_60X_FBS+LIF_015-2	9	0.663278	20230713	ESCs
20230713_R1EWT_HAUS6-2_60X_FBS+LIF_015-3	4	0.29479	20230713	ESCs
20230713_R1EWT_HAUS6-2_60X_FBS+LIF_015-4	3	0.221093	20230713	ESCs
20230713_R1EWT_HAUS6-2_60X_FBS+LIF_016-1	14	1.03177	20230713	ESCs
20230713_R1EWT_HAUS6-2_60X_FBS+LIF_017-1	12	0.884371	20230713	ESCs
20230713_R1EWT_HAUS6-2_60X_FBS+LIF_017-2	11	0.810673	20230713	ESCs
20230713_R1EWT_HAUS6-2_60X_FBS+LIF_018-1	12	0.884371	20230713	ESCs
20230713_R1EWT_HAUS6-2_60X_FBS+LIF_018-2	9	0.663278	20230713	ESCs
20230713_R1EWT_HAUS6-2_60X_FBS+LIF_019-1	15	1.10546	20230713	ESCs
20230713_R1EWT_HAUS6-2_60X_FBS+LIF_019-2	11	0.810673	20230713	ESCs
20230713_R1EWT_HAUS6-2_60X_FBS+LIF_020-1	19	1.40025	20230713	ESCs
20230713_R1EWT_HAUS6-2_60X_FBS+LIF_020-2	21	1.54765	20230713	ESCs
20230713_R1EWT_HAUS6-2_60X_FBS+LIF_021-1	16	1.17916	20230713	ESCs
20230713_R1EWT_HAUS6-2_60X_FBS+LIF_021-2	13	0.958069	20230713	ESCs
20230713_R1EWT_HAUS6-2_60X_FBS+LIF_022-1	8	0.589581	20230713	ESCs
20230713_R1EWT_HAUS6-2_60X_FBS+LIF_023-1	13	0.958069	20230713	ESCs
20230713_R1EWT_HAUS6-2_60X_FBS+LIF_024-1	18	1.32656	20230713	ESCs
20230713_R1EWT_HAUS6-2_60X_FBS+LIF_024-2	14	1.03177	20230713	ESCs
20230713_R1EWT_HAUS6-2_60X_FBS+LIF_025-1	17	1.25286	20230713	ESCs
20230713_R1EWT_HAUS6-2_60X_FBS+LIF_026-1	12	0.884371	20230713	ESCs
20230713_R1EWT_HAUS6-2_60X_FBS+LIF_026-2	12	0.884371	20230713	ESCs
20230713_R1EWT_HAUS6-2_60X_FBS+LIF_027-1	17	1.25286	20230713	ESCs
20230713_R1EWT_HAUS6-2_60X_FBS+LIF_027-2	17	1.25286	20230713	ESCs
20230713_R1EWT_HAUS6-2_60X_FBS+LIF_027-3	15	1.10546	20230713	ESCs
20230713_R1EWT_HAUS6-2_60X_FBS+LIF_028-1	16	1.17916	20230713	ESCs
20230713_R1EWT_HAUS6-2_60X_FBS+LIF_028-2	7	0.515883	20230713	ESCs
20230713_R1EWT_HAUS6-2_60X_FBS+LIF_029-1	9	0.663278	20230713	ESCs
20230713_R1EWT_HAUS6-2_60X_FBS+LIF_029-2	15	1.10546	20230713	ESCs
20230713_R1EWT_HAUS6-2_60X_FBS+LIF_030-1	14	1.03177	20230713	ESCs
20230807_R1EWT_HAUS6-2_60x_FBS+LIF_001-1	17	1.15124	20230807	ESCs
20230807_R1EWT_HAUS6-2_60x_FBS+LIF_002-1	18	1.21896	20230807	ESCs
20230807_R1EWT_HAUS6-2_60x_FBS+LIF_002-2	16	1.08352	20230807	ESCs
20230807_R1EWT_HAUS6-2_60x_FBS+LIF_002-3	14	0.948081	20230807	ESCs
20230807_R1EWT_HAUS6-2_60x_FBS+LIF_003-1	15	1.0158	20230807	ESCs
20230807_R1EWT_HAUS6-2_60x_FBS+LIF_004-1	15	1.0158	20230807	ESCs
20230807_R1EWT_HAUS6-2_60x_FBS+LIF_004-2	14	0.948081	20230807	ESCs
20230807_R1EWT_HAUS6-2_60x_FBS+LIF_004-3	16	1.08352	20230807	ESCs
20230807_R1EWT_HAUS6-2_60x_FBS+LIF_005-1	14	0.948081	20230807	ESCs
20230807_R1EWT_HAUS6-2_60x_FBS+LIF_006-1	19	1.28668	20230807	ESCs
20230807_R1EWT_HAUS6-2_60x_FBS+LIF_006-2	13	0.880361	20230807	ESCs
20230807_R1EWT_HAUS6-2_60x_FBS+LIF_007-1	11	0.744921	20230807	ESCs
20230807_R1EWT_HAUS6-2_60x_FBS+LIF_007-2	12	0.812641	20230807	ESCs
20230807_R1EWT_HAUS6-2_60x_FBS+LIF_008-1	15	1.0158	20230807	ESCs
20230807_R1EWT_HAUS6-2_60x_FBS+LIF_009-1	12	0.812641	20230807	ESCs
20230807_R1EWT_HAUS6-2_60x_FBS+LIF_009-2	12	0.812641	20230807	ESCs
20230807_R1EWT_HAUS6-2_60x_FBS+LIF_010-1	12	0.812641	20230807	ESCs
20230807_R1EWT_HAUS6-2_60x_FBS+LIF_010-2	14	0.948081	20230807	ESCs
20230807_R1EWT_HAUS6-2_60x_FBS+LIF_011-1	14	0.948081	20230807	ESCs
20230807_R1EWT_HAUS6-2_60x_FBS+LIF_011-2	13	0.880361	20230807	ESCs
20230807_R1EWT_HAUS6-2_60x_FBS+LIF_011-3	14	0.948081	20230807	ESCs
20230807_R1EWT_HAUS6-2_60x_FBS+LIF_012-1	14	0.948081	20230807	ESCs
20230807_R1EWT_HAUS6-2_60x_FBS+LIF_012-2	16	1.08352	20230807	ESCs
20230807_R1EWT_HAUS6-2_60x_FBS+LIF_012-3	13	0.880361	20230807	ESCs
20230807_R1EWT_HAUS6-2_60x_FBS+LIF_013-1	17	1.15124	20230807	ESCs
20230807_R1EWT_HAUS6-2_60x_FBS+LIF_014-1	14	0.948081	20230807	ESCs
20230807_R1EWT_HAUS6-2_60x_FBS+LIF_015-1	13	0.880361	20230807	ESCs
20230807_R1EWT_HAUS6-2_60x_FBS+LIF_016-1	17	1.15124	20230807	ESCs
20230807_R1EWT_HAUS6-2_60x_FBS+LIF_016-2	21	1.42212	20230807	ESCs
20230807_R1EWT_HAUS6-2_60x_FBS+LIF_017-1	18	1.21896	20230807	ESCs
20230814_R1EWT_DM1a_60x_Full+CCB10uM_001-1	20	1.28035	20230814	ESCs_CCB10uM
20230814_R1EWT_DM1a_60x_Full+CCB10uM_002-1	25	1.60044	20230814	ESCs_CCB10uM
20230814_R1EWT_DM1a_60x_Full+CCB10uM_003-1	16	1.02428	20230814	ESCs_CCB10uM
20230814_R1EWT_DM1a_60x_Full+CCB10uM_004-2	17	1.0883	20230814	ESCs_CCB10uM
20230814_R1EWT_DM1a_60x_Full+CCB10uM_004-3	16	1.02428	20230814	ESCs_CCB10uM
20230814_R1EWT_DM1a_60x_Full+CCB10uM_005-1	20	1.28035	20230814	ESCs_CCB10uM
20230814_R1EWT_DM1a_60x_Full+CCB10uM_006-1	14	0.896247	20230814	ESCs_CCB10uM
20230814_R1EWT_DM1a_60x_Full+CCB10uM_007-1	21	1.34437	20230814	ESCs_CCB10uM
20230814_R1EWT_DM1a_60x_Full+CCB10uM_007-2	24	1.53642	20230814	ESCs_CCB10uM
20230814_R1EWT_DM1a_60x_Full+CCB10uM_008-1	13	0.83223	20230814	ESCs_CCB10uM
20230814_R1EWT_DM1a_60x_Full+CCB10uM_009-1	15	0.960265	20230814	ESCs_CCB10uM
20230814_R1EWT_DM1a_60x_Full+CCB10uM_009-2	20	1.28035	20230814	ESCs_CCB10uM
20230814_R1EWT_DM1a_60x_Full+CCB10uM_009-3	18	1.15232	20230814	ESCs_CCB10uM
20230814_R1EWT_DM1a_60x_Full+CCB10uM_010-1	21	1.34437	20230814	ESCs_CCB10uM
20230814_R1EWT_DM1a_60x_Full+CCB10uM_011-1	18	1.15232	20230814	ESCs_CCB10uM
20230814_R1EWT_DM1a_60x_Full+CCB10uM_012-1	18	1.15232	20230814	ESCs_CCB10uM
20230814_R1EWT_DM1a_60x_Full+CCB10uM_012-2	21	1.34437	20230814	ESCs_CCB10uM
20230814_R1EWT_DM1a_60x_Full+CCB10uM_013-1	16	1.02428	20230814	ESCs_CCB10uM
20230814_R1EWT_DM1a_60x_Full+CCB10uM_014-1	21	1.34437	20230814	ESCs_CCB10uM
20230814_R1EWT_DM1a_60x_Full+CCB10uM_014-2	17	1.0883	20230814	ESCs_CCB10uM
20230814_R1EWT_DM1a_60x_Full+CCB10uM_015-1	18	1.15232	20230814	ESCs_CCB10uM
20230814_R1EWT_DM1a_60x_Full+CCB10uM_016-1	15	0.960265	20230814	ESCs_CCB10uM
20230814_R1EWT_DM1a_60x_Full+CCB10uM_017-1	18	1.15232	20230814	ESCs_CCB10uM
20230814_R1EWT_DM1a_60x_Full+CCB10uM_018-1	9	0.576159	20230814	ESCs_CCB10uM
20230814_R1EWT_DM1a_60x_Full+CCB10uM_019-1	23	1.47241	20230814	ESCs_CCB10uM
20230814_R1EWT_DM1a_60x_Full+CCB10uM_020-1	21	1.34437	20230814	ESCs_CCB10uM
20230814_R1EWT_DM1a_60x_Full+CCB10uM_020-2	22	1.40839	20230814	ESCs_CCB10uM
20230814_R1EWT_DM1a_60x_Full+CCB10uM_021-1	24	1.53642	20230814	ESCs_CCB10uM
20230814_R1EWT_DM1a_60x_Full+CCB10uM_022-1	19	1.21634	20230814	ESCs_CCB10uM
20230814_R1EWT_DM1a_60x_Full+CCB10uM_023-1	16	1.02428	20230814	ESCs_CCB10uM
20230814_R1EWT_DM1a_60x_Full+CCB10uM_024-1	15	0.960265	20230814	ESCs_CCB10uM
20230814_R1EWT_DM1a_60x_Full+CCB10uM_025-1	19	1.21634	20230814	ESCs_CCB10uM
20230814_R1EWT_DM1a_60x_Full+CCB10uM_026-1	21	1.34437	20230814	ESCs_CCB10uM
20230814_R1EWT_DM1a_60x_Full+CCB10uM_027-1	15	0.960265	20230814	ESCs_CCB10uM
20230814_R1EWT_DM1a_60x_Full+CCB10uM_028-1	17	1.0883	20230814	ESCs_CCB10uM
20230814_R1EWT_DM1a_60x_Full+CCB10uM_029-1	20	1.28035	20230814	ESCs_CCB10uM
20230814_R1EWT_DM1a_60x_Full+CCB10uM_030-1	19	1.21634	20230814	ESCs_CCB10uM
20230830_R1E309_DM1a_100x_Full+CCB10uM_001-1	38	1.32128	20230830	ESCs_CCB10uM
20230830_R1E309_DM1a_100x_Full+CCB10uM_001-2	33	1.14743	20230830	ESCs_CCB10uM
20230830_R1E309_DM1a_100x_Full+CCB10uM_002-1	36	1.25174	20230830	ESCs_CCB10uM
20230830_R1E309_DM1a_100x_Full+CCB10uM_002-2	35	1.21697	20230830	ESCs_CCB10uM
20230830_R1E309_DM1a_100x_Full+CCB10uM_003-1	37	1.28651	20230830	ESCs_CCB10uM
20230830_R1E309_DM1a_100x_Full+CCB10uM_004-1	30	1.04312	20230830	ESCs_CCB10uM
20230830_R1E309_DM1a_100x_Full+CCB10uM_005-1	35	1.21697	20230830	ESCs_CCB10uM
20230830_R1E309_DM1a_100x_Full+CCB10uM_006-1	31	1.07789	20230830	ESCs_CCB10uM
20230830_R1E309_DM1a_100x_Full+CCB10uM_006-2	28	0.973574	20230830	ESCs_CCB10uM
20230830_R1E309_DM1a_100x_Full+CCB10uM_007-1	35	1.21697	20230830	ESCs_CCB10uM
20230830_R1E309_DM1a_100x_Full+CCB10uM_008-1	35	1.21697	20230830	ESCs_CCB10uM
20230830_R1E309_DM1a_100x_Full+CCB10uM_009-1	34	1.1822	20230830	ESCs_CCB10uM
20230830_R1E309_DM1a_100x_Full+CCB10uM_010-1	28	0.973574	20230830	ESCs_CCB10uM
20230830_R1E309_DM1a_100x_Full+CCB10uM_010-2	36	1.25174	20230830	ESCs_CCB10uM
20230830_R1E309_DM1a_100x_Full+CCB10uM_011-1	34	1.1822	20230830	ESCs_CCB10uM
20230830_R1E309_DM1a_100x_Full+CCB10uM_012-1	39	1.35605	20230830	ESCs_CCB10uM
20230830_R1E309_DM1a_100x_Full+CCB10uM_013-1	36	1.25174	20230830	ESCs_CCB10uM
20230830_R1E309_DM1a_100x_Full+CCB10uM_014-1	28	0.973574	20230830	ESCs_CCB10uM
20230830_R1E309_DM1a_100x_Full+CCB10uM_015-1	24	0.834492	20230830	ESCs_CCB10uM
20230830_R1E309_DM1a_100x_Full+CCB10uM_015-2	21	0.730181	20230830	ESCs_CCB10uM
20230830_R1E309_DM1a_100x_Full+CCB10uM_015-3	32	1.11266	20230830	ESCs_CCB10uM
20230830_R1E309_DM1a_100x_Full+CCB10uM_016-1	38	1.32128	20230830	ESCs_CCB10uM
20230830_R1E309_DM1a_100x_Full+CCB10uM_017-1	33	1.14743	20230830	ESCs_CCB10uM
20230830_R1E309_DM1a_100x_Full+CCB10uM_018-1	39	1.35605	20230830	ESCs_CCB10uM
20230830_R1E309_DM1a_100x_Full+CCB10uM_019-1	31	1.07789	20230830	ESCs_CCB10uM
20230830_R1E309_DM1a_100x_Full+CCB10uM_019-2	34	1.1822	20230830	ESCs_CCB10uM
20230830_R1E309_DM1a_100x_Full+CCB10uM_020-1	36	1.25174	20230830	ESCs_CCB10uM
20230830_R1E309_DM1a_100x_Full+CCB10uM_020-2	35	1.21697	20230830	ESCs_CCB10uM
20230830_R1E309_DM1a_100x_Full+CCB10uM_021-1	34	1.1822	20230830	ESCs_CCB10uM
20230830_R1E309_DM1a_100x_Full+CCB10uM_022-1	36	1.25174	20230830	ESCs_CCB10uM
20230830_R1E309_DM1a_100x_Full+CCB10uM_023-1	33	1.14743	20230830	ESCs_CCB10uM
20230830_R1E309_DM1a_100x_Full+CCB10uM_024-1	35	1.21697	20230830	ESCs_CCB10uM
20230830_R1E309_DM1a_100x_Full+CCB10uM_025-1	39	1.35605	20230830	ESCs_CCB10uM
20230814_R1EWT_DM1a_60x_Full+DMSO_001-1	19	1.21634	20230814	ESCs_DMSO
20230814_R1EWT_DM1a_60x_Full+DMSO_001-2	12	0.768212	20230814	ESCs_DMSO
20230814_R1EWT_DM1a_60x_Full+DMSO_002-1	13	0.83223	20230814	ESCs_DMSO
20230814_R1EWT_DM1a_60x_Full+DMSO_003-1	19	1.21634	20230814	ESCs_DMSO
20230814_R1EWT_DM1a_60x_Full+DMSO_004-1	21	1.34437	20230814	ESCs_DMSO
20230814_R1EWT_DM1a_60x_Full+DMSO_005-1	20	1.28035	20230814	ESCs_DMSO
20230814_R1EWT_DM1a_60x_Full+DMSO_005-2	14	0.896247	20230814	ESCs_DMSO
20230814_R1EWT_DM1a_60x_Full+DMSO_006-1	14	0.896247	20230814	ESCs_DMSO
20230814_R1EWT_DM1a_60x_Full+DMSO_006-2	15	0.960265	20230814	ESCs_DMSO
20230814_R1EWT_DM1a_60x_Full+DMSO_007-1	20	1.28035	20230814	ESCs_DMSO
20230814_R1EWT_DM1a_60x_Full+DMSO_008-1	14	0.896247	20230814	ESCs_DMSO
20230814_R1EWT_DM1a_60x_Full+DMSO_009-2	8	0.512141	20230814	ESCs_DMSO
20230814_R1EWT_DM1a_60x_Full+DMSO_009-3	11	0.704194	20230814	ESCs_DMSO
20230814_R1EWT_DM1a_60x_Full+DMSO_010-1	13	0.83223	20230814	ESCs_DMSO
20230814_R1EWT_DM1a_60x_Full+DMSO_011-1	14	0.896247	20230814	ESCs_DMSO
20230814_R1EWT_DM1a_60x_Full+DMSO_011-2	13	0.83223	20230814	ESCs_DMSO
20230814_R1EWT_DM1a_60x_Full+DMSO_011-3	16	1.02428	20230814	ESCs_DMSO
20230814_R1EWT_DM1a_60x_Full+DMSO_012-1	11	0.704194	20230814	ESCs_DMSO
20230814_R1EWT_DM1a_60x_Full+DMSO_013-1	14	0.896247	20230814	ESCs_DMSO
20230814_R1EWT_DM1a_60x_Full+DMSO_013-2	14	0.896247	20230814	ESCs_DMSO
20230814_R1EWT_DM1a_60x_Full+DMSO_014-1	21	1.34437	20230814	ESCs_DMSO
20230814_R1EWT_DM1a_60x_Full+DMSO_014-2	18	1.15232	20230814	ESCs_DMSO
20230814_R1EWT_DM1a_60x_Full+DMSO_016-1	20	1.28035	20230814	ESCs_DMSO
20230814_R1EWT_DM1a_60x_Full+DMSO_017-1	16	1.02428	20230814	ESCs_DMSO
20230814_R1EWT_DM1a_60x_Full+DMSO_018-1	17	1.0883	20230814	ESCs_DMSO
20230814_R1EWT_DM1a_60x_Full+DMSO_018-2	11	0.704194	20230814	ESCs_DMSO
20230814_R1EWT_DM1a_60x_Full+DMSO_019-1	20	1.28035	20230814	ESCs_DMSO
20230814_R1EWT_DM1a_60x_Full+DMSO_020-1	18	1.15232	20230814	ESCs_DMSO
20230814_R1EWT_DM1a_60x_Full+DMSO_020-2	17	1.0883	20230814	ESCs_DMSO
20230830_R1E309_DM1a_100x_Full+DMSO_001-1	31	1.07789	20230830	ESCs_DMSO
20230830_R1E309_DM1a_100x_Full+DMSO_002-1	29	1.00834	20230830	ESCs_DMSO
20230830_R1E309_DM1a_100x_Full+DMSO_003-1	30	1.04312	20230830	ESCs_DMSO
20230830_R1E309_DM1a_100x_Full+DMSO_004-1	25	0.869263	20230830	ESCs_DMSO
20230830_R1E309_DM1a_100x_Full+DMSO_005-1	30	1.04312	20230830	ESCs_DMSO
20230830_R1E309_DM1a_100x_Full+DMSO_007-1	30	1.04312	20230830	ESCs_DMSO
20230830_R1E309_DM1a_100x_Full+DMSO_008-1	32	1.11266	20230830	ESCs_DMSO
20230830_R1E309_DM1a_100x_Full+DMSO_009-1	29	1.00834	20230830	ESCs_DMSO
20230830_R1E309_DM1a_100x_Full+DMSO_009-2	34	1.1822	20230830	ESCs_DMSO
20230830_R1E309_DM1a_100x_Full+DMSO_010-1	27	0.938804	20230830	ESCs_DMSO
20230830_R1E309_DM1a_100x_Full+DMSO_011-1	26	0.904033	20230830	ESCs_DMSO
20230830_R1E309_DM1a_100x_Full+DMSO_012-1	24	0.834492	20230830	ESCs_DMSO
20230830_R1E309_DM1a_100x_Full+DMSO_014-1	27	0.938804	20230830	ESCs_DMSO
20230830_R1E309_DM1a_100x_Full+DMSO_015-1	33	1.14743	20230830	ESCs_DMSO
20230830_R1E309_DM1a_100x_Full+DMSO_016-1	33	1.14743	20230830	ESCs_DMSO
20230830_R1E309_DM1a_100x_Full+DMSO_017-1	24	0.834492	20230830	ESCs_DMSO
20230830_R1E309_DM1a_100x_Full+DMSO_018-1	29	1.00834	20230830	ESCs_DMSO
20230830_R1E309_DM1a_100x_Full+DMSO_019-1	31	1.07789	20230830	ESCs_DMSO
20230830_R1E309_DM1a_100x_Full+DMSO_020-1	33	1.14743	20230830	ESCs_DMSO
20230830_R1E309_DM1a_100x_Full+DMSO_020-2	27	0.938804	20230830	ESCs_DMSO
20230830_R1E309_DM1a_100x_Full+DMSO_021-1	19	0.66064	20230830	ESCs_DMSO
20230830_R1E309_DM1a_100x_Full+DMSO_022-1	32	1.11266	20230830	ESCs_DMSO
20230830_R1E309_DM1a_100x_Full+DMSO_023-1	25	0.869263	20230830	ESCs_DMSO
20230830_R1E309_DM1a_100x_Full+DMSO_024-1	36	1.25174	20230830	ESCs_DMSO
20230830_R1E309_DM1a_100x_Full+DMSO_025-1	23	0.799722	20230830	ESCs_DMSO
20230928_R1E309_Hypo_100x_Tub_Hypo7525_001-1	28	1.09931	20230928	ESCs_Hypo7525
20231023_R1E309_Hypo_100x_Tub_Hypo7525_001-1	34	1.33858	20231023	ESCs_Hypo7525
20230928_R1E309_Hypo_100x_Tub_Hypo7525_002-1	27	1.06005	20230928	ESCs_Hypo7526
20231023_R1E309_Hypo_100x_Tub_Hypo7525_002-1	27	1.06299	20231023	ESCs_Hypo7526
20230928_R1E309_Hypo_100x_Tub_Hypo7525_003-1	33	1.29561	20230928	ESCs_Hypo7527
20231023_R1E309_Hypo_100x_Tub_Hypo7525_003-1	30	1.1811	20231023	ESCs_Hypo7527
20230928_R1E309_Hypo_100x_Tub_Hypo7525_004-1	26	1.02079	20230928	ESCs_Hypo7528
20231023_R1E309_Hypo_100x_Tub_Hypo7525_004-1	32	1.25984	20231023	ESCs_Hypo7528
20230928_R1E309_Hypo_100x_Tub_Hypo7525_004-2	28	1.09931	20230928	ESCs_Hypo7529
20231023_R1E309_Hypo_100x_Tub_Hypo7525_005-1	35	1.37795	20231023	ESCs_Hypo7529
20230928_R1E309_Hypo_100x_Tub_Hypo7525_005-1	31	1.21709	20230928	ESCs_Hypo7530
20231023_R1E309_Hypo_100x_Tub_Hypo7525_006-1	39	1.53543	20231023	ESCs_Hypo7530
20230928_R1E309_Hypo_100x_Tub_Hypo7525_005-2	31	1.21709	20230928	ESCs_Hypo7531
20231023_R1E309_Hypo_100x_Tub_Hypo7525_007-1	36	1.41732	20231023	ESCs_Hypo7531
20230928_R1E309_Hypo_100x_Tub_Hypo7525_006-1	30	1.17783	20230928	ESCs_Hypo7532
20231023_R1E309_Hypo_100x_Tub_Hypo7525_008-1	39	1.53543	20231023	ESCs_Hypo7532
20230928_R1E309_Hypo_100x_Tub_Hypo7525_007-1	30	1.17783	20230928	ESCs_Hypo7533
20231023_R1E309_Hypo_100x_Tub_Hypo7525_009-1	36	1.41732	20231023	ESCs_Hypo7533
20230928_R1E309_Hypo_100x_Tub_Hypo7525_008-1	28	1.09931	20230928	ESCs_Hypo7534
20231023_R1E309_Hypo_100x_Tub_Hypo7525_010-1	30	1.1811	20231023	ESCs_Hypo7534
20230928_R1E309_Hypo_100x_Tub_Hypo7525_009-1	24	0.942263	20230928	ESCs_Hypo7535
20231023_R1E309_Hypo_100x_Tub_Hypo7525_011-1	32	1.25984	20231023	ESCs_Hypo7535
20230928_R1E309_Hypo_100x_Tub_Hypo7525_010-1	31	1.21709	20230928	ESCs_Hypo7536
20231023_R1E309_Hypo_100x_Tub_Hypo7525_012-1	40	1.5748	20231023	ESCs_Hypo7536
20230928_R1E309_Hypo_100x_Tub_Hypo7525_011-1	18	0.706697	20230928	ESCs_Hypo7537
20231023_R1E309_Hypo_100x_Tub_Hypo7525_013-1	38	1.49606	20231023	ESCs_Hypo7537
20230928_R1E309_Hypo_100x_Tub_Hypo7525_012-1	26	1.02079	20230928	ESCs_Hypo7538
20231023_R1E309_Hypo_100x_Tub_Hypo7525_014-1	38	1.49606	20231023	ESCs_Hypo7538
20230928_R1E309_Hypo_100x_Tub_Hypo7525_013-1	35	1.37413	20230928	ESCs_Hypo7539
20231023_R1E309_Hypo_100x_Tub_Hypo7525_015-1	34	1.33858	20231023	ESCs_Hypo7539
20230928_R1E309_Hypo_100x_Tub_Hypo7525_014-1	34	1.33487	20230928	ESCs_Hypo7540
20231023_R1E309_Hypo_100x_Tub_Hypo7525_016-1	42	1.65354	20231023	ESCs_Hypo7540
20230928_R1E309_Hypo_100x_Tub_Hypo7525_015-1	34	1.33487	20230928	ESCs_Hypo7541
20231023_R1E309_Hypo_100x_Tub_Hypo7525_017-1	42	1.65354	20231023	ESCs_Hypo7541
20231023_R1E309_Hypo_100x_Tub_Hypo7525_018-1	25	0.984252	20231023	ESCs_Hypo7542
20231023_R1E309_Hypo_100x_Tub_Hypo7525_019-1	30	1.1811	20231023	ESCs_Hypo7543
20231023_R1E309_Hypo_100x_Tub_Hypo7525_020-1	39	1.53543	20231023	ESCs_Hypo7544
20230928_R1E309_Hypo_100x_Tub_Ctrl_001-1	27	1.06005	20230928	ESCs_Iso
20230928_R1E309_Hypo_100x_Tub_Ctrl_001-2	31	1.21709	20230928	ESCs_Iso
20230928_R1E309_Hypo_100x_Tub_Ctrl_002-1	30	1.17783	20230928	ESCs_Iso
20230928_R1E309_Hypo_100x_Tub_Ctrl_003-1	23	0.903002	20230928	ESCs_Iso
20230928_R1E309_Hypo_100x_Tub_Ctrl_004-1	25	0.981524	20230928	ESCs_Iso
20230928_R1E309_Hypo_100x_Tub_Ctrl_005-1	23	0.903002	20230928	ESCs_Iso
20230928_R1E309_Hypo_100x_Tub_Ctrl_006-1	24	0.942263	20230928	ESCs_Iso
20230928_R1E309_Hypo_100x_Tub_Ctrl_007-1	23	0.903002	20230928	ESCs_Iso
20230928_R1E309_Hypo_100x_Tub_Ctrl_008-1	24	0.942263	20230928	ESCs_Iso
20230928_R1E309_Hypo_100x_Tub_Ctrl_008-2	32	1.25635	20230928	ESCs_Iso
20230928_R1E309_Hypo_100x_Tub_Ctrl_009-1	23	0.903002	20230928	ESCs_Iso
20230928_R1E309_Hypo_100x_Tub_Ctrl_010-1	22	0.863741	20230928	ESCs_Iso
20230928_R1E309_Hypo_100x_Tub_Ctrl_010-2	22	0.863741	20230928	ESCs_Iso
20230928_R1E309_Hypo_100x_Tub_Ctrl_010-3	23	0.903002	20230928	ESCs_Iso
20230928_R1E309_Hypo_100x_Tub_Ctrl_012-1	26	1.02079	20230928	ESCs_Iso
20230928_R1E309_Hypo_100x_Tub_Ctrl_013-1	27	1.06005	20230928	ESCs_Iso
20230928_R1E309_Hypo_100x_Tub_Ctrl_014-1	28	1.09931	20230928	ESCs_Iso
20231023_R1E309_Hypo_100x_Tub_Ctrl_001-1	36	1.41732	20231023	ESCs_Iso
20231023_R1E309_Hypo_100x_Tub_Ctrl_002-1	28	1.10236	20231023	ESCs_Iso
20231023_R1E309_Hypo_100x_Tub_Ctrl_003-1	20	0.787402	20231023	ESCs_Iso
20231023_R1E309_Hypo_100x_Tub_Ctrl_004-1	23	0.905512	20231023	ESCs_Iso
20231023_R1E309_Hypo_100x_Tub_Ctrl_006-1	18	0.708661	20231023	ESCs_Iso
20231023_R1E309_Hypo_100x_Tub_Ctrl_007-1	26	1.02362	20231023	ESCs_Iso
20231023_R1E309_Hypo_100x_Tub_Ctrl_008-1	31	1.22047	20231023	ESCs_Iso
20231023_R1E309_Hypo_100x_Tub_Ctrl_009-1	31	1.22047	20231023	ESCs_Iso
20231023_R1E309_Hypo_100x_Tub_Ctrl_010-1	27	1.06299	20231023	ESCs_Iso
20231023_R1E309_Hypo_100x_Tub_Ctrl_010-2	32	1.25984	20231023	ESCs_Iso
20231023_R1E309_Hypo_100x_Tub_Ctrl_011-1	27	1.06299	20231023	ESCs_Iso
20231023_R1E309_Hypo_100x_Tub_Ctrl_012-1	19	0.748031	20231023	ESCs_Iso
20231023_R1E309_Hypo_100x_Tub_Ctrl_013-1	27	1.06299	20231023	ESCs_Iso
20231023_R1E309_Hypo_100x_Tub_Ctrl_014-1	19	0.748031	20231023	ESCs_Iso
20231023_R1E309_Hypo_100x_Tub_Ctrl_015-1	28	1.10236	20231023	ESCs_Iso
20231023_R1E309_Hypo_100x_Tub_Ctrl_016-1	18	0.708661	20231023	ESCs_Iso
20231023_R1E309_Hypo_100x_Tub_Ctrl_017-1	25	0.984252	20231023	ESCs_Iso
20231023_R1E309_Hypo_100x_Tub_Ctrl_018-1	25	0.984252	20231023	ESCs_Iso
20231023_R1E309_Hypo_100x_Tub_Ctrl_019-1	19	0.748031	20231023	ESCs_Iso
20231023_R1E309_Hypo_100x_Tub_Ctrl_020-1	29	1.14173	20231023	ESCs_Iso

## Sheet: Figure 6j
Cell_ID	Experiment	Condition	Spindle_Occupancy
20220721_R1E309_N2B27RA_Hoechst_48hrs_017-1	20220721	DIF	6.1534
20221124_R1E309_N2B27fromFBS_SiRDNA_48hrs_008-1	20221124	DIF	7.20871
20221124_R1E309_N2B27fromFBS_SiRDNA_48hrs_021-1	20221124	DIF	8.1035
20221124_R1E309_N2B27fromFBS_SiRDNA_48hrs_021-2	20221124	DIF	8.249
20221124_R1E309_N2B27fromFBS_SiRDNA_48hrs_028-1	20221124	DIF	8.47674
20221124_R1E309_N2B27fromFBS_SiRDNA_48hrs_001-1	20221124	DIF	8.54785
20220721_R1E309_N2B27RA_Hoechst_48hrs_023-3	20220721	DIF	8.56028
20221124_R1E309_N2B27fromFBS_SiRDNA_48hrs_007-1	20221124	DIF	8.60315
20220721_R1E309_N2B27RA_Hoechst_48hrs_026-2	20220721	DIF	8.62301
20221124_R1E309_N2B27fromFBS_SiRDNA_48hrs_009-3	20221124	DIF	8.76872
20220721_R1E309_N2B27RA_Hoechst_48hrs_039-1	20220721	DIF	8.94043
20220721_R1E309_N2B27RA_Hoechst_48hrs_026-1	20220721	DIF	8.9679
20221124_R1E309_N2B27fromFBS_SiRDNA_48hrs_026-1	20221124	DIF	9.0219
20221124_R1E309_N2B27fromFBS_SiRDNA_48hrs_001-2	20221124	DIF	9.32908
20221124_R1E309_N2B27fromFBS_SiRDNA_48hrs_030-4	20221124	DIF	9.35704
20220721_R1E309_N2B27RA_Hoechst_48hrs_021-1	20220721	DIF	9.39677
20220927_R1E309_N2B27fromFBS_SiRDNA_48hrs_022-1	20220927	DIF	9.40633
20220927_R1E309_N2B27fromFBS_SiRDNA_48hrs_029-2	20220927	DIF	9.52666
20220927_R1E309_N2B27fromFBS_SiRDNA_48hrs_017-2	20220927	DIF	9.60531
20221124_R1E309_N2B27fromFBS_SiRDNA_48hrs_005-1	20221124	DIF	9.65078
20220721_R1E309_N2B27RA_Hoechst_48hrs_001-1	20220721	DIF	9.71874
20220927_R1E309_N2B27fromFBS_SiRDNA_48hrs_006-1	20220927	DIF	9.78608
20220721_R1E309_N2B27RA_Hoechst_48hrs_033-1	20220721	DIF	9.83991
20221124_R1E309_N2B27fromFBS_SiRDNA_48hrs_030-2	20221124	DIF	9.88477
20221124_R1E309_N2B27fromFBS_SiRDNA_48hrs_011-2	20221124	DIF	9.90097
20221124_R1E309_N2B27fromFBS_SiRDNA_48hrs_023-1	20221124	DIF	10.0195
20220721_R1E309_N2B27RA_Hoechst_48hrs_016-1	20220721	DIF	10.0273
20220927_R1E309_N2B27fromFBS_SiRDNA_48hrs_001-1	20220927	DIF	10.1188
20220927_R1E309_N2B27fromFBS_SiRDNA_48hrs_032-1	20220927	DIF	10.1698
20221124_R1E309_N2B27fromFBS_SiRDNA_48hrs_011-1	20221124	DIF	10.244
20220721_R1E309_N2B27RA_Hoechst_48hrs_023-1	20220721	DIF	10.2842
20221124_R1E309_N2B27fromFBS_SiRDNA_48hrs_033-3	20221124	DIF	10.3068
20220721_R1E309_N2B27RA_Hoechst_48hrs_038-3	20220721	DIF	10.3127
20221124_R1E309_N2B27fromFBS_SiRDNA_48hrs_024-1	20221124	DIF	10.3166
20221124_R1E309_N2B27fromFBS_SiRDNA_48hrs_020-1	20221124	DIF	10.3173
20220721_R1E309_N2B27RA_Hoechst_48hrs_013-2	20220721	DIF	10.392
20220927_R1E309_N2B27fromFBS_SiRDNA_48hrs_032-2	20220927	DIF	10.5347
20220721_R1E309_N2B27RA_Hoechst_48hrs_006-1	20220721	DIF	10.6049
20220721_R1E309_N2B27RA_Hoechst_48hrs_005-1	20220721	DIF	10.6297
20221124_R1E309_N2B27fromFBS_SiRDNA_48hrs_020-3	20221124	DIF	10.6643
20220927_R1E309_N2B27fromFBS_SiRDNA_48hrs_010-1	20220927	DIF	10.6742
20220927_R1E309_N2B27fromFBS_SiRDNA_48hrs_012-1	20220927	DIF	10.6832
20220721_R1E309_N2B27RA_Hoechst_48hrs_022-1	20220721	DIF	10.7099
20221124_R1E309_N2B27fromFBS_SiRDNA_48hrs_018-1	20221124	DIF	10.7457
20220721_R1E309_N2B27RA_Hoechst_48hrs_025-2	20220721	DIF	10.8176
20220927_R1E309_N2B27fromFBS_SiRDNA_48hrs_003-1	20220927	DIF	10.9115
20221124_R1E309_N2B27fromFBS_SiRDNA_48hrs_027-1	20221124	DIF	10.9626
20220721_R1E309_N2B27RA_Hoechst_48hrs_015-1	20220721	DIF	10.9931
20220721_R1E309_N2B27RA_Hoechst_48hrs_031-2	20220721	DIF	11.0813
20221124_R1E309_N2B27fromFBS_SiRDNA_48hrs_009-1	20221124	DIF	11.1754
20220721_R1E309_N2B27RA_Hoechst_48hrs_012-3	20220721	DIF	11.1979
20220721_R1E309_N2B27RA_Hoechst_48hrs_011-2	20220721	DIF	11.3014
20220927_R1E309_N2B27fromFBS_SiRDNA_48hrs_019-1	20220927	DIF	11.3366
20220927_R1E309_N2B27fromFBS_SiRDNA_48hrs_003-3	20220927	DIF	11.413
20221124_R1E309_N2B27fromFBS_SiRDNA_48hrs_020-2	20221124	DIF	11.4441
20221124_R1E309_N2B27fromFBS_SiRDNA_48hrs_033-1	20221124	DIF	11.4509
20221124_R1E309_N2B27fromFBS_SiRDNA_48hrs_030-3	20221124	DIF	11.4672
20221124_R1E309_N2B27fromFBS_SiRDNA_48hrs_010-1	20221124	DIF	11.534
20220721_R1E309_N2B27RA_Hoechst_48hrs_012-2	20220721	DIF	11.6091
20220927_R1E309_N2B27fromFBS_SiRDNA_48hrs_007-1	20220927	DIF	11.6645
20221124_R1E309_N2B27fromFBS_SiRDNA_48hrs_031-1	20221124	DIF	11.6929
20221124_R1E309_N2B27fromFBS_SiRDNA_48hrs_022-1	20221124	DIF	11.7016
20221124_R1E309_N2B27fromFBS_SiRDNA_48hrs_004-1	20221124	DIF	11.7237
20220927_R1E309_N2B27fromFBS_SiRDNA_48hrs_006-2	20220927	DIF	11.7625
20220721_R1E309_N2B27RA_Hoechst_48hrs_035-1	20220721	DIF	11.8116
20220721_R1E309_N2B27RA_Hoechst_48hrs_013-1	20220721	DIF	11.906
20220721_R1E309_N2B27RA_Hoechst_48hrs_016-2	20220721	DIF	11.908
20220721_R1E309_N2B27RA_Hoechst_48hrs_037-2	20220721	DIF	11.9112
20221124_R1E309_N2B27fromFBS_SiRDNA_48hrs_015-2	20221124	DIF	11.977
20220721_R1E309_N2B27RA_Hoechst_48hrs_027-1	20220721	DIF	12.0184
20221124_R1E309_N2B27fromFBS_SiRDNA_48hrs_033-2	20221124	DIF	12.0359
20221124_R1E309_N2B27fromFBS_SiRDNA_48hrs_026-3	20221124	DIF	12.0452
20220927_R1E309_N2B27fromFBS_SiRDNA_48hrs_014-1	20220927	DIF	12.0662
20221124_R1E309_N2B27fromFBS_SiRDNA_48hrs_003-2	20221124	DIF	12.2952
20220721_R1E309_N2B27RA_Hoechst_48hrs_023-2	20220721	DIF	12.3853
20221124_R1E309_N2B27fromFBS_SiRDNA_48hrs_019-1	20221124	DIF	12.4324
20221124_R1E309_N2B27fromFBS_SiRDNA_48hrs_017-2	20221124	DIF	12.4929
20220721_R1E309_N2B27RA_Hoechst_48hrs_032-1	20220721	DIF	12.502
20220721_R1E309_N2B27RA_Hoechst_48hrs_030-1	20220721	DIF	12.5406
20220927_R1E309_N2B27fromFBS_SiRDNA_48hrs_030-1	20220927	DIF	12.5574
20221124_R1E309_N2B27fromFBS_SiRDNA_48hrs_009-2	20221124	DIF	12.5732
20220927_R1E309_N2B27fromFBS_SiRDNA_48hrs_013-1	20220927	DIF	12.7176
20221124_R1E309_N2B27fromFBS_SiRDNA_48hrs_027-3	20221124	DIF	12.7455
20220927_R1E309_N2B27fromFBS_SiRDNA_48hrs_008-1	20220927	DIF	12.8367
20221124_R1E309_N2B27fromFBS_SiRDNA_48hrs_030-1	20221124	DIF	12.8443
20220721_R1E309_N2B27RA_Hoechst_48hrs_029-1	20220721	DIF	12.8821
20220927_R1E309_N2B27fromFBS_SiRDNA_48hrs_005-1	20220927	DIF	12.9048
20220721_R1E309_N2B27RA_Hoechst_48hrs_019-1	20220721	DIF	12.9687
20220721_R1E309_N2B27RA_Hoechst_48hrs_024-1	20220721	DIF	12.9926
20220721_R1E309_N2B27RA_Hoechst_48hrs_007-2	20220721	DIF	13.0728
20221124_R1E309_N2B27fromFBS_SiRDNA_48hrs_014-1	20221124	DIF	13.1232
20220927_R1E309_N2B27fromFBS_SiRDNA_48hrs_028-1	20220927	DIF	13.17
20220927_R1E309_N2B27fromFBS_SiRDNA_48hrs_029-1	20220927	DIF	13.1855
20221124_R1E309_N2B27fromFBS_SiRDNA_48hrs_015-1	20221124	DIF	13.3232
20220721_R1E309_N2B27RA_Hoechst_48hrs_014-1	20220721	DIF	13.502
20220927_R1E309_N2B27fromFBS_SiRDNA_48hrs_028-2	20220927	DIF	13.5062
20221124_R1E309_N2B27fromFBS_SiRDNA_48hrs_003-1	20221124	DIF	13.5129
20220927_R1E309_N2B27fromFBS_SiRDNA_48hrs_025-1	20220927	DIF	13.5249
20220927_R1E309_N2B27fromFBS_SiRDNA_48hrs_002-1	20220927	DIF	13.5951
20220927_R1E309_N2B27fromFBS_SiRDNA_48hrs_016-1	20220927	DIF	13.7002
20220927_R1E309_N2B27fromFBS_SiRDNA_48hrs_034-1	20220927	DIF	13.8306
20221124_R1E309_N2B27fromFBS_SiRDNA_48hrs_012-1	20221124	DIF	13.9005
20220927_R1E309_N2B27fromFBS_SiRDNA_48hrs_015-1	20220927	DIF	13.9114
20220927_R1E309_N2B27fromFBS_SiRDNA_48hrs_025-2	20220927	DIF	14.11
20221124_R1E309_N2B27fromFBS_SiRDNA_48hrs_013-1	20221124	DIF	14.2645
20220927_R1E309_N2B27fromFBS_SiRDNA_48hrs_029-3	20220927	DIF	14.2715
20220721_R1E309_N2B27RA_Hoechst_48hrs_008-1	20220721	DIF	14.3075
20220721_R1E309_N2B27RA_Hoechst_48hrs_025-1	20220721	DIF	14.5071
20220927_R1E309_N2B27fromFBS_SiRDNA_48hrs_029-4	20220927	DIF	14.5778
20221124_R1E309_N2B27fromFBS_SiRDNA_48hrs_010-2	20221124	DIF	14.6628
20221124_R1E309_N2B27fromFBS_SiRDNA_48hrs_017-1	20221124	DIF	15.1155
20221124_R1E309_N2B27fromFBS_SiRDNA_48hrs_032-1	20221124	DIF	15.2003
20220927_R1E309_N2B27fromFBS_SiRDNA_48hrs_023-1	20220927	DIF	15.539
20220721_R1E309_N2B27RA_Hoechst_48hrs_035-2	20220721	DIF	16.5161
20220927_R1E309_N2B27fromFBS_SiRDNA_48hrs_009-2	20220927	DIF	17.1451
20220927_R1E309_N2B27fromFBS_SiRDNA_48hrs_003-2	20220927	DIF	17.7913
20220927_R1E309_N2B27fromFBS_SiRDNA_48hrs_018-1	20220927	DIF	18.762
20220927_R1E309_N2B27fromFBS_SiRDNA_48hrs_011-1	20220927	DIF	18.796
20220721_R1E309_N2B27RA_Hoechst_48hrs_031-1	20220721	DIF	20.7825
20220721_R1E309_FBS+LIF_Hoechst_48hrs_033-1	20220721	ESCs	7.17573
20220721_R1E309_FBS+LIF_Hoechst_48hrs_032-1	20220721	ESCs	7.51735
20220517_R1E309_FBS+LIF_Hoechst_48hrs_016-1	20220517	ESCs	7.68663
20221124_R1E309_Full+LIF_SiRDNA_48hrs_025-1	20221124	ESCs	8.2298
20221124_R1E309_Full+LIF_SiRDNA_48hrs_004-2	20221124	ESCs	8.30988
20220721_R1E309_FBS+LIF_Hoechst_48hrs_012-1	20220721	ESCs	8.53757
20220517_R1E309_FBS+LIF_Hoechst_48hrs_014-1	20220517	ESCs	8.73656
20220721_R1E309_FBS+LIF_Hoechst_48hrs_038-3	20220721	ESCs	9.18945
20221124_R1E309_Full+LIF_SiRDNA_48hrs_017-1	20221124	ESCs	9.2634
20220517_R1E309_FBS+LIF_Hoechst_48hrs_005-1	20220517	ESCs	9.36063
20220517_R1E309_FBS+LIF_Hoechst_48hrs_027-1	20220517	ESCs	9.71738
20220624_R1E309_FBS+LIF_Hoechst_48hrs_011-1	20220624	ESCs	9.79198
20220517_R1E309_FBS+LIF_Hoechst_48hrs_019-1	20220517	ESCs	9.9036
20220624_R1E309_FBS+LIF_Hoechst_48hrs_016-1	20220624	ESCs	10.0095
20220721_R1E309_FBS+LIF_Hoechst_48hrs_012-2	20220721	ESCs	10.0103
20220517_R1E309_FBS+LIF_Hoechst_48hrs_006-1	20220517	ESCs	10.0793
20220721_R1E309_FBS+LIF_Hoechst_48hrs_024-1	20220721	ESCs	10.1171
20220721_R1E309_FBS+LIF_Hoechst_48hrs_018-1	20220721	ESCs	10.27
20220927_R1E309_Full+LIF_SiRDNA_48hrs_001-2	20220927	ESCs	10.406
20220927_R1E309_Full+LIF_SiRDNA_48hrs_009-1	20220927	ESCs	10.4119
20220721_R1E309_FBS+LIF_Hoechst_48hrs_033-2	20220721	ESCs	10.4617
20220624_R1E309_FBS+LIF_Hoechst_48hrs_001-2	20220624	ESCs	10.4696
20220624_R1E309_FBS+LIF_Hoechst_48hrs_014-1	20220624	ESCs	10.4997
20220517_R1E309_FBS+LIF_Hoechst_48hrs_010-1	20220517	ESCs	10.5067
20220721_R1E309_FBS+LIF_Hoechst_48hrs_029-1	20220721	ESCs	10.509
20220624_R1E309_FBS+LIF_Hoechst_48hrs_004-1	20220624	ESCs	10.577
20221124_R1E309_Full+LIF_SiRDNA_48hrs_022-2	20221124	ESCs	10.7361
20221124_R1E309_Full+LIF_SiRDNA_48hrs_022-1	20221124	ESCs	10.7378
20220517_R1E309_FBS+LIF_Hoechst_48hrs_023-1	20220517	ESCs	10.7458
20220721_R1E309_FBS+LIF_Hoechst_48hrs_010-1	20220721	ESCs	10.757
20220721_R1E309_FBS+LIF_Hoechst_48hrs_036-1	20220721	ESCs	10.7779
20220721_R1E309_FBS+LIF_Hoechst_48hrs_009-1	20220721	ESCs	10.7802
20221124_R1E309_Full+LIF_SiRDNA_48hrs_009-2	20221124	ESCs	10.8042
20220624_R1E309_FBS+LIF_Hoechst_48hrs_002-1	20220624	ESCs	10.8709
20220624_R1E309_FBS+LIF_Hoechst_48hrs_017-1	20220624	ESCs	10.9279
20220624_R1E309_FBS+LIF_Hoechst_48hrs_022-1	20220624	ESCs	10.9294
20220517_R1E309_FBS+LIF_Hoechst_48hrs_024-2	20220517	ESCs	10.971
20220721_R1E309_FBS+LIF_Hoechst_48hrs_038-4	20220721	ESCs	11.047
20220927_R1E309_Full+LIF_SiRDNA_48hrs_019-2	20220927	ESCs	11.0772
20221124_R1E309_Full+LIF_SiRDNA_48hrs_006-2	20221124	ESCs	11.1724
20220721_R1E309_FBS+LIF_Hoechst_48hrs_001-1	20220721	ESCs	11.323
20220927_R1E309_Full+LIF_SiRDNA_48hrs_001-1	20220927	ESCs	11.328
20220721_R1E309_FBS+LIF_Hoechst_48hrs_038-2	20220721	ESCs	11.4641
20221124_R1E309_Full+LIF_SiRDNA_48hrs_009-1	20221124	ESCs	11.5147
20220721_R1E309_FBS+LIF_Hoechst_48hrs_038-1	20220721	ESCs	11.5165
20221124_R1E309_Full+LIF_SiRDNA_48hrs_018-2	20221124	ESCs	11.5847
20221124_R1E309_Full+LIF_SiRDNA_48hrs_003-1	20221124	ESCs	11.6264
20220721_R1E309_FBS+LIF_Hoechst_48hrs_023-2	20220721	ESCs	11.6437
20220721_R1E309_FBS+LIF_Hoechst_48hrs_005-1	20220721	ESCs	11.7153
20220624_R1E309_FBS+LIF_Hoechst_48hrs_027-2	20220624	ESCs	11.7507
20220517_R1E309_FBS+LIF_Hoechst_48hrs_001-1	20220517	ESCs	11.7903
20220517_R1E309_FBS+LIF_Hoechst_48hrs_021-1	20220517	ESCs	11.8446
20220517_R1E309_FBS+LIF_Hoechst_48hrs_022-1	20220517	ESCs	11.8778
20220517_R1E309_FBS+LIF_Hoechst_48hrs_015-1	20220517	ESCs	11.9376
20221124_R1E309_Full+LIF_SiRDNA_48hrs_012-2	20221124	ESCs	12.0262
20220517_R1E309_FBS+LIF_Hoechst_48hrs_017-2	20220517	ESCs	12.0875
20220927_R1E309_Full+LIF_SiRDNA_48hrs_021-1	20220927	ESCs	12.1164
20220927_R1E309_Full+LIF_SiRDNA_48hrs_028-1	20220927	ESCs	12.1207
20221124_R1E309_Full+LIF_SiRDNA_48hrs_015-3	20221124	ESCs	12.1374
20220624_R1E309_FBS+LIF_Hoechst_48hrs_019-1	20220624	ESCs	12.1581
20220721_R1E309_FBS+LIF_Hoechst_48hrs_006-2	20220721	ESCs	12.207
20220721_R1E309_FBS+LIF_Hoechst_48hrs_022-1	20220721	ESCs	12.2128
20220624_R1E309_FBS+LIF_Hoechst_48hrs_018-1	20220624	ESCs	12.2575
20221124_R1E309_Full+LIF_SiRDNA_48hrs_017-2	20221124	ESCs	12.2997
20220721_R1E309_FBS+LIF_Hoechst_48hrs_021-1	20220721	ESCs	12.3239
20220721_R1E309_FBS+LIF_Hoechst_48hrs_037-1	20220721	ESCs	12.3274
20220927_R1E309_Full+LIF_SiRDNA_48hrs_027-2	20220927	ESCs	12.3282
20220721_R1E309_FBS+LIF_Hoechst_48hrs_039-1	20220721	ESCs	12.3883
20220721_R1E309_FBS+LIF_Hoechst_48hrs_011-1	20220721	ESCs	12.415
20220624_R1E309_FBS+LIF_Hoechst_48hrs_012-2	20220624	ESCs	12.4493
20220927_R1E309_Full+LIF_SiRDNA_48hrs_010-1	20220927	ESCs	12.5057
20221124_R1E309_Full+LIF_SiRDNA_48hrs_002-1	20221124	ESCs	12.6448
20220927_R1E309_Full+LIF_SiRDNA_48hrs_019-1	20220927	ESCs	12.6492
20220927_R1E309_Full+LIF_SiRDNA_48hrs_003-1	20220927	ESCs	12.6578
20221124_R1E309_Full+LIF_SiRDNA_48hrs_011-1	20221124	ESCs	12.6659
20220624_R1E309_FBS+LIF_Hoechst_48hrs_011-2	20220624	ESCs	12.7003
20220927_R1E309_Full+LIF_SiRDNA_48hrs_022-1	20220927	ESCs	12.7003
20220624_R1E309_FBS+LIF_Hoechst_48hrs_006-1	20220624	ESCs	12.7657
20220721_R1E309_FBS+LIF_Hoechst_48hrs_021-2	20220721	ESCs	12.8162
20220517_R1E309_FBS+LIF_Hoechst_48hrs_002-1	20220517	ESCs	12.8233
20221124_R1E309_Full+LIF_SiRDNA_48hrs_024-2	20221124	ESCs	13.0126
20220721_R1E309_FBS+LIF_Hoechst_48hrs_019-1	20220721	ESCs	13.0161
20221124_R1E309_Full+LIF_SiRDNA_48hrs_023-1	20221124	ESCs	13.0269
20220721_R1E309_FBS+LIF_Hoechst_48hrs_017-1	20220721	ESCs	13.0276
20220721_R1E309_FBS+LIF_Hoechst_48hrs_015-1	20220721	ESCs	13.0373
20220721_R1E309_FBS+LIF_Hoechst_48hrs_007-1	20220721	ESCs	13.0408
20220721_R1E309_FBS+LIF_Hoechst_48hrs_018-2	20220721	ESCs	13.0616
20220624_R1E309_FBS+LIF_Hoechst_48hrs_009-1	20220624	ESCs	13.0738
20220927_R1E309_Full+LIF_SiRDNA_48hrs_027-1	20220927	ESCs	13.0986
20221124_R1E309_Full+LIF_SiRDNA_48hrs_003-2	20221124	ESCs	13.119
20221124_R1E309_Full+LIF_SiRDNA_48hrs_026-3	20221124	ESCs	13.122
20220517_R1E309_FBS+LIF_Hoechst_48hrs_026-1	20220517	ESCs	13.1397
20221124_R1E309_Full+LIF_SiRDNA_48hrs_014-1	20221124	ESCs	13.1592
20220624_R1E309_FBS+LIF_Hoechst_48hrs_015-2	20220624	ESCs	13.201
20221124_R1E309_Full+LIF_SiRDNA_48hrs_025-2	20221124	ESCs	13.2073
20220624_R1E309_FBS+LIF_Hoechst_48hrs_010-1	20220624	ESCs	13.2198
20221124_R1E309_Full+LIF_SiRDNA_48hrs_010-2	20221124	ESCs	13.2309
20220517_R1E309_FBS+LIF_Hoechst_48hrs_013-1	20220517	ESCs	13.2326
20221124_R1E309_Full+LIF_SiRDNA_48hrs_006-1	20221124	ESCs	13.2377
20221124_R1E309_Full+LIF_SiRDNA_48hrs_004-1	20221124	ESCs	13.3064
20220927_R1E309_Full+LIF_SiRDNA_48hrs_005-1	20220927	ESCs	13.3522
20220624_R1E309_FBS+LIF_Hoechst_48hrs_027-1	20220624	ESCs	13.3677
20221124_R1E309_Full+LIF_SiRDNA_48hrs_028-1	20221124	ESCs	13.3744
20221124_R1E309_Full+LIF_SiRDNA_48hrs_030-1	20221124	ESCs	13.4025
20220927_R1E309_Full+LIF_SiRDNA_48hrs_004-1	20220927	ESCs	13.42
20220517_R1E309_FBS+LIF_Hoechst_48hrs_020-1	20220517	ESCs	13.4489
20220927_R1E309_Full+LIF_SiRDNA_48hrs_027-3	20220927	ESCs	13.468
20220624_R1E309_FBS+LIF_Hoechst_48hrs_015-1	20220624	ESCs	13.4747
20220517_R1E309_FBS+LIF_Hoechst_48hrs_017-3	20220517	ESCs	13.5386
20220721_R1E309_FBS+LIF_Hoechst_48hrs_013-2	20220721	ESCs	13.6291
20220517_R1E309_FBS+LIF_Hoechst_48hrs_025-1	20220517	ESCs	13.654
20220927_R1E309_Full+LIF_SiRDNA_48hrs_028-3	20220927	ESCs	13.6688
20221124_R1E309_Full+LIF_SiRDNA_48hrs_029-2	20221124	ESCs	13.7295
20220721_R1E309_FBS+LIF_Hoechst_48hrs_003-1	20220721	ESCs	13.8265
20221124_R1E309_Full+LIF_SiRDNA_48hrs_008-1	20221124	ESCs	13.8361
20220624_R1E309_FBS+LIF_Hoechst_48hrs_023-2	20220624	ESCs	13.844
20221124_R1E309_Full+LIF_SiRDNA_48hrs_030-2	20221124	ESCs	13.8578
20220721_R1E309_FBS+LIF_Hoechst_48hrs_023-1	20220721	ESCs	13.9036
20220721_R1E309_FBS+LIF_Hoechst_48hrs_006-1	20220721	ESCs	13.9422
20220927_R1E309_Full+LIF_SiRDNA_48hrs_023-1	20220927	ESCs	14.003
20221124_R1E309_Full+LIF_SiRDNA_48hrs_005-1	20221124	ESCs	14.0445
20220927_R1E309_Full+LIF_SiRDNA_48hrs_018-1	20220927	ESCs	14.0672
20220517_R1E309_FBS+LIF_Hoechst_48hrs_025-2	20220517	ESCs	14.1083
20220624_R1E309_FBS+LIF_Hoechst_48hrs_001-1	20220624	ESCs	14.1294
20220624_R1E309_FBS+LIF_Hoechst_48hrs_025-1	20220624	ESCs	14.1451
20221124_R1E309_Full+LIF_SiRDNA_48hrs_027-1	20221124	ESCs	14.2222
20220624_R1E309_FBS+LIF_Hoechst_48hrs_002-2	20220624	ESCs	14.3092
20220624_R1E309_FBS+LIF_Hoechst_48hrs_026-1	20220624	ESCs	14.3146
20220927_R1E309_Full+LIF_SiRDNA_48hrs_017-1	20220927	ESCs	14.3518
20220927_R1E309_Full+LIF_SiRDNA_48hrs_013-1	20220927	ESCs	14.37
20221124_R1E309_Full+LIF_SiRDNA_48hrs_010-1	20221124	ESCs	14.3897
20220721_R1E309_FBS+LIF_Hoechst_48hrs_015-2	20220721	ESCs	14.3965
20220927_R1E309_Full+LIF_SiRDNA_48hrs_006-1	20220927	ESCs	14.4868
20220624_R1E309_FBS+LIF_Hoechst_48hrs_005-2	20220624	ESCs	14.5266
20220624_R1E309_FBS+LIF_Hoechst_48hrs_026-2	20220624	ESCs	14.5333
20221124_R1E309_Full+LIF_SiRDNA_48hrs_026-2	20221124	ESCs	14.565
20220721_R1E309_FBS+LIF_Hoechst_48hrs_004-1	20220721	ESCs	14.6328
20220624_R1E309_FBS+LIF_Hoechst_48hrs_023-1	20220624	ESCs	14.8063
20221124_R1E309_Full+LIF_SiRDNA_48hrs_019-1	20221124	ESCs	14.8513
20220624_R1E309_FBS+LIF_Hoechst_48hrs_012-1	20220624	ESCs	14.87
20220927_R1E309_Full+LIF_SiRDNA_48hrs_016-1	20220927	ESCs	14.9151
20220721_R1E309_FBS+LIF_Hoechst_48hrs_014-1	20220721	ESCs	14.9307
20220927_R1E309_Full+LIF_SiRDNA_48hrs_018-2	20220927	ESCs	14.9318
20220721_R1E309_FBS+LIF_Hoechst_48hrs_020-1	20220721	ESCs	14.9996
20220927_R1E309_Full+LIF_SiRDNA_48hrs_015-1	20220927	ESCs	15.0527
20220721_R1E309_FBS+LIF_Hoechst_48hrs_025-1	20220721	ESCs	15.0728
20220721_R1E309_FBS+LIF_Hoechst_48hrs_013-1	20220721	ESCs	15.1058
20220624_R1E309_FBS+LIF_Hoechst_48hrs_014-2	20220624	ESCs	15.1579
20220624_R1E309_FBS+LIF_Hoechst_48hrs_007-1	20220624	ESCs	15.164
20221124_R1E309_Full+LIF_SiRDNA_48hrs_021-1	20221124	ESCs	15.2043
20221124_R1E309_Full+LIF_SiRDNA_48hrs_029-1	20221124	ESCs	15.4275
20221124_R1E309_Full+LIF_SiRDNA_48hrs_020-1	20221124	ESCs	15.443
20220927_R1E309_Full+LIF_SiRDNA_48hrs_008-1	20220927	ESCs	15.4632
20221124_R1E309_Full+LIF_SiRDNA_48hrs_016-1	20221124	ESCs	15.4742
20220517_R1E309_FBS+LIF_Hoechst_48hrs_028-1	20220517	ESCs	15.4862
20220721_R1E309_FBS+LIF_Hoechst_48hrs_020-2	20220721	ESCs	15.503
20220927_R1E309_Full+LIF_SiRDNA_48hrs_014-1	20220927	ESCs	15.616
20221124_R1E309_Full+LIF_SiRDNA_48hrs_016-2	20221124	ESCs	15.647
20221124_R1E309_Full+LIF_SiRDNA_48hrs_002-2	20221124	ESCs	15.7104
20220721_R1E309_FBS+LIF_Hoechst_48hrs_008-1	20220721	ESCs	15.7579
20220721_R1E309_FBS+LIF_Hoechst_48hrs_028-1	20220721	ESCs	15.8165
20220721_R1E309_FBS+LIF_Hoechst_48hrs_026-1	20220721	ESCs	15.9441
20221124_R1E309_Full+LIF_SiRDNA_48hrs_028-2	20221124	ESCs	16.0293
20221124_R1E309_Full+LIF_SiRDNA_48hrs_024-1	20221124	ESCs	16.1481
20221124_R1E309_Full+LIF_SiRDNA_48hrs_018-1	20221124	ESCs	16.1923
20220721_R1E309_FBS+LIF_Hoechst_48hrs_030-1	20220721	ESCs	16.2219
20220624_R1E309_FBS+LIF_Hoechst_48hrs_013-2	20220624	ESCs	16.2402
20220721_R1E309_FBS+LIF_Hoechst_48hrs_001-2	20220721	ESCs	16.4189
20221124_R1E309_Full+LIF_SiRDNA_48hrs_026-1	20221124	ESCs	16.6192
20220927_R1E309_Full+LIF_SiRDNA_48hrs_012-1	20220927	ESCs	16.7307
20220927_R1E309_Full+LIF_SiRDNA_48hrs_015-2	20220927	ESCs	17.6158
20221124_R1E309_Full+LIF_SiRDNA_48hrs_015-1	20221124	ESCs	17.649
20220927_R1E309_Full+LIF_SiRDNA_48hrs_002-1	20220927	ESCs	17.6907
20220927_R1E309_Full+LIF_SiRDNA_48hrs_026-1	20220927	ESCs	17.8338
20221124_R1E309_Full+LIF_SiRDNA_48hrs_013-1	20221124	ESCs	17.9258
20220927_R1E309_Full+LIF_SiRDNA_48hrs_025-1	20220927	ESCs	17.95
20220927_R1E309_Full+LIF_SiRDNA_48hrs_024-1	20220927	ESCs	18.5645
20221124_R1E309_Full+LIF_SiRDNA_48hrs_015-2	20221124	ESCs	18.7297
20220927_R1E309_Full+LIF_SiRDNA_48hrs_017-2	20220927	ESCs	19.7586
20220927_R1E309_Full+LIF_SiRDNA_48hrs_024-2	20220927	ESCs	22.7332
20220927_R1E309_Full+LIF_SiRDNA_48hrs_020-1	20220927	ESCs	23.4247
20230504_R1E309_Cenp-J_60X_SirDNA_Full+CCB10uM_013-1	20230504	ESCs_CCB10uM	5.04277
20230626_R1E309_Cenp-J_60X_SirDNA_Full+CCB10uM_067-1	20230626	ESCs_CCB10uM	7.60682
20230504_R1E309_Cenp-J_60X_SirDNA_Full+CCB10uM_019-1	20230504	ESCs_CCB10uM	7.63712
20230626_R1E309_Cenp-J_60X_SirDNA_Full+CCB10uM_079-2	20230626	ESCs_CCB10uM	7.73415
20230720_R1E309_Cenp-J_60X_SirDNA_Full+CCB10uM_057-3	20230720	ESCs_CCB10uM	8.2169
20230626_R1E309_Cenp-J_60X_SirDNA_Full+CCB10uM_079-1	20230626	ESCs_CCB10uM	8.24374
20230504_R1E309_Cenp-J_60X_SirDNA_Full+CCB10uM_024-2	20230504	ESCs_CCB10uM	8.24622
20230504_R1E309_Cenp-J_60X_SirDNA_Full+CCB10uM_001-1	20230504	ESCs_CCB10uM	8.25385
20230504_R1E309_Cenp-J_60X_SirDNA_Full+CCB10uM_021-1	20230504	ESCs_CCB10uM	8.2916
20230720_R1E309_Cenp-J_60X_SirDNA_Full+CCB10uM_064-2	20230720	ESCs_CCB10uM	8.32708
20230720_R1E309_Cenp-J_60X_SirDNA_Full+CCB10uM_067-1	20230720	ESCs_CCB10uM	8.45921
20230720_R1E309_Cenp-J_60X_SirDNA_Full+CCB10uM_061-1	20230720	ESCs_CCB10uM	8.58344
20230720_R1E309_Cenp-J_60X_SirDNA_Full+CCB10uM_053-1	20230720	ESCs_CCB10uM	8.68981
20230626_R1E309_Cenp-J_60X_SirDNA_Full+CCB10uM_144-1	20230626	ESCs_CCB10uM	8.80073
20230720_R1E309_Cenp-J_60X_SirDNA_Full+CCB10uM_057-1	20230720	ESCs_CCB10uM	8.99912
20230626_R1E309_Cenp-J_60X_SirDNA_Full+CCB10uM_095-1	20230626	ESCs_CCB10uM	9.09989
20230720_R1E309_Cenp-J_60X_SirDNA_Full+CCB10uM_072-1	20230720	ESCs_CCB10uM	9.11494
20230626_R1E309_Cenp-J_60X_SirDNA_Full+CCB10uM_087-1	20230626	ESCs_CCB10uM	9.20132
20230720_R1E309_Cenp-J_60X_SirDNA_Full+CCB10uM_055-2	20230720	ESCs_CCB10uM	9.4195
20230720_R1E309_Cenp-J_60X_SirDNA_Full+CCB10uM_068-1	20230720	ESCs_CCB10uM	9.50059
20230720_R1E309_Cenp-J_60X_SirDNA_Full+CCB10uM_071-3	20230720	ESCs_CCB10uM	9.59811
20230720_R1E309_Cenp-J_60X_SirDNA_Full+CCB10uM_066-2	20230720	ESCs_CCB10uM	9.60588
20230720_R1E309_Cenp-J_60X_SirDNA_Full+CCB10uM_054-1	20230720	ESCs_CCB10uM	9.68591
20230720_R1E309_Cenp-J_60X_SirDNA_Full+CCB10uM_057-2	20230720	ESCs_CCB10uM	9.71225
20230626_R1E309_Cenp-J_60X_SirDNA_Full+CCB10uM_081-1	20230626	ESCs_CCB10uM	9.75041
20230720_R1E309_Cenp-J_60X_SirDNA_Full+CCB10uM_070-2	20230720	ESCs_CCB10uM	9.77998
20230626_R1E309_Cenp-J_60X_SirDNA_Full+CCB10uM_082-1	20230626	ESCs_CCB10uM	9.82374
20230720_R1E309_Cenp-J_60X_SirDNA_Full+CCB10uM_055-3	20230720	ESCs_CCB10uM	9.84111
20230720_R1E309_Cenp-J_60X_SirDNA_Full+CCB10uM_053-2	20230720	ESCs_CCB10uM	9.84771
20230504_R1E309_Cenp-J_60X_SirDNA_Full+CCB10uM_007-1	20230504	ESCs_CCB10uM	9.85683
20230720_R1E309_Cenp-J_60X_SirDNA_Full+CCB10uM_059-2	20230720	ESCs_CCB10uM	9.91912
20230626_R1E309_Cenp-J_60X_SirDNA_Full+CCB10uM_142-3	20230626	ESCs_CCB10uM	9.92245
20230720_R1E309_Cenp-J_60X_SirDNA_Full+CCB10uM_069-1	20230720	ESCs_CCB10uM	9.9314
20230626_R1E309_Cenp-J_60X_SirDNA_Full+CCB10uM_083-1	20230626	ESCs_CCB10uM	9.9487
20230720_R1E309_Cenp-J_60X_SirDNA_Full+CCB10uM_059-1	20230720	ESCs_CCB10uM	10.132
20230626_R1E309_Cenp-J_60X_SirDNA_Full+CCB10uM_085-2	20230626	ESCs_CCB10uM	10.1919
20230504_R1E309_Cenp-J_60X_SirDNA_Full+CCB10uM_026-2	20230504	ESCs_CCB10uM	10.2511
20230626_R1E309_Cenp-J_60X_SirDNA_Full+CCB10uM_075-1	20230626	ESCs_CCB10uM	10.3685
20230504_R1E309_Cenp-J_60X_SirDNA_Full+CCB10uM_004-1	20230504	ESCs_CCB10uM	10.3872
20230626_R1E309_Cenp-J_60X_SirDNA_Full+CCB10uM_092-3	20230626	ESCs_CCB10uM	10.4071
20230626_R1E309_Cenp-J_60X_SirDNA_Full+CCB10uM_095-2	20230626	ESCs_CCB10uM	10.4313
20230504_R1E309_Cenp-J_60X_SirDNA_Full+CCB10uM_023-1	20230504	ESCs_CCB10uM	10.4529
20230626_R1E309_Cenp-J_60X_SirDNA_Full+CCB10uM_088-1	20230626	ESCs_CCB10uM	10.55
20230626_R1E309_Cenp-J_60X_SirDNA_Full+CCB10uM_089-1	20230626	ESCs_CCB10uM	10.554
20230626_R1E309_Cenp-J_60X_SirDNA_Full+CCB10uM_096-1	20230626	ESCs_CCB10uM	10.6007
20230720_R1E309_Cenp-J_60X_SirDNA_Full+CCB10uM_060-1	20230720	ESCs_CCB10uM	10.6292
20230504_R1E309_Cenp-J_60X_SirDNA_Full+CCB10uM_005-1	20230504	ESCs_CCB10uM	10.6306
20230720_R1E309_Cenp-J_60X_SirDNA_Full+CCB10uM_055-5	20230720	ESCs_CCB10uM	10.6317
20230504_R1E309_Cenp-J_60X_SirDNA_Full+CCB10uM_017-2	20230504	ESCs_CCB10uM	10.6607
20230720_R1E309_Cenp-J_60X_SirDNA_Full+CCB10uM_054-3	20230720	ESCs_CCB10uM	10.7904
20230626_R1E309_Cenp-J_60X_SirDNA_Full+CCB10uM_098-1	20230626	ESCs_CCB10uM	10.8055
20230504_R1E309_Cenp-J_60X_SirDNA_Full+CCB10uM_011-1	20230504	ESCs_CCB10uM	10.8786
20230626_R1E309_Cenp-J_60X_SirDNA_Full+CCB10uM_090-1	20230626	ESCs_CCB10uM	10.8866
20230626_R1E309_Cenp-J_60X_SirDNA_Full+CCB10uM_086-3	20230626	ESCs_CCB10uM	10.9489
20230720_R1E309_Cenp-J_60X_SirDNA_Full+CCB10uM_062-1	20230720	ESCs_CCB10uM	10.9775
20230626_R1E309_Cenp-J_60X_SirDNA_Full+CCB10uM_094-1	20230626	ESCs_CCB10uM	10.9864
20230626_R1E309_Cenp-J_60X_SirDNA_Full+CCB10uM_097-1	20230626	ESCs_CCB10uM	11.032
20230504_R1E309_Cenp-J_60X_SirDNA_Full+CCB10uM_014-1	20230504	ESCs_CCB10uM	11.0725
20230504_R1E309_Cenp-J_60X_SirDNA_Full+CCB10uM_012-2	20230504	ESCs_CCB10uM	11.0748
20230720_R1E309_Cenp-J_60X_SirDNA_Full+CCB10uM_055-4	20230720	ESCs_CCB10uM	11.0874
20230626_R1E309_Cenp-J_60X_SirDNA_Full+CCB10uM_086-5	20230626	ESCs_CCB10uM	11.1571
20230626_R1E309_Cenp-J_60X_SirDNA_Full+CCB10uM_140-1	20230626	ESCs_CCB10uM	11.1706
20230626_R1E309_Cenp-J_60X_SirDNA_Full+CCB10uM_069-2	20230626	ESCs_CCB10uM	11.1753
20230720_R1E309_Cenp-J_60X_SirDNA_Full+CCB10uM_067-2	20230720	ESCs_CCB10uM	11.3219
20230504_R1E309_Cenp-J_60X_SirDNA_Full+CCB10uM_020-1	20230504	ESCs_CCB10uM	11.3221
20230720_R1E309_Cenp-J_60X_SirDNA_Full+CCB10uM_074-1	20230720	ESCs_CCB10uM	11.3569
20230720_R1E309_Cenp-J_60X_SirDNA_Full+CCB10uM_074-2	20230720	ESCs_CCB10uM	11.364
20230626_R1E309_Cenp-J_60X_SirDNA_Full+CCB10uM_076-1	20230626	ESCs_CCB10uM	11.445
20230504_R1E309_Cenp-J_60X_SirDNA_Full+CCB10uM_007-2	20230504	ESCs_CCB10uM	11.5508
20230626_R1E309_Cenp-J_60X_SirDNA_Full+CCB10uM_074-1	20230626	ESCs_CCB10uM	11.5933
20230626_R1E309_Cenp-J_60X_SirDNA_Full+CCB10uM_145-1	20230626	ESCs_CCB10uM	11.5933
20230720_R1E309_Cenp-J_60X_SirDNA_Full+CCB10uM_073-3	20230720	ESCs_CCB10uM	11.611
20230626_R1E309_Cenp-J_60X_SirDNA_Full+CCB10uM_087-2	20230626	ESCs_CCB10uM	11.7256
20230720_R1E309_Cenp-J_60X_SirDNA_Full+CCB10uM_060-2	20230720	ESCs_CCB10uM	11.8229
20230504_R1E309_Cenp-J_60X_SirDNA_Full+CCB10uM_008-1	20230504	ESCs_CCB10uM	11.8329
20230504_R1E309_Cenp-J_60X_SirDNA_Full+CCB10uM_024-3	20230504	ESCs_CCB10uM	11.9996
20230720_R1E309_Cenp-J_60X_SirDNA_Full+CCB10uM_073-2	20230720	ESCs_CCB10uM	12.0798
20230720_R1E309_Cenp-J_60X_SirDNA_Full+CCB10uM_063-1	20230720	ESCs_CCB10uM	12.1169
20230720_R1E309_Cenp-J_60X_SirDNA_Full+CCB10uM_054-2	20230720	ESCs_CCB10uM	12.1846
20230720_R1E309_Cenp-J_60X_SirDNA_Full+CCB10uM_075-1	20230720	ESCs_CCB10uM	12.2521
20230626_R1E309_Cenp-J_60X_SirDNA_Full+CCB10uM_071-1	20230626	ESCs_CCB10uM	12.328
20230626_R1E309_Cenp-J_60X_SirDNA_Full+CCB10uM_086-1	20230626	ESCs_CCB10uM	12.3672
20230626_R1E309_Cenp-J_60X_SirDNA_Full+CCB10uM_085-3	20230626	ESCs_CCB10uM	12.4712
20230720_R1E309_Cenp-J_60X_SirDNA_Full+CCB10uM_070-1	20230720	ESCs_CCB10uM	12.5583
20230720_R1E309_Cenp-J_60X_SirDNA_Full+CCB10uM_065-1	20230720	ESCs_CCB10uM	12.5945
20230504_R1E309_Cenp-J_60X_SirDNA_Full+CCB10uM_018-1	20230504	ESCs_CCB10uM	12.6449
20230626_R1E309_Cenp-J_60X_SirDNA_Full+CCB10uM_080-1	20230626	ESCs_CCB10uM	12.6581
20230504_R1E309_Cenp-J_60X_SirDNA_Full+CCB10uM_021-2	20230504	ESCs_CCB10uM	12.6957
20230504_R1E309_Cenp-J_60X_SirDNA_Full+CCB10uM_026-1	20230504	ESCs_CCB10uM	12.7782
20230720_R1E309_Cenp-J_60X_SirDNA_Full+CCB10uM_073-1	20230720	ESCs_CCB10uM	12.8051
20230626_R1E309_Cenp-J_60X_SirDNA_Full+CCB10uM_143-1	20230626	ESCs_CCB10uM	12.8233
20230720_R1E309_Cenp-J_60X_SirDNA_Full+CCB10uM_052-1	20230720	ESCs_CCB10uM	12.8531
20230720_R1E309_Cenp-J_60X_SirDNA_Full+CCB10uM_062-2	20230720	ESCs_CCB10uM	12.9686
20230720_R1E309_Cenp-J_60X_SirDNA_Full+CCB10uM_071-2	20230720	ESCs_CCB10uM	12.9896
20230626_R1E309_Cenp-J_60X_SirDNA_Full+CCB10uM_093-1	20230626	ESCs_CCB10uM	13.0511
20230504_R1E309_Cenp-J_60X_SirDNA_Full+CCB10uM_017-1	20230504	ESCs_CCB10uM	13.1549
20230626_R1E309_Cenp-J_60X_SirDNA_Full+CCB10uM_100-1	20230626	ESCs_CCB10uM	13.1706
20230504_R1E309_Cenp-J_60X_SirDNA_Full+CCB10uM_009-1	20230504	ESCs_CCB10uM	13.244
20230626_R1E309_Cenp-J_60X_SirDNA_Full+CCB10uM_070-1	20230626	ESCs_CCB10uM	13.2825
20230720_R1E309_Cenp-J_60X_SirDNA_Full+CCB10uM_071-1	20230720	ESCs_CCB10uM	13.4925
20230626_R1E309_Cenp-J_60X_SirDNA_Full+CCB10uM_073-1	20230626	ESCs_CCB10uM	13.5097
20230504_R1E309_Cenp-J_60X_SirDNA_Full+CCB10uM_025-1	20230504	ESCs_CCB10uM	13.5285
20230720_R1E309_Cenp-J_60X_SirDNA_Full+CCB10uM_064-1	20230720	ESCs_CCB10uM	13.5831
20230504_R1E309_Cenp-J_60X_SirDNA_Full+CCB10uM_024-1	20230504	ESCs_CCB10uM	13.634
20230720_R1E309_Cenp-J_60X_SirDNA_Full+CCB10uM_065-2	20230720	ESCs_CCB10uM	13.6835
20230720_R1E309_Cenp-J_60X_SirDNA_Full+CCB10uM_055-1	20230720	ESCs_CCB10uM	13.7418
20230720_R1E309_Cenp-J_60X_SirDNA_Full+CCB10uM_055-6	20230720	ESCs_CCB10uM	13.9697
20230720_R1E309_Cenp-J_60X_SirDNA_Full+CCB10uM_065-3	20230720	ESCs_CCB10uM	14.1615
20230720_R1E309_Cenp-J_60X_SirDNA_Full+CCB10uM_058-2	20230720	ESCs_CCB10uM	14.2856
20230626_R1E309_Cenp-J_60X_SirDNA_Full+CCB10uM_077-1	20230626	ESCs_CCB10uM	14.3468
20230626_R1E309_Cenp-J_60X_SirDNA_Full+CCB10uM_067-2	20230626	ESCs_CCB10uM	15.1182
20230720_R1E309_Cenp-J_60X_SirDNA_Full+CCB10uM_075-2	20230720	ESCs_CCB10uM	15.2701
20230626_R1E309_Cenp-J_60X_SirDNA_Full+CCB10uM_092-2	20230626	ESCs_CCB10uM	15.4896
20230720_R1E309_Cenp-J_60X_SirDNA_Full+CCB10uM_066-1	20230720	ESCs_CCB10uM	15.5907
20230504_R1E309_Cenp-J_60X_SirDNA_Full+CCB10uM_024-4	20230504	ESCs_CCB10uM	15.6376
20230626_R1E309_Cenp-J_60X_SirDNA_Full+CCB10uM_086-4	20230626	ESCs_CCB10uM	15.9052
20230626_R1E309_Cenp-J_60X_SirDNA_Full+CCB10uM_069-1	20230626	ESCs_CCB10uM	15.9561
20230626_R1E309_Cenp-J_60X_SirDNA_Full+CCB10uM_091-1	20230626	ESCs_CCB10uM	16.1214
20230504_R1E309_Cenp-J_60X_SirDNA_Full+CCB10uM_016-1	20230504	ESCs_CCB10uM	16.484
20230504_R1E309_Cenp-J_60X_SirDNA_Full+DMSO_021-1	20230504	ESCs_DMSO	10.298
20230720_R1E309_Cenp-J_60X_SirDNA_Full+DMSO_008-1	20230720	ESCs_DMSO	10.332
20230504_R1E309_Cenp-J_60X_SirDNA_Full+DMSO_007-1	20230504	ESCs_DMSO	10.7317
20230504_R1E309_Cenp-J_60X_SirDNA_Full+DMSO_030-2	20230504	ESCs_DMSO	10.9003
20230720_R1E309_Cenp-J_60X_SirDNA_Full+DMSO_025-2	20230720	ESCs_DMSO	10.9119
20230720_R1E309_Cenp-J_60X_SirDNA_Full+DMSO_002-1	20230720	ESCs_DMSO	10.9854
20230626_R1E309_Cenp-J_60X_SirDNA_Full+DMSO_014-2	20230626	ESCs_DMSO	11.1147
20230626_R1E309_Cenp-J_60X_SirDNA_Full+DMSO_015-1	20230626	ESCs_DMSO	11.2321
20230626_R1E309_Cenp-J_60X_SirDNA_Full+DMSO_024-2	20230626	ESCs_DMSO	11.2372
20230504_R1E309_Cenp-J_60X_SirDNA_Full+DMSO_022-1	20230504	ESCs_DMSO	11.2441
20230504_R1E309_Cenp-J_60X_SirDNA_Full+DMSO_030-1	20230504	ESCs_DMSO	11.2964
20230504_R1E309_Cenp-J_60X_SirDNA_Full+DMSO_013-2	20230504	ESCs_DMSO	11.4285
20230504_R1E309_Cenp-J_60X_SirDNA_Full+DMSO_023-2	20230504	ESCs_DMSO	11.4451
20230504_R1E309_Cenp-J_60X_SirDNA_Full+DMSO_017-1	20230504	ESCs_DMSO	11.4858
20230626_R1E309_Cenp-J_60X_SirDNA_Full+DMSO_010-2	20230626	ESCs_DMSO	11.55
20230504_R1E309_Cenp-J_60X_SirDNA_Full+DMSO_032-1	20230504	ESCs_DMSO	11.6221
20230626_R1E309_Cenp-J_60X_SirDNA_Full+DMSO_025-1	20230626	ESCs_DMSO	11.6851
20230504_R1E309_Cenp-J_60X_SirDNA_Full+DMSO_026-1	20230504	ESCs_DMSO	11.7935
20230504_R1E309_Cenp-J_60X_SirDNA_Full+DMSO_013-3	20230504	ESCs_DMSO	11.8797
20230720_R1E309_Cenp-J_60X_SirDNA_Full+DMSO_010-2	20230720	ESCs_DMSO	11.9857
20230720_R1E309_Cenp-J_60X_SirDNA_Full+DMSO_009-3	20230720	ESCs_DMSO	12.0317
20230504_R1E309_Cenp-J_60X_SirDNA_Full+DMSO_016-1	20230504	ESCs_DMSO	12.0776
20230626_R1E309_Cenp-J_60X_SirDNA_Full+DMSO_010-1	20230626	ESCs_DMSO	12.1381
20230720_R1E309_Cenp-J_60X_SirDNA_Full+DMSO_016-4	20230720	ESCs_DMSO	12.1506
20230720_R1E309_Cenp-J_60X_SirDNA_Full+DMSO_020-2	20230720	ESCs_DMSO	12.2356
20230504_R1E309_Cenp-J_60X_SirDNA_Full+DMSO_003-1	20230504	ESCs_DMSO	12.2685
20230720_R1E309_Cenp-J_60X_SirDNA_Full+DMSO_010-1	20230720	ESCs_DMSO	12.2841
20230720_R1E309_Cenp-J_60X_SirDNA_Full+DMSO_023-3	20230720	ESCs_DMSO	12.3398
20230720_R1E309_Cenp-J_60X_SirDNA_Full+DMSO_023-2	20230720	ESCs_DMSO	12.5025
20230626_R1E309_Cenp-J_60X_SirDNA_Full+DMSO_030-1	20230626	ESCs_DMSO	12.5333
20230626_R1E309_Cenp-J_60X_SirDNA_Full+DMSO_022-1	20230626	ESCs_DMSO	12.5637
20230504_R1E309_Cenp-J_60X_SirDNA_Full+DMSO_012-2	20230504	ESCs_DMSO	12.6188
20230504_R1E309_Cenp-J_60X_SirDNA_Full+DMSO_027-1	20230504	ESCs_DMSO	12.6488
20230720_R1E309_Cenp-J_60X_SirDNA_Full+DMSO_020-1	20230720	ESCs_DMSO	12.6636
20230504_R1E309_Cenp-J_60X_SirDNA_Full+DMSO_006-2	20230504	ESCs_DMSO	12.6772
20230504_R1E309_Cenp-J_60X_SirDNA_Full+DMSO_013-1	20230504	ESCs_DMSO	12.6792
20230504_R1E309_Cenp-J_60X_SirDNA_Full+DMSO_017-2	20230504	ESCs_DMSO	12.6979
20230504_R1E309_Cenp-J_60X_SirDNA_Full+DMSO_018-1	20230504	ESCs_DMSO	12.7108
20230720_R1E309_Cenp-J_60X_SirDNA_Full+DMSO_009-2	20230720	ESCs_DMSO	12.7914
20230626_R1E309_Cenp-J_60X_SirDNA_Full+DMSO_014-1	20230626	ESCs_DMSO	12.8097
20230626_R1E309_Cenp-J_60X_SirDNA_Full+DMSO_138-2	20230626	ESCs_DMSO	12.8115
20230720_R1E309_Cenp-J_60X_SirDNA_Full+DMSO_024-2	20230720	ESCs_DMSO	12.8773
20230720_R1E309_Cenp-J_60X_SirDNA_Full+DMSO_019-1	20230720	ESCs_DMSO	12.9239
20230720_R1E309_Cenp-J_60X_SirDNA_Full+DMSO_012-2	20230720	ESCs_DMSO	12.9358
20230504_R1E309_Cenp-J_60X_SirDNA_Full+DMSO_009-3	20230504	ESCs_DMSO	12.9404
20230504_R1E309_Cenp-J_60X_SirDNA_Full+DMSO_004-2	20230504	ESCs_DMSO	13.0305
20230504_R1E309_Cenp-J_60X_SirDNA_Full+DMSO_036-1	20230504	ESCs_DMSO	13.0631
20230626_R1E309_Cenp-J_60X_SirDNA_Full+DMSO_001-1	20230626	ESCs_DMSO	13.0792
20230504_R1E309_Cenp-J_60X_SirDNA_Full+DMSO_005-1	20230504	ESCs_DMSO	13.114
20230720_R1E309_Cenp-J_60X_SirDNA_Full+DMSO_017-1	20230720	ESCs_DMSO	13.1456
20230504_R1E309_Cenp-J_60X_SirDNA_Full+DMSO_023-1	20230504	ESCs_DMSO	13.1672
20230720_R1E309_Cenp-J_60X_SirDNA_Full+DMSO_009-1	20230720	ESCs_DMSO	13.2275
20230626_R1E309_Cenp-J_60X_SirDNA_Full+DMSO_136-1	20230626	ESCs_DMSO	13.2433
20230720_R1E309_Cenp-J_60X_SirDNA_Full+DMSO_025-3	20230720	ESCs_DMSO	13.2813
20230504_R1E309_Cenp-J_60X_SirDNA_Full+DMSO_024-1	20230504	ESCs_DMSO	13.2978
20230504_R1E309_Cenp-J_60X_SirDNA_Full+DMSO_011-1	20230504	ESCs_DMSO	13.3319
20230504_R1E309_Cenp-J_60X_SirDNA_Full+DMSO_001-1	20230504	ESCs_DMSO	13.3747
20230504_R1E309_Cenp-J_60X_SirDNA_Full+DMSO_009-1	20230504	ESCs_DMSO	13.3899
20230720_R1E309_Cenp-J_60X_SirDNA_Full+DMSO_021-2	20230720	ESCs_DMSO	13.3985
20230504_R1E309_Cenp-J_60X_SirDNA_Full+DMSO_028-1	20230504	ESCs_DMSO	13.4068
20230626_R1E309_Cenp-J_60X_SirDNA_Full+DMSO_023-2	20230626	ESCs_DMSO	13.4792
20230626_R1E309_Cenp-J_60X_SirDNA_Full+DMSO_016-1	20230626	ESCs_DMSO	13.5053
20230626_R1E309_Cenp-J_60X_SirDNA_Full+DMSO_024-1	20230626	ESCs_DMSO	13.5361
20230504_R1E309_Cenp-J_60X_SirDNA_Full+DMSO_029-1	20230504	ESCs_DMSO	13.5371
20230504_R1E309_Cenp-J_60X_SirDNA_Full+DMSO_034-1	20230504	ESCs_DMSO	13.5481
20230720_R1E309_Cenp-J_60X_SirDNA_Full+DMSO_024-1	20230720	ESCs_DMSO	13.5716
20230720_R1E309_Cenp-J_60X_SirDNA_Full+DMSO_019-2	20230720	ESCs_DMSO	13.5921
20230626_R1E309_Cenp-J_60X_SirDNA_Full+DMSO_026-1	20230626	ESCs_DMSO	13.6443
20230626_R1E309_Cenp-J_60X_SirDNA_Full+DMSO_020-1	20230626	ESCs_DMSO	13.6684
20230626_R1E309_Cenp-J_60X_SirDNA_Full+DMSO_004-1	20230626	ESCs_DMSO	13.6745
20230504_R1E309_Cenp-J_60X_SirDNA_Full+DMSO_033-1	20230504	ESCs_DMSO	13.7373
20230626_R1E309_Cenp-J_60X_SirDNA_Full+DMSO_018-1	20230626	ESCs_DMSO	13.9118
20230720_R1E309_Cenp-J_60X_SirDNA_Full+DMSO_021-1	20230720	ESCs_DMSO	13.9479
20230504_R1E309_Cenp-J_60X_SirDNA_Full+DMSO_019-2	20230504	ESCs_DMSO	13.965
20230626_R1E309_Cenp-J_60X_SirDNA_Full+DMSO_005-1	20230626	ESCs_DMSO	13.9651
20230504_R1E309_Cenp-J_60X_SirDNA_Full+DMSO_004-1	20230504	ESCs_DMSO	14.0139
20230504_R1E309_Cenp-J_60X_SirDNA_Full+DMSO_002-1	20230504	ESCs_DMSO	14.0145
20230720_R1E309_Cenp-J_60X_SirDNA_Full+DMSO_013-1	20230720	ESCs_DMSO	14.0562
20230626_R1E309_Cenp-J_60X_SirDNA_Full+DMSO_009-1	20230626	ESCs_DMSO	14.1159
20230720_R1E309_Cenp-J_60X_SirDNA_Full+DMSO_008-2	20230720	ESCs_DMSO	14.1353
20230626_R1E309_Cenp-J_60X_SirDNA_Full+DMSO_032-1	20230626	ESCs_DMSO	14.1671
20230720_R1E309_Cenp-J_60X_SirDNA_Full+DMSO_016-3	20230720	ESCs_DMSO	14.2062
20230504_R1E309_Cenp-J_60X_SirDNA_Full+DMSO_020-1	20230504	ESCs_DMSO	14.3174
20230720_R1E309_Cenp-J_60X_SirDNA_Full+DMSO_006-1	20230720	ESCs_DMSO	14.3336
20230720_R1E309_Cenp-J_60X_SirDNA_Full+DMSO_001-1	20230720	ESCs_DMSO	14.4544
20230504_R1E309_Cenp-J_60X_SirDNA_Full+DMSO_027-2	20230504	ESCs_DMSO	14.4743
20230504_R1E309_Cenp-J_60X_SirDNA_Full+DMSO_009-2	20230504	ESCs_DMSO	14.4818
20230626_R1E309_Cenp-J_60X_SirDNA_Full+DMSO_028-1	20230626	ESCs_DMSO	14.4876
20230720_R1E309_Cenp-J_60X_SirDNA_Full+DMSO_001-2	20230720	ESCs_DMSO	14.5302
20230504_R1E309_Cenp-J_60X_SirDNA_Full+DMSO_019-1	20230504	ESCs_DMSO	14.5632
20230504_R1E309_Cenp-J_60X_SirDNA_Full+DMSO_024-2	20230504	ESCs_DMSO	14.5831
20230720_R1E309_Cenp-J_60X_SirDNA_Full+DMSO_022-1	20230720	ESCs_DMSO	14.5847
20230720_R1E309_Cenp-J_60X_SirDNA_Full+DMSO_018-2	20230720	ESCs_DMSO	14.7398
20230720_R1E309_Cenp-J_60X_SirDNA_Full+DMSO_021-3	20230720	ESCs_DMSO	14.7636
20230504_R1E309_Cenp-J_60X_SirDNA_Full+DMSO_029-2	20230504	ESCs_DMSO	14.8139
20230504_R1E309_Cenp-J_60X_SirDNA_Full+DMSO_006-3	20230504	ESCs_DMSO	14.8291
20230504_R1E309_Cenp-J_60X_SirDNA_Full+DMSO_036-2	20230504	ESCs_DMSO	14.8505
20230504_R1E309_Cenp-J_60X_SirDNA_Full+DMSO_012-1	20230504	ESCs_DMSO	14.927
20230626_R1E309_Cenp-J_60X_SirDNA_Full+DMSO_027-1	20230626	ESCs_DMSO	15.0797
20230720_R1E309_Cenp-J_60X_SirDNA_Full+DMSO_016-2	20230720	ESCs_DMSO	15.1157
20230720_R1E309_Cenp-J_60X_SirDNA_Full+DMSO_003-1	20230720	ESCs_DMSO	15.118
20230720_R1E309_Cenp-J_60X_SirDNA_Full+DMSO_015-2	20230720	ESCs_DMSO	15.1201
20230504_R1E309_Cenp-J_60X_SirDNA_Full+DMSO_026-2	20230504	ESCs_DMSO	15.127
20230504_R1E309_Cenp-J_60X_SirDNA_Full+DMSO_008-1	20230504	ESCs_DMSO	15.2562
20230504_R1E309_Cenp-J_60X_SirDNA_Full+DMSO_011-2	20230504	ESCs_DMSO	15.2628
20230626_R1E309_Cenp-J_60X_SirDNA_Full+DMSO_029-2	20230626	ESCs_DMSO	15.3306
20230504_R1E309_Cenp-J_60X_SirDNA_Full+DMSO_016-2	20230504	ESCs_DMSO	15.3362
20230626_R1E309_Cenp-J_60X_SirDNA_Full+DMSO_033-1	20230626	ESCs_DMSO	15.3517
20230720_R1E309_Cenp-J_60X_SirDNA_Full+DMSO_014-1	20230720	ESCs_DMSO	15.4063
20230626_R1E309_Cenp-J_60X_SirDNA_Full+DMSO_029-1	20230626	ESCs_DMSO	15.4688
20230626_R1E309_Cenp-J_60X_SirDNA_Full+DMSO_021-1	20230626	ESCs_DMSO	15.4784
20230720_R1E309_Cenp-J_60X_SirDNA_Full+DMSO_025-1	20230720	ESCs_DMSO	15.4828
20230720_R1E309_Cenp-J_60X_SirDNA_Full+DMSO_015-3	20230720	ESCs_DMSO	15.5502
20230504_R1E309_Cenp-J_60X_SirDNA_Full+DMSO_010-1	20230504	ESCs_DMSO	15.5615
20230504_R1E309_Cenp-J_60X_SirDNA_Full+DMSO_006-1	20230504	ESCs_DMSO	15.574
20230626_R1E309_Cenp-J_60X_SirDNA_Full+DMSO_013-1	20230626	ESCs_DMSO	15.6292
20230504_R1E309_Cenp-J_60X_SirDNA_Full+DMSO_025-1	20230504	ESCs_DMSO	15.6673
20230626_R1E309_Cenp-J_60X_SirDNA_Full+DMSO_138-1	20230626	ESCs_DMSO	16.0156
20230504_R1E309_Cenp-J_60X_SirDNA_Full+DMSO_007-2	20230504	ESCs_DMSO	16.2121
20230504_R1E309_Cenp-J_60X_SirDNA_Full+DMSO_035-1	20230504	ESCs_DMSO	16.291
20230626_R1E309_Cenp-J_60X_SirDNA_Full+DMSO_031-2	20230626	ESCs_DMSO	16.3081
20230626_R1E309_Cenp-J_60X_SirDNA_Full+DMSO_023-1	20230626	ESCs_DMSO	16.3311
20230626_R1E309_Cenp-J_60X_SirDNA_Full+DMSO_031-1	20230626	ESCs_DMSO	16.5466
20230504_R1E309_Cenp-J_60X_SirDNA_Full+DMSO_015-1	20230504	ESCs_DMSO	16.5658
20230720_R1E309_Cenp-J_60X_SirDNA_Full+DMSO_018-3	20230720	ESCs_DMSO	16.774
20230626_R1E309_Cenp-J_60X_SirDNA_Full+DMSO_032-2	20230626	ESCs_DMSO	16.8192
20230720_R1E309_Cenp-J_60X_SirDNA_Full+DMSO_019-3	20230720	ESCs_DMSO	16.8759
20230626_R1E309_Cenp-J_60X_SirDNA_Full+DMSO_007-2	20230626	ESCs_DMSO	17.4882
20230504_R1E309_Cenp-J_60X_SirDNA_Full+DMSO_014-1	20230504	ESCs_DMSO	17.5444
20230626_R1E309_Cenp-J_60X_SirDNA_Full+DMSO_007-1	20230626	ESCs_DMSO	18.6443
20230720_R1E309_Cenp-J_60X_SirDNA_Full+DMSO_004-1	20230720	ESCs_DMSO	18.7716
20230720_R1E309_Cenp-J_60X_SirDNA_Full+DMSO_007-1	20230720	ESCs_DMSO	18.8004
20230720_R1E309_Cenp-J_60X_SirDNA_Full+DMSO_006-2	20230720	ESCs_DMSO	18.9781
20230720_R1E309_Cenp-J_60X_SirDNA_Full+DMSO_016-1	20230720	ESCs_DMSO	19.3416
20230720_R1E309_Cenp-J_60X_SirDNA_Full+DMSO_017-2	20230720	ESCs_DMSO	20.7032
20230504_R1E309_Cenp-J_60X_SirDNA_Full+DMSO_031-2	20230504	ESCs_DMSO	21.6338
Mitotic_20230920_R1E309_Osm05_40x_Hypo75_001-1	20230920	ESCs_Hypo7525	9.2305
Mitotic_20230920_R1E309_Osm05_40x_Hypo75_002-1	20230920	ESCs_Hypo7526	13.8379
Mitotic_20230920_R1E309_Osm05_40x_Hypo75_005-1	20230920	ESCs_Hypo7527	12.5045
Mitotic_20230920_R1E309_Osm05_40x_Hypo75_006-1	20230920	ESCs_Hypo7528	11.2376
Mitotic_20230920_R1E309_Osm05_40x_Hypo75_007-1	20230920	ESCs_Hypo7529	18.1287
Mitotic_20230920_R1E309_Osm05_40x_Hypo75_008-1	20230920	ESCs_Hypo7530	10.6
Mitotic_20230920_R1E309_Osm05_40x_Hypo75_009-1	20230920	ESCs_Hypo7531	9.44321
Mitotic_20230920_R1E309_Osm05_40x_Hypo75_010-1	20230920	ESCs_Hypo7532	13.7155
Mitotic_20230920_R1E309_Osm05_40x_Hypo75_012-2	20230920	ESCs_Hypo7533	12.8854
Mitotic_20230920_R1E309_Osm05_40x_Hypo75_013-1	20230920	ESCs_Hypo7534	10.2815
Mitotic_20230920_R1E309_Osm05_40x_Hypo75_014-1	20230920	ESCs_Hypo7535	13.8097
Mitotic_20230920_R1E309_Osm05_40x_Hypo75_015-1	20230920	ESCs_Hypo7536	15.5093
Mitotic_20230920_R1E309_Osm05_40x_Hypo75_015-2	20230920	ESCs_Hypo7537	10.7482
Mitotic_20230920_R1E309_Osm05_40x_Hypo75_016-1	20230920	ESCs_Hypo7538	10.9663
Mitotic_20230920_R1E309_Osm05_40x_Hypo75_017-1	20230920	ESCs_Hypo7539	11.9802
Mitotic_20230920_R1E309_Osm05_40x_Hypo75_018-1	20230920	ESCs_Hypo7540	12.417
Mitotic_20230920_R1E309_Osm05_40x_Hypo75_021-1	20230920	ESCs_Hypo7541	12.4518
Mitotic_20230920_R1E309_Osm05_40x_Hypo75_022-1	20230920	ESCs_Hypo7542	14.3933
Mitotic_20230920_R1E309_Osm05_40x_Hypo75_022-2	20230920	ESCs_Hypo7543	9.20463
Mitotic_20230920_R1E309_Osm05_40x_Hypo75_023-1	20230920	ESCs_Hypo7544	13.0067
Mitotic_20230920_R1E309_Osm05_40x_Hypo75_024-1	20230920	ESCs_Hypo7545	14.8867
Mitotic_20230920_R1E309_Osm05_40x_Hypo75_026-1	20230920	ESCs_Hypo7546	9.20614
Mitotic_20230920_R1E309_Osm05_40x_Hypo75_027-1	20230920	ESCs_Hypo7547	14.4792
Mitotic_20230920_R1E309_Osm05_40x_Hypo75_027-2	20230920	ESCs_Hypo7548	13.4427
Mitotic_20230920_R1E309_Osm05_40x_Hypo75_028-1	20230920	ESCs_Hypo7549	15.1464
Mitotic_20230920_R1E309_Osm05_40x_Hypo75_029-1	20230920	ESCs_Hypo7550	15.9084
Mitotic_20230920_R1E309_Osm05_40x_Hypo75_030-1	20230920	ESCs_Hypo7551	9.10273
Mitotic_20230920_R1E309_Osm05_40x_Hypo75_031-1	20230920	ESCs_Hypo7552	13.8265
Mitotic_20230920_R1E309_Osm05_40x_Hypo75_032-1	20230920	ESCs_Hypo7553	13.2543
Mitotic_20230920_R1E309_Osm05_40x_Hypo75_033-1	20230920	ESCs_Hypo7554	11.3841
Mitotic_Tif20230905_R1E309_Osm02_40x_Hypo75_001-1	Tif20230905	ESCs_Hypo7555	12.0833
Mitotic_Tif20230905_R1E309_Osm02_40x_Hypo75_002-1	Tif20230905	ESCs_Hypo7556	13.7576
Mitotic_Tif20230905_R1E309_Osm02_40x_Hypo75_005-1	Tif20230905	ESCs_Hypo7557	10.309
Mitotic_Tif20230905_R1E309_Osm02_40x_Hypo75_006-1	Tif20230905	ESCs_Hypo7558	9.89688
Mitotic_Tif20230905_R1E309_Osm02_40x_Hypo75_008-1	Tif20230905	ESCs_Hypo7559	10.1736
Mitotic_Tif20230905_R1E309_Osm02_40x_Hypo75_009-1	Tif20230905	ESCs_Hypo7560	8.70599
Mitotic_Tif20230905_R1E309_Osm02_40x_Hypo75_010-1	Tif20230905	ESCs_Hypo7561	12.4337
Mitotic_Tif20230905_R1E309_Osm02_40x_Hypo75_010-2	Tif20230905	ESCs_Hypo7562	9.79805
Mitotic_Tif20230905_R1E309_Osm02_40x_Hypo75_011-1	Tif20230905	ESCs_Hypo7563	11.9879
Mitotic_Tif20230905_R1E309_Osm02_40x_Hypo75_012-1	Tif20230905	ESCs_Hypo7564	9.36162
Mitotic_Tif20230905_R1E309_Osm02_40x_Hypo75_013-1	Tif20230905	ESCs_Hypo7565	10.0499
Mitotic_Tif20230905_R1E309_Osm02_40x_Hypo75_014-1	Tif20230905	ESCs_Hypo7566	14.9643
Mitotic_Tif20230905_R1E309_Osm02_40x_Hypo75_015-1	Tif20230905	ESCs_Hypo7567	10.9592
Mitotic_Tif20230905_R1E309_Osm02_40x_Hypo75_016-1	Tif20230905	ESCs_Hypo7568	10.3599
Mitotic_Tif20230905_R1E309_Osm02_40x_Hypo75_017-1	Tif20230905	ESCs_Hypo7569	11.1563
Mitotic_Tif20230905_R1E309_Osm02_40x_Hypo75_019-1	Tif20230905	ESCs_Hypo7570	10.5285
Mitotic_Tif20230905_R1E309_Osm02_40x_Hypo75_020-1	Tif20230905	ESCs_Hypo7571	13.9119
Mitotic_Tif20230905_R1E309_Osm02_40x_Hypo75_021-1	Tif20230905	ESCs_Hypo7572	11.6082
Mitotic_Tif20230905_R1E309_Osm02_40x_Hypo75_022-1	Tif20230905	ESCs_Hypo7573	11.4954
Mitotic_Tif20230905_R1E309_Osm02_40x_Hypo75_023-1	Tif20230905	ESCs_Hypo7574	11.0272
Mitotic_Tif20230905_R1E309_Osm02_40x_Hypo75_024-1	Tif20230905	ESCs_Hypo7575	10.8184
Mitotic_Tif20230905_R1E309_Osm02_40x_Hypo75_025-1	Tif20230905	ESCs_Hypo7576	11.2453
Mitotic_Tif20230905_R1E309_Osm02_40x_Hypo75_026-1	Tif20230905	ESCs_Hypo7577	13.1972
Mitotic_Tif20230905_R1E309_Osm02_40x_Hypo75_027-1	Tif20230905	ESCs_Hypo7578	11.7016
Mitotic_Tif20230905_R1E309_Osm02_40x_Hypo75_028-1	Tif20230905	ESCs_Hypo7579	10.4151
Mitotic_Tif20230905_R1E309_Osm02_40x_Hypo75_029-1	Tif20230905	ESCs_Hypo7580	13.5033
Mitotic_Tif20230905_R1E309_Osm02_40x_Hypo75_030-1	Tif20230905	ESCs_Hypo7581	6.3813
Mitotic_Tif20230905_R1E309_Osm02_40x_Hypo75_031-1	Tif20230905	ESCs_Hypo7582	15.874
Mitotic_Tif20230905_R1E309_Osm02_40x_Hypo75_034-1	Tif20230905	ESCs_Hypo7583	9.20267
Mitotic_Tif20230905_R1E309_Osm02_40x_Hypo75_035-1	Tif20230905	ESCs_Hypo7584	11.8166
Mitotic_Tif20230905_R1E309_Osm02_40x_Hypo75_036-1	Tif20230905	ESCs_Hypo7585	13.1357
Mitotic_Tif20230905_R1E309_Osm02_40x_Hypo75_037-1	Tif20230905	ESCs_Hypo7586	10.5026
Mitotic_Tif20230905_R1E309_Osm02_40x_Hypo75_038-1	Tif20230905	ESCs_Hypo7587	11.8575
Mitotic_Tif20230905_R1E309_Osm02_40x_Hypo75_039-1	Tif20230905	ESCs_Hypo7588	11.3581
Mitotic_Tif20230905_R1E309_Osm02_40x_Hypo75_039-2	Tif20230905	ESCs_Hypo7589	13.6909
Mitotic_Tif20230905_R1E309_Osm02_40x_Hypo75_042-1	Tif20230905	ESCs_Hypo7590	12.4139
Mitotic_Tif20230905_R1E309_Osm02_40x_Hypo75_043-1	Tif20230905	ESCs_Hypo7591	10.5449
Mitotic_Tif20230905_R1E309_Osm02_40x_Hypo75_044-1	Tif20230905	ESCs_Hypo7592	9.41544
Mitotic_Tif20230905_R1E309_Osm02_40x_Hypo75_045-1	Tif20230905	ESCs_Hypo7593	10.4322
Mitotic_Tif20230905_R1E309_Osm02_40x_Hypo75_046-1	Tif20230905	ESCs_Hypo7594	12.6518
Mitotic_Tif20230905_R1E309_Osm02_40x_Hypo75_047-1	Tif20230905	ESCs_Hypo7595	9.62582
Mitotic_Tif20230905_R1E309_Osm03_40x_Ctrl_014-2	Tif20230905	ESCs_Iso	8.69873
Mitotic_Tif20230905_R1E309_Osm03_40x_Ctrl_008-1	Tif20230905	ESCs_Iso	9.07378
Mitotic_20230823_R1E309_Osm02_40x_Ctrl_015-5	20230823	ESCs_Iso	9.26788
Mitotic_Tif20230905_R1E309_Osm03_40x_Ctrl_013-2	Tif20230905	ESCs_Iso	9.40385
Mitotic_Tif20230905_R1E309_Osm03_40x_Ctrl_007-3	Tif20230905	ESCs_Iso	9.69998
Mitotic_20230920_R1E309_Osm05_40x_Ctrl_007-1	20230920	ESCs_Iso	9.98059
Mitotic_Tif20230905_R1E309_Osm03_40x_Ctrl_006-1	Tif20230905	ESCs_Iso	9.98919
Mitotic_Tif20230905_R1E309_Osm03_40x_Ctrl_005-2	Tif20230905	ESCs_Iso	10.4962
Mitotic_20230920_R1E309_Osm05_40x_Ctrl_010-1	20230920	ESCs_Iso	10.5237
Mitotic_20230823_R1E309_Osm02_40x_Ctrl_013-2	20230823	ESCs_Iso	10.5991
Mitotic_20230920_R1E309_Osm05_40x_Ctrl_014-1	20230920	ESCs_Iso	10.8017
Mitotic_20230920_R1E309_Osm05_40x_Ctrl_010-2	20230920	ESCs_Iso	10.8923
Mitotic_Tif20230905_R1E309_Osm03_40x_Ctrl_005-1	Tif20230905	ESCs_Iso	11.1123
Mitotic_Tif20230905_R1E309_Osm03_40x_Ctrl_011-1	Tif20230905	ESCs_Iso	11.1479
Mitotic_20230920_R1E309_Osm05_40x_Ctrl_006-1	20230920	ESCs_Iso	11.3221
Mitotic_Tif20230905_R1E309_Osm03_40x_Ctrl_029-1	Tif20230905	ESCs_Iso	11.6678
Mitotic_20230823_R1E309_Osm02_40x_Ctrl_015-3	20230823	ESCs_Iso	11.6804
Mitotic_20230920_R1E309_Osm05_40x_Ctrl_009-2	20230920	ESCs_Iso	11.764
Mitotic_20230823_R1E309_Osm02_40x_Ctrl_001-1	20230823	ESCs_Iso	11.9029
Mitotic_Tif20230905_R1E309_Osm03_40x_Ctrl_013-1	Tif20230905	ESCs_Iso	11.9856
Mitotic_20230920_R1E309_Osm05_40x_Ctrl_009-1	20230920	ESCs_Iso	12.0019
Mitotic_20230823_R1E309_Osm02_40x_Ctrl_012-1	20230823	ESCs_Iso	12.1241
Mitotic_20230920_R1E309_Osm05_40x_Ctrl_011-1	20230920	ESCs_Iso	12.1906
Mitotic_20230823_R1E309_Osm02_40x_Ctrl_002-2	20230823	ESCs_Iso	12.232
Mitotic_20230823_R1E309_Osm02_40x_Ctrl_001-2	20230823	ESCs_Iso	12.2868
Mitotic_20230823_R1E309_Osm02_40x_Ctrl_011-2	20230823	ESCs_Iso	12.3785
Mitotic_20230920_R1E309_Osm05_40x_Ctrl_013-1	20230920	ESCs_Iso	12.3867
Mitotic_20230920_R1E309_Osm05_40x_Ctrl_007-2	20230920	ESCs_Iso	12.4063
Mitotic_Tif20230905_R1E309_Osm03_40x_Ctrl_027-1	Tif20230905	ESCs_Iso	12.4829
Mitotic_20230823_R1E309_Osm02_40x_Ctrl_006-4	20230823	ESCs_Iso	12.5005
Mitotic_Tif20230905_R1E309_Osm03_40x_Ctrl_001-1	Tif20230905	ESCs_Iso	12.5154
Mitotic_Tif20230905_R1E309_Osm03_40x_Ctrl_009-1	Tif20230905	ESCs_Iso	12.6659
Mitotic_Tif20230905_R1E309_Osm03_40x_Ctrl_026-1	Tif20230905	ESCs_Iso	12.71
Mitotic_Tif20230905_R1E309_Osm03_40x_Ctrl_010-1	Tif20230905	ESCs_Iso	12.7862
Mitotic_20230920_R1E309_Osm05_40x_Ctrl_020-2	20230920	ESCs_Iso	12.8241
Mitotic_Tif20230905_R1E309_Osm03_40x_Ctrl_021-1	Tif20230905	ESCs_Iso	12.9747
Mitotic_Tif20230905_R1E309_Osm03_40x_Ctrl_018-1	Tif20230905	ESCs_Iso	12.9776
Mitotic_Tif20230905_R1E309_Osm03_40x_Ctrl_022-1	Tif20230905	ESCs_Iso	12.9884
Mitotic_20230823_R1E309_Osm02_40x_Ctrl_012-3	20230823	ESCs_Iso	13.0421
Mitotic_Tif20230905_R1E309_Osm03_40x_Ctrl_023-1	Tif20230905	ESCs_Iso	13.0644
Mitotic_20230823_R1E309_Osm02_40x_Ctrl_009-1	20230823	ESCs_Iso	13.2326
Mitotic_20230823_R1E309_Osm02_40x_Ctrl_015-1	20230823	ESCs_Iso	13.2362
Mitotic_20230920_R1E309_Osm05_40x_Ctrl_018-2	20230920	ESCs_Iso	13.2685
Mitotic_20230920_R1E309_Osm05_40x_Ctrl_018-1	20230920	ESCs_Iso	13.3023
Mitotic_20230823_R1E309_Osm02_40x_Ctrl_007-2	20230823	ESCs_Iso	13.3141
Mitotic_20230920_R1E309_Osm05_40x_Ctrl_020-1	20230920	ESCs_Iso	13.4217
Mitotic_Tif20230905_R1E309_Osm03_40x_Ctrl_017-1	Tif20230905	ESCs_Iso	13.4357
Mitotic_20230823_R1E309_Osm02_40x_Ctrl_002-4	20230823	ESCs_Iso	13.4482
Mitotic_20230823_R1E309_Osm02_40x_Ctrl_011-3	20230823	ESCs_Iso	13.4959
Mitotic_Tif20230905_R1E309_Osm03_40x_Ctrl_003-1	Tif20230905	ESCs_Iso	13.5176
Mitotic_20230823_R1E309_Osm02_40x_Ctrl_004-2	20230823	ESCs_Iso	13.5828
Mitotic_20230823_R1E309_Osm02_40x_Ctrl_005-6	20230823	ESCs_Iso	13.6867
Mitotic_20230823_R1E309_Osm02_40x_Ctrl_003-1	20230823	ESCs_Iso	13.7506
Mitotic_20230920_R1E309_Osm05_40x_Ctrl_003-2	20230920	ESCs_Iso	13.779
Mitotic_Tif20230905_R1E309_Osm03_40x_Ctrl_024-1	Tif20230905	ESCs_Iso	13.7938
Mitotic_20230823_R1E309_Osm02_40x_Ctrl_006-5	20230823	ESCs_Iso	13.8484
Mitotic_20230823_R1E309_Osm02_40x_Ctrl_010-1	20230823	ESCs_Iso	13.8858
Mitotic_20230920_R1E309_Osm05_40x_Ctrl_002-1	20230920	ESCs_Iso	13.8925
Mitotic_20230920_R1E309_Osm05_40x_Ctrl_023-1	20230920	ESCs_Iso	13.9394
Mitotic_20230823_R1E309_Osm02_40x_Ctrl_002-1	20230823	ESCs_Iso	14.01
Mitotic_20230823_R1E309_Osm02_40x_Ctrl_004-1	20230823	ESCs_Iso	14.0474
Mitotic_20230920_R1E309_Osm05_40x_Ctrl_017-1	20230920	ESCs_Iso	14.0614
Mitotic_20230920_R1E309_Osm05_40x_Ctrl_019-1	20230920	ESCs_Iso	14.1104
Mitotic_20230920_R1E309_Osm05_40x_Ctrl_003-1	20230920	ESCs_Iso	14.1515
Mitotic_Tif20230905_R1E309_Osm03_40x_Ctrl_014-1	Tif20230905	ESCs_Iso	14.2526
Mitotic_Tif20230905_R1E309_Osm03_40x_Ctrl_010-2	Tif20230905	ESCs_Iso	14.2871
Mitotic_Tif20230905_R1E309_Osm03_40x_Ctrl_002-1	Tif20230905	ESCs_Iso	14.3309
Mitotic_20230823_R1E309_Osm02_40x_Ctrl_003-2	20230823	ESCs_Iso	14.3894
Mitotic_20230920_R1E309_Osm05_40x_Ctrl_001-1	20230920	ESCs_Iso	14.4024
Mitotic_20230823_R1E309_Osm02_40x_Ctrl_001-3	20230823	ESCs_Iso	14.4108
Mitotic_Tif20230905_R1E309_Osm03_40x_Ctrl_028-1	Tif20230905	ESCs_Iso	14.4716
Mitotic_20230823_R1E309_Osm02_40x_Ctrl_011-1	20230823	ESCs_Iso	14.4972
Mitotic_20230823_R1E309_Osm02_40x_Ctrl_008-2	20230823	ESCs_Iso	14.508
Mitotic_Tif20230905_R1E309_Osm03_40x_Ctrl_013-3	Tif20230905	ESCs_Iso	14.5458
Mitotic_20230920_R1E309_Osm05_40x_Ctrl_016-1	20230920	ESCs_Iso	14.5511
Mitotic_20230823_R1E309_Osm02_40x_Ctrl_012-2	20230823	ESCs_Iso	14.6982
Mitotic_20230823_R1E309_Osm02_40x_Ctrl_005-1	20230823	ESCs_Iso	14.7283
Mitotic_20230920_R1E309_Osm05_40x_Ctrl_005-1	20230920	ESCs_Iso	14.7429
Mitotic_20230920_R1E309_Osm05_40x_Ctrl_004-2	20230920	ESCs_Iso	14.9536
Mitotic_20230823_R1E309_Osm02_40x_Ctrl_008-1	20230823	ESCs_Iso	15.0047
Mitotic_20230920_R1E309_Osm05_40x_Ctrl_015-1	20230920	ESCs_Iso	15.061
Mitotic_20230823_R1E309_Osm02_40x_Ctrl_014-2	20230823	ESCs_Iso	15.0697
Mitotic_20230823_R1E309_Osm02_40x_Ctrl_006-1	20230823	ESCs_Iso	15.222
Mitotic_20230920_R1E309_Osm05_40x_Ctrl_021-1	20230920	ESCs_Iso	15.2792
Mitotic_20230823_R1E309_Osm02_40x_Ctrl_007-1	20230823	ESCs_Iso	15.3639
Mitotic_20230920_R1E309_Osm05_40x_Ctrl_022-1	20230920	ESCs_Iso	15.4345
Mitotic_20230920_R1E309_Osm05_40x_Ctrl_001-2	20230920	ESCs_Iso	15.4956
Mitotic_20230823_R1E309_Osm02_40x_Ctrl_005-3	20230823	ESCs_Iso	15.5985
Mitotic_Tif20230905_R1E309_Osm03_40x_Ctrl_030-1	Tif20230905	ESCs_Iso	15.6644
Mitotic_Tif20230905_R1E309_Osm03_40x_Ctrl_025-1	Tif20230905	ESCs_Iso	15.6916
Mitotic_Tif20230905_R1E309_Osm03_40x_Ctrl_007-2	Tif20230905	ESCs_Iso	16.0526
Mitotic_20230920_R1E309_Osm05_40x_Ctrl_004-1	20230920	ESCs_Iso	16.1184
Mitotic_20230823_R1E309_Osm02_40x_Ctrl_005-2	20230823	ESCs_Iso	16.3007
Mitotic_20230823_R1E309_Osm02_40x_Ctrl_013-3	20230823	ESCs_Iso	16.6361
Mitotic_20230823_R1E309_Osm02_40x_Ctrl_005-4	20230823	ESCs_Iso	16.7639
Mitotic_20230823_R1E309_Osm02_40x_Ctrl_014-1	20230823	ESCs_Iso	17.4609
Mitotic_20230823_R1E309_Osm02_40x_Ctrl_005-5	20230823	ESCs_Iso	18.3349
Mitotic_Tif20230905_R1E309_Osm03_40x_Ctrl_007-1	Tif20230905	ESCs_Iso	18.4527
Mitotic_20230920_R1E309_Osm05_40x_Ctrl_008-1	20230920	ESCs_Iso	18.6256
Mitotic_20230920_R1E309_Osm05_40x_Ctrl_013-2	20230920	ESCs_Iso	19.8743
Mitotic_Tif20230905_R1E309_Osm03_40x_Ctrl_016-1	Tif20230905	ESCs_Iso	19.9966
Mitotic_20230920_R1E309_Osm05_40x_Ctrl_024-2	20230920	ESCs_Iso	20.6732
Mitotic_20230920_R1E309_Osm05_40x_Ctrl_024-1	20230920	ESCs_Iso	20.7673
Mitotic_Tif20230905_R1E309_Osm03_40x_Ctrl_019-1	Tif20230905	ESCs_Iso	21.0283
Mitotic_20230920_R1E309_Osm05_40x_Ctrl_025-1	20230920	ESCs_Iso	21.2261
