# Supplementary material for: Cell state-specific cytoplasmic density controls spindle architecture and scaling
Source: Nat Cell Biol. 2025 Jun 13;27(6):959–71. doi: 10.1038/s41556-025-01678-x (PMC12173940; doi:10.1038/s41556-025-01678-x)
Supplement: Supplementary file 19 — Statistical Source Data. [file 41556_2025_1678_MOESM19_ESM.xlsx]

## Sheet: ExtendedData_2b, c, d
Cell_ID	Dataset	Condition	Spindle_Length_um	Spindle_Width_Avg_um	Cell_Volume_bin	Spindle_Aspect_Ratio
20190227-182447_HighZoom--W0000--P0001-T0004--0001	20190227	ESCs	10.7616	8.17105	(2500, 3000]	1.31704
20190227-182447_HighZoom--W0000--P0001-T0006--0000	20190227	ESCs	11.7766	7.31579	(3000, 3500]	1.60975
20190227-182447_HighZoom--W0000--P0001-T0012--0000	20190227	ESCs	9.68891	7.48684	(2500, 3000]	1.29413
20190227-182447_HighZoom--W0000--P0001-T0017--0000	20190227	ESCs	9.28372	7.26316	(2000, 2500]	1.27819
20190227-182447_HighZoom--W0000--P0001-T0036--0001	20190227	ESCs	11.1831	8.34211	(2500, 3000]	1.34057
20190227-182447_HighZoom--W0000--P0001-T0037--0001	20190227	ESCs	11.0028	7.30263	(2500, 3000]	1.5067
20190227-182447_HighZoom--W0000--P0001-T0041--0001	20190227	ESCs	10.0062	7.53947		1.32718
20190227-182447_HighZoom--W0000--P0001-T0046--0001	20190227	ESCs	12.2831	8.21053	(3000, 3500]	1.49602
20190227-182447_HighZoom--W0000--P0001-T0076--0000	20190227	ESCs	12.7745	8.07895	(3000, 3500]	1.58121
20190227-182447_HighZoom--W0000--P0001-T0077--0000	20190227	ESCs	13.0384	7.10526	(2500, 3000]	1.83503
20190227-182447_HighZoom--W0000--P0001-T0079--0001	20190227	ESCs	9.55576	6.71053	(2500, 3000]	1.424
20190227-182447_HighZoom--W0000--P0001-T0082--0000	20190227	ESCs	13.024	7.53947	(3000, 3500]	1.72744
20190227-182447_HighZoom--W0000--P0001-T0088--0000	20190227	ESCs	11.2639	7.03947		1.6001
20190227-182447_HighZoom--W0000--P0001-T0108--0000	20190227	ESCs	11.8269	7.97368	(2500, 3000]	1.48324
20190227-182447_HighZoom--W0000--P0001-T0110--0002	20190227	ESCs	10.0405	8.03947	(2500, 3000]	1.24891
20190227-182447_HighZoom--W0000--P0001-T0116--0000	20190227	ESCs	11.0482	8.44737	(2500, 3000]	1.30789
20190227-182447_HighZoom--W0000--P0001-T0116--0001	20190227	ESCs	11.7527	8.28947	(2500, 3000]	1.41778
20190227-182447_HighZoom--W0000--P0001-T0117--0000	20190227	ESCs	12.0934	8.17105	(2500, 3000]	1.48003
20190227-182447_HighZoom--W0000--P0001-T0117--0001	20190227	ESCs	13.0624	7.67105		1.70281
20190227-182447_HighZoom--W0000--P0001-T0117--0002	20190227	ESCs	12.5225	8.63158	(3000, 3500]	1.45078
20190227-182447_HighZoom--W0000--P0001-T0126--0000	20190227	ESCs	13.3182	7.40789	(2000, 2500]	1.79784
20190227-182447_HighZoom--W0000--P0001-T0127--0000	20190227	ESCs	12.25	7.96053	(2500, 3000]	1.53884
20190227-182447_HighZoom--W0000--P0001-T0131--0001	20190227	ESCs	9.30726	7.15789	(2000, 2500]	1.30028
20190227-182447_HighZoom--W0000--P0001-T0134--0001	20190227	ESCs	11.0255	8	(3000, 3500]	1.37819
20190227-182447_HighZoom--W0000--P0001-T0134--0002	20190227	ESCs	10.8426	6.98684	(2500, 3000]	1.55186
20190227-182447_HighZoom--W0000--P0001-T0135--0000	20190227	ESCs	11.7713	7.85526	(3000, 3500]	1.49852
20190227-182447_HighZoom--W0000--P0001-T0137--0001	20190227	ESCs	12.0442	8.09211	(2500, 3000]	1.48839
20190227-182447_HighZoom--W0000--P0001-T0137--0002	20190227	ESCs	14.381	6.02632	(2500, 3000]	2.38636
20190227-182447_HighZoom--W0000--P0001-T0138--0000	20190227	ESCs	11.8559	7.82895		1.51437
20190227-182447_HighZoom--W0000--P0001-T0140--0000	20190227	ESCs	11.0284	7.67105	(2500, 3000]	1.43766
20190227-182447_HighZoom--W0000--P0001-T0142--0002	20190227	ESCs	11.2777	7.56579	(2500, 3000]	1.49062
20190227-182447_HighZoom--W0000--P0001-T0144--0001	20190227	ESCs	12.4122	7.39474	(2000, 2500]	1.67852
20190227-182447_HighZoom--W0000--P0001-T0146--0001	20190227	ESCs	12.2933	7.90789	(2500, 3000]	1.55456
20190227-182447_HighZoom--W0000--P0001-T0146--0002	20190227	ESCs	12.0026	7.63158	(2500, 3000]	1.57275
20190227-182447_HighZoom--W0000--P0001-T0150--0000	20190227	ESCs	11.7925	7.51316	(3000, 3500]	1.56958
20190227-182447_HighZoom--W0000--P0001-T0169--0000	20190227	ESCs	12.052	8.38158	(3000, 3500]	1.43791
20190227-182447_HighZoom--W0000--P0001-T0170--0000	20190227	ESCs	13.0048	8.14474	(3000, 3500]	1.59671
20190227-182447_HighZoom--W0000--P0001-T0171--0000	20190227	ESCs	11.5353	7.35526	(2000, 2500]	1.5683
20190227-182447_HighZoom--W0000--P0001-T0171--0002	20190227	ESCs	12.0416	7.84211	(2500, 3000]	1.53551
20190227-182447_HighZoom--W0000--P0001-T0174--0000	20190227	ESCs	11.7739	8.06579	(2500, 3000]	1.45973
20190227-182447_HighZoom--W0000--P0001-T0177--0000	20190227	ESCs	11.3633	7.02632	(3000, 3500]	1.61725
20190227-182447_HighZoom--W0000--P0001-T0180--0001	20190227	ESCs	11.2528	7.78947	(2500, 3000]	1.44461
20190227-182447_HighZoom--W0000--P0001-T0181--0002	20190227	ESCs	10.253	7	(2000, 2500]	1.46472
20190227-182447_HighZoom--W0000--P0001-T0182--0000	20190227	ESCs	4.5	7.39474	(3000, 3500]	0.608541
20190227-182447_HighZoom--W0000--P0001-T0183--0000	20190227	ESCs	12.3009	8.03947	(3000, 3500]	1.53006
20190227-182447_HighZoom--W0000--P0001-T0185--0001	20190227	ESCs	11.7713	8.78947	(3000, 3500]	1.33924
20190227-182447_HighZoom--W0000--P0001-T0186--0000	20190227	ESCs	10.0623	7.76316	(2500, 3000]	1.29616
20190227-182447_HighZoom--W0000--P0001-T0186--0001	20190227	ESCs	12.7818	8.39474	(2500, 3000]	1.5226
20190227-182447_HighZoom--W0000--P0001-T0191--0000	20190227	ESCs	10.2896	7.78947	(2500, 3000]	1.32096
20190227-182447_HighZoom--W0000--P0001-T0191--0001	20190227	ESCs	13.0096	8	(3000, 3500]	1.6262
20190227-182447_HighZoom--W0000--P0001-T0193--0001	20190227	ESCs	11.5136	7.13158	(2500, 3000]	1.61445
20190227-182447_HighZoom--W0000--P0001-T0194--0002	20190227	ESCs	12.0468	8.40789	(3000, 3500]	1.43279
20190227-182447_HighZoom--W0000--P0001-T0195--0001	20190227	ESCs	13.7614	8.48684	(2500, 3000]	1.62149
20190227-182447_HighZoom--W0000--P0001-T0201--0002	20190227	ESCs	10.75	8.15789	(2500, 3000]	1.31774
20190227-182447_HighZoom--W0000--P0001-T0202--0000	20190227	ESCs	12.3009	8.17105	(3000, 3500]	1.50543
20190227-182447_HighZoom--W0000--P0001-T0202--0001	20190227	ESCs	12.7622	7.64474	(2500, 3000]	1.66942
20190227-182447_HighZoom--W0000--P0001-T0205--0000	20190227	ESCs	12.013	7.77632	(2500, 3000]	1.54482
20190227-182447_HighZoom--W0000--P0001-T0205--0001	20190227	ESCs	12.52	7.57895	(2500, 3000]	1.65194
20190227-182447_HighZoom--W0000--P0001-T0209--0002	20190227	ESCs	12.3161	8.06579	(3000, 3500]	1.52696
20190227-182447_HighZoom--W0000--P0001-T0209--0003	20190227	ESCs	11.0482	8.63158	(3000, 3500]	1.27997
20190227-182447_HighZoom--W0000--P0001-T0210--0001	20190227	ESCs	11.6351	7.09211	(2500, 3000]	1.64057
20190227-182447_HighZoom--W0000--P0001-T0210--0003	20190227	ESCs	10.7558	7.21053	(2500, 3000]	1.49168
20190227-182447_HighZoom--W0000--P0001-T0211--0001	20190227	ESCs	10.5741	8	(2500, 3000]	1.32177
20190227-182447_HighZoom--W0000--P0001-T0212--0002	20190227	ESCs	11.2861	6.88158		1.64004
20190227-182447_HighZoom--W0000--P0001-T0214--0002	20190227	ESCs	12.0416	8.17105	(2500, 3000]	1.47369
20190227-182447_HighZoom--W0000--P0001-T0214--0003	20190227	ESCs	11.5271	7.84211	(2500, 3000]	1.4699
20190227-182447_HighZoom--W0000--P0001-T0216--0000	20190227	ESCs	12.5125	7.90789	(3000, 3500]	1.58228
20190227-182447_HighZoom--W0000--P0001-T0216--0001	20190227	ESCs	11.5704	8.57895	(3000, 3500]	1.3487
20190227-182447_HighZoom--W0000--P0001-T0216--0002	20190227	ESCs	11.0369	6.94737	(2500, 3000]	1.58864
20190227-182447_HighZoom--W0000--P0001-T0216--0004	20190227	ESCs	8.56227	6.94737	(2000, 2500]	1.23245
20190227-182447_HighZoom--W0000--P0001-T0217--0001	20190227	ESCs	10.5475	7.05263	(3000, 3500]	1.49554
20190227-182447_HighZoom--W0000--P0001-T0218--0001	20190227	ESCs	13.3299	7.30263	(2500, 3000]	1.82536
20190227-182447_HighZoom--W0000--P0001-T0218--0003	20190227	ESCs	11.1131	8.19737	(2500, 3000]	1.35569
20190227-182447_HighZoom--W0000--P0001-T0218--0004	20190227	ESCs	12.7696	7.31579	(3000, 3500]	1.74548
20190227-182447_HighZoom--W0000--P0001-T0219--0002	20190227	ESCs	13.5946	8.31579	(2500, 3000]	1.63479
20190227-182447_HighZoom--W0000--P0001-T0220--0000	20190227	ESCs	10.5238	8.18421	(2500, 3000]	1.28586
20190227-182447_HighZoom--W0000--P0001-T0220--0001	20190227	ESCs	11.0114	7.89474	(3000, 3500]	1.39477
20190227-182447_HighZoom--W0000--P0001-T0220--0002	20190227	ESCs	6.75463	7.94737	(3000, 3500]	0.84992
20190227-182447_HighZoom--W0000--P0001-T0220--0003	20190227	ESCs	12.3009	8.82895	(3000, 3500]	1.39325
20190227-182447_HighZoom--W0000--P0001-T0221--0002	20190227	ESCs	11.5677	8.09211	(2500, 3000]	1.42951
20190227-182447_HighZoom--W0000--P0001-T0222--0000	20190227	ESCs	11.0114	8.21053	(3000, 3500]	1.34113
20190227-182447_HighZoom--W0000--P0001-T0226--0003	20190227	ESCs	12.0338	7.97368	(3000, 3500]	1.50919
20190227-182447_HighZoom--W0000--P0001-T0227--0002	20190227	ESCs	14.3135	8.27632	(3000, 3500]	1.72945
20190227-182447_HighZoom--W0000--P0001-T0229--0002	20190227	ESCs	12.5499	7.21053	(2500, 3000]	1.7405
20190227-182447_HighZoom--W0000--P0001-T0230--0000	20190227	ESCs	12.1655	6.81579	(2500, 3000]	1.7849
20190227-182447_HighZoom--W0000--P0001-T0233--0000	20190227	ESCs	11.1046	8.25	(3000, 3500]	1.34601
20190227-182447_HighZoom--W0000--P0001-T0236--0000	20190227	ESCs	13.5831	8.31579	(2500, 3000]	1.63341
20190227-182447_HighZoom--W0000--P0001-T0236--0001	20190227	ESCs	15.0831	8.53947	(3000, 3500]	1.76628
20190227-182447_HighZoom--W0000--P0001-T0237--0001	20190227	ESCs	13.2547	8.18421	(3000, 3500]	1.61955
20190227-182447_HighZoom--W0000--P0001-T0238--0000	20190227	ESCs	10.2896	5.77632	(2500, 3000]	1.78134
20190227-182447_HighZoom--W0000--P0001-T0239--0001	20190227	ESCs	12.5125	8.11842	(3000, 3500]	1.54125
20190227-182447_HighZoom--W0000--P0001-T0243--0000	20190227	ESCs	11.848	7.59211	(2500, 3000]	1.56057
20190227-182447_HighZoom--W0000--P0001-T0245--0002	20190227	ESCs	13.0048	7.02632	(3000, 3500]	1.85087
20190227-182447_HighZoom--W0000--P0001-T0245--0003	20190227	ESCs	12.7622	8.13158	(3000, 3500]	1.56947
20190227-182447_HighZoom--W0000--P0001-T0245--0006	20190227	ESCs	11.592	8.72368	(3000, 3500]	1.3288
20190227-182447_HighZoom--W0000--P0001-T0246--0000	20190227	ESCs	12	8.84211	(3000, 3500]	1.35714
20190227-182447_HighZoom--W0000--P0001-T0248--0000	20190227	ESCs	10.7732	8.19737	(2500, 3000]	1.31423
20190227-182447_HighZoom--W0000--P0001-T0250--0001	20190227	ESCs	12.7206	7.11842	(2500, 3000]	1.78699
20190227-182447_HighZoom--W0000--P0001-T0251--0002	20190227	ESCs	11.0284	7.40789	(2000, 2500]	1.48873
20190227-182447_HighZoom--W0000--P0001-T0252--0000	20190227	ESCs	13.06	7.42105	(2500, 3000]	1.75985
20190227-182447_HighZoom--W0000--P0001-T0252--0002	20190227	ESCs	11.7951	8.18421	(2500, 3000]	1.44121
20190227-182447_HighZoom--W0000--P0001-T0253--0003	20190227	ESCs	10.8484	8.57895	(3000, 3500]	1.26454
20190227-182447_HighZoom--W0000--P0001-T0254--0000	20190227	ESCs	10.5297	9.13158	(2500, 3000]	1.15311
20190227-182447_HighZoom--W0000--P0001-T0255--0001	20190227	ESCs	11.275	9.39474	(3500, 4000]	1.20014
20190227-182447_HighZoom--W0000--P0001-T0255--0002	20190227	ESCs	11.3303	7.61842	(2500, 3000]	1.48722
20190227-182447_HighZoom--W0000--P0001-T0256--0001	20190227	ESCs	11.0057	8.28947	(3000, 3500]	1.32767
20190227-182447_HighZoom--W0000--P0001-T0257--0002	20190227	ESCs	10.5119	7.93421	(3000, 3500]	1.32488
20190227-182447_HighZoom--W0000--P0001-T0258--0000	20190227	ESCs	10.5771	8.59211	(3000, 3500]	1.23103
20190227-182447_HighZoom--W0000--P0001-T0259--0003	20190227	ESCs	12.5623	8.59211	(3000, 3500]	1.46208
20190227-182447_HighZoom--W0000--P0001-T0260--0000	20190227	ESCs	12	7.21053	(3000, 3500]	1.66423
20190227-182447_HighZoom--W0000--P0001-T0260--0003	20190227	ESCs	11.0708	8.63158	(3500, 4000]	1.28259
20190227-182447_HighZoom--W0000--P0001-T0260--0004	20190227	ESCs	9.83298	8.02632	(3000, 3500]	1.22509
20190227-182447_HighZoom--W0000--P0001-T0260--0005	20190227	ESCs	9.76601	7.92105	(2500, 3000]	1.23292
20190227-182447_HighZoom--W0000--P0001-T0260--0006	20190227	ESCs	11.2999	8.11842	(3000, 3500]	1.39188
20190227-182447_HighZoom--W0000--P0001-T0265--0001	20190227	ESCs	9.76281	7.64474	(2500, 3000]	1.27706
20190227-182447_HighZoom--W0000--P0001-T0267--0000	20190227	ESCs	11.1411	8.57895	(3000, 3500]	1.29866
20190227-182447_HighZoom--W0000--P0001-T0271--0001	20190227	ESCs	11.0057	7.96053	(3000, 3500]	1.38253
20190227-182447_HighZoom--W0000--P0001-T0272--0000	20190227	ESCs	12.2729	6.67105	(2500, 3000]	1.83973
20190227-182447_HighZoom--W0000--P0001-T0272--0002	20190227	ESCs	11.7553	7.30263	(2500, 3000]	1.60974
20190227-182447_HighZoom--W0000--P0001-T0272--0004	20190227	ESCs	10.7558	8.22368	(3000, 3500]	1.30791
20190227-182447_HighZoom--W0000--P0001-T0275--0001	20190227	ESCs	12.5499	7.86842	(3000, 3500]	1.59497
20190227-182447_HighZoom--W0000--P0001-T0277--0000	20190227	ESCs	11.2722	8.44737	(3000, 3500]	1.3344
20190227-182447_HighZoom--W0000--P0001-T0278--0000	20190227	ESCs	11.5461	8	(3000, 3500]	1.44326
20190227-182447_HighZoom--W0000--P0001-T0279--0001	20190227	ESCs	12.096	8.10526	(2500, 3000]	1.49236
20190227-182447_HighZoom--W0000--P0001-T0279--0003	20190227	ESCs	10.7761	7.36842		1.46247
20190227-182447_HighZoom--W0000--P0001-T0279--0004	20190227	ESCs	12.2627	7.61842	(3000, 3500]	1.60962
20190227-182447_HighZoom--W0000--P0001-T0280--0000	20190227	ESCs	10.2987	7.71053	(3000, 3500]	1.33566
20190227-182447_HighZoom--W0000--P0001-T0280--0002	20190227	ESCs	10.7993	7.32895	(3000, 3500]	1.47351
20190227-182447_HighZoom--W0000--P0001-T0281--0000	20190227	ESCs	14.9395	7.17105	(2500, 3000]	2.0833
20190227-182447_HighZoom--W0000--P0001-T0281--0003	20190227	ESCs	12.7622	7.90789	(3000, 3500]	1.61386
20190227-182447_HighZoom--W0000--P0001-T0282--0002	20190227	ESCs	11.5027	8.57895	(3000, 3500]	1.34081
20190227-182447_HighZoom--W0000--P0001-T0286--0001	20190227	ESCs	11.9111	8.42105	(3500, 4000]	1.41445
20190227-182447_HighZoom--W0000--P0001-T0286--0002	20190227	ESCs	10.2561	8.26316	(3000, 3500]	1.24118
20190227-182447_HighZoom--W0000--P0001-T0287--0000	20190227	ESCs	11.5542	7.68421	(2500, 3000]	1.50363
20190227-182447_HighZoom--W0000--P0001-T0287--0001	20190227	ESCs	10.0778	7.75	(2500, 3000]	1.30036
20190227-182447_HighZoom--W0000--P0001-T0287--0003	20190227	ESCs	10.5268	7.63158	(3000, 3500]	1.37937
20190227-182447_HighZoom--W0000--P0001-T0287--0004	20190227	ESCs	11.8031	7.67105	(3000, 3500]	1.53865
20190227-182447_HighZoom--W0000--P0001-T0289--0000	20190227	ESCs	11.8031	8.01316	(3000, 3500]	1.47296
20190227-182447_HighZoom--W0000--P0001-T0289--0004	20190227	ESCs	12.013	8.27632	(3000, 3500]	1.45149
20190227-182447_HighZoom--W0000--P0001-T0289--0005	20190227	ESCs	9.53284	7.42105	(3000, 3500]	1.28457
20190227-182447_HighZoom--W0000--P0001-T0289--0006	20190227	ESCs	10.8022	7.73684	(3000, 3500]	1.3962
20190227-182447_HighZoom--W0000--P0001-T0289--0007	20190227	ESCs	9.01734	7.34211	(2500, 3000]	1.22817
20190227-182447_HighZoom--W0000--P0001-T0290--0001	20190227	ESCs	10.2561	8.31579	(3000, 3500]	1.23333
20190227-182447_HighZoom--W0000--P0001-T0290--0003	20190227	ESCs	14.2522	7.56579	(3000, 3500]	1.88377
20190227-182447_HighZoom--W0000--P0001-T0291--0003	20190227	ESCs	9.62094	6.85526	(2000, 2500]	1.40344
20190227-182447_HighZoom--W0000--P0001-T0292--0004	20190227	ESCs	11.2777	8.11842	(3000, 3500]	1.38915
20190227-182447_HighZoom--W0000--P0001-T0292--0005	20190227	ESCs	11.2611	7.76316	(2500, 3000]	1.45058
20190227-182447_HighZoom--W0000--P0001-T0292--0006	20190227	ESCs	10.2744	7.94737	(2500, 3000]	1.2928
20190227-182447_HighZoom--W0000--P0001-T0293--0004	20190227	ESCs	10.1119	7.68421	(3000, 3500]	1.31593
20190227-182447_HighZoom--W0000--P0001-T0294--0000	20190227	ESCs	10.7645	7.55263	(2500, 3000]	1.42527
20190227-182447_HighZoom--W0000--P0001-T0294--0001	20190227	ESCs	11.0905	8.19737	(2500, 3000]	1.35294
20190227-182447_HighZoom--W0000--P0001-T0294--0004	20190227	ESCs	10.115	7.68421	(2500, 3000]	1.31633
20190227-182447_HighZoom--W0000--P0001-T0294--0005	20190227	ESCs	12.52	7.5	(2500, 3000]	1.66933
20190227-182447_HighZoom--W0000--P0001-T0294--0008	20190227	ESCs	11.5	9.01316	(2500, 3000]	1.27591
20190227-182447_HighZoom--W0000--P0001-T0295--0000	20190227	ESCs	10.5771	7.30263	(2500, 3000]	1.4484
20190227-182447_HighZoom--W0000--P0001-T0295--0003	20190227	ESCs	11.3192	7.69737	(2500, 3000]	1.47053
20190227-182447_HighZoom--W0000--P0001-T0295--0004	20190227	ESCs	10.5119	6.60526	(2500, 3000]	1.59144
20190227-182447_HighZoom--W0000--P0001-T0295--0006	20190227	ESCs	8.76427	6.89474	(2000, 2500]	1.27115
20190227-182447_HighZoom--W0000--P0001-T0298--0002	20190227	ESCs	10.75	7.85526	(3000, 3500]	1.36851
20190227-182447_HighZoom--W0000--P0001-T0298--0003	20190227	ESCs	10.7645	7.86842	(2500, 3000]	1.36807
20190227-182447_HighZoom--W0000--P0001-T0298--0004	20190227	ESCs	11.2639	8.23684	(2500, 3000]	1.3675
20190227-182447_HighZoom--W0000--P0001-T0298--0005	20190227	ESCs	9.34746	7.64474	(2500, 3000]	1.22273
20190227-182447_HighZoom--W0000--P0001-T0299--0000	20190227	ESCs	12.7598	7.5	(3000, 3500]	1.70131
20190227-182447_HighZoom--W0000--P0001-T0299--0002	20190227	ESCs	12.013	7.03947	(2500, 3000]	1.70652
20190227-182447_HighZoom--W0000--P0001-T0300--0003	20190227	ESCs	10.2652	6.60526	(2000, 2500]	1.5541
20190227-182447_HighZoom--W0000--P0001-T0300--0004	20190227	ESCs	10.7645	8.10526	(3000, 3500]	1.32809
20190227-182447_HighZoom--W0000--P0001-T0301--0000	20190227	ESCs	13.048	7.89474	(3000, 3500]	1.65275
20190227-182447_HighZoom--W0000--P0001-T0301--0003	20190227	ESCs	10.779	7.88158	(2500, 3000]	1.36762
20190227-182447_HighZoom--W0000--P0001-T0302--0000	20190227	ESCs	11.2556	8.14474	(3000, 3500]	1.38194
20190227-182447_HighZoom--W0000--P0001-T0302--0001	20190227	ESCs	11.2639	8.03947	(2500, 3000]	1.40107
20190227-182447_HighZoom--W0000--P0001-T0302--0002	20190227	ESCs	9.01388	7.47368	(2000, 2500]	1.20608
20190227-182447_HighZoom--W0000--P0001-T0304--0000	20190227	ESCs	11.3054	7.69737	(3000, 3500]	1.46874
20190227-182447_HighZoom--W0000--P0001-T0304--0001	20190227	ESCs	8.15475	6.77632	(2500, 3000]	1.20342
20190227-182447_HighZoom--W0000--P0001-T0305--0000	20190227	ESCs	9.80115	6.68421	(2500, 3000]	1.46631
20190227-182447_HighZoom--W0000--P0001-T0305--0003	20190227	ESCs	9.31732	7.52632	(2500, 3000]	1.23797
20190227-182447_HighZoom--W0000--P0001-T0306--0002	20190227	ESCs	8.77852	7.23684	(2000, 2500]	1.21303
20190227-182447_HighZoom--W0000--P0001-T0307--0004	20190227	ESCs	10.0312	8.07895	(2500, 3000]	1.24165
20190227-182447_HighZoom--W0000--P0001-T0308--0002	20190227	ESCs	10.3017	7.56579	(2500, 3000]	1.36162
20190227-182447_HighZoom--W0000--P0001-T0309--0000	20190227	ESCs	10.506	7.53947	(3000, 3500]	1.39346
20190227-182447_HighZoom--W0000--P0001-T0310--0002	20190227	ESCs	12.0442	7.19737	(2500, 3000]	1.67342
20190227-182447_HighZoom--W0000--P0001-T0310--0003	20190227	ESCs	8.75	7.39474	(2500, 3000]	1.18327
20190227-182447_HighZoom--W0000--P0001-T0310--0005	20190227	ESCs	8.25757	6.77632	(2500, 3000]	1.21859
20190227-182447_HighZoom--W0000--P0001-T0310--0008	20190227	ESCs	11.5	7.61842	(2500, 3000]	1.5095
20190227-182447_HighZoom--W0000--P0001-T0311--0001	20190227	ESCs	10.053	7.48684	(2500, 3000]	1.34275
20190227-182447_HighZoom--W0000--P0001-T0311--0002	20190227	ESCs	10.7645	8.39474	(2500, 3000]	1.28229
20190227-182447_HighZoom--W0000--P0001-T0311--0003	20190227	ESCs	11.0227	7.93421	(3000, 3500]	1.38926
20190227-182447_HighZoom--W0000--P0001-T0311--0005	20190227	ESCs	10.7529	7.69737	(3000, 3500]	1.39696
20190227-182447_HighZoom--W0000--P0001-T0312--0004	20190227	ESCs	10.7761	7.77632	(2500, 3000]	1.38576
20190227-182447_HighZoom--W0000--P0001-T0312--0005	20190227	ESCs	9.51643	6.97368	(3000, 3500]	1.36462
20190227-182447_HighZoom--W0000--P0001-T0312--0008	20190227	ESCs	9.75641	8.76316	(2500, 3000]	1.11334
20190227-182447_HighZoom--W0000--P0001-T0313--0002	20190227	ESCs	10.5386	7.69737	(2500, 3000]	1.36912
20190227-182447_HighZoom--W0000--P0001-T0313--0003	20190227	ESCs	9.25338	7.71053	(2500, 3000]	1.2001
20190227-182447_HighZoom--W0000--P0001-T0313--0004	20190227	ESCs	11.5461	7.43421	(2500, 3000]	1.5531
20190227-182447_HighZoom--W0000--P0001-T0313--0006	20190227	ESCs	10.2622	7.57895	(2000, 2500]	1.35404
20190227-182447_HighZoom--W0000--P0001-T0313--0007	20190227	ESCs	8.56227	7.51316	(3000, 3500]	1.13964
20190227-182447_HighZoom--W0000--P0001-T0314--0008	20190227	ESCs	10.9001	7.35526	(3000, 3500]	1.48195
20190227-182447_HighZoom--W0000--P0001-T0315--0000	20190227	ESCs	14.0045	7.34211	(3000, 3500]	1.90742
20190227-182447_HighZoom--W0000--P0001-T0315--0004	20190227	ESCs	11.5109	7.38158	(2500, 3000]	1.5594
20190227-182447_HighZoom--W0000--P0001-T0315--0006	20190227	ESCs	10.7645	8.05263	(2500, 3000]	1.33677
20190227-182447_HighZoom--W0000--P0001-T0315--0007	20190227	ESCs	10.506	7.85526	(2500, 3000]	1.33744
20190227-182447_HighZoom--W0000--P0001-T0316--0000	20190227	ESCs	11.5054	7.85526	(3500, 4000]	1.46468
20190227-182447_HighZoom--W0000--P0001-T0316--0001	20190227	ESCs	10.8397	6.85526	(2500, 3000]	1.58123
20190227-182447_HighZoom--W0000--P0001-T0316--0003	20190227	ESCs	10.5149	7.26316	(2500, 3000]	1.4477
20190227-182447_HighZoom--W0000--P0001-T0316--0004	20190227	ESCs	11.0255	8.21053		1.34285
20190227-182447_HighZoom--W0000--P0001-T0316--0007	20190227	ESCs	10.0499	8.69737	(2500, 3000]	1.15551
20190227-182447_HighZoom--W0000--P0001-T0317--0002	20190227	ESCs	11.5109	7.88158	(2500, 3000]	1.46048
20190227-182447_HighZoom--W0000--P0001-T0317--0006	20190227	ESCs	10.2103	6.89474	(2000, 2500]	1.48088
20190227-182447_HighZoom--W0000--P0001-T0317--0007	20190227	ESCs	11.5136	7.57895	(2500, 3000]	1.51915
20190227-182447_HighZoom--W0000--P0001-T0318--0001	20190227	ESCs	10.0031	6.68421	(2500, 3000]	1.49653
20190227-182447_HighZoom--W0000--P0001-T0318--0004	20190227	ESCs	11.5109	7.15789	(2500, 3000]	1.60814
20190227-182447_HighZoom--W0000--P0001-T0318--0005	20190227	ESCs	10.2622	7.26316	(2500, 3000]	1.41291
20190227-182447_HighZoom--W0000--P0001-T0318--0007	20190227	ESCs	10.5771	7.56579	(2500, 3000]	1.39802
20190227-182447_HighZoom--W0000--P0001-T0319--0002	20190227	ESCs	12.5399	7.43421	(3000, 3500]	1.68679
20190227-182447_HighZoom--W0000--P0001-T0319--0003	20190227	ESCs	9.782	8.05263	(3000, 3500]	1.21476
20190227-182447_HighZoom--W0000--P0001-T0319--0006	20190227	ESCs	11.1131	7.31579	(2000, 2500]	1.51905
20190227-182447_HighZoom--W0000--P0001-T0319--0008	20190227	ESCs	10.0156	7.51316	(2500, 3000]	1.33308
20190227-182447_HighZoom--W0000--P0001-T0320--0001	20190227	ESCs	10.779	7.98684	(2500, 3000]	1.3496
20190227-182447_HighZoom--W0000--P0001-T0320--0007	20190227	ESCs	9.02774	7.5	(2500, 3000]	1.2037
20190227-182447_HighZoom--W0000--P0001-T0320--0008	20190227	ESCs	11.5677	7.22368	(2000, 2500]	1.60136
20190227-182447_HighZoom--W0000--P0001-T0321--0002	20190227	ESCs	10.7732	7.5	(2500, 3000]	1.43643
20190227-182447_HighZoom--W0000--P0001-T0321--0004	20190227	ESCs	10.0062	8.02632	(2500, 3000]	1.24668
20190227-182447_HighZoom--W0000--P0001-T0322--0004	20190227	ESCs	11.6351	7.57895	(2500, 3000]	1.53518
20190227-182447_HighZoom--W0000--P0001-T0323--0000	20190227	ESCs	12.5797	7.13158	(3000, 3500]	1.76395
20190227-182447_HighZoom--W0000--P0001-T0323--0002	20190227	ESCs	10.0031	7.61842	(2500, 3000]	1.31302
20190227-182447_HighZoom--W0000--P0001-T0323--0003	20190227	ESCs	9.782	7.89474	(2500, 3000]	1.23905
20190227-182447_HighZoom--W0000--P0001-T0323--0006	20190227	ESCs	11.7633	7.78947	(2500, 3000]	1.51015
20190227-182447_HighZoom--W0000--P0001-T0323--0009	20190227	ESCs	13.8067	7.69737	(2500, 3000]	1.79369
20190227-182447_HighZoom--W0000--P0001-T0324--0000	20190227	ESCs	9.79158	7.81579	(2500, 3000]	1.25279
20190227-182447_HighZoom--W0000--P0001-T0324--0003	20190227	ESCs	10.5505	8.17105	(2500, 3000]	1.2912
20190227-182447_HighZoom--W0000--P0001-T0324--0004	20190227	ESCs	10.0031	7.94737	(3000, 3500]	1.25867
20190227-182447_HighZoom--W0000--P0001-T0325--0002	20190227	ESCs	10.0156	8.51316		1.17649
20190227-182447_HighZoom--W0000--P0001-T0325--0005	20190227	ESCs	10.7529	7.77632	(2500, 3000]	1.38278
20190227-182447_HighZoom--W0000--P0001-T0326--0002	20190227	ESCs	9.85203	7.43421	(2500, 3000]	1.32523
20190227-182447_HighZoom--W0000--P0001-T0327--0001	20190227	ESCs	11.2556	7.60526	(2500, 3000]	1.47997
20190227-182447_HighZoom--W0000--P0001-T0327--0002	20190227	ESCs	9.50658	7.31579	(2000, 2500]	1.29946
20190227-182447_HighZoom--W0000--P0001-T0327--0005	20190227	ESCs	10.0312	6.82895	(2500, 3000]	1.46892
20190227-182447_HighZoom--W0000--P0001-T0327--0006	20190227	ESCs	11.0057	7.25	(2500, 3000]	1.51802
20190227-182447_HighZoom--W0000--P0001-T0328--0002	20190227	ESCs	10.0156	6.69737	(2000, 2500]	1.49545
20190227-182447_HighZoom--W0000--P0001-T0329--0001	20190227	ESCs	9.28036	7.25	(2500, 3000]	1.28005
20190227-182447_HighZoom--W0000--P0001-T0330--0000	20190227	ESCs	10.7761	7.94737	(2500, 3000]	1.35594
20190227-182447_HighZoom--W0000--P0001-T0331--0001	20190227	ESCs	11.9216	6.96053	(2500, 3000]	1.71275
20190227-182447_HighZoom--W0000--P0001-T0331--0002	20190227	ESCs	10.2896	7.09211	(2500, 3000]	1.45085
20190227-182447_HighZoom--W0000--P0001-T0332--0000	20190227	ESCs	10.7529	7.71053	(2500, 3000]	1.39457
20190227-182447_HighZoom--W0000--P0001-T0332--0003	20190227	ESCs	9.03466	7.40789	(2500, 3000]	1.2196
20190227-182447_HighZoom--W0000--P0001-T0332--0006	20190227	ESCs	10.5149	7.18421	(2500, 3000]	1.46361
20190227-182447_HighZoom--W0000--P0001-T0333--0003	20190227	ESCs	6.5	8.65789		0.75076
20190227-182447_HighZoom--W0000--P0001-T0334--0000	20190227	ESCs	12.026	7.52632	(2500, 3000]	1.59786
20190227-182447_HighZoom--W0000--P0001-T0334--0003	20190227	ESCs	10.4343	7.86842	(2000, 2500]	1.3261
20190227-182447_HighZoom--W0000--P0001-T0334--0004	20190227	ESCs	9.0312	7.15789	(2000, 2500]	1.26171
20190227-182447_HighZoom--W0000--P0001-T0334--0005	20190227	ESCs	10.0778	7.55263	(2500, 3000]	1.33435
20190227-182447_HighZoom--W0000--P0001-T0334--0006	20190227	ESCs	9.50329	7.71053	(2500, 3000]	1.23251
20190227-182447_HighZoom--W0000--P0001-T0335--0000	20190227	ESCs	9.81389	7.26316	(2500, 3000]	1.35119
20190227-182447_HighZoom--W0000--P0001-T0335--0001	20190227	ESCs	11.0255	7.63158	(2500, 3000]	1.44473
20190227-182447_HighZoom--W0000--P0001-T0335--0002	20190227	ESCs	10.0125	7.65789	(2500, 3000]	1.30747
20190227-182447_HighZoom--W0000--P0001-T0335--0003	20190227	ESCs	10.0062	7.64474	(2500, 3000]	1.30891
20190227-182447_HighZoom--W0000--P0001-T0335--0004	20190227	ESCs	10.3108	9.23684		1.11627
20190227-182447_HighZoom--W0000--P0001-T0335--0011	20190227	ESCs	11.2722	7.94737	(2500, 3000]	1.41836
20190227-182447_HighZoom--W0000--P0001-T0336--0001	20190227	ESCs	13.7727	7.40789	(2500, 3000]	1.85919
20190227-182447_HighZoom--W0000--P0001-T0336--0005	20190227	ESCs	10.0062	7.89474		1.26746
20190227-182447_HighZoom--W0000--P0001-T0336--0006	20190227	ESCs	11.0482	7.78947	(2500, 3000]	1.41835
20190227-182447_HighZoom--W0000--P0001-T0337--0000	20190227	ESCs	10.2804	7.72368	(2500, 3000]	1.33103
20190227-182447_HighZoom--W0000--P0001-T0337--0001	20190227	ESCs	7.50833	6.69737	(2000, 2500]	1.12109
20190227-182447_HighZoom--W0000--P0001-T0337--0003	20190227	ESCs	10.0778	7.69737		1.30926
20190227-182447_HighZoom--W0000--P0001-T0337--0004	20190227	ESCs	9.84251	7.73684	(2500, 3000]	1.27216
20190227-182447_HighZoom--W0000--P0001-T0337--0008	20190227	ESCs	9.00347	7.69737	(2500, 3000]	1.16968
20190227-182447_HighZoom--W0000--P0001-T0337--0009	20190227	ESCs	10.2804	7.57895	(2500, 3000]	1.35645
20190227-182447_HighZoom--W0000--P0001-T0338--0000	20190227	ESCs	10.2622	6.85526		1.49698
20190227-182447_HighZoom--W0000--P0001-T0338--0002	20190227	ESCs	9.782	7.92105		1.23494
20190227-182447_HighZoom--W0000--P0001-T0338--0005	20190227	ESCs	11.0227	8.02632	(2500, 3000]	1.37332
20190227-182447_HighZoom--W0000--P0001-T0339--0001	20190227	ESCs	11.7951	8.25	(3000, 3500]	1.42971
20190227-182447_HighZoom--W0000--P0001-T0339--0002	20190227	ESCs	10.5238	7.65789	(2500, 3000]	1.37424
20190227-182447_HighZoom--W0000--P0001-T0340--0002	20190227	ESCs	12.2627	8.48684		1.44491
20190227-182447_HighZoom--W0000--P0001-T0340--0003	20190227	ESCs	9.76281	7.38158	(2500, 3000]	1.32259
20190227-182447_HighZoom--W0000--P0001-T0341--0006	20190227	ESCs	12.2526	8.14474	(2500, 3000]	1.50435
20190227-182447_HighZoom--W0000--P0001-T0342--0000	20190227	ESCs	10.0031	7.81579	(2500, 3000]	1.27986
20190227-182447_HighZoom--W0000--P0001-T0342--0002	20190227	ESCs	10.2561	6.98684	(2000, 2500]	1.46792
20190227-182447_HighZoom--W0000--P0001-T0342--0003	20190227	ESCs	10.0031	7.43421	(2500, 3000]	1.34555
20190227-182447_HighZoom--W0000--P0001-T0342--0005	20190227	ESCs	9.80752	7.80263	(2500, 3000]	1.25695
20190227-182447_HighZoom--W0000--P0001-T0343--0000	20190227	ESCs	12.6837	7.44737	(2500, 3000]	1.70311
20190227-182447_HighZoom--W0000--P0001-T0343--0002	20190227	ESCs	10.0031	7	(2000, 2500]	1.42902
20190227-182447_HighZoom--W0000--P0001-T0343--0003	20190227	ESCs	10	7.94737	(2500, 3000]	1.25828
20190227-182447_HighZoom--W0000--P0001-T0343--0006	20190227	ESCs	10.0062	7.81579	(2500, 3000]	1.28026
20190227-182447_HighZoom--W0000--P0001-T0343--0007	20190227	ESCs	10.053	7.60526	(2000, 2500]	1.32185
20190227-182447_HighZoom--W0000--P0001-T0343--0013	20190227	ESCs	11.5542	8.5		1.35932
20190227-182447_HighZoom--W0000--P0001-T0343--0015	20190227	ESCs	10.7877	7.51316	(2500, 3000]	1.43584
20190227-182447_HighZoom--W0000--P0001-T0344--0000	20190227	ESCs	9.7532	7.72368	(2500, 3000]	1.26277
20190227-182447_HighZoom--W0000--P0001-T0344--0001	20190227	ESCs	10.5	7.14474	(2000, 2500]	1.46961
20190227-182447_HighZoom--W0000--P0001-T0344--0002	20190227	ESCs	9.02774	7.88158	(2500, 3000]	1.14542
20190227-182447_HighZoom--W0000--P0001-T0344--0003	20190227	ESCs	9.54267	7.5	(2500, 3000]	1.27236
20190227-182447_HighZoom--W0000--P0001-T0344--0004	20190227	ESCs	9.76601	8.05263	(2500, 3000]	1.21277
20190227-182447_HighZoom--W0000--P0001-T0344--0007	20190227	ESCs	10.0405	7.48684	(2000, 2500]	1.34109
20190227-182447_HighZoom--W0000--P0001-T0344--0008	20190227	ESCs	10.0031	8.46053	(2500, 3000]	1.18233
20190227-182447_HighZoom--W0000--P0001-T0344--0010	20190227	ESCs	9.7532	7.94737		1.22722
20190227-182447_HighZoom--W0000--P0001-T0345--0000	20190227	ESCs	10.5594	7.77632		1.35789
20190227-182447_HighZoom--W0000--P0001-T0345--0001	20190227	ESCs	10.779	7.57895	(2500, 3000]	1.42223
20190227-182447_HighZoom--W0000--P0001-T0345--0003	20190227	ESCs	12.026	7.43421	(3000, 3500]	1.61766
20190227-182447_HighZoom--W0000--P0001-T0346--0002	20190227	ESCs	10.7529	7.48684	(2500, 3000]	1.43624
20190227-182447_HighZoom--W0000--P0001-T0346--0004	20190227	ESCs	10.7529	7.26316	(2500, 3000]	1.48047
20190227-182447_HighZoom--W0000--P0001-T0347--0002	20190227	ESCs	9.50658	8.23684	(2500, 3000]	1.15415
20190227-182447_HighZoom--W0000--P0001-T0347--0004	20190227	ESCs	9.25675	7.82895	(1500, 2000]	1.18238
20190227-182447_HighZoom--W0000--P0001-T0347--0010	20190227	ESCs	9.25338	6.85526	(2000, 2500]	1.34982
20190227-182447_HighZoom--W0000--P0001-T0348--0000	20190227	ESCs	8.3479	6.92105	(2000, 2500]	1.20616
20190227-182447_HighZoom--W0000--P0001-T0348--0004	20190227	ESCs	11.0057	7.35526	(2000, 2500]	1.4963
20190227-182447_HighZoom--W0000--P0001-T0348--0007	20190227	ESCs	10.5771	7.44737	(2500, 3000]	1.42025
20190227-182447_HighZoom--W0000--P0001-T0348--0009	20190227	ESCs	9.50658	7.5		1.26754
20190227-182447_HighZoom--W0000--P0001-T0349--0001	20190227	ESCs	11.6324	7.76316	(3000, 3500]	1.49841
20190227-182447_HighZoom--W0000--P0001-T0349--0004	20190227	ESCs	10.9801	8.31579	(2500, 3000]	1.32039
20190227-182447_HighZoom--W0000--P0001-T0349--0006	20190227	ESCs	9.76601	7.19737	(2000, 2500]	1.35689
20190227-182447_HighZoom--W0000--P0001-T0349--0010	20190227	ESCs	10.2652	8.23684	(2500, 3000]	1.24626
20190227-182447_HighZoom--W0000--P0001-T0350--0002	20190227	ESCs	9.75641	8.05263	(2500, 3000]	1.21158
20190227-182447_HighZoom--W0000--P0001-T0350--0003	20190227	ESCs	11.0962	8.14474	(2000, 2500]	1.36237
20190227-182447_HighZoom--W0000--P0001-T0350--0008	20190227	ESCs	8.76427	7.67105	(2000, 2500]	1.14251
20190227-182447_HighZoom--W0000--P0001-T0350--0010	20190227	ESCs	9.00347	7.31579	(2000, 2500]	1.23069
20190227-182447_HighZoom--W0000--P0001-T0351--0000	20190227	ESCs	8.53302	7.38158	(2000, 2500]	1.15599
20190227-182447_HighZoom--W0000--P0001-T0351--0008	20190227	ESCs	10.7645	7.61842		1.41296
20190227-182447_HighZoom--W0000--P0001-T0351--0011	20190227	ESCs	11.2639	8.78947	(2500, 3000]	1.28152
20190227-182447_HighZoom--W0000--P0001-T0352--0003	20190227	ESCs	9.75	7.80263	(2000, 2500]	1.24958
20190227-182447_HighZoom--W0000--P0001-T0353--0000	20190227	ESCs	9.2635	6.85526	(2000, 2500]	1.3513
20190227-182447_HighZoom--W0000--P0001-T0353--0002	20190227	ESCs	10.808	7.40789		1.45898
20190227-182447_HighZoom--W0000--P0001-T0353--0004	20190227	ESCs	11.5353	7.68421	(3000, 3500]	1.50117
20190227-182447_HighZoom--W0000--P0001-T0353--0005	20190227	ESCs	11.5136	8.25	(2500, 3000]	1.39559
20190227-182447_HighZoom--W0000--P0001-T0354--0000	20190227	ESCs	10.506	6.69737	(2000, 2500]	1.56867
20190227-182447_HighZoom--W0000--P0001-T0354--0003	20190227	ESCs	11.5109	7.31579	(3000, 3500]	1.57343
20190227-182447_HighZoom--W0000--P0001-T0354--0004	20190227	ESCs	10.7645	7.71053	(2500, 3000]	1.39608
20190227-182447_HighZoom--W0000--P0001-T0354--0005	20190227	ESCs	9.7532	8.98684	(3000, 3500]	1.08528
20190227-182447_HighZoom--W0000--P0001-T0355--0000	20190227	ESCs	10.0125	7.64474	(2000, 2500]	1.30972
20190227-182447_HighZoom--W0000--P0001-T0355--0001	20190227	ESCs	9.26688	7.75		1.19573
20190227-182447_HighZoom--W0000--P0001-T0355--0004	20190227	ESCs	9.782	7.21053	(2000, 2500]	1.35663
20190227-182447_HighZoom--W0000--P0001-T0356--0000	20190227	ESCs	8.75714	7.96053	(2000, 2500]	1.10007
20190227-182447_HighZoom--W0000--P0001-T0356--0001	20190227	ESCs	10.2896	7.89474	(2500, 3000]	1.30334
20190227-182447_HighZoom--W0000--P0001-T0356--0002	20190227	ESCs	10.2804	7.68421	(2500, 3000]	1.33787
20190227-182447_HighZoom--W0000--P0001-T0356--0003	20190227	ESCs	11.7527	8.32895	(2500, 3000]	1.41106
20190227-182447_HighZoom--W0000--P0001-T0356--0006	20190227	ESCs	9.7532	7.81579	(2500, 3000]	1.24788
20190227-182447_HighZoom--W0000--P0001-T0357--0005	20190227	ESCs	10.7964	7.84211	(2500, 3000]	1.37672
20190227-182447_HighZoom--W0000--P0001-T0358--0000	20190227	ESCs	10.025	7.90789	(2500, 3000]	1.26772
20190227-182447_HighZoom--W0000--P0001-T0358--0001	20190227	ESCs	8.50735	6.86842	(1500, 2000]	1.23862
20190227-182447_HighZoom--W0000--P0001-T0358--0004	20190227	ESCs	10.7005	7.14474	(2500, 3000]	1.49767
20190227-182447_HighZoom--W0000--P0001-T0358--0009	20190227	ESCs	9.80752	7.82895	(2500, 3000]	1.25273
20190227-182447_HighZoom--W0000--P0001-T0359--0000	20190227	ESCs	10.5386	7.10526		1.48321
20190227-182447_HighZoom--W0000--P0001-T0359--0004	20190227	ESCs	10.4103	6.86842	(2500, 3000]	1.51568
20190227-182447_HighZoom--W0000--P0001-T0359--0007	20190227	ESCs	7.07107	7.18421		0.984251
20190227-182447_HighZoom--W0000--P0001-T0359--0008	20190227	ESCs	9.25338	7.06579	(2000, 2500]	1.3096
20190227-182447_HighZoom--W0000--P0001-T0359--0010	20190227	ESCs	10.0031	8.03947	(2500, 3000]	1.24425
20190227-182447_HighZoom--W0000--P0001-T0360--0000	20190227	ESCs	11.3523	7.59211	(2500, 3000]	1.49528
20190227-182447_HighZoom--W0000--P0001-T0360--0002	20190227	ESCs	10.253	7.34211	(2000, 2500]	1.39647
20190227-182447_HighZoom--W0000--P0001-T0360--0004	20190227	ESCs	8.75714	7.42105	(2000, 2500]	1.18004
20190227-182447_HighZoom--W0000--P0001-T0360--0005	20190227	ESCs	12.2755	7.80263	(2500, 3000]	1.57325
20190227-182447_HighZoom--W0000--P0001-T0361--0000	20190227	ESCs	9.7532	7.72368	(2500, 3000]	1.26277
20190227-182447_HighZoom--W0000--P0001-T0361--0002	20190227	ESCs	10.5119	8.25		1.27417
20190227-182447_HighZoom--W0000--P0001-T0361--0004	20190227	ESCs	10.0031	7.55263	(2500, 3000]	1.32446
20190227-182447_HighZoom--W0000--P0001-T0361--0010	20190227	ESCs	10.8253	8.35526	(2500, 3000]	1.29563
20190227-182447_HighZoom--W0000--P0001-T0362--0001	20190227	ESCs	9.76601	7.47368		1.30672
20190227-182447_HighZoom--W0000--P0001-T0362--0003	20190227	ESCs	10.2896	7.89474	(2500, 3000]	1.30334
20190227-182447_HighZoom--W0000--P0001-T0362--0004	20190227	ESCs	10.779	7.73684	(2500, 3000]	1.39321
20190227-182447_HighZoom--W0000--P0001-T0363--0007	20190227	ESCs	9.03466	7.64474	(2500, 3000]	1.18181
20190227-182447_HighZoom--W0000--P0001-T0363--0008	20190227	ESCs	10.7616	6.84211	(2000, 2500]	1.57285
20190227-182447_HighZoom--W0000--P0001-T0364--0001	20190227	ESCs	10.2561	7.56579		1.35559
20190227-182447_HighZoom--W0000--P0001-T0365--0001	20190227	ESCs	10.8224	6.93421		1.56073
20190227-182447_HighZoom--W0000--P0001-T0365--0002	20190227	ESCs	10.8685	7.27632	(2500, 3000]	1.49369
20190227-182447_HighZoom--W0000--P0001-T0365--0003	20190227	ESCs	11.0142	7.44737	(2500, 3000]	1.47894
20190227-182447_HighZoom--W0000--P0001-T0365--0005	20190227	ESCs	10.3259	7.64474	(2500, 3000]	1.35073
20190227-182447_HighZoom--W0000--P0001-T0365--0006	20190227	ESCs	8.82114	7.06579	(2000, 2500]	1.24843
20190227-182447_HighZoom--W0000--P0001-T0365--0007	20190227	ESCs	11.0227	9.14474	(3500, 4000]	1.20536
20190227-182447_HighZoom--W0000--P0001-T0366--0000	20190227	ESCs	9.2635	7.89474	(2500, 3000]	1.17338
20190227-182447_HighZoom--W0000--P0001-T0366--0007	20190227	ESCs	10.503	7.5	(2000, 2500]	1.4004
20190227-182447_HighZoom--W0000--P0001-T0366--0009	20190227	ESCs	10.8022	7.46053	(2500, 3000]	1.44791
20190227-182447_HighZoom--W0000--P0001-T0366--0011	20190227	ESCs	12.013	6.75	(2000, 2500]	1.77971
20190227-182447_HighZoom--W0000--P0001-T0368--0002	20190227	ESCs	11.0482	7.57895	(2000, 2500]	1.45775
20190227-182447_HighZoom--W0000--P0001-T0368--0003	20190227	ESCs	10.329	7.5	(2000, 2500]	1.3772
20190227-182447_HighZoom--W0000--P0001-T0368--0008	20190227	ESCs	10.2652	6.75	(1500, 2000]	1.52078
20190227-182447_HighZoom--W0000--P0001-T0369--0004	20190227	ESCs	10.586	7.38158	(2000, 2500]	1.4341
20190227-182447_HighZoom--W0000--P0001-T0370--0000	20190227	ESCs	9.50658	6.60526	(2500, 3000]	1.43924
20190227-182447_HighZoom--W0000--P0001-T0370--0004	20190227	ESCs	10.75	8.03947		1.33715
20190227-182447_HighZoom--W0000--P0001-T0370--0010	20190227	ESCs	9.01388	7.26316		1.24104
20190227-182447_HighZoom--W0000--P0001-T0371--0002	20190227	ESCs	11.0821	8.01316	(2500, 3000]	1.38299
20190227-182447_HighZoom--W0000--P0001-T0371--0003	20190227	ESCs	11.0454	7.26316		1.52074
20190227-182447_HighZoom--W0000--P0001-T0371--0005	20190227	ESCs	10.5149	8.07895	(2500, 3000]	1.30151
20190227-182447_HighZoom--W0000--P0001-T0371--0008	20190227	ESCs	11.3303	6.90789	(2000, 2500]	1.64019
20190227-182447_HighZoom--W0000--P0001-T0372--0002	20190227	ESCs	11.7527	7.56579	(2000, 2500]	1.55339
20190227-182447_HighZoom--W0000--P0001-T0372--0007	20190227	ESCs	9.28372	6.85526	(1500, 2000]	1.35425
20190227-182447_HighZoom--W0000--P0001-T0373--0005	20190227	ESCs	11.6216	8.09211	(2500, 3000]	1.43617
20190227-182447_HighZoom--W0000--P0001-T0375--0001	20190227	ESCs	10.0312	7.78947	(2000, 2500]	1.28779
20190227-182447_HighZoom--W0000--P0001-T0375--0004	20190227	ESCs	12.2602	8.05263	(2500, 3000]	1.52251
20190227-182447_HighZoom--W0000--P0001-T0375--0005	20190227	ESCs	10.7761	8.26316	(2500, 3000]	1.30412
20190227-182447_HighZoom--W0000--P0001-T0375--0006	20190227	ESCs	11.5407	7.65789		1.50703
20190227-182447_HighZoom--W0000--P0001-T0375--0008	20190227	ESCs	10.7645	7.22368		1.49017
20190227-182447_HighZoom--W0000--P0001-T0376--0004	20190227	ESCs	9.25675	7.63158	(2000, 2500]	1.21295
20190227-182447_HighZoom--W0000--P0001-T0376--0007	20190227	ESCs	10.3017	7.42105	(2000, 2500]	1.38817
20190227-182447_HighZoom--W0000--P0001-T0376--0008	20190227	ESCs	11.0255	7.26316	(2500, 3000]	1.51801
20190227-182447_HighZoom--W0000--P0001-T0376--0011	20190227	ESCs	11.3054	7.96053	(2500, 3000]	1.42018
20190227-182447_HighZoom--W0000--P0001-T0376--0012	20190227	ESCs	11.5054	7.51316	(2000, 2500]	1.53137
20190227-182447_HighZoom--W0000--P0001-T0377--0005	20190227	ESCs	9.06918	7.47368	(2000, 2500]	1.21348
20190227-182447_HighZoom--W0000--P0001-T0377--0006	20190227	ESCs	10.2652	7.88158	(2000, 2500]	1.30243
20190227-182447_HighZoom--W0000--P0001-T0378--0000	20190227	ESCs	10.0031	7.47368	(2500, 3000]	1.33845
20190227-182447_HighZoom--W0000--P0001-T0378--0006	20190227	ESCs	9.25338	7.61842	(2500, 3000]	1.21461
20190227-182447_HighZoom--W0000--P0001-T0378--0010	20190227	ESCs	9.00694	7.60526	(2500, 3000]	1.1843
20190227-182447_HighZoom--W0000--P0001-T0378--0012	20190227	ESCs	10.0156	7.56579		1.3238
20190227-182447_HighZoom--W0000--P0001-T0379--0000	20190227	ESCs	10.0312	7.31579	(2000, 2500]	1.37117
20190227-182447_HighZoom--W0000--P0001-T0379--0003	20190227	ESCs	12.5125	7.07895	(2500, 3000]	1.76756
20190227-182447_HighZoom--W0000--P0001-T0379--0006	20190227	ESCs	11.3192	7.69737	(2000, 2500]	1.47053
20190227-182447_HighZoom--W0000--P0001-T0380--0010	20190227	ESCs	9.75641	7.93421		1.22966
20190227-182447_HighZoom--W0000--P0001-T0382--0004	20190227	ESCs	10.503	6.81579	(2000, 2500]	1.54098
20190227-182447_HighZoom--W0000--P0001-T0382--0007	20190227	ESCs	10.7732	8.07895	(2000, 2500]	1.33349
20190227-182447_HighZoom--W0000--P0001-T0382--0009	20190227	ESCs	12.1372	8.26316	(2500, 3000]	1.46884
20190227-182447_HighZoom--W0000--P0001-T0383--0001	20190227	ESCs	9.58514	6.52632		1.46869
20190227-182447_HighZoom--W0000--P0001-T0383--0007	20190227	ESCs	12.2755	9.53947	(3500, 4000]	1.28681
20190227-182447_HighZoom--W0000--P0001-T0384--0000	20190227	ESCs	8.79631	6.57895	(2000, 2500]	1.33704
20190227-182447_HighZoom--W0000--P0001-T0384--0003	20190227	ESCs	11.7766	7.51316	(2000, 2500]	1.56746
20190227-182447_HighZoom--W0000--P0001-T0384--0004	20190227	ESCs	12.344	7.60526	(2500, 3000]	1.62309
20190227-182447_HighZoom--W0000--P0001-T0385--0002	20190227	ESCs	11.5461	7.38158	(2000, 2500]	1.56418
20190227-182447_HighZoom--W0000--P0001-T0386--0000	20190227	ESCs	9.79158	7.06579	(2500, 3000]	1.38577
20190227-182447_HighZoom--W0000--P0001-T0388--0000	20190227	ESCs	11.0708	8.22368	(2500, 3000]	1.34621
20190227-182447_HighZoom--W0000--P0001-T0388--0008	20190227	ESCs	11.2556	7.72368		1.45728
20190227-182447_HighZoom--W0000--P0001-T0389--0000	20190227	ESCs	8.53302	7.01316		1.21672
20190227-182447_HighZoom--W0000--P0001-T0390--0008	20190227	ESCs	11.0227	7.90789	(2500, 3000]	1.39389
20190227-182447_HighZoom--W0000--P0001-T0391--0008	20190227	ESCs	8.03119	6.88158	(2000, 2500]	1.16706
20190227-182447_HighZoom--W0000--P0001-T0392--0000	20190227	ESCs	10.7645	7.35526	(2000, 2500]	1.46351
20190227-182447_HighZoom--W0000--P0001-T0392--0003	20190227	ESCs	10.586	7.13158	(2000, 2500]	1.48438
20190227-182447_HighZoom--W0000--P0001-T0393--0002	20190227	ESCs	10.5149	7.30263		1.43987
20190227-182447_HighZoom--W0000--P0001-T0394--0004	20190227	ESCs	10.3259	7.09211	(2000, 2500]	1.45598
20190227-182447_HighZoom--W0000--P0001-T0395--0003	20190227	ESCs	11.5461	8.31579	(2000, 2500]	1.38846
20190227-182447_HighZoom--W0000--P0001-T0395--0006	20190227	ESCs	10.2103	7.72368	(2500, 3000]	1.32195
20190227-182447_HighZoom--W0000--P0001-T0395--0007	20190227	ESCs	11.0227	7.56579	(2500, 3000]	1.45691
20190227-182447_HighZoom--W0000--P0001-T0397--0005	20190227	ESCs	10.7732	6.78947	(2000, 2500]	1.58675
20190227-182447_HighZoom--W0000--P0001-T0398--0007	20190227	ESCs	11.592	7.22368		1.60472
20190227-182447_HighZoom--W0000--P0001-T0400--0001	20190227	ESCs	11.7633	7.92105	(2000, 2500]	1.48507
20190227-182447_HighZoom--W0000--P0001-T0400--0002	20190227	ESCs	11.2971	7.43421	(2000, 2500]	1.51961
20190227-182447_HighZoom--W0000--P0001-T0400--0003	20190227	ESCs	10.7645	7.06579		1.52347
20190227-182447_HighZoom--W0000--P0001-T0400--0018	20190227	ESCs	12.2627	7.38158	(2000, 2500]	1.66126
20190227-182447_HighZoom--W0000--P0001-T0401--0002	20190227	ESCs	10.0312	7.51316	(2000, 2500]	1.33515
20190227-182447_HighZoom--W0000--P0001-T0401--0003	20190227	ESCs	11.2528	7.39474	(2000, 2500]	1.52173
20190227-182447_HighZoom--W0000--P0001-T0401--0009	20190227	ESCs	9.77561	7.44737	(2500, 3000]	1.31263
20190227-182447_HighZoom--W0000--P0001-T0402--0002	20190227	ESCs	10.2652	7.44737		1.37837
20190227-182447_HighZoom--W0000--P0001-T0403--0002	20190227	ESCs	10.0031	7	(2000, 2500]	1.42902
20190227-182447_HighZoom--W0000--P0001-T0403--0007	20190227	ESCs	11.0284	7.61842		1.44759
20190227-182447_HighZoom--W0000--P0001-T0408--0012	20190227	ESCs	10.5119	7.19737	(1500, 2000]	1.46052
20190227-182447_HighZoom--W0000--P0001-T0410--0003	20190227	ESCs	9.75641	7.44737	(1500, 2000]	1.31005
20190227-182447_HighZoom--W0000--P0001-T0414--0001	20190227	ESCs	12.3009	8	(2500, 3000]	1.53761
20190227-182447_HighZoom--W0000--P0001-T0416--0009	20190227	ESCs	11.8163	8		1.47704
20190227-182447_HighZoom--W0000--P0001-T0420--0007	20190227	ESCs	11.5054	7.42105	(2000, 2500]	1.55038
20190227-182447_HighZoom--W0000--P0001-T0423--0001	20190227	ESCs	9.00347	8.10526	(2000, 2500]	1.11082
20190227-182447_HighZoom--W0000--P0001-T0424--0005	20190227	ESCs	11.5785	8.36842	(2500, 3000]	1.3836
20190227-182447_HighZoom--W0000--P0001-T0425--0001	20190227	ESCs	11.0142	7.73684		1.4236
20190227-182447_HighZoom--W0000--P0001-T0425--0002	20190227	ESCs	10.0405	8.34211	(2000, 2500]	1.2036
20190618-conc_HighZoom--W0000--P0001-T0015--0001	20190618	ESCs	11.0142	8.55263	(2500, 3000]	1.28781
20190618-conc_HighZoom--W0000--P0001-T0032--0001	20190618	ESCs	11.5	8.80263	(3000, 3500]	1.30643
20190618-conc_HighZoom--W0000--P0001-T0106--0001	20190618	ESCs	13.012	7.65789	(2500, 3000]	1.69916
20190618-conc_HighZoom--W0000--P0001-T0138--0001	20190618	ESCs	10.5149	8	(2500, 3000]	1.31436
20190618-conc_HighZoom--W0000--P0001-T0149--0001	20190618	ESCs	11.0482	8.13158		1.35868
20190618-conc_HighZoom--W0000--P0001-T0178--0001	20190618	ESCs	11.2556	7.98684	(2500, 3000]	1.40926
20190618-conc_HighZoom--W0000--P0001-T0179--0001	20190618	ESCs	11.2777	7.59211	(2000, 2500]	1.48546
20190618-conc_HighZoom--W0000--P0001-T0185--0001	20190618	ESCs	10.5238	8.31579	(2500, 3000]	1.26552
20190618-conc_HighZoom--W0000--P0001-T0185--0003	20190618	ESCs	13.0432	8.35526	(3000, 3500]	1.56108
20190618-conc_HighZoom--W0000--P0001-T0188--0001	20190618	ESCs	11.8031	8.25	(2500, 3000]	1.43068
20190618-conc_HighZoom--W0000--P0001-T0204--0001	20190618	ESCs	11.7606	8.86842		1.32612
20190618-conc_HighZoom--W0000--P0001-T0214--0001	20190618	ESCs	12.0649	8.15789	(2500, 3000]	1.47893
20190618-conc_HighZoom--W0000--P0001-T0214--0002	20190618	ESCs	6.255	8.36842	(2500, 3000]	0.747453
20190618-conc_HighZoom--W0000--P0001-T0236--0002	20190618	ESCs	11.2611	7.31579		1.53929
20190618-conc_HighZoom--W0000--P0001-T0239--0002	20190618	ESCs	14.3658	8.06579	(3000, 3500]	1.78107
20190618-conc_HighZoom--W0000--P0001-T0246--0002	20190618	ESCs	12.0208	8.84211	(2500, 3000]	1.3595
20190618-conc_HighZoom--W0000--P0001-T0247--0001	20190618	ESCs	13.5416	7.26316	(2500, 3000]	1.86442
20190618-conc_HighZoom--W0000--P0001-T0256--0003	20190618	ESCs	10.7616	6.96053	(2000, 2500]	1.54609
20190618-conc_HighZoom--W0000--P0001-T0262--0001	20190618	ESCs	12.505	8.34211	(2500, 3000]	1.49902
20190618-conc_HighZoom--W0000--P0001-T0265--0001	20190618	ESCs	12.5549	6.98684	(2500, 3000]	1.79693
20190618-conc_HighZoom--W0000--P0001-T0268--0002	20190618	ESCs	12.7989	8.78947	(2500, 3000]	1.45617
20190618-conc_HighZoom--W0000--P0001-T0269--0002	20190618	ESCs	11.2611	8.63158	(2500, 3000]	1.30464
20190618-conc_HighZoom--W0000--P0001-T0270--0001	20190618	ESCs	10.3259	6.84211	(2500, 3000]	1.50918
20190618-conc_HighZoom--W0000--P0001-T0271--0002	20190618	ESCs	14.5172	8.06579	(3000, 3500]	1.79985
20190618-conc_HighZoom--W0000--P0001-T0272--0001	20190618	ESCs	11.592	6.03947	(2500, 3000]	1.91938
20190618-conc_HighZoom--W0000--P0001-T0273--0003	20190618	ESCs	12.026	7.73684	(2500, 3000]	1.55438
20190618-conc_HighZoom--W0000--P0001-T0273--0004	20190618	ESCs	13.7908	8.07895	(3000, 3500]	1.70701
20190618-conc_HighZoom--W0000--P0001-T0274--0001	20190618	ESCs	12.5025	8.76316	(2500, 3000]	1.42671
20190618-conc_HighZoom--W0000--P0001-T0276--0002	20190618	ESCs	10.503	7.64474	(2500, 3000]	1.37388
20190618-conc_HighZoom--W0000--P0001-T0278--0001	20190618	ESCs	12.013	7.85526	(2500, 3000]	1.52929
20190618-conc_HighZoom--W0000--P0001-T0279--0002	20190618	ESCs	14.1885	8.34211	(3000, 3500]	1.70083
20190618-conc_HighZoom--W0000--P0001-T0284--0001	20190618	ESCs	12.4147	9.42105	(3500, 4000]	1.31776
20190618-conc_HighZoom--W0000--P0001-T0284--0002	20190618	ESCs	13.5046	7.44737	(2000, 2500]	1.81334
20190618-conc_HighZoom--W0000--P0001-T0284--0004	20190618	ESCs	13.5116	7.47368	(2000, 2500]	1.80789
20190618-conc_HighZoom--W0000--P0001-T0285--0002	20190618	ESCs	13.5208	6.17105	(2500, 3000]	2.19101
20190618-conc_HighZoom--W0000--P0001-T0285--0003	20190618	ESCs	11.25	7.90789	(2500, 3000]	1.42263
20190618-conc_HighZoom--W0000--P0001-T0292--0001	20190618	ESCs	12.0468	7.81579	(3500, 4000]	1.54134
20190618-conc_HighZoom--W0000--P0001-T0293--0003	20190618	ESCs	13.8632	7.80263	(2000, 2500]	1.77673
20190618-conc_HighZoom--W0000--P0001-T0296--0002	20190618	ESCs	15.0104	7.15789	(2500, 3000]	2.09704
20190618-conc_HighZoom--W0000--P0001-T0297--0004	20190618	ESCs	14.805	7.81579	(2500, 3000]	1.89424
20190618-conc_HighZoom--W0000--P0001-T0297--0005	20190618	ESCs	12.0442	8.56579		1.40608
20190618-conc_HighZoom--W0000--P0001-T0297--0006	20190618	ESCs	11.8691	8.77632	(2500, 3000]	1.3524
20190618-conc_HighZoom--W0000--P0001-T0303--0003	20190618	ESCs	13.1387	8.18421	(2500, 3000]	1.60537
20190618-conc_HighZoom--W0000--P0001-T0304--0001	20190618	ESCs	12.7549	7.94737	(2500, 3000]	1.60492
20190618-conc_HighZoom--W0000--P0001-T0304--0002	20190618	ESCs	12.52	8.36842	(2500, 3000]	1.4961
20190618-conc_HighZoom--W0000--P0001-T0304--0003	20190618	ESCs	12.7818	7.81579	(2500, 3000]	1.63538
20190618-conc_HighZoom--W0000--P0001-T0305--0002	20190618	ESCs	13.0216	8.75	(2500, 3000]	1.48818
20190618-conc_HighZoom--W0000--P0001-T0307--0002	20190618	ESCs	12.2907	8.72368	(2500, 3000]	1.40889
20190618-conc_HighZoom--W0000--P0001-T0307--0003	20190618	ESCs	14.9604	8.44737	(3000, 3500]	1.77101
20190618-conc_HighZoom--W0000--P0001-T0308--0004	20190618	ESCs	12.3009	7.76316	(3000, 3500]	1.58452
20190618-conc_HighZoom--W0000--P0001-T0311--0004	20190618	ESCs	14.6309	7.05263	(2500, 3000]	2.07453
20190618-conc_HighZoom--W0000--P0001-T0313--0002	20190618	ESCs	12.0338	8.38158	(2500, 3000]	1.43574
20190618-conc_HighZoom--W0000--P0001-T0313--0005	20190618	ESCs	13.5208	7.77632	(3000, 3500]	1.73872
20190618-conc_HighZoom--W0000--P0001-T0313--0007	20190618	ESCs	10.0437	6.69737	(2000, 2500]	1.49964
20190618-conc_HighZoom--W0000--P0001-T0314--0004	20190618	ESCs	10.6095	7.64474	(2500, 3000]	1.38782
20190618-conc_HighZoom--W0000--P0001-T0315--0001	20190618	ESCs	11.5461	7.92105	(2500, 3000]	1.45765
20190618-conc_HighZoom--W0000--P0001-T0315--0008	20190618	ESCs	12.0675	7.05263	(2500, 3000]	1.71107
20190618-conc_HighZoom--W0000--P0001-T0317--0002	20190618	ESCs	15.2991	8.97368	(3500, 4000]	1.70489
20190618-conc_HighZoom--W0000--P0001-T0318--0001	20190618	ESCs	13.5231	7.47368		1.80943
20190618-conc_HighZoom--W0000--P0001-T0321--0001	20190618	ESCs	13.7523	7.68421	(2500, 3000]	1.78968
20190618-conc_HighZoom--W0000--P0001-T0321--0004	20190618	ESCs	11.987	6.57895	(2000, 2500]	1.82202
20190618-conc_HighZoom--W0000--P0001-T0321--0005	20190618	ESCs	13.8067	7.32895	(2500, 3000]	1.88386
20190618-conc_HighZoom--W0000--P0001-T0323--0003	20190618	ESCs	13.7795	8.94737	(3000, 3500]	1.54006
20190618-conc_HighZoom--W0000--P0001-T0324--0001	20190618	ESCs	15.2705	9.02632	(3500, 4000]	1.69177
20190618-conc_HighZoom--W0000--P0001-T0324--0002	20190618	ESCs	14.2785	9.11842		1.56589
20190618-conc_HighZoom--W0000--P0001-T0325--0001	20190618	ESCs	14.0579	8.14474	(3000, 3500]	1.72601
20190618-conc_HighZoom--W0000--P0001-T0325--0008	20190618	ESCs	13.012	7.76316	(2500, 3000]	1.67612
20190618-conc_HighZoom--W0000--P0001-T0326--0003	20190618	ESCs	13.0024	7.92105	(2500, 3000]	1.6415
20190618-conc_HighZoom--W0000--P0001-T0327--0002	20190618	ESCs	9.63717	4.71053	(2000, 2500]	2.04588
20190618-conc_HighZoom--W0000--P0001-T0330--0001	20190618	ESCs	13.2712	6.68421	(2000, 2500]	1.98546
20190618-conc_HighZoom--W0000--P0001-T0330--0002	20190618	ESCs	12.9277	7.18421	(2000, 2500]	1.79946
20190618-conc_HighZoom--W0000--P0001-T0330--0005	20190618	ESCs	14.8871	8.51316	(3000, 3500]	1.74871
20190618-conc_HighZoom--W0000--P0001-T0333--0001	20190618	ESCs	15.2848	7.64474	(2500, 3000]	1.99939
20190618-conc_HighZoom--W0000--P0001-T0334--0006	20190618	ESCs	11.919	7.86842	(2500, 3000]	1.51479
20190618-conc_HighZoom--W0000--P0001-T0335--0002	20190618	ESCs	14.261	7.43421	(3000, 3500]	1.91829
20190618-conc_HighZoom--W0000--P0001-T0335--0005	20190618	ESCs	12.5025	7.90789	(2500, 3000]	1.58101
20190618-conc_HighZoom--W0000--P0001-T0335--0007	20190618	ESCs	12.525	8.48684	(2500, 3000]	1.47581
20190618-conc_HighZoom--W0000--P0001-T0336--0004	20190618	ESCs	13.75	7.84211	(2500, 3000]	1.75336
20190618-conc_HighZoom--W0000--P0001-T0336--0006	20190618	ESCs	13.0192	6.43421		2.02344
20190618-conc_HighZoom--W0000--P0001-T0337--0007	20190618	ESCs	11.8875	9.09211	(2500, 3000]	1.30745
20190618-conc_HighZoom--W0000--P0001-T0339--0005	20190618	ESCs	12.612	9.03947	(3000, 3500]	1.39521
20190618-conc_HighZoom--W0000--P0001-T0340--0003	20190618	ESCs	11.275	8.85526	(3500, 4000]	1.27325
20190618-conc_HighZoom--W0000--P0001-T0340--0005	20190618	ESCs	13.4001	7.98684	(3000, 3500]	1.67777
20190618-conc_HighZoom--W0000--P0001-T0340--0009	20190618	ESCs	12.7745	6.97368	(2000, 2500]	1.83181
20190618-conc_HighZoom--W0000--P0001-T0341--0008	20190618	ESCs	10.586	9.38158	(3000, 3500]	1.12838
20190618-conc_HighZoom--W0000--P0001-T0341--0009	20190618	ESCs	12.1295	8.34211	(2500, 3000]	1.45401
20190618-conc_HighZoom--W0000--P0001-T0343--0001	20190618	ESCs	11.7766	7.96053	(2500, 3000]	1.47937
20190618-conc_HighZoom--W0000--P0001-T0343--0002	20190618	ESCs	13.6336	8.25	(3000, 3500]	1.65256
20190618-conc_HighZoom--W0000--P0001-T0343--0004	20190618	ESCs	14.3918	7.42105	(2500, 3000]	1.93933
20190618-conc_HighZoom--W0000--P0001-T0344--0006	20190618	ESCs	13.8112	7.80263	(3500, 4000]	1.77007
20190618-conc_HighZoom--W0000--P0001-T0344--0008	20190618	ESCs	13.2524	7.67105	(2500, 3000]	1.72758
20190618-conc_HighZoom--W0000--P0001-T0345--0007	20190618	ESCs	11.5542	7.09211	(2000, 2500]	1.62917
20190618-conc_HighZoom--W0000--P0001-T0346--0005	20190618	ESCs	15.5201	8.47368		1.83157
20190618-conc_HighZoom--W0000--P0001-T0346--0007	20190618	ESCs	13.2712	8.05263	(2500, 3000]	1.64806
20190618-conc_HighZoom--W0000--P0001-T0346--0009	20190618	ESCs	11.0227	7.57895	(2500, 3000]	1.45438
20190618-conc_HighZoom--W0000--P0001-T0347--0004	20190618	ESCs	11.3523	6.78947	(2000, 2500]	1.67205
20190618-conc_HighZoom--W0000--P0001-T0348--0006	20190618	ESCs	12.7622	8.40789	(2500, 3000]	1.51789
20190618-conc_HighZoom--W0000--P0001-T0349--0005	20190618	ESCs	15.7896	8.40789	(3000, 3500]	1.87795
20190618-conc_HighZoom--W0000--P0001-T0349--0006	20190618	ESCs	14.3047	8.94737	(2500, 3000]	1.59876
20190618-conc_HighZoom--W0000--P0001-T0349--0007	20190618	ESCs	11.6082	7.67105	(2500, 3000]	1.51325
20190618-conc_HighZoom--W0000--P0001-T0349--0008	20190618	ESCs	12.2704	7.67105	(3000, 3500]	1.59957
20190618-conc_HighZoom--W0000--P0001-T0350--0001	20190618	ESCs	12.9856	7.96053	(2500, 3000]	1.63125
20190618-conc_HighZoom--W0000--P0001-T0350--0002	20190618	ESCs	16.1245	5.97368	(2500, 3000]	2.69926
20190618-conc_HighZoom--W0000--P0001-T0350--0003	20190618	ESCs	13.2618	8.36842	(3000, 3500]	1.58474
20190618-conc_HighZoom--W0000--P0001-T0350--0004	20190618	ESCs	15.8548	7.14474	(3000, 3500]	2.21909
20190618-conc_HighZoom--W0000--P0001-T0351--0004	20190618	ESCs	13.5416	7.96053	(3500, 4000]	1.70109
20190618-conc_HighZoom--W0000--P0001-T0351--0006	20190618	ESCs	12.7989	6.85526	(2500, 3000]	1.86702
20190618-conc_HighZoom--W0000--P0001-T0351--0009	20190618	ESCs	13.8067	7.28947		1.89406
20190618-conc_HighZoom--W0000--P0001-T0352--0007	20190618	ESCs	12.013	7.53947	(2500, 3000]	1.59335
20190618-conc_HighZoom--W0000--P0001-T0353--0002	20190618	ESCs	14.7691	7.35526	(2000, 2500]	2.00796
20190618-conc_HighZoom--W0000--P0001-T0353--0007	20190618	ESCs	12.6442	6.94737	(2000, 2500]	1.81999
20190618-conc_HighZoom--W0000--P0001-T0353--0009	20190618	ESCs	13.537	7.86842	(2500, 3000]	1.72042
20190618-conc_HighZoom--W0000--P0001-T0354--0003	20190618	ESCs	10.2652	9.09211	(3000, 3500]	1.12903
20190618-conc_HighZoom--W0000--P0001-T0355--0003	20190618	ESCs	11.1411	7.21053	(2000, 2500]	1.54512
20190618-conc_HighZoom--W0000--P0001-T0355--0006	20190618	ESCs	12.6689	6.34211	(2000, 2500]	1.99758
20190618-conc_HighZoom--W0000--P0001-T0356--0001	20190618	ESCs	10.2804	9.02632	(3000, 3500]	1.13894
20190618-conc_HighZoom--W0000--P0001-T0356--0003	20190618	ESCs	13.0192	8.14474	(3000, 3500]	1.59848
20190618-conc_HighZoom--W0000--P0001-T0356--0007	20190618	ESCs	14.0223	8.09211	(2500, 3000]	1.73284
20190618-conc_HighZoom--W0000--P0001-T0360--0001	20190618	ESCs	11.7951	6.98684	(2000, 2500]	1.68819
20190618-conc_HighZoom--W0000--P0001-T0360--0002	20190618	ESCs	13.3299	7.32895	(2500, 3000]	1.81881
20190618-conc_HighZoom--W0000--P0001-T0360--0003	20190618	ESCs	12.3643	7.89474	(2500, 3000]	1.56614
20190618-conc_HighZoom--W0000--P0001-T0360--0005	20190618	ESCs	12.5	7.75	(2500, 3000]	1.6129
20190618-conc_HighZoom--W0000--P0001-T0360--0008	20190618	ESCs	11.5054	7.55263	(2000, 2500]	1.52337
20190618-conc_HighZoom--W0000--P0001-T0361--0001	20190618	ESCs	10.0405	7.46053	(2500, 3000]	1.34582
20190618-conc_HighZoom--W0000--P0001-T0361--0002	20190618	ESCs	12.4122	7.01316	(1500, 2000]	1.76984
20190618-conc_HighZoom--W0000--P0001-T0361--0003	20190618	ESCs	13.0216	7.01316	(2500, 3000]	1.85674
20190618-conc_HighZoom--W0000--P0001-T0361--0008	20190618	ESCs	10.025	6.78947		1.47655
20190618-conc_HighZoom--W0000--P0001-T0362--0005	20190618	ESCs	14.0045	6.5	(2500, 3000]	2.15453
20190618-conc_HighZoom--W0000--P0001-T0362--0006	20190618	ESCs	14.1001	6.98684	(2000, 2500]	2.01809
20190618-conc_HighZoom--W0000--P0001-T0363--0004	20190618	ESCs	11.3606	6.97368	(1500, 2000]	1.62906
20190618-conc_HighZoom--W0000--P0001-T0363--0005	20190618	ESCs	14.3047	6.36842		2.2462
20190618-conc_HighZoom--W0000--P0001-T0363--0006	20190618	ESCs	11.5271	7.72368	(2000, 2500]	1.49244
20190618-conc_HighZoom--W0000--P0001-T0364--0001	20190618	ESCs	10.253	7.59211	(2000, 2500]	1.35049
20190618-conc_HighZoom--W0000--P0001-T0364--0002	20190618	ESCs	10.2652	7.71053	(2500, 3000]	1.33133
20190618-conc_HighZoom--W0000--P0001-T0364--0003	20190618	ESCs	10.8224	8.07895	(2500, 3000]	1.33958
20190618-conc_HighZoom--W0000--P0001-T0365--0005	20190618	ESCs	11.3192	7.71053	(2500, 3000]	1.46802
20190618-conc_HighZoom--W0000--P0001-T0365--0008	20190618	ESCs	12.5424	7.5	(2500, 3000]	1.67232
20190618-conc_HighZoom--W0000--P0001-T0366--0001	20190618	ESCs	12.1269	6.64474	(2000, 2500]	1.82504
20190618-conc_HighZoom--W0000--P0001-T0367--0001	20190618	ESCs	15.5804	7.55263	(3000, 3500]	2.06291
20190618-conc_HighZoom--W0000--P0001-T0367--0004	20190618	ESCs	13	5.64474	(2500, 3000]	2.30303
20190618-conc_HighZoom--W0000--P0001-T0368--0001	20190618	ESCs	11.0142	7.28947	(2000, 2500]	1.51097
20190618-conc_HighZoom--W0000--P0001-T0369--0003	20190618	ESCs	16.3153	7.46053	(2500, 3000]	2.18688
20190618-conc_HighZoom--W0000--P0001-T0369--0004	20190618	ESCs	10.3108	6.57895		1.56724
20190618-conc_HighZoom--W0000--P0001-T0369--0005	20190618	ESCs	13.06	6.92105	(2500, 3000]	1.88699
20190618-conc_HighZoom--W0000--P0001-T0369--0008	20190618	ESCs	11.2639	7.05263	(2500, 3000]	1.59712
20190618-conc_HighZoom--W0000--P0001-T0370--0001	20190618	ESCs	12.2755	7.75	(2000, 2500]	1.58393
20190618-conc_HighZoom--W0000--P0001-T0371--0001	20190618	ESCs	12.1655	6.90789	(2500, 3000]	1.7611
20190618-conc_HighZoom--W0000--P0001-T0371--0002	20190618	ESCs	13.0312	6.90789	(2500, 3000]	1.88642
20190827-181922_HighZoom--W0000--P0001-T0040--0000	20190827	ESCs	10.338	7.76316	(2500, 3000]	1.33168
20190827-181922_HighZoom--W0000--P0001-T0046--0000	20190827	ESCs	9.58188	8.51316	(3000, 3500]	1.12554
20190827-181922_HighZoom--W0000--P0001-T0048--0001	20190827	ESCs	9.7532	8.02632	(3000, 3500]	1.21515
20190827-181922_HighZoom--W0000--P0001-T0069--0001	20190827	ESCs	8.75357	8.64474	(2500, 3000]	1.01259
20190827-181922_HighZoom--W0000--P0001-T0072--0000	20190827	ESCs	10.1888	8.55263	(2500, 3000]	1.19131
20190827-181922_HighZoom--W0000--P0001-T0074--0000	20190827	ESCs	10.5149	8.82895	(3000, 3500]	1.19095
20190827-181922_HighZoom--W0000--P0001-T0081--0000	20190827	ESCs	11.592	8.5	(3000, 3500]	1.36377
20190827-181922_HighZoom--W0000--P0001-T0109--0000	20190827	ESCs	11.686	8.17105	(3000, 3500]	1.43017
20190827-181922_HighZoom--W0000--P0001-T0111--0000	20190827	ESCs	10.6888	8.59211	(3500, 4000]	1.24402
20190827-181922_HighZoom--W0000--P0001-T0119--0000	20190827	ESCs	10.5534	8.17105		1.29156
20190827-181922_HighZoom--W0000--P0001-T0131--0000	20190827	ESCs	9.76601	9.25	(3000, 3500]	1.05579
20190827-181922_HighZoom--W0000--P0001-T0137--0000	20190827	ESCs	10.8022	8.43421	(3000, 3500]	1.28076
20190827-181922_HighZoom--W0000--P0001-T0140--0000	20190827	ESCs	10.5741	8.09211	(3000, 3500]	1.30672
20190827-181922_HighZoom--W0000--P0001-T0140--0001	20190827	ESCs	12.0052	8.98684	(3500, 4000]	1.33586
20190827-181922_HighZoom--W0000--P0001-T0143--0001	20190827	ESCs	12.1063	8.05263	(3000, 3500]	1.5034
20190827-181922_HighZoom--W0000--P0001-T0145--0000	20190827	ESCs	12.3136	8.78947	(3000, 3500]	1.40095
20190827-181922_HighZoom--W0000--P0001-T0170--0000	20190827	ESCs	12.4197	7.5	(2500, 3000]	1.65597
20190827-181922_HighZoom--W0000--P0001-T0176--0001	20190827	ESCs	11.742	8.56579	(3000, 3500]	1.3708
20190827-181922_HighZoom--W0000--P0001-T0182--0000	20190827	ESCs	10.3983	8.96053	(3500, 4000]	1.16046
20190827-181922_HighZoom--W0000--P0001-T0185--0000	20190827	ESCs	11.2916	8.86842		1.27324
20190827-181922_HighZoom--W0000--P0001-T0186--0001	20190827	ESCs	10.25	8	(3500, 4000]	1.28125
20190827-181922_HighZoom--W0000--P0001-T0186--0002	20190827	ESCs	10.5119	8.73684	(3500, 4000]	1.20317
20190827-181922_HighZoom--W0000--P0001-T0191--0000	20190827	ESCs	11.7713	8.81579	(3500, 4000]	1.33525
20190827-181922_HighZoom--W0000--P0001-T0198--0000	20190827	ESCs	11.3441	8.35526	(3500, 4000]	1.35771
20190827-181922_HighZoom--W0000--P0001-T0198--0001	20190827	ESCs	12.1063	9.10526	(3000, 3500]	1.32959
20190827-181922_HighZoom--W0000--P0001-T0201--0000	20190827	ESCs	12.5623	7.98684	(3500, 4000]	1.57288
20190827-181922_HighZoom--W0000--P0001-T0204--0000	20190827	ESCs	12.9059	7.96053	(3000, 3500]	1.62124
20190827-181922_HighZoom--W0000--P0001-T0211--0000	20190827	ESCs	13.0048	8.57895	(3500, 4000]	1.5159
20190827-181922_HighZoom--W0000--P0001-T0211--0001	20190827	ESCs	12.52	9.61842	(3500, 4000]	1.30167
20190827-181922_HighZoom--W0000--P0001-T0215--0000	20190827	ESCs	14.0646	9.27632	(3500, 4000]	1.51618
20190827-181922_HighZoom--W0000--P0001-T0216--0000	20190827	ESCs	9.51643	7.19737	(2500, 3000]	1.32221
20190827-181922_HighZoom--W0000--P0001-T0220--0000	20190827	ESCs	12.2193	7.90789	(2500, 3000]	1.54521
20190827-181922_HighZoom--W0000--P0001-T0223--0000	20190827	ESCs	10.0156	8.21053	(3000, 3500]	1.21985
20190827-181922_HighZoom--W0000--P0001-T0231--0001	20190827	ESCs	10.3712	8.06579	(3000, 3500]	1.28583
20190827-181922_HighZoom--W0000--P0001-T0232--0000	20190827	ESCs	10.3108	7.90789		1.30386
20190827-181922_HighZoom--W0000--P0001-T0232--0001	20190827	ESCs	8.78564	8.36842	(3500, 4000]	1.04986
20190827-181922_HighZoom--W0000--P0001-T0234--0000	20190827	ESCs	10.3833	6.85526	(3000, 3500]	1.51464
20190827-181922_HighZoom--W0000--P0001-T0234--0001	20190827	ESCs	10.7848	8.10526	(3500, 4000]	1.3306
20190827-181922_HighZoom--W0000--P0001-T0234--0002	20190827	ESCs	11.898	8.10526	(3000, 3500]	1.46794
20190827-181922_HighZoom--W0000--P0001-T0235--0001	20190827	ESCs	10.7877	8.78947	(3000, 3500]	1.22735
20190827-181922_HighZoom--W0000--P0001-T0237--0000	20190827	ESCs	10.6331	7.98684	(3000, 3500]	1.33133
20190827-181922_HighZoom--W0000--P0001-T0238--0000	20190827	ESCs	10.5948	8.52632	(3000, 3500]	1.2426
20190827-181922_HighZoom--W0000--P0001-T0239--0000	20190827	ESCs	9.28372	7.97368	(3500, 4000]	1.1643
20190827-181922_HighZoom--W0000--P0001-T0239--0001	20190827	ESCs	10.718	8.11842	(3500, 4000]	1.3202
20190827-181922_HighZoom--W0000--P0001-T0240--0000	20190827	ESCs	9.86788	7.89474		1.24993
20190827-181922_HighZoom--W0000--P0001-T0242--0000	20190827	ESCs	10.5238	7.76316	(2500, 3000]	1.35561
20190827-181922_HighZoom--W0000--P0001-T0242--0001	20190827	ESCs	11.25	8.65789	(3000, 3500]	1.29939
20190827-181922_HighZoom--W0000--P0001-T0244--0000	20190827	ESCs	10.68	7.71053	(3500, 4000]	1.38512
20190827-181922_HighZoom--W0000--P0001-T0246--0000	20190827	ESCs	11.0369	8.30263		1.32932
20190827-181922_HighZoom--W0000--P0001-T0246--0001	20190827	ESCs	9.7788	8.51316	(3000, 3500]	1.14867
20190827-181922_HighZoom--W0000--P0001-T0247--0000	20190827	ESCs	11.3963	9.21053		1.23731
20190827-181922_HighZoom--W0000--P0001-T0248--0000	20190827	ESCs	10.8426	7.32895	(2500, 3000]	1.47942
20190827-181922_HighZoom--W0000--P0001-T0249--0000	20190827	ESCs	11.0142	8.82895	(3500, 4000]	1.24751
20190827-181922_HighZoom--W0000--P0001-T0250--0000	20190827	ESCs	11.275	8.71053	(3500, 4000]	1.29441
20190827-181922_HighZoom--W0000--P0001-T0251--0000	20190827	ESCs	10.0902	7.61842	(2500, 3000]	1.32445
20190827-181922_HighZoom--W0000--P0001-T0252--0001	20190827	ESCs	11.6753	8.55263	(3000, 3500]	1.36511
20190827-181922_HighZoom--W0000--P0001-T0255--0000	20190827	ESCs	10.5149	8.67105	(3000, 3500]	1.21264
20190827-181922_HighZoom--W0000--P0001-T0258--0000	20190827	ESCs	10.7413	7.92105	(3500, 4000]	1.35604
20190827-181922_HighZoom--W0000--P0001-T0258--0001	20190827	ESCs	10.7063	7.82895	(3000, 3500]	1.36753
20190827-181922_HighZoom--W0000--P0001-T0258--0002	20190827	ESCs	10.6007	8.61842	(3000, 3500]	1.23001
20190827-181922_HighZoom--W0000--P0001-T0260--0002	20190827	ESCs	11.2722	8.51316	(3500, 4000]	1.32409
20190827-181922_HighZoom--W0000--P0001-T0261--0000	20190827	ESCs	13.5347	8.89474	(3000, 3500]	1.52165
20190827-181922_HighZoom--W0000--P0001-T0265--0000	20190827	ESCs	14.528	7.21053		2.01483
20190827-181922_HighZoom--W0000--P0001-T0266--0000	20190827	ESCs	9.7532	8.17105	(3000, 3500]	1.19363
20190827-181922_HighZoom--W0000--P0001-T0267--0000	20190827	ESCs	11.3633	7.61842		1.49156
20190827-181922_HighZoom--W0000--P0001-T0268--0000	20190827	ESCs	12.6244	8.78947		1.43631
20190827-181922_HighZoom--W0000--P0001-T0270--0000	20190827	ESCs	9.26688	8.23684	(2500, 3000]	1.12505
20190827-181922_HighZoom--W0000--P0001-T0273--0000	20190827	ESCs	12.4223	9.51316	(3500, 4000]	1.3058
20190827-181922_HighZoom--W0000--P0001-T0274--0000	20190827	ESCs	10.1796	8.43421	(3000, 3500]	1.20695
20190827-181922_HighZoom--W0000--P0001-T0274--0001	20190827	ESCs	10.808	8.19737	(3000, 3500]	1.31847
20190827-181922_HighZoom--W0000--P0001-T0276--0000	20190827	ESCs	11.322	7.89474	(3000, 3500]	1.43412
20190827-181922_HighZoom--W0000--P0001-T0276--0001	20190827	ESCs	12.505	9.02632	(3500, 4000]	1.38539
20190827-181922_HighZoom--W0000--P0001-T0277--0001	20190827	ESCs	10.6213	8.25	(3000, 3500]	1.28743
20190827-181922_HighZoom--W0000--P0001-T0278--0000	20190827	ESCs	9.02774	7.63158		1.18294
20190827-181922_HighZoom--W0000--P0001-T0279--0001	20190827	ESCs	11.9609	8.42105		1.42035
20190827-181922_HighZoom--W0000--P0001-T0279--0002	20190827	ESCs	12.1347	7.59211		1.59833
20190827-181922_HighZoom--W0000--P0001-T0280--0000	20190827	ESCs	10.2652	8.40789	(3000, 3500]	1.2209
20190827-181922_HighZoom--W0000--P0001-T0282--0002	20190827	ESCs	9.68891	8.22368	(3000, 3500]	1.17817
20190827-181922_HighZoom--W0000--P0001-T0282--0003	20190827	ESCs	10.7355	7.71053	(3000, 3500]	1.39231
20190827-181922_HighZoom--W0000--P0001-T0283--0000	20190827	ESCs	9.84251	7.43421	(3000, 3500]	1.32395
20190827-181922_HighZoom--W0000--P0001-T0283--0001	20190827	ESCs	9.52628	8.67105	(3000, 3500]	1.09863
20190827-181922_HighZoom--W0000--P0001-T0283--0002	20190827	ESCs	10.7267	8.05263	(3500, 4000]	1.33208
20190827-181922_HighZoom--W0000--P0001-T0283--0004	20190827	ESCs	9.96557	7.57895		1.3149
20190827-181922_HighZoom--W0000--P0001-T0284--0000	20190827	ESCs	12.1063	8.52632	(3000, 3500]	1.41987
20190827-181922_HighZoom--W0000--P0001-T0284--0001	20190827	ESCs	10.5297	8.48684	(3500, 4000]	1.24071
20190827-181922_HighZoom--W0000--P0001-T0284--0002	20190827	ESCs	10.3983	9.26316	(3500, 4000]	1.12255
20190827-181922_HighZoom--W0000--P0001-T0284--0003	20190827	ESCs	10.2622	8.30263	(3000, 3500]	1.23602
20190827-181922_HighZoom--W0000--P0001-T0284--0004	20190827	ESCs	14.0312	8.69737	(3500, 4000]	1.61327
20190827-181922_HighZoom--W0000--P0001-T0285--0000	20190827	ESCs	9.51315	7.76316	(3000, 3500]	1.22542
20190827-181922_HighZoom--W0000--P0001-T0285--0001	20190827	ESCs	9.63392	7.60526	(2500, 3000]	1.26674
20190827-181922_HighZoom--W0000--P0001-T0285--0002	20190827	ESCs	10.3833	7.69737	(2500, 3000]	1.34894
20190827-181922_HighZoom--W0000--P0001-T0287--0000	20190827	ESCs	11.8269	7.97368	(3000, 3500]	1.48324
20190827-181922_HighZoom--W0000--P0001-T0287--0002	20190827	ESCs	9.85203	8.75	(3500, 4000]	1.12595
20190827-181922_HighZoom--W0000--P0001-T0288--0002	20190827	ESCs	9.05884	7.72368	(3000, 3500]	1.17286
20190827-181922_HighZoom--W0000--P0001-T0289--0000	20190827	ESCs	10.0125	8.5	(3000, 3500]	1.17794
20190827-181922_HighZoom--W0000--P0001-T0289--0001	20190827	ESCs	10.5268	8.11842	(3500, 4000]	1.29665
20190827-181922_HighZoom--W0000--P0001-T0289--0002	20190827	ESCs	11.9295	7.68421	(3000, 3500]	1.55247
20190827-181922_HighZoom--W0000--P0001-T0290--0000	20190827	ESCs	12.1501	8.71053	(3500, 4000]	1.39488
20190827-181922_HighZoom--W0000--P0001-T0290--0001	20190827	ESCs	11.0736	8.47368	(3000, 3500]	1.30682
20190827-181922_HighZoom--W0000--P0001-T0292--0000	20190827	ESCs	10.5505	8.56579	(3000, 3500]	1.2317
20190827-181922_HighZoom--W0000--P0001-T0293--0000	20190827	ESCs	11.3606	7.48684		1.5174
20190827-181922_HighZoom--W0000--P0001-T0293--0001	20190827	ESCs	11.2389	7.5	(3000, 3500]	1.49852
20190827-181922_HighZoom--W0000--P0001-T0293--0002	20190827	ESCs	13.5046	8.02632	(3000, 3500]	1.68254
20190827-181922_HighZoom--W0000--P0001-T0294--0002	20190827	ESCs	11.4045	6.88158	(3000, 3500]	1.65725
20190827-181922_HighZoom--W0000--P0001-T0294--0004	20190827	ESCs	9.782	8.82895	(3000, 3500]	1.10795
20190827-181922_HighZoom--W0000--P0001-T0295--0000	20190827	ESCs	12.0675	8.75	(3000, 3500]	1.37914
20190827-181922_HighZoom--W0000--P0001-T0296--0000	20190827	ESCs	12.3009	8.84211	(3500, 4000]	1.39117
20190827-181922_HighZoom--W0000--P0001-T0297--0000	20190827	ESCs	11.2777	8.53947	(3500, 4000]	1.32066
20190827-181922_HighZoom--W0000--P0001-T0299--0000	20190827	ESCs	10.6331	8.68421	(3500, 4000]	1.22442
20190827-181922_HighZoom--W0000--P0001-T0299--0001	20190827	ESCs	11.5677	8.21053	(2500, 3000]	1.40889
20190827-181922_HighZoom--W0000--P0001-T0300--0000	20190827	ESCs	12.6615	7.25	(2500, 3000]	1.74641
20190827-181922_HighZoom--W0000--P0001-T0303--0000	20190827	ESCs	10.8484	7.73684	(3000, 3500]	1.40217
20190827-181922_HighZoom--W0000--P0001-T0304--0000	20190827	ESCs	11.4483	8.96053	(3500, 4000]	1.27763
20190827-181922_HighZoom--W0000--P0001-T0306--0000	20190827	ESCs	10.2652	8.53947		1.20209
20190827-181922_HighZoom--W0000--P0001-T0307--0000	20190827	ESCs	10.1057	8.39474	(2500, 3000]	1.20381
20190827-181922_HighZoom--W0000--P0001-T0309--0000	20190827	ESCs	12.5623	8.07895	(2500, 3000]	1.55495
20190827-181922_HighZoom--W0000--P0001-T0309--0001	20190827	ESCs	10.1888	8.84211	(3500, 4000]	1.15231
20190827-181922_HighZoom--W0000--P0001-T0309--0002	20190827	ESCs	10.7732	9.15789	(3000, 3500]	1.17639
20190827-181922_HighZoom--W0000--P0001-T0311--0000	20190827	ESCs	10.6184	8.05263	(3000, 3500]	1.31862
20190827-181922_HighZoom--W0000--P0001-T0313--0000	20190827	ESCs	13.5046	9	(3500, 4000]	1.50051
20190827-181922_HighZoom--W0000--P0001-T0314--0001	20190827	ESCs	10.2622	8.25	(2500, 3000]	1.2439
20190827-181922_HighZoom--W0000--P0001-T0314--0002	20190827	ESCs	10.7964	8.47368	(3000, 3500]	1.27411
20190827-181922_HighZoom--W0000--P0001-T0314--0004	20190827	ESCs	13.3088	7.69737	(3000, 3500]	1.72901
20190827-181922_HighZoom--W0000--P0001-T0317--0000	20190827	ESCs	9.75641	7.52632	(2500, 3000]	1.29631
20190827-181922_HighZoom--W0000--P0001-T0317--0001	20190827	ESCs	10.5119	7.56579	(3000, 3500]	1.3894
20190827-181922_HighZoom--W0000--P0001-T0317--0002	20190827	ESCs	15.2766	8.42105		1.8141
20190827-181922_HighZoom--W0000--P0001-T0318--0000	20190827	ESCs	10.7645	8.36842	(3000, 3500]	1.28633
20190827-181922_HighZoom--W0000--P0001-T0318--0001	20190827	ESCs	10.779	7.94737	(2500, 3000]	1.3563
20190827-181922_HighZoom--W0000--P0001-T0319--0000	20190827	ESCs	9.52628	7.55263	(3000, 3500]	1.26132
20190827-181922_HighZoom--W0000--P0001-T0319--0001	20190827	ESCs	12.1321	7.39474		1.64064
20190827-181922_HighZoom--W0000--P0001-T0320--0003	20190827	ESCs	10.0778	7.38158	(2500, 3000]	1.36527
20190827-181922_HighZoom--W0000--P0001-T0320--0004	20190827	ESCs	9.51315	8.03947	(2500, 3000]	1.1833
20190827-181922_HighZoom--W0000--P0001-T0321--0000	20190827	ESCs	11.5109	7.96053	(3000, 3500]	1.44599
20190827-181922_HighZoom--W0000--P0001-T0321--0001	20190827	ESCs	10.0778	8.92105	(3000, 3500]	1.12967
20190827-181922_HighZoom--W0000--P0001-T0321--0002	20190827	ESCs	11.172	8.68421	(2500, 3000]	1.28647
20190827-181922_HighZoom--W0000--P0001-T0322--0001	20190827	ESCs	11.275	7.75	(3000, 3500]	1.45484
20190827-181922_HighZoom--W0000--P0001-T0322--0002	20190827	ESCs	10.7645	7.90789	(3000, 3500]	1.36124
20190827-181922_HighZoom--W0000--P0001-T0322--0003	20190827	ESCs	10.8311	7.48684	(3000, 3500]	1.44668
20190827-181922_HighZoom--W0000--P0001-T0322--0004	20190827	ESCs	10.4073	8.01316	(3000, 3500]	1.29878
20190827-181922_HighZoom--W0000--P0001-T0324--0000	20190827	ESCs	10.0623	8.76316	(3000, 3500]	1.14825
20190827-181922_HighZoom--W0000--P0001-T0324--0001	20190827	ESCs	10.0499	8.14474	(3000, 3500]	1.23391
20190827-181922_HighZoom--W0000--P0001-T0324--0003	20190827	ESCs	10.5297	8.10526	(2500, 3000]	1.29912
20190827-181922_HighZoom--W0000--P0001-T0324--0004	20190827	ESCs	10.3983	7.88158	(2500, 3000]	1.31932
20190827-181922_HighZoom--W0000--P0001-T0324--0005	20190827	ESCs	10.5297	8.25	(2500, 3000]	1.27633
20190827-181922_HighZoom--W0000--P0001-T0325--0001	20190827	ESCs	9.90896	7.72368	(3000, 3500]	1.28293
20190827-181922_HighZoom--W0000--P0001-T0326--0000	20190827	ESCs	10.7645	7.34211	(3000, 3500]	1.46614
20190827-181922_HighZoom--W0000--P0001-T0326--0001	20190827	ESCs	10.6213	8.72368	(3000, 3500]	1.21753
20190827-181922_HighZoom--W0000--P0001-T0326--0004	20190827	ESCs	10.7645	8.42105	(2500, 3000]	1.27829
20190827-181922_HighZoom--W0000--P0001-T0326--0005	20190827	ESCs	12.6442	7.63158	(3000, 3500]	1.65682
20190827-181922_HighZoom--W0000--P0001-T0327--0000	20190827	ESCs	10.75	7.89474	(2500, 3000]	1.36167
20190827-181922_HighZoom--W0000--P0001-T0327--0001	20190827	ESCs	13.2429	8.94737	(3500, 4000]	1.48009
20190827-181922_HighZoom--W0000--P0001-T0327--0002	20190827	ESCs	12.6318	7.30263	(2500, 3000]	1.72976
20190827-181922_HighZoom--W0000--P0001-T0328--0000	20190827	ESCs	9.80115	9.76316	(3500, 4000]	1.00389
20190827-181922_HighZoom--W0000--P0001-T0329--0000	20190827	ESCs	12.2627	8.63158	(3500, 4000]	1.42068
20190827-181922_HighZoom--W0000--P0001-T0329--0002	20190827	ESCs	11.9635	8.52632	(3000, 3500]	1.40312
20190827-181922_HighZoom--W0000--P0001-T0329--0003	20190827	ESCs	12.2066	8.36842	(3500, 4000]	1.45865
20190827-181922_HighZoom--W0000--P0001-T0329--0004	20190827	ESCs	10.903	6.53947	(2000, 2500]	1.66726
20190827-181922_HighZoom--W0000--P0001-T0330--0000	20190827	ESCs	11.0057	7.86842	(3000, 3500]	1.39872
20190827-181922_HighZoom--W0000--P0001-T0330--0001	20190827	ESCs	10.9602	7.44737	(3000, 3500]	1.47168
20190827-181922_HighZoom--W0000--P0001-T0330--0002	20190827	ESCs	11.2999	8.64474	(3000, 3500]	1.30714
20190827-181922_HighZoom--W0000--P0001-T0331--0000	20190827	ESCs	10.1119	8.55263	(3000, 3500]	1.18231
20190827-181922_HighZoom--W0000--P0001-T0332--0001	20190827	ESCs	11.5027	8	(2500, 3000]	1.43784
20190827-181922_HighZoom--W0000--P0001-T0332--0002	20190827	ESCs	13.5139	7.35526		1.83731
20190827-181922_HighZoom--W0000--P0001-T0333--0000	20190827	ESCs	9.90265	7.98684	(3500, 4000]	1.23987
20190827-181922_HighZoom--W0000--P0001-T0333--0001	20190827	ESCs	9.54267	8.56579	(3500, 4000]	1.11404
20190827-181922_HighZoom--W0000--P0001-T0334--0001	20190827	ESCs	9.37417	7		1.33917
20190827-181922_HighZoom--W0000--P0001-T0334--0002	20190827	ESCs	9.66307	7.52632		1.2839
20190827-181922_HighZoom--W0000--P0001-T0338--0000	20190827	ESCs	10.3592	8.10526	(3000, 3500]	1.27808
20190827-181922_HighZoom--W0000--P0001-T0339--0002	20190827	ESCs	10.8426	8.63158	(3000, 3500]	1.25616
20190827-181922_HighZoom--W0000--P0001-T0339--0004	20190827	ESCs	10.857	8.07895	(3000, 3500]	1.34387
20190827-181922_HighZoom--W0000--P0001-T0339--0005	20190827	ESCs	10.5238	8.71053	(3000, 3500]	1.20817
20190827-181922_HighZoom--W0000--P0001-T0340--0000	20190827	ESCs	12.2627	7.43421	(3500, 4000]	1.6495
20190827-181922_HighZoom--W0000--P0001-T0340--0001	20190827	ESCs	9.75641	9.68421	(3000, 3500]	1.00746
20190827-181922_HighZoom--W0000--P0001-T0340--0003	20190827	ESCs	9.42404	7.61842	(3000, 3500]	1.23701
20190827-181922_HighZoom--W0000--P0001-T0341--0000	20190827	ESCs	10.0312	7.73684	(3000, 3500]	1.29655
20190827-181922_HighZoom--W0000--P0001-T0342--0000	20190827	ESCs	11.5704	8.72368	(3500, 4000]	1.32632
20190827-181922_HighZoom--W0000--P0001-T0342--0002	20190827	ESCs	10.2561	9.11842	(3000, 3500]	1.12477
20190827-181922_HighZoom--W0000--P0001-T0343--0000	20190827	ESCs	9.29382	8.05263	(3000, 3500]	1.15413
20190827-181922_HighZoom--W0000--P0001-T0344--0000	20190827	ESCs	10.3531	7.82895	(3000, 3500]	1.32242
20190827-181922_HighZoom--W0000--P0001-T0344--0001	20190827	ESCs	11.4973	8.15789	(3000, 3500]	1.40934
20190827-181922_HighZoom--W0000--P0001-T0344--0003	20190827	ESCs	9.62094	7.77632	(3000, 3500]	1.23721
20190827-181922_HighZoom--W0000--P0001-T0345--0000	20190827	ESCs	10.0995	8.38158		1.20496
20190827-181922_HighZoom--W0000--P0001-T0345--0003	20190827	ESCs	10.4672	7.42105	(3000, 3500]	1.41048
20190827-181922_HighZoom--W0000--P0001-T0346--0001	20190827	ESCs	11.9033	7.42105		1.60398
20190827-181922_HighZoom--W0000--P0001-T0346--0002	20190827	ESCs	12.872	8.88158	(3000, 3500]	1.44929
20190827-181922_HighZoom--W0000--P0001-T0347--0001	20190827	ESCs	10.506	8.92105	(3000, 3500]	1.17766
20190827-181922_HighZoom--W0000--P0001-T0348--0000	20190827	ESCs	14.2434	8.06579	(3500, 4000]	1.76591
20190827-181922_HighZoom--W0000--P0001-T0352--0000	20190827	ESCs	10.2804	7.64474	(2500, 3000]	1.34477
20190827-181922_HighZoom--W0000--P0001-T0352--0003	20190827	ESCs	11.9426	8.53947		1.39851
20190827-181922_HighZoom--W0000--P0001-T0354--0001	20190827	ESCs	12.8914	9.46053	(3000, 3500]	1.36265
20190827-181922_HighZoom--W0000--P0001-T0355--0000	20190827	ESCs	12.5797	8.51316	(3000, 3500]	1.47768
20190827-181922_HighZoom--W0000--P0001-T0355--0001	20190827	ESCs	11.8163	8.53947	(3000, 3500]	1.38373
20190827-181922_HighZoom--W0000--P0001-T0355--0002	20190827	ESCs	10.7877	8.01316	(2500, 3000]	1.34625
20190827-181922_HighZoom--W0000--P0001-T0356--0000	20190827	ESCs	9.73396	8.27632	(3000, 3500]	1.17612
20190827-181922_HighZoom--W0000--P0001-T0356--0001	20190827	ESCs	11.2722	8.39474	(2500, 3000]	1.34277
20190827-181922_HighZoom--W0000--P0001-T0356--0002	20190827	ESCs	12.8598	7.19737	(3000, 3500]	1.78674
20190827-181922_HighZoom--W0000--P0001-T0356--0004	20190827	ESCs	12.7622	7.36842	(3000, 3500]	1.73202
20190827-181922_HighZoom--W0000--P0001-T0357--0000	20190827	ESCs	9.80115	8.27632	(3000, 3500]	1.18424
20190827-181922_HighZoom--W0000--P0001-T0357--0001	20190827	ESCs	10.253	8.82895	(3000, 3500]	1.1613
20190827-181922_HighZoom--W0000--P0001-T0357--0002	20190827	ESCs	10.1581	8.38158	(3000, 3500]	1.21196
20190827-181922_HighZoom--W0000--P0001-T0357--0004	20190827	ESCs	12.7525	8.43421	(3000, 3500]	1.51199
20190827-181922_HighZoom--W0000--P0001-T0358--0000	20190827	ESCs	11.0114	8.11842	(2500, 3000]	1.35634
20190827-181922_HighZoom--W0000--P0001-T0358--0002	20190827	ESCs	9.62094	8.28947	(2500, 3000]	1.16062
20190827-181922_HighZoom--W0000--P0001-T0358--0003	20190827	ESCs	12.3541	6.32895	(2500, 3000]	1.95201
20190827-181922_HighZoom--W0000--P0001-T0359--0000	20190827	ESCs	11.5109	7.48684	(3000, 3500]	1.53748
20190827-181922_HighZoom--W0000--P0001-T0360--0000	20190827	ESCs	13.0216	8.88158	(3500, 4000]	1.46614
20190827-181922_HighZoom--W0000--P0001-T0360--0001	20190827	ESCs	11.0028	7.77632	(2000, 2500]	1.41492
20190827-181922_HighZoom--W0000--P0001-T0361--0000	20190827	ESCs	11.3963	8.97368	(3000, 3500]	1.26997
20190827-181922_HighZoom--W0000--P0001-T0361--0001	20190827	ESCs	8.77852	8.89474	(2500, 3000]	0.986935
20190827-181922_HighZoom--W0000--P0001-T0361--0002	20190827	ESCs	11.0708	7.53947	(3000, 3500]	1.46838
20190827-181922_HighZoom--W0000--P0001-T0362--0000	20190827	ESCs	10.0031	7.81579	(3000, 3500]	1.27986
20190827-181922_HighZoom--W0000--P0001-T0362--0001	20190827	ESCs	11.5704	8.48684	(2500, 3000]	1.36334
20190827-181922_HighZoom--W0000--P0001-T0362--0002	20190827	ESCs	10.7645	7.82895	(3000, 3500]	1.37496
20190827-181922_HighZoom--W0000--P0001-T0363--0000	20190827	ESCs	12.5025	7.60526	(2500, 3000]	1.64393
20190827-181922_HighZoom--W0000--P0001-T0363--0001	20190827	ESCs	11.5217	8.42105	(3000, 3500]	1.3682
20190827-181922_HighZoom--W0000--P0001-T0363--0002	20190827	ESCs	9.85837	8.02632	(2500, 3000]	1.22826
20190827-181922_HighZoom--W0000--P0001-T0363--0003	20190827	ESCs	8.78564	7.89474	(2500, 3000]	1.11285
20190827-181922_HighZoom--W0000--P0001-T0363--0004	20190827	ESCs	12.3136	8.19737	(2500, 3000]	1.50214
20190827-181922_HighZoom--W0000--P0001-T0363--0005	20190827	ESCs	11.6001	7.56579		1.53323
20190827-181922_HighZoom--W0000--P0001-T0364--0000	20190827	ESCs	10.7529	7.82895	(3000, 3500]	1.37348
20190827-181922_HighZoom--W0000--P0001-T0364--0001	20190827	ESCs	11.1411	7.64474	(2500, 3000]	1.45736
20190827-181922_HighZoom--W0000--P0001-T0364--0002	20190827	ESCs	12.4147	8.98684	(3500, 4000]	1.38143
20190827-181922_HighZoom--W0000--P0001-T0364--0003	20190827	ESCs	8.97914	7.39474	(2500, 3000]	1.21426
20200724-201611_HighZoom--W0000--P0001-T0026--0000	20200724	ESCs	11.5271	8.72368	(2500, 3000]	1.32136
20200724-201611_HighZoom--W0000--P0001-T0043--0000	20200724	ESCs	9.79158	7.86842	(2000, 2500]	1.24441
20200725-142832_HighZoom--W0000--P0001-T0007--0000	20200724	ESCs	9.7532	7.98684	(2000, 2500]	1.22116
20200725-142832_HighZoom--W0000--P0001-T0007--0001	20200724	ESCs	9.83298	8.21053	(2500, 3000]	1.19761
20200725-142832_HighZoom--W0000--P0001-T0056--0000	20200724	ESCs	10.2804	8.05263		1.27666
20200725-142832_HighZoom--W0000--P0001-T0064--0000	20200724	ESCs	13.2689	7.84211	(2500, 3000]	1.692
20200725-142832_HighZoom--W0000--P0001-T0075--0000	20200724	ESCs	10.0405	8.17105	(3000, 3500]	1.22879
20200725-142832_HighZoom--W0000--P0001-T0076--0001	20200724	ESCs	11.0057	6.39474	(1500, 2000]	1.72105
20200725-142832_HighZoom--W0000--P0001-T0077--0000	20200724	ESCs	9.77561	6.75	(1500, 2000]	1.44824
20200725-142832_HighZoom--W0000--P0001-T0077--0003	20200724	ESCs	10.7529	8.67105	(2500, 3000]	1.24009
20200725-142832_HighZoom--W0000--P0001-T0079--0000	20200724	ESCs	12.0416	8.19737		1.46896
20200725-142832_HighZoom--W0000--P0001-T0085--0000	20200724	ESCs	11.2611	8.86842		1.2698
20200725-142832_HighZoom--W0000--P0001-T0088--0000	20200724	ESCs	14.0134	7.39474	(2500, 3000]	1.89505
20200725-142832_HighZoom--W0000--P0001-T0097--0000	20200724	ESCs	11.25	8.07895	(2500, 3000]	1.39251
20200725-142832_HighZoom--W0000--P0001-T0100--0000	20200724	ESCs	13.7704	8.35526		1.64812
20200725-142832_HighZoom--W0000--P0001-T0101--0001	20200724	ESCs	12.5125	7.63158		1.63957
20200725-142832_HighZoom--W0000--P0001-T0115--0000	20200724	ESCs	10.7529	7.90789		1.35977
20200725-142832_HighZoom--W0000--P0001-T0116--0000	20200724	ESCs	13.7295	7.38158		1.85997
20200725-142832_HighZoom--W0000--P0001-T0119--0000	20200724	ESCs	12.013	7.53947		1.59335
20200725-142832_HighZoom--W0000--P0001-T0121--0000	20200724	ESCs	10.75	7.59211	(2500, 3000]	1.41594
20200725-142832_HighZoom--W0000--P0001-T0122--0001	20200724	ESCs	10.6213	7.73684		1.37282
20200725-142832_HighZoom--W0000--P0001-T0125--0000	20200724	ESCs	10.5149	8.17105	(2000, 2500]	1.28684
20200725-142832_HighZoom--W0000--P0001-T0126--0000	20200724	ESCs	11.1831	7.73684	(2500, 3000]	1.44544
20200725-142832_HighZoom--W0000--P0001-T0126--0001	20200724	ESCs	11.0905	7.61842	(2000, 2500]	1.45575
20200725-142832_HighZoom--W0000--P0001-T0126--0002	20200724	ESCs	13.0048	8.69737	(2500, 3000]	1.49526
20200725-142832_HighZoom--W0000--P0001-T0132--0000	20200724	ESCs	11.5271	8.86842	(2500, 3000]	1.2998
20200725-142832_HighZoom--W0000--P0001-T0136--0000	20200724	ESCs	11.3935	9.21053		1.23701
20200725-142832_HighZoom--W0000--P0001-T0142--0000	20200724	ESCs	10.903	7.73684	(2000, 2500]	1.40923
20200725-142832_HighZoom--W0000--P0001-T0142--0002	20200724	ESCs	11.5271	9.22368	(2000, 2500]	1.24973
20200725-142832_HighZoom--W0000--P0001-T0142--0003	20200724	ESCs	11.0284	7.89474	(2000, 2500]	1.39693
20200725-142832_HighZoom--W0000--P0001-T0145--0000	20200724	ESCs	11.7713	8.26316		1.42455
20200725-142832_HighZoom--W0000--P0001-T0147--0001	20200724	ESCs	12.0026	8.35526	(2000, 2500]	1.43653
20200725-142832_HighZoom--W0000--P0001-T0147--0002	20200724	ESCs	9.34746	7.55263	(2000, 2500]	1.23764
20200725-142832_HighZoom--W0000--P0001-T0148--0002	20200724	ESCs	10.0031	8.46053	(1500, 2000]	1.18233
20200725-142832_HighZoom--W0000--P0001-T0149--0000	20200724	ESCs	9.2635	8.30263	(2000, 2500]	1.11573
20200725-142832_HighZoom--W0000--P0001-T0149--0002	20200724	ESCs	11.7633	8.51316		1.38178
20200725-142832_HighZoom--W0000--P0001-T0150--0000	20200724	ESCs	10.7761	8.69737	(2500, 3000]	1.23901
20200725-142832_HighZoom--W0000--P0001-T0151--0000	20200724	ESCs	8.77852	7.69737	(2000, 2500]	1.14046
20200725-142832_HighZoom--W0000--P0001-T0152--0002	20200724	ESCs	9.50329	7.96053	(2500, 3000]	1.1938
20200725-142832_HighZoom--W0000--P0001-T0159--0000	20200724	ESCs	11.2639	8.26316	(2500, 3000]	1.36314
20200725-142832_HighZoom--W0000--P0001-T0161--0000	20200724	ESCs	12.2704	8.01316	(2500, 3000]	1.53128
20200725-142832_HighZoom--W0000--P0001-T0161--0002	20200724	ESCs	10.5386	7.84211	(2000, 2500]	1.34385
20200725-142832_HighZoom--W0000--P0001-T0163--0001	20200724	ESCs	12.5025	7.78947	(2000, 2500]	1.60505
20200725-142832_HighZoom--W0000--P0001-T0165--0002	20200724	ESCs	11.0028	7.93421		1.38676
20200725-142832_HighZoom--W0000--P0001-T0166--0001	20200724	ESCs	11.0028	8.64474	(2000, 2500]	1.27278
20200725-142832_HighZoom--W0000--P0001-T0167--0000	20200724	ESCs	11.0708	8.52632	(2500, 3000]	1.29843
20200725-142832_HighZoom--W0000--P0001-T0170--0001	20200724	ESCs	12.5648	7.60526	(2500, 3000]	1.65212
20200725-142832_HighZoom--W0000--P0001-T0172--0001	20200724	ESCs	10.0312	7.59211	(2000, 2500]	1.32127
20200725-142832_HighZoom--W0000--P0001-T0175--0000	20200724	ESCs	10.2744	8.71053	(2500, 3000]	1.17953
20200725-142832_HighZoom--W0000--P0001-T0177--0002	20200724	ESCs	12.5623	8.07895	(2000, 2500]	1.55495
20200725-142832_HighZoom--W0000--P0001-T0178--0000	20200724	ESCs	10.0156	8.65789	(2000, 2500]	1.15682
20200725-142832_HighZoom--W0000--P0001-T0179--0000	20200724	ESCs	11.7845	7.47368	(2000, 2500]	1.5768
20200725-142832_HighZoom--W0000--P0001-T0180--0002	20200724	ESCs	10.8541	8.47368	(2000, 2500]	1.28092
20200725-142832_HighZoom--W0000--P0001-T0180--0003	20200724	ESCs	10.7732	8.26316	(2000, 2500]	1.30377
20200725-142832_HighZoom--W0000--P0001-T0182--0000	20200724	ESCs	6.79154	8.27632		0.820599
20200725-142832_HighZoom--W0000--P0001-T0183--0000	20200724	ESCs	10.5268	7.51316	(2000, 2500]	1.40111
20200725-142832_HighZoom--W0000--P0001-T0183--0002	20200724	ESCs	11.0142	6.73684		1.63492
20200725-142832_HighZoom--W0000--P0001-T0183--0003	20200724	ESCs	12.5922	8.73684	(2500, 3000]	1.44127
20200725-142832_HighZoom--W0000--P0001-T0189--0000	20200724	ESCs	11.7553	7.56579	(2500, 3000]	1.55375
20200725-142832_HighZoom--W0000--P0001-T0190--0001	20200724	ESCs	10.779	8.26316	(2000, 2500]	1.30447
20200725-142832_HighZoom--W0000--P0001-T0193--0003	20200724	ESCs	9.53284	7.84211	(2000, 2500]	1.2156
20200725-142832_HighZoom--W0000--P0001-T0194--0000	20200724	ESCs	10.7645	7.78947		1.38193
20200725-142832_HighZoom--W0000--P0001-T0194--0002	20200724	ESCs	10.506	8.13158	(2000, 2500]	1.29199
20200725-142832_HighZoom--W0000--P0001-T0195--0003	20200724	ESCs	11.0708	8.32895	(2000, 2500]	1.32919
20200725-142832_HighZoom--W0000--P0001-T0196--0000	20200724	ESCs	9.84251	8.02632		1.22628
20200725-142832_HighZoom--W0000--P0001-T0196--0003	20200724	ESCs	10.25	7.86842	(2500, 3000]	1.30268
20200725-142832_HighZoom--W0000--P0001-T0199--0001	20200724	ESCs	11.322	7.92105	(2500, 3000]	1.42935
20200725-142832_HighZoom--W0000--P0001-T0199--0003	20200724	ESCs	9.50658	7.52632	(1500, 2000]	1.26311
20200725-142832_HighZoom--W0000--P0001-T0201--0000	20200724	ESCs	13.0192	8.86842		1.46804
20200725-142832_HighZoom--W0000--P0001-T0201--0001	20200724	ESCs	11.3633	8.06579		1.40883
20200725-142832_HighZoom--W0000--P0001-T0206--0000	20200724	ESCs	13.0408	7.86842	(2500, 3000]	1.65736
20200725-142832_HighZoom--W0000--P0001-T0207--0001	20200724	ESCs	10.0995	8.30263	(1500, 2000]	1.21642
20200725-142832_HighZoom--W0000--P0001-T0209--0000	20200724	ESCs	12.8768	8.02632	(2500, 3000]	1.60433
20200725-142832_HighZoom--W0000--P0001-T0210--0002	20200724	ESCs	11.0227	7.96053	(2000, 2500]	1.38467
20200725-142832_HighZoom--W0000--P0001-T0211--0001	20200724	ESCs	9.26688	7.97368		1.16218
20200725-142832_HighZoom--W0000--P0001-T0212--0001	20200724	ESCs	10.5119	7.31579		1.43688
20200725-142832_HighZoom--W0000--P0001-T0213--0000	20200724	ESCs	10.808	8.13158	(2000, 2500]	1.32914
20200725-142832_HighZoom--W0000--P0001-T0219--0000	20200724	ESCs	12.2627	7.89474	(2000, 2500]	1.55328
20200725-142832_HighZoom--W0000--P0001-T0221--0001	20200724	ESCs	10.7616	8.03947	(2500, 3000]	1.3386
20200725-142832_HighZoom--W0000--P0001-T0221--0002	20200724	ESCs	11.25	8.69737	(2000, 2500]	1.29349
20200725-142832_HighZoom--W0000--P0001-T0224--0001	20200724	ESCs	11.0255	7.60526	(2000, 2500]	1.44972
20200725-142832_HighZoom--W0000--P0001-T0225--0001	20200724	ESCs	9.25	7.76316	(1500, 2000]	1.19153
20200725-142832_HighZoom--W0000--P0001-T0226--0002	20200724	ESCs	11.2861	8.67105	(2500, 3000]	1.30158
20200725-142832_HighZoom--W0000--P0001-T0227--0001	20200724	ESCs	12.8404	6.86842	(1500, 2000]	1.86948
20200725-142832_HighZoom--W0000--P0001-T0227--0003	20200724	ESCs	12.3136	7.76316	(2000, 2500]	1.58616
20200725-142832_HighZoom--W0000--P0001-T0228--0003	20200724	ESCs	12.5325	7.28947	(2000, 2500]	1.71925
20200725-142832_HighZoom--W0000--P0001-T0231--0002	20200724	ESCs	10.5594	7.22368	(2000, 2500]	1.46177
20200725-142832_HighZoom--W0000--P0001-T0233--0000	20200724	ESCs	11.8822	7.89474		1.50508
20200725-142832_HighZoom--W0000--P0001-T0233--0001	20200724	ESCs	11.2861	7.76316	(2000, 2500]	1.4538
20200725-142832_HighZoom--W0000--P0001-T0233--0002	20200724	ESCs	10.5238	7.42105	(2000, 2500]	1.4181
20200725-142832_HighZoom--W0000--P0001-T0234--0001	20200724	ESCs	12.0026	7.09211		1.69239
20200725-142832_HighZoom--W0000--P0001-T0235--0002	20200724	ESCs	13.0624	7.27632	(2000, 2500]	1.79519
20200725-142832_HighZoom--W0000--P0001-T0239--0000	20200724	ESCs	13.7704	7.68421	(2000, 2500]	1.79204
20200725-142832_HighZoom--W0000--P0001-T0239--0001	20200724	ESCs	12.5449	6.92105	(2000, 2500]	1.81257
20200725-142832_HighZoom--W0000--P0001-T0240--0001	20200724	ESCs	10.5741	7.51316	(2000, 2500]	1.40742
20200725-142832_HighZoom--W0000--P0001-T0240--0002	20200724	ESCs	11.7606	8.03947	(2000, 2500]	1.46286
20200725-142832_HighZoom--W0000--P0001-T0241--0001	20200724	ESCs	10.5297	8.06579		1.30548
20200725-142832_HighZoom--W0000--P0001-T0242--0000	20200724	ESCs	11.2971	7.72368	(1500, 2000]	1.46266
20200725-142832_HighZoom--W0000--P0001-T0242--0001	20200724	ESCs	12.2551	7.63158	(2000, 2500]	1.60584
20200725-142832_HighZoom--W0000--P0001-T0242--0003	20200724	ESCs	9.01734	7.35526		1.22597
20200725-142832_HighZoom--W0000--P0001-T0244--0000	20200724	ESCs	10.779	7.72368	(2000, 2500]	1.39558
20200725-142832_HighZoom--W0000--P0001-T0244--0001	20200724	ESCs	11.7606	8.11842	(2500, 3000]	1.44864
20200725-142832_HighZoom--W0000--P0001-T0244--0002	20200724	ESCs	11.0028	7.63158	(2000, 2500]	1.44175
20200725-142832_HighZoom--W0000--P0001-T0244--0004	20200724	ESCs	10.5149	8.75	(2500, 3000]	1.2017
20200725-142832_HighZoom--W0000--P0001-T0245--0001	20200724	ESCs	9.50329	7.78947	(2000, 2500]	1.22002
20200725-142832_HighZoom--W0000--P0001-T0246--0002	20200724	ESCs	10.5386	8.28947	(2000, 2500]	1.27133
20200725-142832_HighZoom--W0000--P0001-T0247--0000	20200724	ESCs	8.76784	6.96053	(1500, 2000]	1.25965
20200725-142832_HighZoom--W0000--P0001-T0247--0001	20200724	ESCs	13.3463	6.96053		1.91743
20200725-142832_HighZoom--W0000--P0001-T0247--0002	20200724	ESCs	9.50658	7.59211	(2000, 2500]	1.25217
20200725-142832_HighZoom--W0000--P0001-T0248--0002	20200724	ESCs	11.8031	8.85526		1.33289
20200725-142832_HighZoom--W0000--P0001-T0249--0000	20200724	ESCs	11.322	8.32895	(2500, 3000]	1.35935
20200725-142832_HighZoom--W0000--P0001-T0249--0003	20200724	ESCs	12.7989	7.64474	(2000, 2500]	1.67421
20200725-142832_HighZoom--W0000--P0001-T0250--0000	20200724	ESCs	11.1411	7.28947	(2000, 2500]	1.52839
20200725-142832_HighZoom--W0000--P0001-T0252--0004	20200724	ESCs	13.5023	7.92105		1.70461
20200725-142832_HighZoom--W0000--P0001-T0253--0003	20200724	ESCs	13.5946	7.28947		1.86496
20200725-142832_HighZoom--W0000--P0001-T0253--0004	20200724	ESCs	13.2524	8.22368	(2500, 3000]	1.61149
20200725-142832_HighZoom--W0000--P0001-T0254--0000	20200724	ESCs	13.2618	8.53947	(2500, 3000]	1.553
20200725-142832_HighZoom--W0000--P0001-T0254--0002	20200724	ESCs	13.7795	7.65789	(2500, 3000]	1.79939
20200725-142832_HighZoom--W0000--P0001-T0255--0003	20200724	ESCs	10.7616	7.30263	(2000, 2500]	1.47366
20200725-142832_HighZoom--W0000--P0001-T0258--0000	20200724	ESCs	11.0567	8.18421	(2000, 2500]	1.35098
20200725-142832_HighZoom--W0000--P0001-T0261--0001	20200724	ESCs	9.54267	7.44737	(2000, 2500]	1.28135
20200725-142832_HighZoom--W0000--P0001-T0261--0002	20200724	ESCs	11.7553	8.30263	(2500, 3000]	1.41585
20200725-142832_HighZoom--W0000--P0001-T0261--0003	20200724	ESCs	10.5386	7.73684	(2000, 2500]	1.36213
20200725-142832_HighZoom--W0000--P0001-T0262--0001	20200724	ESCs	11.41	7.47368	(2000, 2500]	1.52669
20200725-142832_HighZoom--W0000--P0001-T0262--0002	20200724	ESCs	10.2652	8.57895	(2500, 3000]	1.19656
20200725-142832_HighZoom--W0000--P0001-T0264--0004	20200724	ESCs	12.5025	8.11842	(2500, 3000]	1.54002
20200725-142832_HighZoom--W0000--P0001-T0266--0001	20200724	ESCs	13.0886	8.22368		1.59158
20200725-142832_HighZoom--W0000--P0001-T0267--0001	20200724	ESCs	12.8404	7.53947		1.70309
20200725-142832_HighZoom--W0000--P0001-T0268--0000	20200724	ESCs	11.2777	8.47368	(2000, 2500]	1.33091
20200725-142832_HighZoom--W0000--P0001-T0268--0001	20200724	ESCs	12.5125	8.11842		1.54125
20200725-142832_HighZoom--W0000--P0001-T0268--0004	20200724	ESCs	10.2987	8.23684	(2000, 2500]	1.25032
20200725-142832_HighZoom--W0000--P0001-T0270--0001	20200724	ESCs	11.0142	7.55263	(2000, 2500]	1.45833
20200725-142832_HighZoom--W0000--P0001-T0271--0004	20200724	ESCs	10.7616	7.73684		1.39096
20200725-142832_HighZoom--W0000--P0001-T0272--0000	20200724	ESCs	12.5897	8.39474	(2000, 2500]	1.49971
20200725-142832_HighZoom--W0000--P0001-T0272--0001	20200724	ESCs	11.0114	8.40789		1.30965
20200725-142832_HighZoom--W0000--P0001-T0273--0000	20200724	ESCs	12.026	7.93421		1.51572
20200725-142832_HighZoom--W0000--P0001-T0273--0002	20200724	ESCs	10.3259	9.05263	(2500, 3000]	1.14066
20200725-142832_HighZoom--W0000--P0001-T0273--0004	20200724	ESCs	10.2622	8.84211	(2500, 3000]	1.1606
20200725-142832_HighZoom--W0000--P0001-T0274--0001	20200724	ESCs	11.8031	7.89474	(2000, 2500]	1.49506
20200725-142832_HighZoom--W0000--P0001-T0275--0000	20200724	ESCs	11.2528	8.53947	(2500, 3000]	1.31774
20200725-142832_HighZoom--W0000--P0001-T0275--0001	20200724	ESCs	11.0962	7.36842		1.50591
20200725-142832_HighZoom--W0000--P0001-T0277--0000	20200724	ESCs	13.5416	8.19737		1.65195
20200725-142832_HighZoom--W0000--P0001-T0277--0004	20200724	ESCs	11.7553	7.94737		1.47915
20200725-142832_HighZoom--W0000--P0001-T0279--0000	20200724	ESCs	11.2777	7.77632	(2000, 2500]	1.45027
20200725-142832_HighZoom--W0000--P0001-T0280--0000	20200724	ESCs	8.50368	7.98684	(2000, 2500]	1.06471
20200725-142832_HighZoom--W0000--P0001-T0280--0003	20200724	ESCs	12.7745	8.67105	(2500, 3000]	1.47323
20200725-142832_HighZoom--W0000--P0001-T0281--0003	20200724	ESCs	10.779	8.78947	(2500, 3000]	1.22636
20200725-142832_HighZoom--W0000--P0001-T0282--0000	20200724	ESCs	11.0708	7.18421	(1500, 2000]	1.54099
20200725-142832_HighZoom--W0000--P0001-T0282--0001	20200724	ESCs	10.7645	8.61842	(2500, 3000]	1.24901
20200725-142832_HighZoom--W0000--P0001-T0282--0002	20200724	ESCs	11.5136	8.46053		1.36086
20200725-142832_HighZoom--W0000--P0001-T0282--0003	20200724	ESCs	11.0284	7.28947		1.51292
20200725-142832_HighZoom--W0000--P0001-T0283--0002	20200724	ESCs	11.0057	9.15789	(2500, 3000]	1.20177
20200725-142832_HighZoom--W0000--P0001-T0284--0001	20200724	ESCs	10	8.21053	(2000, 2500]	1.21795
20200725-142832_HighZoom--W0000--P0001-T0285--0000	20200724	ESCs	10.2744	8.56579	(2000, 2500]	1.19946
20200725-142832_HighZoom--W0000--P0001-T0285--0002	20200724	ESCs	12.2526	7.48684		1.63654
20200725-142832_HighZoom--W0000--P0001-T0285--0004	20200724	ESCs	12.2755	8.56579	(3000, 3500]	1.43308
20200725-142832_HighZoom--W0000--P0001-T0286--0000	20200724	ESCs	10.7964	7.09211	(1500, 2000]	1.52231
20200725-142832_HighZoom--W0000--P0001-T0286--0001	20200724	ESCs	10.5	7.35526	(2000, 2500]	1.42755
20200728-174144_HighZoom--W0000--P0001-T0002--0000	20200728	ESCs	10.0312	7.71053		1.30097
20200728-174144_HighZoom--W0000--P0001-T0031--0000	20200728	ESCs	8.01951	7.17105	(1500, 2000]	1.11832
20200728-174144_HighZoom--W0000--P0001-T0040--0000	20200728	ESCs	11.5353	7.73684	(2000, 2500]	1.49095
20200728-174144_HighZoom--W0000--P0001-T0062--0001	20200728	ESCs	11.2999	7.47368		1.51196
20200728-174144_HighZoom--W0000--P0001-T0079--0000	20200728	ESCs	10.0062	8.19737	(2500, 3000]	1.22067
20200728-174144_HighZoom--W0000--P0001-T0084--0000	20200728	ESCs	9.50658	7.60526	(2000, 2500]	1.25
20200730-190931_HighZoom--W0000--P0001-T0001--0000	20200730	ESCs	9.26688	7.77632	(2000, 2500]	1.19168
20200730-190931_HighZoom--W0000--P0001-T0001--0001	20200730	ESCs	10.0125	7.15789		1.3988
20200730-190931_HighZoom--W0000--P0001-T0001--0002	20200730	ESCs	10.7529	6.69737	(1500, 2000]	1.60554
20200730-190931_HighZoom--W0000--P0001-T0002--0002	20200730	ESCs	10.0125	7.67105	(2000, 2500]	1.30523
20200730-190931_HighZoom--W0000--P0001-T0002--0003	20200730	ESCs	11.5027	7.22368		1.59236
20200730-190931_HighZoom--W0000--P0001-T0002--0004	20200730	ESCs	10.2804	7.84211		1.31093
20200730-190931_HighZoom--W0000--P0001-T0002--0005	20200730	ESCs	11.2556	8.17105		1.37749
20200730-190931_HighZoom--W0000--P0001-T0002--0006	20200730	ESCs	10.3017	8.27632	(2000, 2500]	1.24472
20200730-190931_HighZoom--W0000--P0001-T0004--0000	20200730	ESCs	10.0561	6.40789	(2500, 3000]	1.56933
20200730-190931_HighZoom--W0000--P0001-T0007--0000	20200730	ESCs	9.80434	7.13158		1.37478
20200730-190931_HighZoom--W0000--P0001-T0008--0001	20200730	ESCs	11.5054	8.65789	(2500, 3000]	1.3289
20200730-190931_HighZoom--W0000--P0001-T0009--0000	20200730	ESCs	10.253	7.97368	(2000, 2500]	1.28586
20200730-190931_HighZoom--W0000--P0001-T0009--0001	20200730	ESCs	10.2561	7.63158	(2500, 3000]	1.3439
20200730-190931_HighZoom--W0000--P0001-T0010--0000	20200730	ESCs	8.63134	7.28947	(2000, 2500]	1.18408
20200730-190931_HighZoom--W0000--P0001-T0014--0000	20200730	ESCs	10.808	7.72368	(2000, 2500]	1.39933
20200730-190931_HighZoom--W0000--P0001-T0014--0001	20200730	ESCs	9.26688	7.09211	(2000, 2500]	1.30665
20200730-190931_HighZoom--W0000--P0001-T0015--0001	20200730	ESCs	9.50658	7.47368		1.27201
20200730-190931_HighZoom--W0000--P0001-T0016--0000	20200730	ESCs	9.76601	7.03947	(1500, 2000]	1.38732
20200730-190931_HighZoom--W0000--P0001-T0017--0002	20200730	ESCs	11.5027	7.82895	(2000, 2500]	1.46925
20200730-190931_HighZoom--W0000--P0001-T0020--0000	20200730	ESCs	10.0062	8.57895	(2000, 2500]	1.16637
20200730-190931_HighZoom--W0000--P0001-T0021--0000	20200730	ESCs	10.8253	6.44737	(1500, 2000]	1.67903
20200730-190931_HighZoom--W0000--P0001-T0021--0001	20200730	ESCs	11.0284	7.75	(2000, 2500]	1.42302
20200730-190931_HighZoom--W0000--P0001-T0022--0000	20200730	ESCs	12.6516	7.27632		1.73873
20200730-190931_HighZoom--W0000--P0001-T0023--0000	20200730	ESCs	9.76601	6.63158	(1500, 2000]	1.47265
20200730-190931_HighZoom--W0000--P0001-T0024--0001	20200730	ESCs	10.2652	7.40789	(2500, 3000]	1.38572
20200730-190931_HighZoom--W0000--P0001-T0024--0003	20200730	ESCs	8.75714	8.18421	(1500, 2000]	1.07
20200730-190931_HighZoom--W0000--P0001-T0026--0000	20200730	ESCs	11.0284	8.14474	(2500, 3000]	1.35405
20200730-190931_HighZoom--W0000--P0001-T0029--0000	20200730	ESCs	10.506	7.56579	(2000, 2500]	1.38861
20200730-190931_HighZoom--W0000--P0001-T0044--0001	20200730	ESCs	10.2804	7.85526	(2500, 3000]	1.30873
20200730-190931_HighZoom--W0000--P0001-T0045--0001	20200730	ESCs	11.5271	7.93421	(2000, 2500]	1.45284
20200730-190931_HighZoom--W0000--P0001-T0050--0000	20200730	ESCs	9.28372	7.07895	(1500, 2000]	1.31146
20200730-190931_HighZoom--W0000--P0001-T0051--0000	20200730	ESCs	9.01734	6.32895	(1500, 2000]	1.42478
20200730-190931_HighZoom--W0000--P0001-T0053--0003	20200730	ESCs	12.2551	7.77632		1.57595
20200730-190931_HighZoom--W0000--P0001-T0055--0001	20200730	ESCs	10.2652	7.93421	(2000, 2500]	1.29379
20200730-190931_HighZoom--W0000--P0001-T0056--0001	20200730	ESCs	11.5109	6.30263	(1500, 2000]	1.82636
20200730-190931_HighZoom--W0000--P0001-T0058--0000	20200730	ESCs	9.25675	7.86842	(2000, 2500]	1.17644
20200730-190931_HighZoom--W0000--P0001-T0061--0002	20200730	ESCs	10.3108	7.38158	(2000, 2500]	1.39683
20200730-190931_HighZoom--W0000--P0001-T0062--0002	20200730	ESCs	12.5424	7.39474	(2500, 3000]	1.69613
20200730-190931_HighZoom--W0000--P0001-T0065--0000	20200730	ESCs	11.0227	7.71053	(2500, 3000]	1.42957
20200730-190931_HighZoom--W0000--P0001-T0067--0000	20200730	ESCs	9.03466	7.65789	(2500, 3000]	1.17978
20200730-190931_HighZoom--W0000--P0001-T0067--0001	20200730	ESCs	12.2933	7.42105	(3000, 3500]	1.65654
20200730-190931_HighZoom--W0000--P0001-T0068--0001	20200730	ESCs	11.0142	7.85526	(2500, 3000]	1.40214
20200730-190931_HighZoom--W0000--P0001-T0068--0002	20200730	ESCs	11.7845	7.98684	(2500, 3000]	1.47549
20200730-190931_HighZoom--W0000--P0001-T0068--0006	20200730	ESCs	10.503	8.05263	(2500, 3000]	1.30429
20200730-190931_HighZoom--W0000--P0001-T0072--0003	20200730	ESCs	10.75	7.64474	(2500, 3000]	1.4062
20200730-190931_HighZoom--W0000--P0001-T0073--0000	20200730	ESCs	11.0227	7.42105	(2000, 2500]	1.48533
20200730-190931_HighZoom--W0000--P0001-T0074--0000	20200730	ESCs	11	8.14474	(3000, 3500]	1.35057
20200730-190931_HighZoom--W0000--P0001-T0074--0003	20200730	ESCs	10.3108	7.34211	(2000, 2500]	1.40434
20200730-190931_HighZoom--W0000--P0001-T0075--0002	20200730	ESCs	11.0142	7.38158	(2000, 2500]	1.49212
20200730-190931_HighZoom--W0000--P0001-T0075--0004	20200730	ESCs	11.5136	7.82895		1.47064
20200730-190931_HighZoom--W0000--P0001-T0077--0002	20200730	ESCs	10.7645	7.21053	(2000, 2500]	1.49289
20200730-190931_HighZoom--W0000--P0001-T0081--0001	20200730	ESCs	11.5353	7.82895	(2000, 2500]	1.47341
20200731-175845_HighZoom--W0000--P0001-T0004--0000	20200731	ESCs	13.0886	6.82895	(2000, 2500]	1.91664
20200731-175845_HighZoom--W0000--P0001-T0009--0000	20200731	ESCs	10.5771	7.10526	(2500, 3000]	1.48863
20200731-175845_HighZoom--W0000--P0001-T0016--0000	20200731	ESCs	10.779	7.63158		1.41242
20200731-175845_HighZoom--W0000--P0001-T0023--0000	20200731	ESCs	10.0062	7.23684	(2000, 2500]	1.38268
20200731-175845_HighZoom--W0000--P0001-T0059--0000	20200731	ESCs	9.28036	6.73684	(2000, 2500]	1.37755
20200731-175845_HighZoom--W0000--P0001-T0064--0000	20200731	ESCs	11.3054	7.82895	(2500, 3000]	1.44405
20200731-175845_HighZoom--W0000--P0001-T0064--0001	20200731	ESCs	10.503	7.98684	(2500, 3000]	1.31503
20200731-175845_HighZoom--W0000--P0001-T0066--0000	20200731	ESCs	12.3161	7.5	(2500, 3000]	1.64215
20200731-175845_HighZoom--W0000--P0001-T0087--0000	20200731	ESCs	9.76601	7.51316	(2000, 2500]	1.29985
20200731-175845_HighZoom--W0000--P0001-T0100--0001	20200731	ESCs	10.3259	7.30263	(2000, 2500]	1.414
20200731-175845_HighZoom--W0000--P0001-T0106--0000	20200731	ESCs	10.7558	7.09211	(2000, 2500]	1.51659
20200731-175845_HighZoom--W0000--P0001-T0128--0002	20200731	ESCs	11.7527	7.61842	(2500, 3000]	1.54266
20200731-175845_HighZoom--W0000--P0001-T0129--0001	20200731	ESCs	11.5974	8.65789	(2500, 3000]	1.33952
20200731-175845_HighZoom--W0000--P0001-T0138--0000	20200731	ESCs	11.5542	7.55263	(3000, 3500]	1.52983
20200731-175845_HighZoom--W0000--P0001-T0139--0000	20200731	ESCs	11.0255	7.84211	(2500, 3000]	1.40594
20200731-175845_HighZoom--W0000--P0001-T0142--0001	20200731	ESCs	12.505	8.13158	(3000, 3500]	1.53783
20200731-175845_HighZoom--W0000--P0001-T0145--0001	20200731	ESCs	10.8022	8.18421	(2500, 3000]	1.31988
20200731-175845_HighZoom--W0000--P0001-T0146--0001	20200731	ESCs	10.3017	7.67105	(2500, 3000]	1.34293
20200731-175845_HighZoom--W0000--P0001-T0154--0000	20200731	ESCs	12.026	6.75	(2000, 2500]	1.78163
20200731-175845_HighZoom--W0000--P0001-T0157--0000	20200731	ESCs	9.7532	6.94737	(2000, 2500]	1.40387
20200731-175845_HighZoom--W0000--P0001-T0160--0000	20200731	ESCs	9.83298	7.28947	(2000, 2500]	1.34893
20200731-175845_HighZoom--W0000--P0001-T0160--0002	20200731	ESCs	11.5136	7.73684	(2000, 2500]	1.48815
20200731-175845_HighZoom--W0000--P0001-T0168--0001	20200731	ESCs	11.7978	8.02632	(2000, 2500]	1.46989
20200731-175845_HighZoom--W0000--P0001-T0194--0000	20200731	ESCs	13.2618	7.93421	(2000, 2500]	1.67147
20200731-175845_HighZoom--W0000--P0001-T0195--0000	20200731	ESCs	11.0142	7.52632	(2500, 3000]	1.46342
20200731-175845_HighZoom--W0000--P0001-T0212--0000	20200731	ESCs	12.0078	8.39474	(3000, 3500]	1.4304
20200731-175845_HighZoom--W0000--P0001-T0212--0001	20200731	ESCs	10.779	8.07895		1.33421
20200731-175845_HighZoom--W0000--P0001-T0215--0001	20200731	ESCs	14.7881	8.31579		1.77831
20200731-175845_HighZoom--W0000--P0001-T0216--0000	20200731	ESCs	10.506	7.75	(2000, 2500]	1.35561
20200731-175845_HighZoom--W0000--P0001-T0216--0003	20200731	ESCs	10.5238	8.46053	(2500, 3000]	1.24387
20200731-175845_HighZoom--W0000--P0001-T0221--0000	20200731	ESCs	10.5119	7.31579	(2000, 2500]	1.43688
20200731-175845_HighZoom--W0000--P0001-T0222--0000	20200731	ESCs	10.7877	8.51316	(2500, 3000]	1.26718
20200731-175845_HighZoom--W0000--P0001-T0223--0000	20200731	ESCs	11.7606	7.60526	(2000, 2500]	1.54638
20200731-175845_HighZoom--W0000--P0001-T0225--0000	20200731	ESCs	10.115	7.34211	(2000, 2500]	1.37767
20200802-104739_HighZoom--W0000--P0001-T0006--0000	20200731	ESCs	9.75641	8.53947	(2500, 3000]	1.14251
20200802-104739_HighZoom--W0000--P0001-T0010--0000	20200731	ESCs	11.3853	7.23684	(2000, 2500]	1.57324
20200802-104739_HighZoom--W0000--P0001-T0011--0001	20200731	ESCs	12.2551	8.81579	(3000, 3500]	1.39013
20200802-104739_HighZoom--W0000--P0001-T0012--0001	20200731	ESCs	10.253	7.73684		1.32522
20200802-104739_HighZoom--W0000--P0001-T0017--0000	20200731	ESCs	10.3017	7.47368	(2500, 3000]	1.3784
20200802-104739_HighZoom--W0000--P0001-T0020--0000	20200731	ESCs	10.7616	7.65789	(2500, 3000]	1.4053
20200802-104739_HighZoom--W0000--P0001-T0027--0003	20200731	ESCs	12.505	8.15789	(2500, 3000]	1.53287
20200802-104739_HighZoom--W0000--P0001-T0032--0001	20200731	ESCs	13.0384	7.90789		1.64878
20200802-104739_HighZoom--W0000--P0001-T0033--0000	20200731	ESCs	10.0156	7.76316	(2000, 2500]	1.29015
20200802-104739_HighZoom--W0000--P0001-T0036--0000	20200731	ESCs	12.525	7.44737	(2500, 3000]	1.6818
20200802-104739_HighZoom--W0000--P0001-T0037--0000	20200731	ESCs	10.0125	8.42105	(2500, 3000]	1.18898
20200802-104739_HighZoom--W0000--P0001-T0038--0000	20200731	ESCs	10.903	7.40789	(2500, 3000]	1.47181
20200802-104739_HighZoom--W0000--P0001-T0038--0001	20200731	ESCs	11.0114	8.22368	(2500, 3000]	1.33898
20200802-104739_HighZoom--W0000--P0001-T0040--0000	20200731	ESCs	8.76427	6.47368	(2000, 2500]	1.35383
20200802-104739_HighZoom--W0000--P0001-T0041--0001	20200731	ESCs	12.5922	7.68421		1.63871
20200802-104739_HighZoom--W0000--P0001-T0042--0000	20200731	ESCs	11.0821	8.22368	(2000, 2500]	1.34758
20200802-104739_HighZoom--W0000--P0001-T0042--0001	20200731	ESCs	13.0192	8.13158		1.60107
20200802-104739_HighZoom--W0000--P0001-T0043--0000	20200731	ESCs	9.3039	7.10526	(2000, 2500]	1.30944
20200802-104739_HighZoom--W0000--P0001-T0043--0001	20200731	ESCs	11.1159	8.26316	(2500, 3000]	1.34523
20200802-104739_HighZoom--W0000--P0001-T0045--0001	20200731	ESCs	12.026	8.81579	(3000, 3500]	1.36414
20200802-104739_HighZoom--W0000--P0001-T0049--0000	20200731	ESCs	10.253	7.67105	(3000, 3500]	1.33659
20200802-104739_HighZoom--W0000--P0001-T0051--0000	20200731	ESCs	12.2551	7.77632	(3000, 3500]	1.57595
20200802-104739_HighZoom--W0000--P0001-T0052--0001	20200731	ESCs	11.0114	7.65789	(2500, 3000]	1.43791
20200802-104739_HighZoom--W0000--P0001-T0058--0000	20200731	ESCs	11.848	8.32895		1.42251
20200802-104739_HighZoom--W0000--P0001-T0059--0002	20200731	ESCs	12.659	7.76316	(3000, 3500]	1.63065
20200802-104739_HighZoom--W0000--P0001-T0060--0000	20200731	ESCs	9.7532	7.11842	(2000, 2500]	1.37014
20200802-104739_HighZoom--W0000--P0001-T0060--0001	20200731	ESCs	11.5353	9.28947	(2500, 3000]	1.24176
20200802-104739_HighZoom--W0000--P0001-T0062--0000	20200731	ESCs	9.03466	6.96053	(2000, 2500]	1.29798
20200802-104739_HighZoom--W0000--P0001-T0062--0002	20200731	ESCs	12.026	8.53947	(2500, 3000]	1.40829
20200802-104739_HighZoom--W0000--P0001-T0063--0002	20200731	ESCs	10.6536	6.63158	(2000, 2500]	1.6065
20200802-104739_HighZoom--W0000--P0001-T0065--0000	20200731	ESCs	9.56556	7.32895	(1500, 2000]	1.30518
20200802-104739_HighZoom--W0000--P0001-T0068--0002	20200731	ESCs	10.2652	7.60526	(2000, 2500]	1.34975
20200802-104739_HighZoom--W0000--P0001-T0070--0003	20200731	ESCs	12.1037	8.26316	(2500, 3000]	1.46478
20200802-104739_HighZoom--W0000--P0001-T0071--0000	20200731	ESCs	10.5268	7.57895	(2500, 3000]	1.38895
20200802-104739_HighZoom--W0000--P0001-T0080--0002	20200731	ESCs	11.322	7.82895	(2000, 2500]	1.44617
20200802-104739_HighZoom--W0000--P0001-T0084--0002	20200731	ESCs	12.5424	7.80263	(2500, 3000]	1.60746
20200802-104739_HighZoom--W0000--P0001-T0084--0005	20200731	ESCs	11.5054	7.57895	(1500, 2000]	1.51808
20200802-104739_HighZoom--W0000--P0001-T0088--0000	20200731	ESCs	11.275	8.05263	(2500, 3000]	1.40016
20200802-104739_HighZoom--W0000--P0001-T0088--0003	20200731	ESCs	13.0408	8.35526	(3000, 3500]	1.56079
20200802-104739_HighZoom--W0000--P0001-T0088--0005	20200731	ESCs	12.7696	8.31579	(2500, 3000]	1.53558
20200802-104739_HighZoom--W0000--P0001-T0091--0000	20200731	ESCs	14.0446	7.86842	(2500, 3000]	1.78493
20200802-104739_HighZoom--W0000--P0001-T0094--0000	20200731	ESCs	11.0369	7.40789	(2000, 2500]	1.48988
20200802-104739_HighZoom--W0000--P0001-T0095--0006	20200731	ESCs	12.3516	8.25	(2000, 2500]	1.49717
20200802-104739_HighZoom--W0000--P0001-T0096--0001	20200731	ESCs	11.2639	7.39474	(2000, 2500]	1.52323
20200802-104739_HighZoom--W0000--P0001-T0096--0002	20200731	ESCs	12.5797	6.5	(1500, 2000]	1.93535
20200802-104739_HighZoom--W0000--P0001-T0097--0000	20200731	ESCs	10.8224	7.76316	(2500, 3000]	1.39408
20200802-104739_HighZoom--W0000--P0001-T0097--0001	20200731	ESCs	10.3017	7.64474	(2000, 2500]	1.34755
20200802-104739_HighZoom--W0000--P0001-T0098--0000	20200731	ESCs	12	7.01316	(2000, 2500]	1.71107
20200802-104739_HighZoom--W0000--P0001-T0100--0001	20200731	ESCs	12.7622	7.69737	(2000, 2500]	1.658
20200802-104739_HighZoom--W0000--P0001-T0100--0002	20200731	ESCs	11.2611	7.76316	(2000, 2500]	1.45058
20200802-104739_HighZoom--W0000--P0001-T0100--0004	20200731	ESCs	12.3314	6.94737	(1500, 2000]	1.77497
20200802-104739_HighZoom--W0000--P0001-T0103--0000	20200731	ESCs	12.2551	7.25	(2000, 2500]	1.69036
20200802-104739_HighZoom--W0000--P0001-T0105--0003	20200731	ESCs	13.8158	7.46053		1.85185
20200802-104739_HighZoom--W0000--P0001-T0106--0001	20200731	ESCs	11.5461	7.98684	(2500, 3000]	1.44564
20200802-104739_HighZoom--W0000--P0001-T0107--0001	20200731	ESCs	11.5	8.26316	(2500, 3000]	1.39172
20200802-104739_HighZoom--W0000--P0001-T0108--0001	20200731	ESCs	10.0561	7.81579	(2500, 3000]	1.28664
20200802-104739_HighZoom--W0000--P0001-T0108--0002	20200731	ESCs	12.013	6.76316	(1500, 2000]	1.77624
20200802-104739_HighZoom--W0000--P0001-T0108--0004	20200731	ESCs	12.6021	7.47368	(2500, 3000]	1.68619
20200802-104739_HighZoom--W0000--P0001-T0110--0003	20200731	ESCs	13.0624	7.30263	(2000, 2500]	1.78872
20200802-104739_HighZoom--W0000--P0001-T0112--0000	20200731	ESCs	12.0882	6.69737		1.80492
20200802-104739_HighZoom--W0000--P0001-T0113--0000	20200731	ESCs	11.5136	7.98684	(2000, 2500]	1.44157
20200802-104739_HighZoom--W0000--P0001-T0117--0002	20200731	ESCs	11.2639	7.82895	(2000, 2500]	1.43875
20200802-104739_HighZoom--W0000--P0001-T0124--0003	20200731	ESCs	11.2639	8.88158	(2500, 3000]	1.26823
20200802-104739_HighZoom--W0000--P0001-T0125--0000	20200731	ESCs	10.0281	6.86842	(2000, 2500]	1.46003
20200802-104739_HighZoom--W0000--P0001-T0126--0003	20200731	ESCs	10.0312	8.13158	(2500, 3000]	1.23361
20200802-104739_HighZoom--W0000--P0001-T0129--0002	20200731	ESCs	13.3112	7.46053	(2500, 3000]	1.78421
20200802-104739_HighZoom--W0000--P0001-T0131--0000	20200731	ESCs	11.3054	7.85526	(2500, 3000]	1.43922
20200802-104739_HighZoom--W0000--P0001-T0131--0004	20200731	ESCs	13.337	7.68421	(2000, 2500]	1.73563
20200802-104739_HighZoom--W0000--P0001-T0131--0005	20200731	ESCs	11.0057	7.65789	(2000, 2500]	1.43717
20200802-104739_HighZoom--W0000--P0001-T0131--0008	20200731	ESCs	11.5109	8.59211	(2500, 3000]	1.3397
20200802-104739_HighZoom--W0000--P0001-T0132--0008	20200731	ESCs	10.779	7.57895	(2500, 3000]	1.42223
20200802-104739_HighZoom--W0000--P0001-T0133--0000	20200731	ESCs	11.2944	7.40789	(2000, 2500]	1.52464
20200802-104739_HighZoom--W0000--P0001-T0137--0000	20200731	ESCs	12.3819	7.60526		1.62808
20200802-104739_HighZoom--W0000--P0001-T0140--0000	20200731	ESCs	10.3712	7.81579	(1500, 2000]	1.32696
20200802-104739_HighZoom--W0000--P0001-T0140--0002	20200731	ESCs	12.7622	8.25		1.54694
20200802-104739_HighZoom--W0000--P0001-T0143--0005	20200731	ESCs	10.7558	7.53947	(2000, 2500]	1.4266
20200802-104739_HighZoom--W0000--P0001-T0144--0001	20200731	ESCs	10.7558	8.30263	(3000, 3500]	1.29547
20200802-104739_HighZoom--W0000--P0001-T0144--0008	20200731	ESCs	12.0052	9.47368	(2500, 3000]	1.26722
20200802-104739_HighZoom--W0000--P0001-T0145--0002	20200731	ESCs	10.7645	7.56579	(2000, 2500]	1.42279
20200802-104739_HighZoom--W0000--P0001-T0147--0001	20200731	ESCs	11.5974	8.51316	(2500, 3000]	1.36229
20200802-104739_HighZoom--W0000--P0001-T0149--0001	20200731	ESCs	9.51315	7.36842	(1500, 2000]	1.29107
20200802-104739_HighZoom--W0000--P0001-T0149--0004	20200731	ESCs	11.0567	7.89474	(2500, 3000]	1.40051
20200802-104739_HighZoom--W0000--P0001-T0149--0005	20200731	ESCs	9.54267	7.35526	(2000, 2500]	1.29739
20200803-181830_HighZoom--W0000--P0001-T0004--0002	20200731	ESCs	11.8401	8.18421	(2000, 2500]	1.4467
20200803-181830_HighZoom--W0000--P0001-T0007--0000	20200731	ESCs	13.3721	7	(2000, 2500]	1.9103
20200803-181830_HighZoom--W0000--P0001-T0007--0008	20200731	ESCs	15.0707	7.10526	(2000, 2500]	2.12106
20200803-181830_HighZoom--W0000--P0001-T0008--0002	20200731	ESCs	14.2588	9.28947		1.53494
20200803-181830_HighZoom--W0000--P0001-T0013--0004	20200731	ESCs	14.0022	8.06579	(2000, 2500]	1.736
20200803-181830_HighZoom--W0000--P0001-T0015--0000	20200731	ESCs	10.5268	7.90789	(1500, 2000]	1.33117
20200803-181830_HighZoom--W0000--P0001-T0018--0000	20200731	ESCs	12.0234	7.35526	(2000, 2500]	1.63467
20200803-181830_HighZoom--W0000--P0001-T0020--0000	20200731	ESCs	9.00694	7.78947		1.1563
20200803-181830_HighZoom--W0000--P0001-T0020--0002	20200731	ESCs	11.5271	8.09211	(2000, 2500]	1.42449
20200803-181830_HighZoom--W0000--P0001-T0021--0001	20200731	ESCs	11.1496	7.05263	(2000, 2500]	1.58091
20200803-181830_HighZoom--W0000--P0001-T0021--0002	20200731	ESCs	11.0369	7.5	(2500, 3000]	1.47158
20200803-181830_HighZoom--W0000--P0001-T0021--0003	20200731	ESCs	9.75641	8.44737	(2000, 2500]	1.15496
20200803-181830_HighZoom--W0000--P0001-T0021--0006	20200731	ESCs	12.4147	7.11842	(1500, 2000]	1.74403
20200803-181830_HighZoom--W0000--P0001-T0023--0000	20200731	ESCs	11.3441	8.44737		1.34291
20200803-181830_HighZoom--W0000--P0001-T0024--0001	20200731	ESCs	11.2639	7.43421	(2000, 2500]	1.51514
20200803-181830_HighZoom--W0000--P0001-T0025--0004	20200731	ESCs	12.0442	7.96053	(2000, 2500]	1.51299
20200803-181830_HighZoom--W0000--P0001-T0028--0006	20200731	ESCs	11.5027	8		1.43784
20200803-181830_HighZoom--W0000--P0001-T0029--0000	20200731	ESCs	11.5217	7.51316	(2000, 2500]	1.53354
20200803-181830_HighZoom--W0000--P0001-T0031--0006	20200731	ESCs	13.7523	7.94737		1.73042
20200803-181830_HighZoom--W0000--P0001-T0033--0005	20200731	ESCs	12.7989	7.52632	(2500, 3000]	1.70056
20200803-181830_HighZoom--W0000--P0001-T0034--0001	20200731	ESCs	12.8501	6.94737	(2000, 2500]	1.84964
20200803-181830_HighZoom--W0000--P0001-T0038--0000	20200731	ESCs	11.2528	8.17105	(2500, 3000]	1.37715
20200803-181830_HighZoom--W0000--P0001-T0039--0003	20200731	ESCs	11.8849	8.71053	(2500, 3000]	1.36443
20200803-181830_HighZoom--W0000--P0001-T0041--0000	20200731	ESCs	10.5297	7.44737		1.41388
20200803-181830_HighZoom--W0000--P0001-T0041--0008	20200731	ESCs	11.0369	7.80263	(1500, 2000]	1.41451
20200803-181830_HighZoom--W0000--P0001-T0042--0002	20200731	ESCs	10.88	8.10526	(2000, 2500]	1.34234
20200803-181830_HighZoom--W0000--P0001-T0046--0000	20200731	ESCs	10.5268	7.86842	(2000, 2500]	1.33785
20200803-181830_HighZoom--W0000--P0001-T0046--0005	20200731	ESCs	11.5271	9.78947		1.1775
20200803-181830_HighZoom--W0000--P0001-T0047--0001	20200731	ESCs	12.3238	7.10526	(2000, 2500]	1.73445
20200803-181830_HighZoom--W0000--P0001-T0049--0002	20200731	ESCs	11.8401	8.47368	(2000, 2500]	1.39728
20200803-181830_HighZoom--W0000--P0001-T0050--0000	20200731	ESCs	11.694	7.86842	(2500, 3000]	1.4862
20200803-181830_HighZoom--W0000--P0001-T0053--0000	20200731	ESCs	10.3108	7.52632		1.36997
20200803-181830_HighZoom--W0000--P0001-T0057--0000	20200731	ESCs	10.025	7.80263	(1500, 2000]	1.28482
20200803-181830_HighZoom--W0000--P0001-T0060--0004	20200731	ESCs	13.2547	6.77632	(1500, 2000]	1.95604
20200803-181830_HighZoom--W0000--P0001-T0062--0000	20200731	ESCs	10.8253	7.94737	(2000, 2500]	1.36213
20200803-181830_HighZoom--W0000--P0001-T0063--0002	20200731	ESCs	11.811	7.47368	(2000, 2500]	1.58035
20200803-181830_HighZoom--W0000--P0001-T0064--0001	20200731	ESCs	11.0028	7.84211	(2000, 2500]	1.40305
20200803-181830_HighZoom--W0000--P0001-T0065--0001	20200731	ESCs	10.5119	7.17105	(1500, 2000]	1.46588
20200803-181830_HighZoom--W0000--P0001-T0066--0008	20200731	ESCs	13.2806	8.5	(2500, 3000]	1.56243
20200803-181830_HighZoom--W0000--P0001-T0070--0000	20200731	ESCs	10.503	7.81579	(1500, 2000]	1.34382
20200803-181830_HighZoom--W0000--P0001-T0071--0003	20200731	ESCs	13.5601	7.18421	(2000, 2500]	1.88748
20200803-181830_HighZoom--W0000--P0001-T0072--0000	20200731	ESCs	11.388	8.07895	(2000, 2500]	1.40959
20200803-181830_HighZoom--W0000--P0001-T0072--0001	20200731	ESCs	9.03466	6.32895	(1000, 1500]	1.42751
20200803-181830_HighZoom--W0000--P0001-T0072--0004	20200731	ESCs	12.5125	7.97368		1.56922
20200803-181830_HighZoom--W0000--P0001-T0074--0002	20200731	ESCs	10.7616	7.71053	(1500, 2000]	1.39571
20200803-181830_HighZoom--W0000--P0001-T0075--0001	20200731	ESCs	11.0028	7.52632	(1500, 2000]	1.46192
20200803-181830_HighZoom--W0000--P0001-T0075--0003	20200731	ESCs	11.0369	8.61842	(2000, 2500]	1.28061
20200807-174159_HighZoom--W0000--P0001-T0033--0000	20200807	ESCs	7.87798	7.65789	(2000, 2500]	1.02874
20200807-174159_HighZoom--W0000--P0001-T0040--0000	20200807	ESCs	10.2622	7.68421	(2500, 3000]	1.33549
20200807-174159_HighZoom--W0000--P0001-T0166--0000	20200807	ESCs	10.0405	8.01316	(3000, 3500]	1.25301
20200809-114236_HighZoom--W0000--P0001-T0074--0000	20200807	ESCs	8.3179	7.42105	(2000, 2500]	1.12085
20200809-114236_HighZoom--W0000--P0001-T0082--0000	20200807	ESCs	9.76601	6.75		1.44682
20200809-114236_HighZoom--W0000--P0001-T0091--0000	20200807	ESCs	7.28869	6.09211		1.19642
20200809-114236_HighZoom--W0000--P0001-T0106--0000	20200807	ESCs	8.75714	7.65789	(2000, 2500]	1.14354
20200809-114236_HighZoom--W0000--P0001-T0114--0000	20200807	ESCs	8.37033	6.61842	(2000, 2500]	1.2647
20200809-114236_HighZoom--W0000--P0001-T0120--0000	20200807	ESCs	8.75	6.73684	(1500, 2000]	1.29883
20200809-114236_HighZoom--W0000--P0001-T0124--0000	20200807	ESCs	9.52628	7.06579	(1500, 2000]	1.34823
20200809-114236_HighZoom--W0000--P0001-T0134--0000	20200807	ESCs	7.3357	5.85526	(1500, 2000]	1.25284
20200809-114236_HighZoom--W0000--P0001-T0135--0001	20200807	ESCs	9.80752	7.35526	(2000, 2500]	1.3334
20200809-114236_HighZoom--W0000--P0001-T0139--0000	20200807	ESCs	10.338	7.36842	(1500, 2000]	1.40302
20200809-114236_HighZoom--W0000--P0001-T0139--0002	20200807	ESCs	10.7761	7.42105	(2000, 2500]	1.4521
20200809-114236_HighZoom--W0000--P0001-T0145--0001	20200807	ESCs	9.08983	6.53947		1.38999
20200809-114236_HighZoom--W0000--P0001-T0153--0000	20200807	ESCs	9.64689	6.67105		1.44608
20200809-114236_HighZoom--W0000--P0001-T0168--0000	20200807	ESCs	8.76784	6.78947	(1500, 2000]	1.29139
20200809-114236_HighZoom--W0000--P0001-T0172--0000	20200807	ESCs	9.76281	6.98684		1.39731
20200809-114236_HighZoom--W0000--P0001-T0175--0001	20200807	ESCs	10.0094	6.71053	(1000, 1500]	1.49159
20200810-225504_HighZoom--W0000--P0001-T0001--0000	20200807	ESCs	9.30726	6.88158	(1000, 1500]	1.35249
20200810-225504_HighZoom--W0000--P0001-T0001--0001	20200807	ESCs	9.01734	7.25	(2000, 2500]	1.24377
20200810-225504_HighZoom--W0000--P0001-T0005--0000	20200807	ESCs	8.53302	7	(2000, 2500]	1.219
20200810-225504_HighZoom--W0000--P0001-T0006--0000	20200807	ESCs	9.08639	6.48684	(2000, 2500]	1.40074
20200810-225504_HighZoom--W0000--P0001-T0006--0001	20200807	ESCs	9.52628	6.27632	(1500, 2000]	1.51781
20200810-225504_HighZoom--W0000--P0001-T0010--0000	20200807	ESCs	8.76784	5.73684		1.52834
20200810-225504_HighZoom--W0000--P0001-T0012--0000	20200807	ESCs	8.55862	6.56579	(1500, 2000]	1.30352
20200810-225504_HighZoom--W0000--P0001-T0013--0000	20200807	ESCs	8.26514	5.71053	(2000, 2500]	1.44735
20200810-225504_HighZoom--W0000--P0001-T0014--0000	20200807	ESCs	10.5149	7.47368	(2000, 2500]	1.40692
20200810-225504_HighZoom--W0000--P0001-T0014--0002	20200807	ESCs	10.2804	7.55263	(2000, 2500]	1.36117
20200810-225504_HighZoom--W0000--P0001-T0019--0001	20200807	ESCs	12.3364	6.88158	(2000, 2500]	1.79267
20200810-225504_HighZoom--W0000--P0001-T0020--0000	20200807	ESCs	8.61684	6.15789	(1500, 2000]	1.39932
20200810-225504_HighZoom--W0000--P0001-T0020--0001	20200807	ESCs	9.51643	6.36842	(1500, 2000]	1.49432
20200810-225504_HighZoom--W0000--P0001-T0022--0001	20200807	ESCs	9.02774	6.78947	(2000, 2500]	1.32967
20200810-225504_HighZoom--W0000--P0001-T0026--0001	20200807	ESCs	10.7761	7.25	(1500, 2000]	1.48636
20200810-225504_HighZoom--W0000--P0001-T0029--0001	20200807	ESCs	13.1553	7.28947	(2500, 3000]	1.8047
20200810-225504_HighZoom--W0000--P0001-T0029--0002	20200807	ESCs	12.2321	7.86842	(2000, 2500]	1.55459
20200810-225504_HighZoom--W0000--P0001-T0030--0002	20200807	ESCs	10	7.02632	(2500, 3000]	1.42322
20200810-225504_HighZoom--W0000--P0001-T0034--0000	20200807	ESCs	12.505	7.68421	(2500, 3000]	1.62736
20200810-225504_HighZoom--W0000--P0001-T0035--0000	20200807	ESCs	8.75357	6.94737		1.25998
20200810-225504_HighZoom--W0000--P0001-T0040--0001	20200807	ESCs	9.89318	6.11842		1.61695
20200810-225504_HighZoom--W0000--P0001-T0041--0001	20200807	ESCs	8.59506	7.01316	(1000, 1500]	1.22556
20200810-225504_HighZoom--W0000--P0001-T0041--0002	20200807	ESCs	9.782	7.60526	(2000, 2500]	1.28621
20200810-225504_HighZoom--W0000--P0001-T0042--0002	20200807	ESCs	8.76784	6.80263	(1500, 2000]	1.28889
20200810-225504_HighZoom--W0000--P0001-T0043--0000	20200807	ESCs	9.00347	6.48684		1.38796
20200810-225504_HighZoom--W0000--P0001-T0051--0001	20200807	ESCs	11.2639	7.43421	(2000, 2500]	1.51514
20200810-225504_HighZoom--W0000--P0001-T0056--0000	20200807	ESCs	8.51836	6.98684	(1000, 1500]	1.2192
20200810-225504_HighZoom--W0000--P0001-T0061--0000	20200807	ESCs	8.17389	6.71053	(1500, 2000]	1.21807
20200810-225504_HighZoom--W0000--P0001-T0061--0002	20200807	ESCs	8.51836	6.93421	(2000, 2500]	1.22845
20200810-225504_HighZoom--W0000--P0001-T0062--0001	20200807	ESCs	9.51643	7.09211	(1500, 2000]	1.34183
20200810-225504_HighZoom--W0000--P0001-T0064--0000	20200807	ESCs	9.2635	7.13158	(2000, 2500]	1.29894
20200810-225504_HighZoom--W0000--P0001-T0064--0002	20200807	ESCs	10.0125	7.44737	(2000, 2500]	1.34443
20200810-225504_HighZoom--W0000--P0001-T0065--0000	20200807	ESCs	9.51315	7.15789	(2000, 2500]	1.32904
20190227-182447_HighZoom--W0000--P0002-T0018--0000	20190227	DIF	10.198	7.48684	(2500, 3000]	1.36213
20190227-182447_HighZoom--W0000--P0002-T0022--0000	20190227	DIF	11.2722	7.73684	(2500, 3000]	1.45695
20190227-182447_HighZoom--W0000--P0002-T0048--0000	20190227	DIF	11.7845	7.52632	(2500, 3000]	1.56578
20190227-182447_HighZoom--W0000--P0002-T0051--0000	20190227	DIF	11.0567	7.98684	(3000, 3500]	1.38436
20190227-182447_HighZoom--W0000--P0002-T0052--0000	20190227	DIF	12.013	7.18421	(2500, 3000]	1.67214
20190227-182447_HighZoom--W0000--P0002-T0057--0001	20190227	DIF	10.3622	7.76316	(2500, 3000]	1.33479
20190227-182447_HighZoom--W0000--P0002-T0061--0000	20190227	DIF	10.5771	5.65789	(2000, 2500]	1.86944
20190227-182447_HighZoom--W0000--P0002-T0062--0001	20190227	DIF	11.5461	7.34211	(2500, 3000]	1.57259
20190227-182447_HighZoom--W0000--P0002-T0064--0000	20190227	DIF	12.6516	7.03947	(3000, 3500]	1.79723
20190227-182447_HighZoom--W0000--P0002-T0065--0001	20190227	DIF	12.5623	6.59211	(2500, 3000]	1.90567
20190227-182447_HighZoom--W0000--P0002-T0072--0001	20190227	DIF	13.0695	7.76316	(2500, 3000]	1.68353
20190227-182447_HighZoom--W0000--P0002-T0076--0001	20190227	DIF	11.1271	6.92105	(2000, 2500]	1.60772
20190227-182447_HighZoom--W0000--P0002-T0083--0000	20190227	DIF	10.2652	7.07895	(2500, 3000]	1.45011
20190227-182447_HighZoom--W0000--P0002-T0083--0001	20190227	DIF	11.0227	7.11842	(2500, 3000]	1.54848
20190227-182447_HighZoom--W0000--P0002-T0083--0002	20190227	DIF	11.5271	6.43421	(2500, 3000]	1.79154
20190227-182447_HighZoom--W0000--P0002-T0086--0000	20190227	DIF	10.3531	7.48684		1.38284
20190227-182447_HighZoom--W0000--P0002-T0086--0001	20190227	DIF	10.5534	7.64474	(2500, 3000]	1.38048
20190227-182447_HighZoom--W0000--P0002-T0086--0002	20190227	DIF	10.7993	8.11842	(2500, 3000]	1.33022
20190227-182447_HighZoom--W0000--P0002-T0091--0001	20190227	DIF	12.2551	9.17105	(3000, 3500]	1.33628
20190227-182447_HighZoom--W0000--P0002-T0103--0000	20190227	DIF	7.02229	6.61842	(2000, 2500]	1.06102
20190227-182447_HighZoom--W0000--P0002-T0109--0000	20190227	DIF	11.322	7.64474	(2500, 3000]	1.48102
20190227-182447_HighZoom--W0000--P0002-T0110--0000	20190227	DIF	9.25	7.13158	(2500, 3000]	1.29705
20190227-182447_HighZoom--W0000--P0002-T0110--0003	20190227	DIF	9.65984	6.39474	(2000, 2500]	1.51059
20190227-182447_HighZoom--W0000--P0002-T0112--0001	20190227	DIF	9.54267	6.80263	(2500, 3000]	1.40279
20190227-182447_HighZoom--W0000--P0002-T0116--0000	20190227	DIF	10.0902	6.92105	(2500, 3000]	1.4579
20190227-182447_HighZoom--W0000--P0002-T0118--0000	20190227	DIF	11.0482	6.72368	(2000, 2500]	1.64318
20190227-182447_HighZoom--W0000--P0002-T0122--0001	20190227	DIF	10.7877	6.89474	(2000, 2500]	1.56463
20190227-182447_HighZoom--W0000--P0002-T0122--0002	20190227	DIF	11.0028	7.57895	(2500, 3000]	1.45176
20190227-182447_HighZoom--W0000--P0002-T0122--0003	20190227	DIF	11.5054	7.39474	(2500, 3000]	1.55589
20190227-182447_HighZoom--W0000--P0002-T0123--0001	20190227	DIF	11.8189	7.27632	(2500, 3000]	1.6243
20190227-182447_HighZoom--W0000--P0002-T0124--0001	20190227	DIF	11.0567	7.57895	(2500, 3000]	1.45887
20190227-182447_HighZoom--W0000--P0002-T0126--0001	20190227	DIF	11.848	7.38158	(2000, 2500]	1.60508
20190227-182447_HighZoom--W0000--P0002-T0126--0002	20190227	DIF	11.5109	6.94737	(2500, 3000]	1.65687
20190227-182447_HighZoom--W0000--P0002-T0126--0003	20190227	DIF	9.77561	6.51316	(2000, 2500]	1.5009
20190227-182447_HighZoom--W0000--P0002-T0126--0004	20190227	DIF	11.6109	6.86842	(2500, 3000]	1.69047
20190227-182447_HighZoom--W0000--P0002-T0127--0002	20190227	DIF	10.0995	7.10526	(2500, 3000]	1.42141
20190227-182447_HighZoom--W0000--P0002-T0127--0004	20190227	DIF	11	8.01316	(3000, 3500]	1.37274
20190227-182447_HighZoom--W0000--P0002-T0128--0003	20190227	DIF	11.7633	7.72368	(2500, 3000]	1.52302
20190227-182447_HighZoom--W0000--P0002-T0128--0005	20190227	DIF	12.0052	8.36842	(2500, 3000]	1.43458
20190227-182447_HighZoom--W0000--P0002-T0130--0000	20190227	DIF	9.51643	7.21053	(2500, 3000]	1.3198
20190227-182447_HighZoom--W0000--P0002-T0130--0001	20190227	DIF	11.8401	7.36842	(2500, 3000]	1.60687
20190227-182447_HighZoom--W0000--P0002-T0131--0001	20190227	DIF	12.7818	9.73684	(3000, 3500]	1.31273
20190227-182447_HighZoom--W0000--P0002-T0131--0002	20190227	DIF	10.253	7.34211	(2500, 3000]	1.39647
20190227-182447_HighZoom--W0000--P0002-T0136--0001	20190227	DIF	10.0312	7.43421	(2500, 3000]	1.34933
20190227-182447_HighZoom--W0000--P0002-T0146--0000	20190227	DIF	10.2652	7.23684	(2500, 3000]	1.41847
20190227-182447_HighZoom--W0000--P0002-T0147--0000	20190227	DIF	9.85837	6.09211	(2000, 2500]	1.61822
20190227-182447_HighZoom--W0000--P0002-T0147--0003	20190227	DIF	11.2861	7.5	(2500, 3000]	1.50481
20190227-182447_HighZoom--W0000--P0002-T0148--0000	20190227	DIF	9.04503	6.86842	(2000, 2500]	1.3169
20190227-182447_HighZoom--W0000--P0002-T0149--0001	20190227	DIF	10.7877	7.32895	(2500, 3000]	1.47193
20190227-182447_HighZoom--W0000--P0002-T0151--0001	20190227	DIF	11.275	7.30263	(2000, 2500]	1.54396
20190227-182447_HighZoom--W0000--P0002-T0152--0000	20190227	DIF	9.50658	7.80263	(2500, 3000]	1.21838
20190227-182447_HighZoom--W0000--P0002-T0155--0000	20190227	DIF	11.6753	7.63158		1.52987
20190227-182447_HighZoom--W0000--P0002-T0158--0002	20190227	DIF	11.0821	7.72368	(2500, 3000]	1.43482
20190227-182447_HighZoom--W0000--P0002-T0159--0003	20190227	DIF	13.6702	7.71053	(3000, 3500]	1.77293
20190227-182447_HighZoom--W0000--P0002-T0161--0002	20190227	DIF	10.2652	7.53947	(2000, 2500]	1.36153
20190227-182447_HighZoom--W0000--P0002-T0161--0003	20190227	DIF	12.0052	6.61842	(2000, 2500]	1.81391
20190227-182447_HighZoom--W0000--P0002-T0163--0000	20190227	DIF	8.75714	7.59211	(2500, 3000]	1.15345
20190227-182447_HighZoom--W0000--P0002-T0164--0003	20190227	DIF	10.253	6.96053	(2000, 2500]	1.47303
20190227-182447_HighZoom--W0000--P0002-T0164--0004	20190227	DIF	10.7558	7.40789	(2500, 3000]	1.45194
20190227-182447_HighZoom--W0000--P0002-T0168--0000	20190227	DIF	10.5238	7.25	(2500, 3000]	1.45156
20190227-182447_HighZoom--W0000--P0002-T0169--0000	20190227	DIF	10.6213	6.68421	(2000, 2500]	1.58902
20190227-182447_HighZoom--W0000--P0002-T0175--0001	20190227	DIF	10.503	7.93421	(2000, 2500]	1.32376
20190227-182447_HighZoom--W0000--P0002-T0176--0000	20190227	DIF	9.50658	6.84211	(2500, 3000]	1.38942
20190227-182447_HighZoom--W0000--P0002-T0176--0002	20190227	DIF	12.7916	6.77632	(2000, 2500]	1.88769
20190227-182447_HighZoom--W0000--P0002-T0176--0003	20190227	DIF	9.34746	6.94737	(2000, 2500]	1.34547
20190227-182447_HighZoom--W0000--P0002-T0178--0000	20190227	DIF	10.503	7.13158	(2000, 2500]	1.47274
20190227-182447_HighZoom--W0000--P0002-T0178--0002	20190227	DIF	11.0114	7.21053	(2500, 3000]	1.52712
20190227-182447_HighZoom--W0000--P0002-T0179--0001	20190227	DIF	11.0227	7.09211	(2500, 3000]	1.55422
20190227-182447_HighZoom--W0000--P0002-T0180--0003	20190227	DIF	10.0125	6.43421	(2000, 2500]	1.55613
20190227-182447_HighZoom--W0000--P0002-T0181--0003	20190227	DIF	11.8163	7.80263	(2500, 3000]	1.5144
20190227-182447_HighZoom--W0000--P0002-T0181--0004	20190227	DIF	11.5271	7.63158	(2500, 3000]	1.51045
20190227-182447_HighZoom--W0000--P0002-T0182--0003	20190227	DIF	11.0905	8.15789	(2500, 3000]	1.35949
20190227-182447_HighZoom--W0000--P0002-T0182--0004	20190227	DIF	11.5488	6.89474	(2500, 3000]	1.67502
20190227-182447_HighZoom--W0000--P0002-T0182--0005	20190227	DIF	11.4182	7.59211	(2500, 3000]	1.50396
20190227-182447_HighZoom--W0000--P0002-T0183--0002	20190227	DIF	11.2528	7.31579	(2500, 3000]	1.53815
20190227-182447_HighZoom--W0000--P0002-T0184--0003	20190227	DIF	9.55576	7.68421	(2000, 2500]	1.24356
20190227-182447_HighZoom--W0000--P0002-T0186--0002	20190227	DIF	11.2639	6.89474	(2000, 2500]	1.63369
20190227-182447_HighZoom--W0000--P0002-T0186--0003	20190227	DIF	14.0089	7.63158	(2500, 3000]	1.83565
20190227-182447_HighZoom--W0000--P0002-T0187--0002	20190227	DIF	12.0104	6.90789	(2000, 2500]	1.73865
20190227-182447_HighZoom--W0000--P0002-T0187--0006	20190227	DIF	9.56556	7.69737	(2500, 3000]	1.24271
20190227-182447_HighZoom--W0000--P0002-T0189--0000	20190227	DIF	10.5594	6.63158	(2000, 2500]	1.59228
20190227-182447_HighZoom--W0000--P0002-T0189--0001	20190227	DIF	12.5648	7.53947	(2500, 3000]	1.66654
20190227-182447_HighZoom--W0000--P0002-T0189--0002	20190227	DIF	11.2639	6.76316	(2500, 3000]	1.66548
20190227-182447_HighZoom--W0000--P0002-T0189--0003	20190227	DIF	10.0031	6.71053	(1500, 2000]	1.49066
20190227-182447_HighZoom--W0000--P0002-T0189--0004	20190227	DIF	10.0156	6.85526		1.46101
20190227-182447_HighZoom--W0000--P0002-T0190--0000	20190227	DIF	12.026	7.61842	(2500, 3000]	1.57854
20190227-182447_HighZoom--W0000--P0002-T0193--0001	20190227	DIF	10.779	7.18421	(2500, 3000]	1.50038
20190227-182447_HighZoom--W0000--P0002-T0196--0000	20190227	DIF	11.5271	6.51316	(2000, 2500]	1.76982
20190227-182447_HighZoom--W0000--P0002-T0196--0001	20190227	DIF	12.7525	6.81579	(2000, 2500]	1.87102
20190227-182447_HighZoom--W0000--P0002-T0197--0000	20190227	DIF	10.0809	6.48684	(2000, 2500]	1.55406
20190227-182447_HighZoom--W0000--P0002-T0197--0001	20190227	DIF	10.5297	7.05263	(2000, 2500]	1.49302
20190227-182447_HighZoom--W0000--P0002-T0202--0000	20190227	DIF	10.0062	6.52632	(2000, 2500]	1.53322
20190227-182447_HighZoom--W0000--P0002-T0204--0000	20190227	DIF	10.506	7.34211	(2000, 2500]	1.43092
20190227-182447_HighZoom--W0000--P0002-T0206--0001	20190227	DIF	11.7925	6.51316	(2000, 2500]	1.81056
20190227-182447_HighZoom--W0000--P0002-T0211--0001	20190227	DIF	9.50329	7.75	(2000, 2500]	1.22623
20190227-182447_HighZoom--W0000--P0002-T0211--0003	20190227	DIF	9.76601	7.06579	(2000, 2500]	1.38215
20190227-182447_HighZoom--W0000--P0002-T0213--0004	20190227	DIF	12.0649	7.15789	(2500, 3000]	1.68554
20190227-182447_HighZoom--W0000--P0002-T0214--0009	20190227	DIF	10.3983	7.69737	(2000, 2500]	1.35089
20190227-182447_HighZoom--W0000--P0002-T0215--0012	20190227	DIF	11.322	6.96053	(2000, 2500]	1.6266
20190227-182447_HighZoom--W0000--P0002-T0217--0002	20190227	DIF	10.2896	6.86842	(2000, 2500]	1.4981
20190227-182447_HighZoom--W0000--P0002-T0218--0001	20190227	DIF	8.75	6.23684	(2000, 2500]	1.40295
20190227-182447_HighZoom--W0000--P0002-T0219--0001	20190227	DIF	10.2622	7.13158	(2000, 2500]	1.43898
20190227-182447_HighZoom--W0000--P0002-T0224--0001	20190227	DIF	9.37417	7.36842	(2000, 2500]	1.27221
20190227-182447_HighZoom--W0000--P0002-T0225--0001	20190227	DIF	10.0125	6.94737	(2000, 2500]	1.44119
20190227-182447_HighZoom--W0000--P0002-T0226--0000	20190227	DIF	9.76281	7.28947		1.3393
20190227-182447_HighZoom--W0000--P0002-T0228--0006	20190227	DIF	9.782	6.89474	(2500, 3000]	1.41876
20190227-182447_HighZoom--W0000--P0002-T0229--0000	20190227	DIF	10.7877	7.07895	(2000, 2500]	1.52392
20190227-182447_HighZoom--W0000--P0002-T0230--0001	20190227	DIF	12.3009	7.25	(2500, 3000]	1.69668
20190227-182447_HighZoom--W0000--P0002-T0231--0000	20190227	DIF	11.7633	7.35526	(2500, 3000]	1.5993
20190227-182447_HighZoom--W0000--P0002-T0234--0000	20190227	DIF	12.5325	7.36842	(2000, 2500]	1.70083
20190227-182447_HighZoom--W0000--P0002-T0234--0001	20190227	DIF	12.3136	7.06579	(2500, 3000]	1.74271
20190227-182447_HighZoom--W0000--P0002-T0237--0003	20190227	DIF	10.779	7.34211		1.46811
20190227-182447_HighZoom--W0000--P0002-T0244--0005	20190227	DIF	10.2561	7.26316	(2000, 2500]	1.41207
20190227-182447_HighZoom--W0000--P0002-T0244--0007	20190227	DIF	10.0062	7.19737	(2000, 2500]	1.39026
20190227-182447_HighZoom--W0000--P0002-T0245--0007	20190227	DIF	13.0024	7.21053	(2000, 2500]	1.80325
20190227-182447_HighZoom--W0000--P0002-T0251--0003	20190227	DIF	14.3244	6.59211	(2000, 2500]	2.17296
20190227-182447_HighZoom--W0000--P0002-T0253--0000	20190227	DIF	12.013	7.61842	(2500, 3000]	1.57684
20190227-182447_HighZoom--W0000--P0002-T0256--0007	20190227	DIF	10.5505	7.17105	(2000, 2500]	1.47126
20190227-182447_HighZoom--W0000--P0002-T0257--0005	20190227	DIF	12.0104	7.48684	(2000, 2500]	1.6042
20190227-182447_HighZoom--W0000--P0002-T0258--0001	20190227	DIF	11.7951	7.52632	(2500, 3000]	1.56718
20190227-182447_HighZoom--W0000--P0002-T0260--0004	20190227	DIF	10.857	7.56579	(2000, 2500]	1.43502
20190227-182447_HighZoom--W0000--P0002-T0262--0000	20190227	DIF	10.053	7.15789	(2000, 2500]	1.40446
20190227-182447_HighZoom--W0000--P0002-T0263--0000	20190227	DIF	11.2528	7.26316	(2000, 2500]	1.5493
20190227-182447_HighZoom--W0000--P0002-T0263--0004	20190227	DIF	9.62094	6.48684		1.48315
20190227-182447_HighZoom--W0000--P0002-T0263--0007	20190227	DIF	9.51643	7.43421		1.28009
20190227-182447_HighZoom--W0000--P0002-T0265--0001	20190227	DIF	10.2774	7.71053	(2000, 2500]	1.33291
20190227-182447_HighZoom--W0000--P0002-T0265--0005	20190227	DIF	9.26688	6.98684	(2000, 2500]	1.32633
20190227-182447_HighZoom--W0000--P0002-T0265--0007	20190227	DIF	10.0499	7.15789	(2000, 2500]	1.40403
20190227-182447_HighZoom--W0000--P0002-T0265--0013	20190227	DIF	10.5149	7.63158	(2000, 2500]	1.37781
20190227-182447_HighZoom--W0000--P0002-T0266--0004	20190227	DIF	9.29382	6.80263	(2000, 2500]	1.36621
20190227-182447_HighZoom--W0000--P0002-T0266--0005	20190227	DIF	9.7532	6.80263	(2000, 2500]	1.43374
20190227-182447_HighZoom--W0000--P0002-T0267--0000	20190227	DIF	9.51643	7.15789	(2000, 2500]	1.3295
20190227-182447_HighZoom--W0000--P0002-T0269--0001	20190227	DIF	10.0062	7.14474	(2000, 2500]	1.40051
20190227-182447_HighZoom--W0000--P0002-T0270--0002	20190227	DIF	10.0125	6.85526	(2000, 2500]	1.46056
20190227-182447_HighZoom--W0000--P0002-T0270--0008	20190227	DIF	10.053	7.90789	(2500, 3000]	1.27126
20190227-182447_HighZoom--W0000--P0002-T0271--0001	20190227	DIF	10.053	7.27632	(2000, 2500]	1.3816
20190227-182447_HighZoom--W0000--P0002-T0271--0002	20190227	DIF	8.75	6.38158	(2000, 2500]	1.37113
20190227-182447_HighZoom--W0000--P0002-T0272--0000	20190227	DIF	10.5119	7.28947	(2000, 2500]	1.44207
20190227-182447_HighZoom--W0000--P0002-T0272--0003	20190227	DIF	10.6095	7.47368		1.41959
20190227-182447_HighZoom--W0000--P0002-T0272--0004	20190227	DIF	10.5386	6.84211	(2000, 2500]	1.54026
20190227-182447_HighZoom--W0000--P0002-T0272--0008	20190227	DIF	11.2639	6.44737	(2000, 2500]	1.74705
20190227-182447_HighZoom--W0000--P0002-T0276--0004	20190227	DIF	9.08639	6.05263	(2000, 2500]	1.50123
20190227-182447_HighZoom--W0000--P0002-T0276--0006	20190227	DIF	10.7964	7.13158	(2000, 2500]	1.51389
20190227-182447_HighZoom--W0000--P0002-T0282--0001	20190227	DIF	9.76281	6.67105	(2000, 2500]	1.46346
20190227-182447_HighZoom--W0000--P0002-T0327--0002	20190227	DIF	8.2991	7.14474		1.16157
20190227-182447_HighZoom--W0000--P0002-T0327--0005	20190227	DIF	9.75641	7.89474	(2000, 2500]	1.23581
20190227-182447_HighZoom--W0000--P0002-T0330--0003	20190227	DIF	9.27699	7.23684	(2000, 2500]	1.28191
20190227-182447_HighZoom--W0000--P0002-T0334--0002	20190227	DIF	10.5268	7.52632	(2000, 2500]	1.39866
20190227-182447_HighZoom--W0000--P0002-T0334--0003	20190227	DIF	9.04503	7.78947	(2000, 2500]	1.16119
20190227-182447_HighZoom--W0000--P0002-T0343--0001	20190227	DIF	8.2991	6.76316	(2000, 2500]	1.2271
20190227-182447_HighZoom--W0000--P0002-T0349--0000	20190227	DIF	9.76281	7.11842	(2500, 3000]	1.37149
20190227-182447_HighZoom--W0000--P0002-T0388--0000	20190227	DIF	7.76611	6.48684	(2000, 2500]	1.19721
20190618-conc_HighZoom--W0000--P0002-T0038--0002	20190618	DIF	11.2777	6.34211	(2000, 2500]	1.77823
20190618-conc_HighZoom--W0000--P0002-T0038--0005	20190618	DIF	10.5149	7.01316	(2500, 3000]	1.49931
20190618-conc_HighZoom--W0000--P0002-T0040--0003	20190618	DIF	9.75	7.30263	(2500, 3000]	1.33514
20190618-conc_HighZoom--W0000--P0002-T0045--0004	20190618	DIF	11.1411	7.23684	(2500, 3000]	1.5395
20190618-conc_HighZoom--W0000--P0002-T0054--0003	20190618	DIF	11.051	7.80263		1.41632
20190618-conc_HighZoom--W0000--P0002-T0055--0004	20190618	DIF	11.7766	7.39474	(2500, 3000]	1.59256
20190618-conc_HighZoom--W0000--P0002-T0062--0005	20190618	DIF	9.79158	7.67105	(2500, 3000]	1.27643
20190618-conc_HighZoom--W0000--P0002-T0067--0002	20190618	DIF	14.3918	8.13158		1.76987
20190618-conc_HighZoom--W0000--P0002-T0069--0002	20190618	DIF	9.85837	7.31579	(2500, 3000]	1.34755
20190618-conc_HighZoom--W0000--P0002-T0075--0002	20190618	DIF	11.3054	7.76316	(2500, 3000]	1.45629
20190618-conc_HighZoom--W0000--P0002-T0077--0001	20190618	DIF	12.026	8.05263	(3000, 3500]	1.49343
20190618-conc_HighZoom--W0000--P0002-T0084--0002	20190618	DIF	11.8559	7.44737	(2500, 3000]	1.59196
20190618-conc_HighZoom--W0000--P0002-T0084--0003	20190618	DIF	13.2618	7.32895	(2500, 3000]	1.80951
20190618-conc_HighZoom--W0000--P0002-T0086--0001	20190618	DIF	10.1057	7.59211	(2000, 2500]	1.33108
20190618-conc_HighZoom--W0000--P0002-T0092--0001	20190618	DIF	12.2551	7.86842	(2500, 3000]	1.5575
20190618-conc_HighZoom--W0000--P0002-T0097--0001	20190618	DIF	11.2944	7.64474	(2500, 3000]	1.4774
20190618-conc_HighZoom--W0000--P0002-T0099--0001	20190618	DIF	12.2958	7.88158	(2500, 3000]	1.56007
20190618-conc_HighZoom--W0000--P0002-T0101--0001	20190618	DIF	11.5866	7.90789	(3000, 3500]	1.4652
20190618-conc_HighZoom--W0000--P0002-T0102--0001	20190618	DIF	10.5505	6.48684	(2000, 2500]	1.62644
20190618-conc_HighZoom--W0000--P0002-T0102--0004	20190618	DIF	10.0062	6.92105	(2500, 3000]	1.44577
20190618-conc_HighZoom--W0000--P0002-T0105--0001	20190618	DIF	11.2999	7.80263	(3000, 3500]	1.44822
20190618-conc_HighZoom--W0000--P0002-T0107--0001	20190618	DIF	10.5149	7.72368	(2500, 3000]	1.36138
20190618-conc_HighZoom--W0000--P0002-T0115--0002	20190618	DIF	11.5488	8.26316	(2500, 3000]	1.39763
20190618-conc_HighZoom--W0000--P0002-T0117--0004	20190618	DIF	11.8401	7.15789	(2500, 3000]	1.65413
20190618-conc_HighZoom--W0000--P0002-T0119--0002	20190618	DIF	12.026	7.84211	(2500, 3000]	1.53352
20190618-conc_HighZoom--W0000--P0002-T0121--0001	20190618	DIF	11.8585	7.57895	(3000, 3500]	1.56467
20190618-conc_HighZoom--W0000--P0002-T0123--0001	20190618	DIF	11.1131	6.40789	(2500, 3000]	1.73428
20190618-conc_HighZoom--W0000--P0002-T0123--0002	20190618	DIF	12.0234	7.76316	(2000, 2500]	1.54878
20190618-conc_HighZoom--W0000--P0002-T0123--0003	20190618	DIF	9.52956	6.94737	(2000, 2500]	1.37168
20190618-conc_HighZoom--W0000--P0002-T0124--0003	20190618	DIF	11.5136	7.94737	(3000, 3500]	1.44873
20190618-conc_HighZoom--W0000--P0002-T0124--0004	20190618	DIF	11.2777	7.48684		1.50634
20190618-conc_HighZoom--W0000--P0002-T0129--0001	20190618	DIF	11.6216	5.71053	(2000, 2500]	2.03513
20190618-conc_HighZoom--W0000--P0002-T0130--0004	20190618	DIF	11.2639	7.10526	(2500, 3000]	1.58529
20190618-conc_HighZoom--W0000--P0002-T0132--0004	20190618	DIF	12.5499	6.80263	(2500, 3000]	1.84486
20190618-conc_HighZoom--W0000--P0002-T0133--0005	20190618	DIF	10.503	8.61842	(2500, 3000]	1.21867
20190618-conc_HighZoom--W0000--P0002-T0139--0001	20190618	DIF	12.2526	7.06579	(2500, 3000]	1.73407
20190618-conc_HighZoom--W0000--P0002-T0142--0004	20190618	DIF	13.5577	7.39474	(3000, 3500]	1.83343
20190618-conc_HighZoom--W0000--P0002-T0142--0005	20190618	DIF	12.013	8.84211	(3000, 3500]	1.35861
20190618-conc_HighZoom--W0000--P0002-T0142--0006	20190618	DIF	10.7616	7.72368	(2500, 3000]	1.39333
20190618-conc_HighZoom--W0000--P0002-T0143--0002	20190618	DIF	11.5704	7.94737	(2500, 3000]	1.45588
20190618-conc_HighZoom--W0000--P0002-T0146--0001	20190618	DIF	11.0962	6.44737	(3000, 3500]	1.72104
20190618-conc_HighZoom--W0000--P0002-T0147--0002	20190618	DIF	12.3136	7.11842	(3000, 3500]	1.72982
20190618-conc_HighZoom--W0000--P0002-T0147--0003	20190618	DIF	10.2652	6.86842	(2000, 2500]	1.49455
20190618-conc_HighZoom--W0000--P0002-T0153--0003	20190618	DIF	9.27699	7.07895	(2000, 2500]	1.3105
20190618-conc_HighZoom--W0000--P0002-T0154--0003	20190618	DIF	10.2561	6.48684	(2500, 3000]	1.58106
20190618-conc_HighZoom--W0000--P0002-T0155--0005	20190618	DIF	11.3441	7.72368	(2000, 2500]	1.46874
20190618-conc_HighZoom--W0000--P0002-T0157--0002	20190618	DIF	11.0454	7.23684	(2000, 2500]	1.52627
20190618-conc_HighZoom--W0000--P0002-T0157--0003	20190618	DIF	11.0255	7.47368	(2500, 3000]	1.47525
20190618-conc_HighZoom--W0000--P0002-T0158--0004	20190618	DIF	13.7545	6.63158	(2000, 2500]	2.0741
20190618-conc_HighZoom--W0000--P0002-T0158--0005	20190618	DIF	11.5488	8.63158	(3000, 3500]	1.33797
20190618-conc_HighZoom--W0000--P0002-T0160--0002	20190618	DIF	10.2896	7.40789	(2500, 3000]	1.389
20190618-conc_HighZoom--W0000--P0002-T0160--0003	20190618	DIF	10.253	7.02632	(2500, 3000]	1.45924
20190618-conc_HighZoom--W0000--P0002-T0161--0005	20190618	DIF	11.7766	7.43421	(2500, 3000]	1.5841
20190618-conc_HighZoom--W0000--P0002-T0161--0006	20190618	DIF	11.2639	7.36842	(1500, 2000]	1.52867
20190618-conc_HighZoom--W0000--P0002-T0163--0003	20190618	DIF	10.7732	7.46053	(2000, 2500]	1.44403
20190618-conc_HighZoom--W0000--P0002-T0164--0004	20190618	DIF	10.779	7.53947	(2500, 3000]	1.42968
20190618-conc_HighZoom--W0000--P0002-T0167--0004	20190618	DIF	11.5542	7.63158	(2500, 3000]	1.514
20190618-conc_HighZoom--W0000--P0002-T0168--0002	20190618	DIF	10.0031	7.67105	(2500, 3000]	1.30401
20190618-conc_HighZoom--W0000--P0002-T0168--0005	20190618	DIF	10.7761	7.69737	(2000, 2500]	1.39998
20190618-conc_HighZoom--W0000--P0002-T0169--0001	20190618	DIF	10.7732	8.19737	(2500, 3000]	1.31423
20190618-conc_HighZoom--W0000--P0002-T0169--0004	20190618	DIF	11.2971	8.26316	(2500, 3000]	1.36717
20190618-conc_HighZoom--W0000--P0002-T0169--0005	20190618	DIF	11.0369	7.43421	(2500, 3000]	1.48461
20190618-conc_HighZoom--W0000--P0002-T0170--0003	20190618	DIF	10.5149	7.57895	(2000, 2500]	1.38738
20190618-conc_HighZoom--W0000--P0002-T0170--0004	20190618	DIF	10.2652	6.65789	(2000, 2500]	1.54181
20190618-conc_HighZoom--W0000--P0002-T0171--0003	20190618	DIF	10.5505	8.40789	(3000, 3500]	1.25483
20190618-conc_HighZoom--W0000--P0002-T0172--0006	20190618	DIF	11.0142	7.25	(2000, 2500]	1.5192
20190618-conc_HighZoom--W0000--P0002-T0172--0007	20190618	DIF	13.0192	9.14474	(3000, 3500]	1.42368
20190618-conc_HighZoom--W0000--P0002-T0174--0003	20190618	DIF	10.0125	7.93421	(2000, 2500]	1.26194
20190618-conc_HighZoom--W0000--P0002-T0175--0004	20190618	DIF	10.5149	7.56579	(3000, 3500]	1.38979
20190618-conc_HighZoom--W0000--P0002-T0175--0006	20190618	DIF	12.1295	8.13158	(2500, 3000]	1.49165
20190618-conc_HighZoom--W0000--P0002-T0176--0004	20190618	DIF	10.503	7.23684	(2500, 3000]	1.45132
20190618-conc_HighZoom--W0000--P0002-T0179--0005	20190618	DIF	12.0338	7.03947	(2000, 2500]	1.70948
20190618-conc_HighZoom--W0000--P0002-T0180--0003	20190618	DIF	10.5149	7.06579	(2000, 2500]	1.48814
20190618-conc_HighZoom--W0000--P0002-T0181--0001	20190618	DIF	10.7645	8.13158	(3000, 3500]	1.32379
20190618-conc_HighZoom--W0000--P0002-T0182--0003	20190618	DIF	10.2804	7.02632	(2000, 2500]	1.46313
20190618-conc_HighZoom--W0000--P0002-T0187--0004	20190618	DIF	10.0156	8.15789	(3000, 3500]	1.22772
20190618-conc_HighZoom--W0000--P0002-T0190--0003	20190618	DIF	10.0062	6.19737	(2000, 2500]	1.6146
20190618-conc_HighZoom--W0000--P0002-T0192--0003	20190618	DIF	12.7598	7.19737	(2500, 3000]	1.77284
20190618-conc_HighZoom--W0000--P0002-T0193--0003	20190618	DIF	10.5149	7.30263	(2500, 3000]	1.43987
20190618-conc_HighZoom--W0000--P0002-T0193--0009	20190618	DIF	10.7877	6.97368	(2500, 3000]	1.54692
20190618-conc_HighZoom--W0000--P0002-T0195--0001	20190618	DIF	11.8454	7.40789	(2500, 3000]	1.59902
20190618-conc_HighZoom--W0000--P0002-T0195--0006	20190618	DIF	12.7525	7.94737	(2500, 3000]	1.60461
20190618-conc_HighZoom--W0000--P0002-T0196--0004	20190618	DIF	13.0312	7.76316	(2500, 3000]	1.6786
20190618-conc_HighZoom--W0000--P0002-T0197--0003	20190618	DIF	10.5741	7.57895	(1500, 2000]	1.3952
20190618-conc_HighZoom--W0000--P0002-T0198--0002	20190618	DIF	13.7614	6.94737	(2500, 3000]	1.9808
20190618-conc_HighZoom--W0000--P0002-T0198--0005	20190618	DIF	10.506	8.13158	(2500, 3000]	1.29199
20190618-conc_HighZoom--W0000--P0002-T0199--0003	20190618	DIF	10.7877	6.40789	(2000, 2500]	1.68351
20190618-conc_HighZoom--W0000--P0002-T0199--0006	20190618	DIF	11.0708	8.64474	(3000, 3500]	1.28064
20190618-conc_HighZoom--W0000--P0002-T0200--0005	20190618	DIF	11.7633	7.96053	(2500, 3000]	1.4777
20190618-conc_HighZoom--W0000--P0002-T0200--0006	20190618	DIF	12.6442	9.17105	(2500, 3000]	1.3787
20190618-conc_HighZoom--W0000--P0002-T0201--0003	20190618	DIF	11.2861	7.82895	(2500, 3000]	1.44158
20190618-conc_HighZoom--W0000--P0002-T0201--0004	20190618	DIF	12.344	7.60526	(2500, 3000]	1.62309
20190618-conc_HighZoom--W0000--P0002-T0202--0003	20190618	DIF	10.7645	6.17105	(2000, 2500]	1.74436
20190618-conc_HighZoom--W0000--P0002-T0203--0001	20190618	DIF	11.3633	6.23684	(2500, 3000]	1.82197
20190618-conc_HighZoom--W0000--P0002-T0203--0002	20190618	DIF	11.7606	6.65789	(2000, 2500]	1.76642
20190618-conc_HighZoom--W0000--P0002-T0203--0006	20190618	DIF	12.2602	7.97368	(3000, 3500]	1.53758
20190618-conc_HighZoom--W0000--P0002-T0204--0005	20190618	DIF	12.0052	7.78947	(3000, 3500]	1.54121
20190618-conc_HighZoom--W0000--P0002-T0205--0004	20190618	DIF	10.5505	8.10526	(2500, 3000]	1.30168
20190618-conc_HighZoom--W0000--P0002-T0206--0002	20190618	DIF	10.7616	7.44737	(2000, 2500]	1.44502
20190618-conc_HighZoom--W0000--P0002-T0206--0006	20190618	DIF	12.2755	8.44737	(3000, 3500]	1.45317
20190618-conc_HighZoom--W0000--P0002-T0212--0003	20190618	DIF	10.5149	7.56579	(2000, 2500]	1.38979
20190618-conc_HighZoom--W0000--P0002-T0213--0004	20190618	DIF	12.013	7.93421	(2000, 2500]	1.51408
20190618-conc_HighZoom--W0000--P0002-T0214--0004	20190618	DIF	11.1046	6.88158		1.61367
20190618-conc_HighZoom--W0000--P0002-T0214--0006	20190618	DIF	11.0028	6.75	(2000, 2500]	1.63005
20190618-conc_HighZoom--W0000--P0002-T0215--0001	20190618	DIF	11.275	7.63158	(2000, 2500]	1.47741
20190618-conc_HighZoom--W0000--P0002-T0216--0003	20190618	DIF	10.2561	6.47368	(2000, 2500]	1.58427
20190618-conc_HighZoom--W0000--P0002-T0217--0005	20190618	DIF	10.5386	7.35526	(2000, 2500]	1.4328
20190618-conc_HighZoom--W0000--P0002-T0218--0002	20190618	DIF	10.6184	6.44737	(2500, 3000]	1.64693
20190618-conc_HighZoom--W0000--P0002-T0218--0003	20190618	DIF	12.2627	7.48684	(2500, 3000]	1.63791
20190618-conc_HighZoom--W0000--P0002-T0218--0006	20190618	DIF	10.2652	7.43421	(2000, 2500]	1.38081
20190618-conc_HighZoom--W0000--P0002-T0220--0004	20190618	DIF	10.3259	7.5	(2000, 2500]	1.37679
20190618-conc_HighZoom--W0000--P0002-T0220--0007	20190618	DIF	12.3161	8.85526	(2500, 3000]	1.39083
20190618-conc_HighZoom--W0000--P0002-T0220--0009	20190618	DIF	10.0031	6.86842	(2000, 2500]	1.45639
20190618-conc_HighZoom--W0000--P0002-T0221--0002	20190618	DIF	12.2831	8.13158	(3000, 3500]	1.51055
20190618-conc_HighZoom--W0000--P0002-T0221--0008	20190618	DIF	12.3415	7.77632	(2000, 2500]	1.58706
20190618-conc_HighZoom--W0000--P0002-T0222--0003	20190618	DIF	12.2526	7.78947	(2000, 2500]	1.57296
20190618-conc_HighZoom--W0000--P0002-T0222--0004	20190618	DIF	9.31061	7.73684	(2500, 3000]	1.20341
20190618-conc_HighZoom--W0000--P0002-T0222--0006	20190618	DIF	11.5677	8.28947	(2000, 2500]	1.39547
20190618-conc_HighZoom--W0000--P0002-T0222--0008	20190618	DIF	11.6753	8.34211	(3000, 3500]	1.39956
20190618-conc_HighZoom--W0000--P0002-T0222--0009	20190618	DIF	13.0815	7.90789	(2000, 2500]	1.65423
20190618-conc_HighZoom--W0000--P0002-T0224--0003	20190618	DIF	10.0623	7.35526	(2500, 3000]	1.36804
20190618-conc_HighZoom--W0000--P0002-T0224--0005	20190618	DIF	10.7877	7.60526	(2000, 2500]	1.41846
20190618-conc_HighZoom--W0000--P0002-T0224--0007	20190618	DIF	11.7633	9	(3000, 3500]	1.30703
20190618-conc_HighZoom--W0000--P0002-T0225--0004	20190618	DIF	11.8031	7.31579	(2000, 2500]	1.61337
20190618-conc_HighZoom--W0000--P0002-T0226--0004	20190618	DIF	9.782	7.86842	(2000, 2500]	1.2432
20190618-conc_HighZoom--W0000--P0002-T0226--0006	20190618	DIF	12.0934	8.17105	(2000, 2500]	1.48003
20190618-conc_HighZoom--W0000--P0002-T0227--0002	20190618	DIF	10.5386	7.14474		1.47502
20190618-conc_HighZoom--W0000--P0002-T0229--0004	20190618	DIF	10.2622	7.89474	(2000, 2500]	1.29988
20190618-conc_HighZoom--W0000--P0002-T0229--0005	20190618	DIF	10.2744	8.21053	(2000, 2500]	1.25136
20190618-conc_HighZoom--W0000--P0002-T0229--0007	20190618	DIF	11.7527	7.32895	(2500, 3000]	1.60359
20190618-conc_HighZoom--W0000--P0002-T0232--0008	20190618	DIF	10.5	6.96053	(2000, 2500]	1.50851
20190618-conc_HighZoom--W0000--P0002-T0232--0009	20190618	DIF	11.7766	7.17105	(2000, 2500]	1.64224
20190618-conc_HighZoom--W0000--P0002-T0233--0006	20190618	DIF	11.8454	7.30263	(2000, 2500]	1.62207
20190618-conc_HighZoom--W0000--P0002-T0233--0009	20190618	DIF	11.7207	7.47368	(2000, 2500]	1.56826
20190618-conc_HighZoom--W0000--P0002-T0235--0009	20190618	DIF	10.053	7.01316		1.43345
20190618-conc_HighZoom--W0000--P0002-T0236--0008	20190618	DIF	10.7964	7.52632		1.43449
20190618-conc_HighZoom--W0000--P0002-T0237--0002	20190618	DIF	10.2987	6.55263	(2000, 2500]	1.57168
20190618-conc_HighZoom--W0000--P0002-T0237--0004	20190618	DIF	11.0114	7.82895	(2500, 3000]	1.40649
20190618-conc_HighZoom--W0000--P0002-T0238--0006	20190618	DIF	12.505	8.06579	(2500, 3000]	1.55038
20190618-conc_HighZoom--W0000--P0002-T0240--0006	20190618	DIF	11.5027	7.15789	(2000, 2500]	1.607
20190618-conc_HighZoom--W0000--P0002-T0241--0002	20190618	DIF	11.2639	6.61842	(2000, 2500]	1.7019
20190618-conc_HighZoom--W0000--P0002-T0245--0002	20190618	DIF	9.26688	6.84211	(2000, 2500]	1.35439
20190618-conc_HighZoom--W0000--P0002-T0245--0009	20190618	DIF	11.7766	6.98684	(2000, 2500]	1.68553
20190618-conc_HighZoom--W0000--P0002-T0246--0007	20190618	DIF	11.5136	6.81579	(2000, 2500]	1.68925
20190618-conc_HighZoom--W0000--P0002-T0247--0001	20190618	DIF	9.33742	7.64474	(2500, 3000]	1.22142
20190618-conc_HighZoom--W0000--P0002-T0248--0005	20190618	DIF	11.2861	7.68421	(2500, 3000]	1.46873
20190618-conc_HighZoom--W0000--P0002-T0248--0008	20190618	DIF	11.322	7.51316	(2000, 2500]	1.50696
20190618-conc_HighZoom--W0000--P0002-T0249--0005	20190618	DIF	10.7877	7.44737	(2500, 3000]	1.44853
20190618-conc_HighZoom--W0000--P0002-T0251--0004	20190618	DIF	11.5353	6.92105	(2000, 2500]	1.66669
20190618-conc_HighZoom--W0000--P0002-T0252--0004	20190618	DIF	13.5208	7.85526		1.72124
20190618-conc_HighZoom--W0000--P0002-T0252--0005	20190618	DIF	10.8224	6.94737	(2000, 2500]	1.55777
20190618-conc_HighZoom--W0000--P0002-T0252--0006	20190618	DIF	10.7558	7.48684		1.43663
20190618-conc_HighZoom--W0000--P0002-T0253--0002	20190618	DIF	9.76601	6.90789	(2000, 2500]	1.41375
20190618-conc_HighZoom--W0000--P0002-T0254--0006	20190618	DIF	12.3541	7.94737	(2500, 3000]	1.5545
20190618-conc_HighZoom--W0000--P0002-T0254--0009	20190618	DIF	11.5217	8.55263	(2500, 3000]	1.34715
20190618-conc_HighZoom--W0000--P0002-T0258--0002	20190618	DIF	11.0369	7.35526	(2000, 2500]	1.50054
20190618-conc_HighZoom--W0000--P0002-T0258--0003	20190618	DIF	11.75	6.94737	(2000, 2500]	1.69129
20190618-conc_HighZoom--W0000--P0002-T0259--0003	20190618	DIF	15.5081	7.89474		1.96435
20190618-conc_HighZoom--W0000--P0002-T0260--0002	20190618	DIF	10.25	6.32895	(2000, 2500]	1.61954
20190618-conc_HighZoom--W0000--P0002-T0260--0007	20190618	DIF	12.013	8.38158		1.43326
20190618-conc_HighZoom--W0000--P0002-T0264--0003	20190618	DIF	13.5231	7.35526		1.83856
20190618-conc_HighZoom--W0000--P0002-T0265--0002	20190618	DIF	11.5054	7.82895		1.4696
20190618-conc_HighZoom--W0000--P0002-T0266--0002	20190618	DIF	13.7704	7	(2000, 2500]	1.96721
20190618-conc_HighZoom--W0000--P0002-T0275--0007	20190618	DIF	10.0156	7.53947	(2000, 2500]	1.32842
20190618-conc_HighZoom--W0000--P0002-T0276--0005	20190618	DIF	8.78208	7.07895	(2500, 3000]	1.24059
20190618-conc_HighZoom--W0000--P0002-T0276--0006	20190618	DIF	9.75	6.81579	(2000, 2500]	1.4305
20190618-conc_HighZoom--W0000--P0002-T0277--0008	20190618	DIF	8.13173	7.14474	(2000, 2500]	1.13814
20190618-conc_HighZoom--W0000--P0002-T0277--0009	20190618	DIF	8.00391	6.78947	(2000, 2500]	1.17887
20190618-conc_HighZoom--W0000--P0002-T0278--0006	20190618	DIF	10.0031	7.38158	(2000, 2500]	1.35515
20190618-conc_HighZoom--W0000--P0002-T0278--0009	20190618	DIF	9.80434	6.57895	(1500, 2000]	1.49026
20190618-conc_HighZoom--W0000--P0002-T0279--0007	20190618	DIF	11.172	7.94737		1.40574
20190618-conc_HighZoom--W0000--P0002-T0280--0007	20190618	DIF	10.5475	8	(2500, 3000]	1.31844
20190618-conc_HighZoom--W0000--P0002-T0282--0005	20190618	DIF	9.85837	8.55263	(2000, 2500]	1.15267
20190618-conc_HighZoom--W0000--P0002-T0284--0008	20190618	DIF	9.3039	7	(2500, 3000]	1.32913
20190618-conc_HighZoom--W0000--P0002-T0285--0004	20190618	DIF	9.52628	7.69737	(1500, 2000]	1.2376
20190618-conc_HighZoom--W0000--P0002-T0285--0009	20190618	DIF	10.0062	7.48684	(2500, 3000]	1.33651
20190618-conc_HighZoom--W0000--P0002-T0286--0002	20190618	DIF	11.3054	7.5	(2000, 2500]	1.50739
20190618-conc_HighZoom--W0000--P0002-T0288--0003	20190618	DIF	9.58514	7.27632	(2000, 2500]	1.31731
20190618-conc_HighZoom--W0000--P0002-T0288--0004	20190618	DIF	10.2622	7.36842	(2500, 3000]	1.39273
20190618-conc_HighZoom--W0000--P0002-T0288--0005	20190618	DIF	10.0281	7.93421	(2000, 2500]	1.2639
20190618-conc_HighZoom--W0000--P0002-T0289--0001	20190618	DIF	12.3415	7.22368	(2000, 2500]	1.70848
20190618-conc_HighZoom--W0000--P0002-T0289--0004	20190618	DIF	11.0114	7.36842	(2000, 2500]	1.4944
20190618-conc_HighZoom--W0000--P0002-T0290--0005	20190618	DIF	10.3047	6.13158	(2000, 2500]	1.6806
20190618-conc_HighZoom--W0000--P0002-T0291--0004	20190618	DIF	10.5238	8.22368	(2000, 2500]	1.27969
20190618-conc_HighZoom--W0000--P0002-T0291--0008	20190618	DIF	11.0142	7.19737	(2000, 2500]	1.53031
20190618-conc_HighZoom--W0000--P0002-T0292--0001	20190618	DIF	8.81405	6.77632	(2000, 2500]	1.30071
20190618-conc_HighZoom--W0000--P0002-T0293--0005	20190618	DIF	11.5027	7.59211	(2500, 3000]	1.51509
20190618-conc_HighZoom--W0000--P0002-T0293--0006	20190618	DIF	11.0142	7.28947	(2500, 3000]	1.51097
20190618-conc_HighZoom--W0000--P0002-T0294--0003	20190618	DIF	10.7645	7.40789	(2500, 3000]	1.45312
20190618-conc_HighZoom--W0000--P0002-T0294--0005	20190618	DIF	11.3606	7.65789	(2500, 3000]	1.48351
20190618-conc_HighZoom--W0000--P0002-T0295--0002	20190618	DIF	9.05539	6.40789	(2500, 3000]	1.41316
20190618-conc_HighZoom--W0000--P0002-T0295--0007	20190618	DIF	11.051	8.44737	(2500, 3000]	1.30822
20190618-conc_HighZoom--W0000--P0002-T0296--0002	20190618	DIF	10.2804	7.36842	(2000, 2500]	1.3952
20190618-conc_HighZoom--W0000--P0002-T0296--0006	20190618	DIF	9.782	8.48684	(2000, 2500]	1.15261
20190618-conc_HighZoom--W0000--P0002-T0296--0007	20190618	DIF	11.7845	7.85526	(2000, 2500]	1.50021
20190618-conc_HighZoom--W0000--P0002-T0298--0003	20190618	DIF	10.0623	7.38158	(2000, 2500]	1.36316
20190618-conc_HighZoom--W0000--P0002-T0298--0005	20190618	DIF	9.76601	7.55263	(2000, 2500]	1.29306
20190618-conc_HighZoom--W0000--P0002-T0300--0004	20190618	DIF	10.857	7.13158	(2000, 2500]	1.52239
20190618-conc_HighZoom--W0000--P0002-T0301--0004	20190618	DIF	12.2526	8.55263	(2500, 3000]	1.43261
20190618-conc_HighZoom--W0000--P0002-T0301--0006	20190618	DIF	12.7033	7.98684	(2500, 3000]	1.59053
20190618-conc_HighZoom--W0000--P0002-T0302--0004	20190618	DIF	9.55576	7.84211	(2000, 2500]	1.21852
20190618-conc_HighZoom--W0000--P0002-T0304--0002	20190618	DIF	9.54267	7.84211	(2500, 3000]	1.21685
20190618-conc_HighZoom--W0000--P0002-T0304--0008	20190618	DIF	10.2774	8.02632	(2000, 2500]	1.28046
20190618-conc_HighZoom--W0000--P0002-T0307--0001	20190618	DIF	10.2622	6.84211	(2000, 2500]	1.49986
20190618-conc_HighZoom--W0000--P0002-T0312--0002	20190618	DIF	9.76281	6.82895	(1500, 2000]	1.42962
20190618-conc_HighZoom--W0000--P0002-T0315--0004	20190618	DIF	10.2622	7.46053		1.37553
20190618-conc_HighZoom--W0000--P0002-T0316--0003	20190618	DIF	11.5353	7.92105	(1500, 2000]	1.45628
20190618-conc_HighZoom--W0000--P0002-T0318--0004	20190618	DIF	11.5542	7.53947	(2000, 2500]	1.5325
20190618-conc_HighZoom--W0000--P0002-T0320--0001	20190618	DIF	11.2777	6.71053	(2000, 2500]	1.6806
20190618-conc_HighZoom--W0000--P0002-T0322--0007	20190618	DIF	9.28372	7.59211	(2000, 2500]	1.22281
20190618-conc_HighZoom--W0000--P0002-T0328--0001	20190618	DIF	11.5217	7.93421	(2000, 2500]	1.45216
20190618-conc_HighZoom--W0000--P0002-T0331--0002	20190618	DIF	11.5488	7.94737	(2500, 3000]	1.45316
20190618-conc_HighZoom--W0000--P0002-T0334--0004	20190618	DIF	9.76281	7.10526	(2000, 2500]	1.37403
20190618-conc_HighZoom--W0000--P0002-T0336--0003	20190618	DIF	10.7964	9.14474	(2500, 3000]	1.18061
20190618-conc_HighZoom--W0000--P0002-T0346--0004	20190618	DIF	10.2896	6.48684		1.58622
20190618-conc_HighZoom--W0000--P0002-T0349--0008	20190618	DIF	9.27699	6.78947	(1500, 2000]	1.36638
20190618-conc_HighZoom--W0000--P0002-T0349--0009	20190618	DIF	8.2991	6.35526	(1500, 2000]	1.30586
20190618-conc_HighZoom--W0000--P0002-T0351--0009	20190618	DIF	10.5149	8.14474	(2500, 3000]	1.291
20190618-conc_HighZoom--W0000--P0002-T0353--0003	20190618	DIF	8.50368	5.77632	(1500, 2000]	1.47216
20190618-conc_HighZoom--W0000--P0002-T0353--0007	20190618	DIF	8.75357	6.07895	(2000, 2500]	1.43998
20190618-conc_HighZoom--W0000--P0002-T0354--0002	20190618	DIF	9.10014	6.71053	(2000, 2500]	1.3561
20190618-conc_HighZoom--W0000--P0002-T0359--0004	20190618	DIF	9.00347	6.76316	(2000, 2500]	1.33125
20190618-conc_HighZoom--W0000--P0002-T0364--0002	20190618	DIF	12.1037	8.64474		1.40013
20190618-conc_HighZoom--W0000--P0002-T0370--0002	20190618	DIF	13.537	7.23684		1.87057
20190618-conc_HighZoom--W0000--P0002-T0370--0006	20190618	DIF	10.0062	6.17105	(1500, 2000]	1.62148
20190827-181922_HighZoom--W0000--P0002-T0006--0000	20190827	DIF	8.03897	7.44737	(2000, 2500]	1.07944
20190827-181922_HighZoom--W0000--P0002-T0010--0002	20190827	DIF	7.86607	6.69737	(2500, 3000]	1.1745
20190827-181922_HighZoom--W0000--P0002-T0015--0000	20190827	DIF	9.66307	7.47368	(2500, 3000]	1.29295
20190827-181922_HighZoom--W0000--P0002-T0015--0002	20190827	DIF	10.2622	9.48684	(3000, 3500]	1.08173
20190827-181922_HighZoom--W0000--P0002-T0017--0001	20190827	DIF	8.06226	7.27632	(2500, 3000]	1.10801
20190827-181922_HighZoom--W0000--P0002-T0018--0001	20190827	DIF	10.2011	7.72368	(3000, 3500]	1.32076
20190827-181922_HighZoom--W0000--P0002-T0019--0000	20190827	DIF	10.25	7.26316	(2500, 3000]	1.41123
20190827-181922_HighZoom--W0000--P0002-T0020--0000	20190827	DIF	8.97566	7.38158	(2500, 3000]	1.21595
20190827-181922_HighZoom--W0000--P0002-T0022--0000	20190827	DIF	8.49264	6.53947		1.29867
20190827-181922_HighZoom--W0000--P0002-T0022--0001	20190827	DIF	10.8685	7.40789	(3000, 3500]	1.46716
20190827-181922_HighZoom--W0000--P0002-T0022--0002	20190827	DIF	9.50329	7.89474	(2500, 3000]	1.20375
20190827-181922_HighZoom--W0000--P0002-T0022--0003	20190827	DIF	8.66386	6.80263	(2500, 3000]	1.2736
20190827-181922_HighZoom--W0000--P0002-T0023--0000	20190827	DIF	9.11386	7.32895	(2500, 3000]	1.24354
20190827-181922_HighZoom--W0000--P0002-T0024--0000	20190827	DIF	8.63496	7.09211	(2500, 3000]	1.21755
20190827-181922_HighZoom--W0000--P0002-T0024--0002	20190827	DIF	8.07775	7.53947	(2500, 3000]	1.07139
20190827-181922_HighZoom--W0000--P0002-T0024--0003	20190827	DIF	8.73212	7.42105	(2500, 3000]	1.17667
20190827-181922_HighZoom--W0000--P0002-T0025--0000	20190827	DIF	8.34416	6.44737	(2500, 3000]	1.2942
20190827-181922_HighZoom--W0000--P0002-T0025--0002	20190827	DIF	9.27699	7.44737	(2500, 3000]	1.24567
20190827-181922_HighZoom--W0000--P0002-T0025--0003	20190827	DIF	9.38416	7.51316	(2500, 3000]	1.24903
20190827-181922_HighZoom--W0000--P0002-T0027--0002	20190827	DIF	11.2389	8.84211	(3000, 3500]	1.27106
20190827-181922_HighZoom--W0000--P0002-T0027--0005	20190827	DIF	8.34041	6.60526	(2500, 3000]	1.26269
20190827-181922_HighZoom--W0000--P0002-T0028--0000	20190827	DIF	10.115	6.90789	(2500, 3000]	1.46426
20190827-181922_HighZoom--W0000--P0002-T0029--0001	20190827	DIF	9.25675	7.11842	(2500, 3000]	1.30039
20190827-181922_HighZoom--W0000--P0002-T0029--0002	20190827	DIF	8.64219	7.06579	(2500, 3000]	1.2231
20190827-181922_HighZoom--W0000--P0002-T0030--0000	20190827	DIF	9.84251	7.34211	(2500, 3000]	1.34056
20190827-181922_HighZoom--W0000--P0002-T0030--0002	20190827	DIF	9.30726	7.42105	(1500, 2000]	1.25417
20190827-181922_HighZoom--W0000--P0002-T0031--0000	20190827	DIF	8.25757	6.68421	(2500, 3000]	1.23538
20190827-181922_HighZoom--W0000--P0002-T0032--0001	20190827	DIF	8.84237	7.92105	(2500, 3000]	1.11631
20190827-181922_HighZoom--W0000--P0002-T0032--0002	20190827	DIF	9.53939	7.81579	(3000, 3500]	1.22053
20190827-181922_HighZoom--W0000--P0002-T0032--0004	20190827	DIF	9.08983	7.13158	(3000, 3500]	1.27459
20190827-181922_HighZoom--W0000--P0002-T0034--0001	20190827	DIF	8.96521	6.27632	(2500, 3000]	1.42842
20190827-181922_HighZoom--W0000--P0002-T0034--0003	20190827	DIF	8.81405	7.64474	(2500, 3000]	1.15296
20190827-181922_HighZoom--W0000--P0002-T0035--0000	20190827	DIF	10.4672	7.53947	(3000, 3500]	1.38832
20190827-181922_HighZoom--W0000--P0002-T0035--0002	20190827	DIF	11.2528	7.68421	(2500, 3000]	1.4644
20190827-181922_HighZoom--W0000--P0002-T0035--0003	20190827	DIF	10.0062	7.90789	(2500, 3000]	1.26535
20190827-181922_HighZoom--W0000--P0002-T0037--0002	20190827	DIF	8.74643	7.05263	(2500, 3000]	1.24017
20190827-181922_HighZoom--W0000--P0002-T0038--0001	20190827	DIF	8.7357	7.56579		1.15463
20190827-181922_HighZoom--W0000--P0002-T0038--0002	20190827	DIF	10.1396	7.61842	(2000, 2500]	1.33094
20190827-181922_HighZoom--W0000--P0002-T0039--0001	20190827	DIF	9.34746	8.21053	(2500, 3000]	1.13847
20190827-181922_HighZoom--W0000--P0002-T0040--0005	20190827	DIF	11.5677	8.35526	(2500, 3000]	1.38448
20190827-181922_HighZoom--W0000--P0002-T0041--0000	20190827	DIF	8.89171	7.73684	(3000, 3500]	1.14927
20190827-181922_HighZoom--W0000--P0002-T0041--0002	20190827	DIF	8.66747	7.52632	(2500, 3000]	1.15162
20190827-181922_HighZoom--W0000--P0002-T0042--0001	20190827	DIF	8.82114	7.18421	(2500, 3000]	1.22785
20190827-181922_HighZoom--W0000--P0002-T0042--0002	20190827	DIF	10.6007	7.60526	(2500, 3000]	1.39386
20190827-181922_HighZoom--W0000--P0002-T0042--0003	20190827	DIF	8.56592	7.23684	(2500, 3000]	1.18365
20190827-181922_HighZoom--W0000--P0002-T0044--0000	20190827	DIF	8.17771	6.55263	(2000, 2500]	1.248
20190827-181922_HighZoom--W0000--P0002-T0044--0002	20190827	DIF	9.75	7.34211	(2000, 2500]	1.32796
20190827-181922_HighZoom--W0000--P0002-T0045--0001	20190827	DIF	9.31732	8.82895	(2500, 3000]	1.05532
20190827-181922_HighZoom--W0000--P0002-T0045--0002	20190827	DIF	10.903	7.93421	(2500, 3000]	1.37417
20190827-181922_HighZoom--W0000--P0002-T0045--0003	20190827	DIF	11.1467	8.21053	(3000, 3500]	1.35762
20190827-181922_HighZoom--W0000--P0002-T0049--0003	20190827	DIF	8.81051	7.38158	(3000, 3500]	1.19358
20190827-181922_HighZoom--W0000--P0002-T0049--0005	20190827	DIF	8.31414	6.93421		1.199
20190827-181922_HighZoom--W0000--P0002-T0050--0001	20190827	DIF	9.50329	7.93421	(2500, 3000]	1.19776
20190827-181922_HighZoom--W0000--P0002-T0050--0003	20190827	DIF	9.42404	6.43421	(2500, 3000]	1.46468
20190827-181922_HighZoom--W0000--P0002-T0050--0005	20190827	DIF	11.0397	8.56579	(2500, 3000]	1.28881
20190827-181922_HighZoom--W0000--P0002-T0050--0006	20190827	DIF	11.3633	7.42105	(3000, 3500]	1.53123
20190827-181922_HighZoom--W0000--P0002-T0050--0007	20190827	DIF	10.4433	6.98684	(2500, 3000]	1.49471
20190827-181922_HighZoom--W0000--P0002-T0051--0005	20190827	DIF	9.81708	7.03947	(2500, 3000]	1.39458
20190827-181922_HighZoom--W0000--P0002-T0053--0001	20190827	DIF	8.76784	7.80263	(3000, 3500]	1.1237
20190827-181922_HighZoom--W0000--P0002-T0053--0003	20190827	DIF	9.55903	7.71053	(2500, 3000]	1.23974
20190827-181922_HighZoom--W0000--P0002-T0053--0004	20190827	DIF	11.0369	7.84211		1.40739
20190827-181922_HighZoom--W0000--P0002-T0054--0002	20190827	DIF	8.3479	7.22368	(2500, 3000]	1.15563
20190827-181922_HighZoom--W0000--P0002-T0054--0005	20190827	DIF	8.85297	7.77632	(2500, 3000]	1.13845
20190827-181922_HighZoom--W0000--P0002-T0054--0006	20190827	DIF	11.5677	7.81579	(2500, 3000]	1.48005
20190827-181922_HighZoom--W0000--P0002-T0054--0007	20190827	DIF	9.20937	7.22368	(2500, 3000]	1.27489
20190827-181922_HighZoom--W0000--P0002-T0055--0000	20190827	DIF	9.80434	7.21053	(2500, 3000]	1.35973
20190827-181922_HighZoom--W0000--P0002-T0055--0002	20190827	DIF	8.51836	7.14474		1.19226
20190827-181922_HighZoom--W0000--P0002-T0055--0003	20190827	DIF	10.7413	6.26316	(3000, 3500]	1.71499
20190827-181922_HighZoom--W0000--P0002-T0055--0004	20190827	DIF	8.51469	6.82895		1.24685
20190827-181922_HighZoom--W0000--P0002-T0056--0000	20190827	DIF	8.90926	7.06579	(2500, 3000]	1.2609
20190827-181922_HighZoom--W0000--P0002-T0056--0003	20190827	DIF	9.39747	7.15789	(2500, 3000]	1.31288
20190827-181922_HighZoom--W0000--P0002-T0057--0000	20190827	DIF	10.0902	7.48684	(3000, 3500]	1.34773
20190827-181922_HighZoom--W0000--P0002-T0058--0000	20190827	DIF	10.0995	8.35526	(2500, 3000]	1.20876
20190827-181922_HighZoom--W0000--P0002-T0058--0001	20190827	DIF	9.42735	7.40789	(2500, 3000]	1.27261
20190827-181922_HighZoom--W0000--P0002-T0058--0004	20190827	DIF	10.4343	7.71053	(2500, 3000]	1.35326
20190827-181922_HighZoom--W0000--P0002-T0060--0000	20190827	DIF	9.4406	6.52632		1.44654
20190827-181922_HighZoom--W0000--P0002-T0060--0003	20190827	DIF	8.61684	7.86842	(2500, 3000]	1.09512
20190827-181922_HighZoom--W0000--P0002-T0060--0004	20190827	DIF	8.60959	7.15789	(2500, 3000]	1.20281
20190827-181922_HighZoom--W0000--P0002-T0061--0000	20190827	DIF	9.45384	7.63158	(2500, 3000]	1.23878
20190827-181922_HighZoom--W0000--P0002-T0063--0003	20190827	DIF	10.1057	8.01316	(2500, 3000]	1.26114
20190827-181922_HighZoom--W0000--P0002-T0063--0004	20190827	DIF	12.6516	7.27632	(3000, 3500]	1.73873
20190827-181922_HighZoom--W0000--P0002-T0064--0000	20190827	DIF	8.67828	6.22368	(2000, 2500]	1.3944
20190827-181922_HighZoom--W0000--P0002-T0064--0001	20190827	DIF	10.0623	8.61842	(3500, 4000]	1.16753
20190827-181922_HighZoom--W0000--P0002-T0064--0002	20190827	DIF	10.0809	7.64474	(2500, 3000]	1.31867
20190827-181922_HighZoom--W0000--P0002-T0064--0003	20190827	DIF	12.1269	7.28947	(2500, 3000]	1.66362
20190827-181922_HighZoom--W0000--P0002-T0064--0004	20190827	DIF	8.40759	6.80263	(2500, 3000]	1.23593
20190827-181922_HighZoom--W0000--P0002-T0065--0000	20190827	DIF	8.63496	7.68421	(2500, 3000]	1.12373
20190827-181922_HighZoom--W0000--P0002-T0065--0001	20190827	DIF	9.13783	6.86842	(2500, 3000]	1.33041
20190827-181922_HighZoom--W0000--P0002-T0066--0001	20190827	DIF	11.8031	8.65789	(3000, 3500]	1.36327
20190827-181922_HighZoom--W0000--P0002-T0066--0004	20190827	DIF	10.0312	7.81579	(2500, 3000]	1.28345
20190827-181922_HighZoom--W0000--P0002-T0067--0002	20190827	DIF	9.05539	7.88158	(2500, 3000]	1.14893
20190827-181922_HighZoom--W0000--P0002-T0067--0004	20190827	DIF	9.7532	9.38158	(2500, 3000]	1.03961
20190827-181922_HighZoom--W0000--P0002-T0068--0000	20190827	DIF	9.25	7.13158	(2500, 3000]	1.29705
20190827-181922_HighZoom--W0000--P0002-T0068--0002	20190827	DIF	11.0623	7	(3000, 3500]	1.58033
20190827-181922_HighZoom--W0000--P0002-T0069--0000	20190827	DIF	10.0031	7.47368	(2500, 3000]	1.33845
20190827-181922_HighZoom--W0000--P0002-T0069--0001	20190827	DIF	9.51643	8.13158	(2500, 3000]	1.17031
20190827-181922_HighZoom--W0000--P0002-T0069--0004	20190827	DIF	8.97566	7.47368	(2500, 3000]	1.20097
20190827-181922_HighZoom--W0000--P0002-T0069--0005	20190827	DIF	11.8585	8.53947	(3000, 3500]	1.38867
20190827-181922_HighZoom--W0000--P0002-T0069--0007	20190827	DIF	11.5704	7.11842	(2500, 3000]	1.62542
20190827-181922_HighZoom--W0000--P0002-T0070--0000	20190827	DIF	9.50658	7.02632	(2500, 3000]	1.353
20190827-181922_HighZoom--W0000--P0002-T0070--0001	20190827	DIF	10.2804	8.59211	(3000, 3500]	1.1965
20190827-181922_HighZoom--W0000--P0002-T0070--0002	20190827	DIF	9.54267	8.31579	(2500, 3000]	1.14754
20190827-181922_HighZoom--W0000--P0002-T0070--0006	20190827	DIF	9.26688	8.11842	(2500, 3000]	1.14146
20190827-181922_HighZoom--W0000--P0002-T0071--0000	20190827	DIF	9.74038	7.10526	(2500, 3000]	1.37087
20190827-181922_HighZoom--W0000--P0002-T0071--0003	20190827	DIF	11.0142	7.77632	(2500, 3000]	1.41638
20190827-181922_HighZoom--W0000--P0002-T0073--0000	20190827	DIF	10.329	7.81579	(2500, 3000]	1.32155
20190827-181922_HighZoom--W0000--P0002-T0073--0001	20190827	DIF	9.20937	7.40789	(2500, 3000]	1.24318
20190827-181922_HighZoom--W0000--P0002-T0074--0000	20190827	DIF	12.2704	7.22368		1.69863
20190827-181922_HighZoom--W0000--P0002-T0074--0005	20190827	DIF	10.2804	6.64474	(2000, 2500]	1.54716
20190827-181922_HighZoom--W0000--P0002-T0075--0003	20190827	DIF	9.01734	6.69737	(2500, 3000]	1.3464
20190827-181922_HighZoom--W0000--P0002-T0075--0005	20190827	DIF	9.7788	8.30263	(2000, 2500]	1.1778
20190827-181922_HighZoom--W0000--P0002-T0075--0007	20190827	DIF	9.61769	7.97368		1.20618
20190827-181922_HighZoom--W0000--P0002-T0076--0000	20190827	DIF	9.08983	6.27632	(2500, 3000]	1.44827
20190827-181922_HighZoom--W0000--P0002-T0076--0001	20190827	DIF	10.2652	7.5	(2500, 3000]	1.3687
20190827-181922_HighZoom--W0000--P0002-T0076--0002	20190827	DIF	9.80115	8.21053	(2500, 3000]	1.19373
20190827-181922_HighZoom--W0000--P0002-T0077--0005	20190827	DIF	9.28036	7.81579	(2500, 3000]	1.18739
20190827-181922_HighZoom--W0000--P0002-T0078--0000	20190827	DIF	10.5505	7.98684	(2500, 3000]	1.32098
20190827-181922_HighZoom--W0000--P0002-T0078--0003	20190827	DIF	9.30726	7.51316	(2500, 3000]	1.23879
20190827-181922_HighZoom--W0000--P0002-T0078--0004	20190827	DIF	7.82624	5.82895	(2000, 2500]	1.34265
20190827-181922_HighZoom--W0000--P0002-T0079--0002	20190827	DIF	11.0085	7.07895	(2000, 2500]	1.55511
20190827-181922_HighZoom--W0000--P0002-T0080--0000	20190827	DIF	9.86471	6.65789	(2500, 3000]	1.48166
20190827-181922_HighZoom--W0000--P0002-T0080--0002	20190827	DIF	8.92679	7.63158	(2500, 3000]	1.16972
20190827-181922_HighZoom--W0000--P0002-T0080--0003	20190827	DIF	9.84251	6.69737	(2500, 3000]	1.46961
20190827-181922_HighZoom--W0000--P0002-T0080--0004	20190827	DIF	9.58514	7.07895	(2500, 3000]	1.35404
20190827-181922_HighZoom--W0000--P0002-T0080--0006	20190827	DIF	9.51315	8.25	(2500, 3000]	1.15311
20190827-181922_HighZoom--W0000--P0002-T0081--0001	20190827	DIF	9.7532	7.94737	(2500, 3000]	1.22722
20190827-181922_HighZoom--W0000--P0002-T0081--0006	20190827	DIF	9.96557	8.10526		1.22952
20190827-181922_HighZoom--W0000--P0002-T0082--0001	20190827	DIF	10.155	8.40789	(2500, 3000]	1.2078
20190827-181922_HighZoom--W0000--P0002-T0082--0003	20190827	DIF	11.5217	8.23684		1.3988
20190827-181922_HighZoom--W0000--P0002-T0083--0004	20190827	DIF	9.2635	7.60526	(2500, 3000]	1.21804
20190827-181922_HighZoom--W0000--P0002-T0084--0002	20190827	DIF	9.59492	7.09211	(2500, 3000]	1.3529
20190827-181922_HighZoom--W0000--P0002-T0084--0004	20190827	DIF	11.7553	8.47368	(3000, 3500]	1.38727
20190827-181922_HighZoom--W0000--P0002-T0085--0000	20190827	DIF	10.9459	8.93421	(3000, 3500]	1.22517
20190827-181922_HighZoom--W0000--P0002-T0085--0001	20190827	DIF	9.15492	6.98684	(2000, 2500]	1.31031
20190827-181922_HighZoom--W0000--P0002-T0085--0002	20190827	DIF	9.00694	7.26316	(2500, 3000]	1.24009
20190827-181922_HighZoom--W0000--P0002-T0086--0003	20190827	DIF	9.38416	7.71053	(2500, 3000]	1.21706
20190827-181922_HighZoom--W0000--P0002-T0086--0005	20190827	DIF	8.8706	7.31579	(2500, 3000]	1.21253
20190827-181922_HighZoom--W0000--P0002-T0086--0006	20190827	DIF	9.01734	7.68421	(2500, 3000]	1.17349
20190827-181922_HighZoom--W0000--P0002-T0087--0000	20190827	DIF	10.5238	7.86842	(3000, 3500]	1.33747
20190827-181922_HighZoom--W0000--P0002-T0087--0002	20190827	DIF	9.00347	7.88158		1.14234
20190827-181922_HighZoom--W0000--P0002-T0087--0003	20190827	DIF	10.2561	8.73684	(2500, 3000]	1.17389
20190827-181922_HighZoom--W0000--P0002-T0087--0006	20190827	DIF	9.0312	7.44737	(2500, 3000]	1.21267
20190827-181922_HighZoom--W0000--P0002-T0088--0000	20190827	DIF	13.4187	6.94737	(2500, 3000]	1.93148
20190827-181922_HighZoom--W0000--P0002-T0088--0001	20190827	DIF	9.34077	6.90789	(2500, 3000]	1.35219
20190827-181922_HighZoom--W0000--P0002-T0088--0002	20190827	DIF	9.7532	8.27632	(2500, 3000]	1.17845
20190827-181922_HighZoom--W0000--P0002-T0088--0007	20190827	DIF	10.1335	6.73684	(2000, 2500]	1.50419
20190827-181922_HighZoom--W0000--P0002-T0089--0004	20190827	DIF	10.7645	7.71053		1.39608
20190827-181922_HighZoom--W0000--P0002-T0089--0005	20190827	DIF	9.80434	8.31579	(3000, 3500]	1.179
20190827-181922_HighZoom--W0000--P0002-T0089--0006	20190827	DIF	10.779	8.71053	(2500, 3000]	1.23747
20190827-181922_HighZoom--W0000--P0002-T0091--0003	20190827	DIF	8.43727	7.88158		1.0705
20190827-181922_HighZoom--W0000--P0002-T0091--0004	20190827	DIF	10.0156	8.42105	(3000, 3500]	1.18935
20190827-181922_HighZoom--W0000--P0002-T0091--0005	20190827	DIF	9.52628	7.82895	(2000, 2500]	1.2168
20190827-181922_HighZoom--W0000--P0002-T0091--0006	20190827	DIF	9.7788	7.52632	(2000, 2500]	1.29928
20190827-181922_HighZoom--W0000--P0002-T0092--0000	20190827	DIF	10.2987	7.11842	(2500, 3000]	1.44676
20190827-181922_HighZoom--W0000--P0002-T0092--0003	20190827	DIF	9.00694	7.82895		1.15047
20190827-181922_HighZoom--W0000--P0002-T0092--0006	20190827	DIF	9.79158	8.09211		1.21002
20190827-181922_HighZoom--W0000--P0002-T0093--0003	20190827	DIF	8.76427	7.77632	(2500, 3000]	1.12705
20190827-181922_HighZoom--W0000--P0002-T0095--0000	20190827	DIF	7.52496	7.01316		1.07298
20190827-181922_HighZoom--W0000--P0002-T0098--0002	20190827	DIF	9.35748	7.47368	(2500, 3000]	1.25206
20190827-181922_HighZoom--W0000--P0002-T0099--0001	20190827	DIF	10.0933	7.69737		1.31127
20190827-181922_HighZoom--W0000--P0002-T0100--0001	20190827	DIF	9.58188	7.73684	(2500, 3000]	1.23847
20190827-181922_HighZoom--W0000--P0002-T0100--0002	20190827	DIF	10.6243	7.57895		1.40181
20190827-181922_HighZoom--W0000--P0002-T0100--0006	20190827	DIF	10.0187	7.89474		1.26904
20190827-181922_HighZoom--W0000--P0002-T0100--0007	20190827	DIF	9.78839	8.14474	(2500, 3000]	1.20181
20190827-181922_HighZoom--W0000--P0002-T0101--0000	20190827	DIF	8.60959	7.05263		1.22076
20190827-181922_HighZoom--W0000--P0002-T0101--0001	20190827	DIF	9.77561	8.30263	(2500, 3000]	1.17741
20190827-181922_HighZoom--W0000--P0002-T0101--0005	20190827	DIF	9.15492	7.81579	(2500, 3000]	1.17134
20190827-181922_HighZoom--W0000--P0002-T0102--0002	20190827	DIF	7.673	7.14474	(2000, 2500]	1.07394
20190827-181922_HighZoom--W0000--P0002-T0104--0000	20190827	DIF	10.3742	7.88158	(2500, 3000]	1.31627
20190827-181922_HighZoom--W0000--P0002-T0104--0003	20190827	DIF	8.05062	7	(2500, 3000]	1.15009
20190827-181922_HighZoom--W0000--P0002-T0107--0000	20190827	DIF	10.6917	8.19737	(2500, 3000]	1.30428
20190827-181922_HighZoom--W0000--P0002-T0107--0004	20190827	DIF	10.329	7.86842	(2500, 3000]	1.31271
20190827-181922_HighZoom--W0000--P0002-T0108--0000	20190827	DIF	8.50735	7.60526	(2500, 3000]	1.11861
20190827-181922_HighZoom--W0000--P0002-T0108--0004	20190827	DIF	9.35748	7.89474	(2500, 3000]	1.18528
20190827-181922_HighZoom--W0000--P0002-T0109--0001	20190827	DIF	10.0902	7.81579	(2000, 2500]	1.291
20190827-181922_HighZoom--W0000--P0002-T0109--0002	20190827	DIF	9.91842	7.55263	(2500, 3000]	1.31324
20190827-181922_HighZoom--W0000--P0002-T0109--0003	20190827	DIF	9.89318	8.5	(3000, 3500]	1.1639
20190827-181922_HighZoom--W0000--P0002-T0109--0007	20190827	DIF	10.0592	6.92105	(2500, 3000]	1.45342
20190827-181922_HighZoom--W0000--P0002-T0110--0001	20190827	DIF	8.75714	7.30263	(2000, 2500]	1.19918
20190827-181922_HighZoom--W0000--P0002-T0111--0000	20190827	DIF	8.63134	7.03947	(2000, 2500]	1.22613
20190827-181922_HighZoom--W0000--P0002-T0111--0001	20190827	DIF	9.08639	6.93421		1.31037
20190827-181922_HighZoom--W0000--P0002-T0111--0002	20190827	DIF	9.46044	7.22368		1.30964
20190827-181922_HighZoom--W0000--P0002-T0112--0000	20190827	DIF	11.1159	7.51316	(2500, 3000]	1.47952
20190827-181922_HighZoom--W0000--P0002-T0112--0004	20190827	DIF	9.76281	7.84211	(3000, 3500]	1.24492
20190827-181922_HighZoom--W0000--P0002-T0112--0005	20190827	DIF	10.8541	7.59211	(2000, 2500]	1.42966
20190827-181922_HighZoom--W0000--P0002-T0113--0000	20190827	DIF	9.28036	6.92105	(2500, 3000]	1.34089
20190827-181922_HighZoom--W0000--P0002-T0113--0002	20190827	DIF	11.5136	8.21053	(3000, 3500]	1.40229
20190827-181922_HighZoom--W0000--P0002-T0113--0006	20190827	DIF	9.01388	7.5	(2500, 3000]	1.20185
20190827-181922_HighZoom--W0000--P0002-T0114--0002	20190827	DIF	9.30726	7.81579		1.19083
20190827-181922_HighZoom--W0000--P0002-T0115--0002	20190827	DIF	11.2639	8.32895	(2500, 3000]	1.35238
20190827-181922_HighZoom--W0000--P0002-T0117--0001	20190827	DIF	10.5445	8.59211	(2000, 2500]	1.22724
20190827-181922_HighZoom--W0000--P0002-T0117--0003	20190827	DIF	10.2987	7.89474	(2500, 3000]	1.3045
20190827-181922_HighZoom--W0000--P0002-T0117--0004	20190827	DIF	11.275	8.21053	(2500, 3000]	1.37323
20190827-181922_HighZoom--W0000--P0002-T0117--0006	20190827	DIF	9.01041	7.40789		1.21633
20190827-181922_HighZoom--W0000--P0002-T0118--0000	20190827	DIF	10.8397	7.92105	(2000, 2500]	1.36847
20190827-181922_HighZoom--W0000--P0002-T0118--0001	20190827	DIF	9.5	7.5	(2500, 3000]	1.26667
20190827-181922_HighZoom--W0000--P0002-T0118--0003	20190827	DIF	9.80434	7.06579	(2500, 3000]	1.38758
20190827-181922_HighZoom--W0000--P0002-T0118--0004	20190827	DIF	9.87737	7.98684	(2500, 3000]	1.23671
20190827-181922_HighZoom--W0000--P0002-T0119--0000	20190827	DIF	8.60596	6.10526	(2000, 2500]	1.4096
20190827-181922_HighZoom--W0000--P0002-T0119--0001	20190827	DIF	10.5149	8.56579	(3500, 4000]	1.22754
20190827-181922_HighZoom--W0000--P0002-T0119--0002	20190827	DIF	10.3531	8.13158	(2500, 3000]	1.2732
20190827-181922_HighZoom--W0000--P0002-T0119--0003	20190827	DIF	10.4463	9.01316	(3000, 3500]	1.159
20190827-181922_HighZoom--W0000--P0002-T0120--0000	20190827	DIF	9.53284	7.55263	(2500, 3000]	1.26219
20190827-181922_HighZoom--W0000--P0002-T0121--0000	20190827	DIF	8.55497	7.21053	(2000, 2500]	1.18646
20190827-181922_HighZoom--W0000--P0002-T0121--0002	20190827	DIF	9.59492	8.05263	(3500, 4000]	1.19153
20190827-181922_HighZoom--W0000--P0002-T0121--0003	20190827	DIF	8.38898	6.88158	(2000, 2500]	1.21905
20190827-181922_HighZoom--W0000--P0002-T0122--0001	20190827	DIF	11.7633	8.76316		1.34236
20190827-181922_HighZoom--W0000--P0002-T0122--0002	20190827	DIF	8.84944	7.76316		1.13993
20190827-181922_HighZoom--W0000--P0002-T0122--0003	20190827	DIF	11.4072	8.28947		1.37611
20190827-181922_HighZoom--W0000--P0002-T0122--0004	20190827	DIF	11.0369	7.93421		1.39105
20190827-181922_HighZoom--W0000--P0002-T0122--0005	20190827	DIF	10.7761	8.59211	(3000, 3500]	1.25419
20190827-181922_HighZoom--W0000--P0002-T0122--0006	20190827	DIF	9.01388	8.02632		1.12304
20190827-181922_HighZoom--W0000--P0002-T0122--0007	20190827	DIF	8.38898	7.43421		1.12843
20190827-181922_HighZoom--W0000--P0002-T0123--0000	20190827	DIF	10.6829	7.36842		1.44983
20190827-181922_HighZoom--W0000--P0002-T0123--0002	20190827	DIF	9.03466	7.44737	(2500, 3000]	1.21313
20190827-181922_HighZoom--W0000--P0002-T0123--0003	20190827	DIF	10.2622	8.14474	(3000, 3500]	1.25998
20190827-181922_HighZoom--W0000--P0002-T0123--0005	20190827	DIF	9.67277	7.98684	(2500, 3000]	1.21109
20190827-181922_HighZoom--W0000--P0002-T0123--0007	20190827	DIF	9.31732	8.23684	(2500, 3000]	1.13118
20190827-181922_HighZoom--W0000--P0002-T0124--0000	20190827	DIF	9.33408	8.23684	(2500, 3000]	1.13321
20190827-181922_HighZoom--W0000--P0002-T0125--0000	20190827	DIF	9.782	8.06579	(3000, 3500]	1.21278
20190827-181922_HighZoom--W0000--P0002-T0125--0002	20190827	DIF	9.8298	8.03947		1.22269
20190827-181922_HighZoom--W0000--P0002-T0125--0003	20190827	DIF	9.90265	8.09211		1.22374
20190827-181922_HighZoom--W0000--P0002-T0126--0000	20190827	DIF	9.46705	7.78947	(3000, 3500]	1.21536
20190827-181922_HighZoom--W0000--P0002-T0126--0001	20190827	DIF	10.4791	7.86842	(2500, 3000]	1.3318
20190827-181922_HighZoom--W0000--P0002-T0126--0002	20190827	DIF	10.1273	8.51316	(2500, 3000]	1.18961
20190827-181922_HighZoom--W0000--P0002-T0126--0004	20190827	DIF	10.4103	7.65789	(2500, 3000]	1.35942
20190827-181922_HighZoom--W0000--P0002-T0127--0001	20190827	DIF	8.62047	7.15789	(2500, 3000]	1.20433
20190827-181922_HighZoom--W0000--P0002-T0127--0002	20190827	DIF	9.76601	7.48684		1.30442
20190827-181922_HighZoom--W0000--P0002-T0127--0003	20190827	DIF	12.1989	9.5		1.28409
20190827-181922_HighZoom--W0000--P0002-T0127--0005	20190827	DIF	9.80434	7.23684	(2500, 3000]	1.35478
20190827-181922_HighZoom--W0000--P0002-T0127--0007	20190827	DIF	12.0649	9.15789		1.31743
20190827-181922_HighZoom--W0000--P0002-T0128--0000	20190827	DIF	10.9373	8.25	(3500, 4000]	1.32574
20190827-181922_HighZoom--W0000--P0002-T0128--0002	20190827	DIF	10.152	8.15789	(2500, 3000]	1.24444
20190827-181922_HighZoom--W0000--P0002-T0129--0003	20190827	DIF	8.38153	7	(2500, 3000]	1.19736
20190827-181922_HighZoom--W0000--P0002-T0129--0004	20190827	DIF	12.0026	7.77632	(2500, 3000]	1.54348
20190827-181922_HighZoom--W0000--P0002-T0129--0006	20190827	DIF	9.90896	7.35526	(2500, 3000]	1.34719
20190827-181922_HighZoom--W0000--P0002-T0130--0000	20190827	DIF	11.5812	9.18421	(3000, 3500]	1.26099
20190827-181922_HighZoom--W0000--P0002-T0130--0001	20190827	DIF	9.79158	7.67105	(2500, 3000]	1.27643
20190827-181922_HighZoom--W0000--P0002-T0131--0000	20190827	DIF	8.51836	7.90789	(2500, 3000]	1.0772
20190827-181922_HighZoom--W0000--P0002-T0131--0004	20190827	DIF	9.08983	7.76316	(2500, 3000]	1.17089
20190827-181922_HighZoom--W0000--P0002-T0132--0000	20190827	DIF	10.3017	8.09211	(2500, 3000]	1.27306
20190827-181922_HighZoom--W0000--P0002-T0132--0001	20190827	DIF	10.7616	8.78947	(2500, 3000]	1.22438
20190827-181922_HighZoom--W0000--P0002-T0132--0002	20190827	DIF	9.25675	7.61842	(2500, 3000]	1.21505
20190827-181922_HighZoom--W0000--P0002-T0132--0004	20190827	DIF	10.5889	7.84211	(2500, 3000]	1.35026
20190827-181922_HighZoom--W0000--P0002-T0132--0005	20190827	DIF	10.2622	7.75	(2500, 3000]	1.32415
20190827-181922_HighZoom--W0000--P0002-T0134--0001	20190827	DIF	10.5505	8.64474	(3000, 3500]	1.22045
20190827-181922_HighZoom--W0000--P0002-T0134--0003	20190827	DIF	8.53669	6.97368	(2500, 3000]	1.22413
20190827-181922_HighZoom--W0000--P0002-T0135--0000	20190827	DIF	8.63496	7.69737	(2000, 2500]	1.12181
20190827-181922_HighZoom--W0000--P0002-T0135--0002	20190827	DIF	9.4174	7.35526	(2500, 3000]	1.28036
20190827-181922_HighZoom--W0000--P0002-T0136--0001	20190827	DIF	9.8552	7.92105	(3500, 4000]	1.24418
20190827-181922_HighZoom--W0000--P0002-T0136--0005	20190827	DIF	11.0284	8.03947	(2500, 3000]	1.37178
20190827-181922_HighZoom--W0000--P0002-T0137--0007	20190827	DIF	10.5534	7.67105	(2500, 3000]	1.37575
20190827-181922_HighZoom--W0000--P0002-T0138--0000	20190827	DIF	9.01734	7.21053	(2000, 2500]	1.25058
20190827-181922_HighZoom--W0000--P0002-T0139--0000	20190827	DIF	10.2103	7.47368		1.36617
20190827-181922_HighZoom--W0000--P0002-T0140--0000	20190827	DIF	10.0156	8.21053		1.21985
20190827-181922_HighZoom--W0000--P0002-T0140--0001	20190827	DIF	11.051	7.84211	(2500, 3000]	1.40919
20190827-181922_HighZoom--W0000--P0002-T0140--0004	20190827	DIF	8.41502	6.34211	(2500, 3000]	1.32685
20190827-181922_HighZoom--W0000--P0002-T0141--0000	20190827	DIF	10.857	7.51316	(2500, 3000]	1.44507
20190827-181922_HighZoom--W0000--P0002-T0141--0002	20190827	DIF	10.0405	7.48684	(2500, 3000]	1.34109
20190827-181922_HighZoom--W0000--P0002-T0141--0003	20190827	DIF	11.7766	7.73684	(2500, 3000]	1.52214
20190827-181922_HighZoom--W0000--P0002-T0142--0000	20190827	DIF	9.05539	7.5	(2500, 3000]	1.20738
20190827-181922_HighZoom--W0000--P0002-T0142--0004	20190827	DIF	10.025	7.21053	(2500, 3000]	1.39032
20190827-181922_HighZoom--W0000--P0002-T0143--0003	20190827	DIF	10.3592	7.73684	(2500, 3000]	1.33894
20190827-181922_HighZoom--W0000--P0002-T0143--0004	20190827	DIF	7.89778	6.48684	(2500, 3000]	1.21751
20190827-181922_HighZoom--W0000--P0002-T0143--0005	20190827	DIF	9.46044	7.01316		1.34896
20190827-181922_HighZoom--W0000--P0002-T0146--0000	20190827	DIF	7.45822	6.32895	(2000, 2500]	1.17843
20190827-181922_HighZoom--W0000--P0002-T0147--0000	20190827	DIF	8.00391	6.89474	(2500, 3000]	1.16087
20190827-181922_HighZoom--W0000--P0002-T0147--0001	20190827	DIF	9.61119	6.98684	(2500, 3000]	1.37561
20190827-181922_HighZoom--W0000--P0002-T0147--0002	20190827	DIF	9.26688	7.06579	(2500, 3000]	1.31151
20190827-181922_HighZoom--W0000--P0002-T0147--0004	20190827	DIF	8.44097	6.65789		1.26781
20190827-181922_HighZoom--W0000--P0002-T0148--0000	20190827	DIF	9.81389	7.39474	(2500, 3000]	1.32715
20190827-181922_HighZoom--W0000--P0002-T0149--0000	20190827	DIF	9.59818	6.90789	(2500, 3000]	1.38945
20190827-181922_HighZoom--W0000--P0002-T0149--0001	20190827	DIF	8.59142	7.38158	(2500, 3000]	1.1639
20190827-181922_HighZoom--W0000--P0002-T0149--0003	20190827	DIF	9.34412	6.60526	(2000, 2500]	1.41465
20190827-181922_HighZoom--W0000--P0002-T0150--0000	20190827	DIF	11.388	8.40789	(2500, 3000]	1.35445
20190827-181922_HighZoom--W0000--P0002-T0150--0001	20190827	DIF	10.5238	7.94737	(2500, 3000]	1.32418
20190827-181922_HighZoom--W0000--P0002-T0150--0003	20190827	DIF	9.00347	7.21053	(2000, 2500]	1.24866
20190827-181922_HighZoom--W0000--P0002-T0150--0004	20190827	DIF	9.98436	7.21053	(2000, 2500]	1.38469
20190827-181922_HighZoom--W0000--P0002-T0151--0001	20190827	DIF	9.33408	7.56579	(2500, 3000]	1.23372
20190827-181922_HighZoom--W0000--P0002-T0151--0002	20190827	DIF	10.0125	7.22368	(2500, 3000]	1.38606
20190827-181922_HighZoom--W0000--P0002-T0153--0001	20190827	DIF	9.14467	7.80263	(2000, 2500]	1.172
20190827-181922_HighZoom--W0000--P0002-T0153--0002	20190827	DIF	11.2777	7.61842		1.48033
20190827-181922_HighZoom--W0000--P0002-T0154--0000	20190827	DIF	10.1396	8.23684	(2500, 3000]	1.23101
20190827-181922_HighZoom--W0000--P0002-T0154--0002	20190827	DIF	9.11729	7.44737		1.22423
20190827-181922_HighZoom--W0000--P0002-T0155--0000	20190827	DIF	8.35913	8.01316	(2000, 2500]	1.04318
20190827-181922_HighZoom--W0000--P0002-T0155--0004	20190827	DIF	7.75403	6.65789		1.16464
20190827-181922_HighZoom--W0000--P0002-T0156--0000	20190827	DIF	9.25675	7.52632	(2000, 2500]	1.22992
20190827-181922_HighZoom--W0000--P0002-T0156--0002	20190827	DIF	9.76601	8.01316	(2500, 3000]	1.21875
20190827-181922_HighZoom--W0000--P0002-T0156--0005	20190827	DIF	9.06918	7.78947	(2000, 2500]	1.16429
20190827-181922_HighZoom--W0000--P0002-T0157--0001	20190827	DIF	10.1396	9.02632	(2500, 3000]	1.12334
20190827-181922_HighZoom--W0000--P0002-T0157--0006	20190827	DIF	10.5475	7.96053	(2500, 3000]	1.32498
20190827-181922_HighZoom--W0000--P0002-T0158--0000	20190827	DIF	10.7993	7.86842		1.37249
20190827-181922_HighZoom--W0000--P0002-T0159--0000	20190827	DIF	9.79158	7.73684	(2000, 2500]	1.26558
20190827-181922_HighZoom--W0000--P0002-T0159--0002	20190827	DIF	10.338	8.5	(2500, 3000]	1.21624
20190827-181922_HighZoom--W0000--P0002-T0159--0004	20190827	DIF	10.1273	7.23684		1.39941
20190827-181922_HighZoom--W0000--P0002-T0160--0000	20190827	DIF	10.7151	7.67105	(2500, 3000]	1.39682
20190827-181922_HighZoom--W0000--P0002-T0161--0001	20190827	DIF	10.2408	7.86842		1.30151
20190827-181922_HighZoom--W0000--P0002-T0161--0002	20190827	DIF	10.5268	8.75	(2000, 2500]	1.20306
20190827-181922_HighZoom--W0000--P0002-T0162--0001	20190827	DIF	9.37417	6.71053	(2000, 2500]	1.39693
20190827-181922_HighZoom--W0000--P0002-T0163--0003	20190827	DIF	9.76281	7	(2000, 2500]	1.39469
20190827-181922_HighZoom--W0000--P0002-T0164--0000	20190827	DIF	10.808	6.98684	(2000, 2500]	1.54691
20190827-181922_HighZoom--W0000--P0002-T0164--0002	20190827	DIF	8.97566	6.84211	(2000, 2500]	1.31183
20190827-181922_HighZoom--W0000--P0002-T0164--0003	20190827	DIF	9.51643	7.40789	(2500, 3000]	1.28463
20190827-181922_HighZoom--W0000--P0002-T0165--0000	20190827	DIF	9.60143	7.93421	(2500, 3000]	1.21013
20190827-181922_HighZoom--W0000--P0002-T0165--0001	20190827	DIF	8.76784	7.90789	(2500, 3000]	1.10875
20190827-181922_HighZoom--W0000--P0002-T0165--0006	20190827	DIF	9.61769	8.14474	(2500, 3000]	1.18085
20190827-181922_HighZoom--W0000--P0002-T0166--0005	20190827	DIF	8.81405	7.72368	(2500, 3000]	1.14117
20190827-181922_HighZoom--W0000--P0002-T0166--0007	20190827	DIF	10.4702	7.34211		1.42605
20190827-181922_HighZoom--W0000--P0002-T0167--0000	20190827	DIF	12.872	7.42105	(2500, 3000]	1.73452
20190827-181922_HighZoom--W0000--P0002-T0167--0001	20190827	DIF	9.4174	9.03947	(3000, 3500]	1.04181
20190827-181922_HighZoom--W0000--P0002-T0167--0002	20190827	DIF	9.07607	6.61842		1.37133
20190827-181922_HighZoom--W0000--P0002-T0168--0000	20190827	DIF	10.0031	8.19737	(2500, 3000]	1.22028
20190827-181922_HighZoom--W0000--P0002-T0168--0001	20190827	DIF	10.3017	7.68421	(2500, 3000]	1.34063
20190827-181922_HighZoom--W0000--P0002-T0168--0002	20190827	DIF	8.47791	6.88158	(2500, 3000]	1.23197
20190827-181922_HighZoom--W0000--P0002-T0169--0000	20190827	DIF	12.1347	8.07895	(2500, 3000]	1.50201
20190827-181922_HighZoom--W0000--P0002-T0169--0004	20190827	DIF	8.14709	7.47368		1.0901
20190827-181922_HighZoom--W0000--P0002-T0170--0000	20190827	DIF	9.83298	8.34211	(3000, 3500]	1.17872
20190827-181922_HighZoom--W0000--P0002-T0170--0001	20190827	DIF	8.84237	7.60526	(2500, 3000]	1.16266
20190827-181922_HighZoom--W0000--P0002-T0170--0004	20190827	DIF	9.26688	6.80263		1.36225
20190827-181922_HighZoom--W0000--P0002-T0171--0001	20190827	DIF	9.08639	7.78947	(2500, 3000]	1.1665
20190827-181922_HighZoom--W0000--P0002-T0171--0005	20190827	DIF	10.0062	7.06579	(2000, 2500]	1.41615
20190827-181922_HighZoom--W0000--P0002-T0171--0007	20190827	DIF	9.65984	7.17105	(2500, 3000]	1.34706
20190827-181922_HighZoom--W0000--P0002-T0172--0000	20190827	DIF	10.115	8.13158	(2500, 3000]	1.24391
20190827-181922_HighZoom--W0000--P0002-T0172--0005	20190827	DIF	9.80752	8.42105	(2500, 3000]	1.16464
20190827-181922_HighZoom--W0000--P0002-T0173--0000	20190827	DIF	8.60596	7.31579	(2500, 3000]	1.17635
20190827-181922_HighZoom--W0000--P0002-T0173--0001	20190827	DIF	9.25338	7.76316	(2000, 2500]	1.19196
20190827-181922_HighZoom--W0000--P0002-T0173--0003	20190827	DIF	9.95615	8.5		1.17131
20190827-181922_HighZoom--W0000--P0002-T0173--0004	20190827	DIF	10.0062	7.11842		1.40568
20190827-181922_HighZoom--W0000--P0002-T0174--0001	20190827	DIF	9.59818	7.11842		1.34836
20190827-181922_HighZoom--W0000--P0002-T0174--0005	20190827	DIF	8.97914	7.60526	(2000, 2500]	1.18065
20190827-181922_HighZoom--W0000--P0002-T0174--0006	20190827	DIF	9.77561	9.07895	(2500, 3000]	1.07673
20190827-181922_HighZoom--W0000--P0002-T0174--0007	20190827	DIF	10.1396	8	(2000, 2500]	1.26746
20190827-181922_HighZoom--W0000--P0002-T0175--0000	20190827	DIF	10.3471	7.56579	(2500, 3000]	1.36762
20190827-181922_HighZoom--W0000--P0002-T0175--0002	20190827	DIF	3.40955	7.15789		0.476334
20190827-181922_HighZoom--W0000--P0002-T0175--0003	20190827	DIF	9.42404	8.38158		1.12438
20190827-181922_HighZoom--W0000--P0002-T0175--0005	20190827	DIF	9.72754	6.94737	(2500, 3000]	1.40018
20190827-181922_HighZoom--W0000--P0002-T0175--0007	20190827	DIF	9.26688	7.53947	(2500, 3000]	1.22911
20190827-181922_HighZoom--W0000--P0002-T0176--0001	20190827	DIF	10.025	7	(2500, 3000]	1.43214
20190827-181922_HighZoom--W0000--P0002-T0176--0002	20190827	DIF	9.59818	6.36842	(2500, 3000]	1.50715
20190827-181922_HighZoom--W0000--P0002-T0176--0006	20190827	DIF	8.54766	7.84211		1.08997
20190827-181922_HighZoom--W0000--P0002-T0177--0001	20190827	DIF	9.79158	8.26316	(3000, 3500]	1.18497
20190827-181922_HighZoom--W0000--P0002-T0177--0004	20190827	DIF	10.9573	7.77632	(3000, 3500]	1.40906
20190827-181922_HighZoom--W0000--P0002-T0178--0003	20190827	DIF	9.86471	7.57895	(2000, 2500]	1.30159
20190827-181922_HighZoom--W0000--P0002-T0178--0005	20190827	DIF	10.1612	7.94737	(2500, 3000]	1.27856
20190827-181922_HighZoom--W0000--P0002-T0179--0001	20190827	DIF	10.3562	8.32895	(3000, 3500]	1.24339
20190827-181922_HighZoom--W0000--P0002-T0180--0001	20190827	DIF	10.5889	7.63158	(2500, 3000]	1.38751
20190827-181922_HighZoom--W0000--P0002-T0180--0002	20190827	DIF	9.51315	8.57895	(2500, 3000]	1.10889
20190827-181922_HighZoom--W0000--P0002-T0180--0003	20190827	DIF	10.7645	7.09211	(2500, 3000]	1.51782
20190827-181922_HighZoom--W0000--P0002-T0180--0004	20190827	DIF	11.0142	8.01316	(2500, 3000]	1.37451
20190827-181922_HighZoom--W0000--P0002-T0180--0006	20190827	DIF	9.27699	8.23684	(2500, 3000]	1.12628
20190827-181922_HighZoom--W0000--P0002-T0181--0003	20190827	DIF	10.3017	7.97368		1.29196
20190827-181922_HighZoom--W0000--P0002-T0181--0004	20190827	DIF	9.59492	7.86842	(3000, 3500]	1.21942
20190827-181922_HighZoom--W0000--P0002-T0181--0006	20190827	DIF	8.26892	7.39474		1.11822
20190827-181922_HighZoom--W0000--P0002-T0182--0000	20190827	DIF	12.6837	7.61842	(3000, 3500]	1.66487
20190827-181922_HighZoom--W0000--P0002-T0182--0001	20190827	DIF	10.2622	7.69737		1.33321
20190827-181922_HighZoom--W0000--P0002-T0182--0004	20190827	DIF	10.5416	8.07895	(2500, 3000]	1.30482
20190827-181922_HighZoom--W0000--P0002-T0182--0005	20190827	DIF	10.923	8.28947	(3000, 3500]	1.3177
20190827-181922_HighZoom--W0000--P0002-T0184--0000	20190827	DIF	10.1643	7.93421		1.28107
20190827-181922_HighZoom--W0000--P0002-T0184--0005	20190827	DIF	11.0567	8.94737	(2500, 3000]	1.23575
20190827-181922_HighZoom--W0000--P0002-T0185--0000	20190827	DIF	11.3578	8.17105		1.39001
20190827-181922_HighZoom--W0000--P0002-T0185--0001	20190827	DIF	9.83298	7.67105	(2500, 3000]	1.28183
20190827-181922_HighZoom--W0000--P0002-T0186--0002	20190827	DIF	9.9687	7.14474		1.39525
20190827-181922_HighZoom--W0000--P0002-T0187--0001	20190827	DIF	10.88	7.73684		1.40626
20190827-181922_HighZoom--W0000--P0002-T0187--0003	20190827	DIF	8.78208	7.64474	(2500, 3000]	1.14878
20190827-181922_HighZoom--W0000--P0002-T0187--0004	20190827	DIF	10.0156	8.23684	(2500, 3000]	1.21595
20190827-181922_HighZoom--W0000--P0002-T0187--0005	20190827	DIF	9.39747	7.82895	(2500, 3000]	1.20035
20190827-181922_HighZoom--W0000--P0002-T0187--0006	20190827	DIF	8.68907	9.36842	(2000, 2500]	0.927485
20190827-181922_HighZoom--W0000--P0002-T0188--0005	20190827	DIF	8.78208	7.82895	(2500, 3000]	1.12175
20190827-181922_HighZoom--W0000--P0002-T0189--0005	20190827	DIF	10.6213	9.03947		1.17499
20190827-181922_HighZoom--W0000--P0002-T0190--0000	20190827	DIF	9.54267	7.68421	(3000, 3500]	1.24185
20190827-181922_HighZoom--W0000--P0002-T0190--0002	20190827	DIF	9.33073	8.5	(2000, 2500]	1.09773
20190827-181922_HighZoom--W0000--P0002-T0191--0001	20190827	DIF	11.7394	8.5	(2500, 3000]	1.3811
20190827-181922_HighZoom--W0000--P0002-T0191--0004	20190827	DIF	9.02081	7.25	(2000, 2500]	1.24425
20190827-181922_HighZoom--W0000--P0002-T0191--0005	20190827	DIF	8.71063	7.71053		1.12971
20190827-181922_HighZoom--W0000--P0002-T0191--0006	20190827	DIF	10.0062	7.76316	(2000, 2500]	1.28894
[truncated: 2,824 more rows]

## Sheet: ExtendedData_2e
Cell_ID	Experiment	Cell_Volume_um3	Condition	Population_Density_per_mm2
20220721_R1E309_FBS+LIF_Hoechst_48hrs_001-1	20220721	2417.09	ESCs	2600
20220721_R1E309_FBS+LIF_Hoechst_48hrs_001-2	20220721	2234.37	ESCs	2600
20220721_R1E309_FBS+LIF_Hoechst_48hrs_003-1	20220721	2476.46	ESCs	2733.33
20220721_R1E309_FBS+LIF_Hoechst_48hrs_004-1	20220721	2795.3	ESCs	2000
20220721_R1E309_FBS+LIF_Hoechst_48hrs_005-1	20220721	2302.28	ESCs	3000
20220721_R1E309_FBS+LIF_Hoechst_48hrs_006-1	20220721	2688.89	ESCs	3400
20220721_R1E309_FBS+LIF_Hoechst_48hrs_006-2	20220721	2277.51	ESCs	3400
20220721_R1E309_FBS+LIF_Hoechst_48hrs_007-1	20220721	2582.28	ESCs	2533.33
20220721_R1E309_FBS+LIF_Hoechst_48hrs_008-1	20220721	3063.44	ESCs	3333.33
20220721_R1E309_FBS+LIF_Hoechst_48hrs_009-1	20220721	2451.98	ESCs	2533.33
20220721_R1E309_FBS+LIF_Hoechst_48hrs_010-1	20220721	2522.74	ESCs	4533.33
20220721_R1E309_FBS+LIF_Hoechst_48hrs_011-1	20220721	2663.14	ESCs	2200
20220721_R1E309_FBS+LIF_Hoechst_48hrs_012-1	20220721	2688.49	ESCs	3533.33
20220721_R1E309_FBS+LIF_Hoechst_48hrs_012-2	20220721	2652.74	ESCs	3533.33
20220721_R1E309_FBS+LIF_Hoechst_48hrs_013-1	20220721	2291.86	ESCs	2800
20220721_R1E309_FBS+LIF_Hoechst_48hrs_013-2	20220721	2372.57	ESCs	2800
20220721_R1E309_FBS+LIF_Hoechst_48hrs_014-1	20220721	2028.13	ESCs	3066.67
20220721_R1E309_FBS+LIF_Hoechst_48hrs_015-1	20220721	2586.93	ESCs	2866.67
20220721_R1E309_FBS+LIF_Hoechst_48hrs_015-2	20220721	2522.53	ESCs	2866.67
20220721_R1E309_FBS+LIF_Hoechst_48hrs_017-1	20220721	2687.8	ESCs	3800
20220721_R1E309_FBS+LIF_Hoechst_48hrs_018-1	20220721	2266.16	ESCs	4533.33
20220721_R1E309_FBS+LIF_Hoechst_48hrs_018-2	20220721	3764.01	ESCs	4533.33
20220721_R1E309_FBS+LIF_Hoechst_48hrs_019-1	20220721	3036.62	ESCs	2466.67
20220721_R1E309_FBS+LIF_Hoechst_48hrs_020-1	20220721	3125.71	ESCs	2200
20220721_R1E309_FBS+LIF_Hoechst_48hrs_020-2	20220721	1929.36	ESCs	2200
20220721_R1E309_FBS+LIF_Hoechst_48hrs_021-1	20220721	2732	ESCs	1933.33
20220721_R1E309_FBS+LIF_Hoechst_48hrs_021-2	20220721	2472.59	ESCs	1933.33
20220721_R1E309_FBS+LIF_Hoechst_48hrs_022-1	20220721	2413.06	ESCs	2866.67
20220721_R1E309_FBS+LIF_Hoechst_48hrs_023-1	20220721	2454.39	ESCs	2466.67
20220721_R1E309_FBS+LIF_Hoechst_48hrs_023-2	20220721	2366.9	ESCs	2466.67
20220721_R1E309_FBS+LIF_Hoechst_48hrs_024-1	20220721	3255.01	ESCs	3000
20220721_R1E309_FBS+LIF_Hoechst_48hrs_025-1	20220721	2532.8	ESCs	1000
20220721_R1E309_FBS+LIF_Hoechst_48hrs_026-1	20220721	2618.92	ESCs	2400
20220721_R1E309_FBS+LIF_Hoechst_48hrs_028-1	20220721	3062.07	ESCs	4133.33
20220721_R1E309_FBS+LIF_Hoechst_48hrs_029-1	20220721	2733.95	ESCs	3133.33
20220721_R1E309_FBS+LIF_Hoechst_48hrs_030-1	20220721	2397.51	ESCs	1666.67
20220721_R1E309_FBS+LIF_Hoechst_48hrs_032-1	20220721	3035.68	ESCs	1200
20220721_R1E309_FBS+LIF_Hoechst_48hrs_033-1	20220721	2435.07	ESCs	2666.67
20220721_R1E309_FBS+LIF_Hoechst_48hrs_033-2	20220721	2870.89	ESCs	2666.67
20220721_R1E309_FBS+LIF_Hoechst_48hrs_036-1	20220721	2574.86	ESCs	2600
20220721_R1E309_FBS+LIF_Hoechst_48hrs_037-1	20220721	2520.3	ESCs	2333.33
20220721_R1E309_FBS+LIF_Hoechst_48hrs_038-1	20220721	2853.92	ESCs	3466.67
20220721_R1E309_FBS+LIF_Hoechst_48hrs_038-2	20220721	2290.71	ESCs	3466.67
20220721_R1E309_FBS+LIF_Hoechst_48hrs_038-3	20220721	2684.63	ESCs	3466.67
20220721_R1E309_FBS+LIF_Hoechst_48hrs_038-4	20220721	2197.29	ESCs	3466.67
20220721_R1E309_FBS+LIF_Hoechst_48hrs_039-1	20220721	2363.63	ESCs	4400
20221124_R1E309_Full+LIF_SiRDNA_48hrs_002-1	20221124	2953.41	ESCs	2866.67
20221124_R1E309_Full+LIF_SiRDNA_48hrs_002-2	20221124	2550.66	ESCs	2866.67
20221124_R1E309_Full+LIF_SiRDNA_48hrs_003-1	20221124	3617.99	ESCs	4533.33
20221124_R1E309_Full+LIF_SiRDNA_48hrs_003-2	20221124	2588.8	ESCs	4533.33
20221124_R1E309_Full+LIF_SiRDNA_48hrs_004-1	20221124	2722.49	ESCs	4333.33
20221124_R1E309_Full+LIF_SiRDNA_48hrs_004-2	20221124	3290.13	ESCs	4333.33
20221124_R1E309_Full+LIF_SiRDNA_48hrs_005-1	20221124	3031.78	ESCs	4200
20221124_R1E309_Full+LIF_SiRDNA_48hrs_006-1	20221124	2925.35	ESCs	4000
20221124_R1E309_Full+LIF_SiRDNA_48hrs_006-2	20221124	2877.06	ESCs	4000
20221124_R1E309_Full+LIF_SiRDNA_48hrs_008-1	20221124	3472.01	ESCs	3866.67
20221124_R1E309_Full+LIF_SiRDNA_48hrs_009-1	20221124	2777.02	ESCs	2666.67
20221124_R1E309_Full+LIF_SiRDNA_48hrs_009-2	20221124	2440.88	ESCs	2666.67
20221124_R1E309_Full+LIF_SiRDNA_48hrs_010-1	20221124	3427.58	ESCs	4866.67
20221124_R1E309_Full+LIF_SiRDNA_48hrs_010-2	20221124	2603.53	ESCs	4866.67
20221124_R1E309_Full+LIF_SiRDNA_48hrs_011-1	20221124	3029.43	ESCs	3666.67
20221124_R1E309_Full+LIF_SiRDNA_48hrs_012-2	20221124	2563.03	ESCs	3400
20221124_R1E309_Full+LIF_SiRDNA_48hrs_012-1		2838.64	ESCs	3400
20221124_R1E309_Full+LIF_SiRDNA_48hrs_013-1	20221124	2209.11	ESCs	4866.67
20221124_R1E309_Full+LIF_SiRDNA_48hrs_014-1	20221124	3416.2	ESCs	4466.67
20221124_R1E309_Full+LIF_SiRDNA_48hrs_015-1	20221124	2452.68	ESCs	4733.33
20221124_R1E309_Full+LIF_SiRDNA_48hrs_015-2	20221124	2454.24	ESCs	4733.33
20221124_R1E309_Full+LIF_SiRDNA_48hrs_015-3	20221124	2852.89	ESCs	4733.33
20221124_R1E309_Full+LIF_SiRDNA_48hrs_016-1	20221124	2746.82	ESCs	3400
20221124_R1E309_Full+LIF_SiRDNA_48hrs_016-2	20221124	2478.94	ESCs	3400
20221124_R1E309_Full+LIF_SiRDNA_48hrs_017-1	20221124	2676.19	ESCs	3800
20221124_R1E309_Full+LIF_SiRDNA_48hrs_017-2	20221124	2607.28	ESCs	3800
20221124_R1E309_Full+LIF_SiRDNA_48hrs_018-1	20221124	2470.7	ESCs	3333.33
20221124_R1E309_Full+LIF_SiRDNA_48hrs_018-2	20221124	2561.17	ESCs	3333.33
20221124_R1E309_Full+LIF_SiRDNA_48hrs_019-1	20221124	3589.33	ESCs	3466.67
20221124_R1E309_Full+LIF_SiRDNA_48hrs_020-1	20221124	2607.14	ESCs	3400
20221124_R1E309_Full+LIF_SiRDNA_48hrs_021-1	20221124	2565.58	ESCs	4333.33
20221124_R1E309_Full+LIF_SiRDNA_48hrs_022-1	20221124	3571.07	ESCs	2933.33
20221124_R1E309_Full+LIF_SiRDNA_48hrs_022-2	20221124	3090.33	ESCs	2933.33
20221124_R1E309_Full+LIF_SiRDNA_48hrs_023-1	20221124	3262.84	ESCs	4466.67
20221124_R1E309_Full+LIF_SiRDNA_48hrs_024-1	20221124	2769.18	ESCs	3200
20221124_R1E309_Full+LIF_SiRDNA_48hrs_024-2	20221124	2829.59	ESCs	3200
20221124_R1E309_Full+LIF_SiRDNA_48hrs_025-1	20221124	2526.64	ESCs	2133.33
20221124_R1E309_Full+LIF_SiRDNA_48hrs_025-2	20221124	3118.54	ESCs	2133.33
20221124_R1E309_Full+LIF_SiRDNA_48hrs_026-1	20221124	2755.57	ESCs	2800
20221124_R1E309_Full+LIF_SiRDNA_48hrs_026-2	20221124	3122.09	ESCs	2800
20221124_R1E309_Full+LIF_SiRDNA_48hrs_026-3	20221124	3033.79	ESCs	2800
20221124_R1E309_Full+LIF_SiRDNA_48hrs_027-1	20221124	2684.74	ESCs	3266.67
20221124_R1E309_Full+LIF_SiRDNA_48hrs_028-1	20221124	3028.99	ESCs	4466.67
20221124_R1E309_Full+LIF_SiRDNA_48hrs_028-2	20221124	2974.04	ESCs	4466.67
20221124_R1E309_Full+LIF_SiRDNA_48hrs_029-1	20221124	2657.4	ESCs	6133.33
20221124_R1E309_Full+LIF_SiRDNA_48hrs_029-2	20221124	2968.17	ESCs	6133.33
20221124_R1E309_Full+LIF_SiRDNA_48hrs_030-1	20221124	2362.54	ESCs	3733.33
20221124_R1E309_Full+LIF_SiRDNA_48hrs_030-2	20221124	2202.73	ESCs	3733.33
20220721_R1E309_N2B27RA_Hoechst_48hrs_001-1	20220721	2727.17	DIF	3133.33
20220721_R1E309_N2B27RA_Hoechst_48hrs_005-1	20220721	2102.75	DIF	3400
20220721_R1E309_N2B27RA_Hoechst_48hrs_006-1	20220721	2312.02	DIF	2866.67
20220721_R1E309_N2B27RA_Hoechst_48hrs_007-2	20220721	1933.29	DIF	2533.33
20220721_R1E309_N2B27RA_Hoechst_48hrs_008-1	20220721	2152.93	DIF	2400
20220721_R1E309_N2B27RA_Hoechst_48hrs_011-2	20220721	2673.75	DIF	2933.33
20220721_R1E309_N2B27RA_Hoechst_48hrs_012-2	20220721	2737.34	DIF	3466.67
20220721_R1E309_N2B27RA_Hoechst_48hrs_012-3	20220721	2739.76	DIF	3466.67
20220721_R1E309_N2B27RA_Hoechst_48hrs_013-1	20220721	2254.51	DIF	2666.67
20220721_R1E309_N2B27RA_Hoechst_48hrs_013-2	20220721	2273.08	DIF	2666.67
20220721_R1E309_N2B27RA_Hoechst_48hrs_014-1	20220721	1972.86	DIF	2600
20220721_R1E309_N2B27RA_Hoechst_48hrs_015-1	20220721	2985.39	DIF	2466.67
20220721_R1E309_N2B27RA_Hoechst_48hrs_016-1	20220721	2749.06	DIF	3466.67
20220721_R1E309_N2B27RA_Hoechst_48hrs_016-2	20220721	2477.46	DIF	3466.67
20220721_R1E309_N2B27RA_Hoechst_48hrs_017-1	20220721	2306.65	DIF	2666.67
20220721_R1E309_N2B27RA_Hoechst_48hrs_019-1	20220721	2511.7	DIF	2000
20220721_R1E309_N2B27RA_Hoechst_48hrs_021-1	20220721	2598.3	DIF	3400
20220721_R1E309_N2B27RA_Hoechst_48hrs_022-1	20220721	1977.43	DIF	3666.67
20220721_R1E309_N2B27RA_Hoechst_48hrs_023-1	20220721	2890.35	DIF	4266.67
20220721_R1E309_N2B27RA_Hoechst_48hrs_023-2	20220721	2671.64	DIF	4266.67
20220721_R1E309_N2B27RA_Hoechst_48hrs_023-3	20220721	2690.66	DIF	4266.67
20220721_R1E309_N2B27RA_Hoechst_48hrs_024-1	20220721	2750.25	DIF	3333.33
20220721_R1E309_N2B27RA_Hoechst_48hrs_025-1	20220721	2289.62	DIF	4666.67
20220721_R1E309_N2B27RA_Hoechst_48hrs_025-2	20220721	2739.61	DIF	4666.67
20220721_R1E309_N2B27RA_Hoechst_48hrs_026-1	20220721	2575.33	DIF	2533.33
20220721_R1E309_N2B27RA_Hoechst_48hrs_026-2	20220721	2666.74	DIF	2533.33
20220721_R1E309_N2B27RA_Hoechst_48hrs_027-1	20220721	2203.64	DIF	3200
20220721_R1E309_N2B27RA_Hoechst_48hrs_029-1	20220721	2398.31	DIF	3800
20220721_R1E309_N2B27RA_Hoechst_48hrs_030-1	20220721	2241.97	DIF	3266.67
20220721_R1E309_N2B27RA_Hoechst_48hrs_031-1	20220721	1479.98	DIF	3000
20220721_R1E309_N2B27RA_Hoechst_48hrs_031-2	20220721	2426.24	DIF	3000
20220721_R1E309_N2B27RA_Hoechst_48hrs_032-1	20220721	2259.63	DIF	2533.33
20220721_R1E309_N2B27RA_Hoechst_48hrs_033-1	20220721	2159.26	DIF	2600
20220721_R1E309_N2B27RA_Hoechst_48hrs_035-1	20220721	2787.91	DIF	1866.67
20220721_R1E309_N2B27RA_Hoechst_48hrs_035-2	20220721	2174.11	DIF	1866.67
20220721_R1E309_N2B27RA_Hoechst_48hrs_037-2	20220721	2356.9	DIF	3333.33
20220721_R1E309_N2B27RA_Hoechst_48hrs_037-3		2377.7	DIF	3333.33
20220721_R1E309_N2B27RA_Hoechst_48hrs_038-3	20220721	2634.05	DIF	4466.67
20220721_R1E309_N2B27RA_Hoechst_48hrs_039-1	20220721	2327.38	DIF	4600
20220927_R1E309_N2B27fromFBS_SiRDNA_48hrs_001-1	20220927	1578.28	DIF	2600
20220927_R1E309_N2B27fromFBS_SiRDNA_48hrs_002-1	20220927	1878.09	DIF	2733.33
20220927_R1E309_N2B27fromFBS_SiRDNA_48hrs_003-1	20220927	1992.46	DIF	2800
20220927_R1E309_N2B27fromFBS_SiRDNA_48hrs_003-2	20220927	2172.76	DIF	2800
20220927_R1E309_N2B27fromFBS_SiRDNA_48hrs_003-3	20220927	2219.24	DIF	2800
20220927_R1E309_N2B27fromFBS_SiRDNA_48hrs_005-1	20220927	2309.09	DIF	2333.33
20220927_R1E309_N2B27fromFBS_SiRDNA_48hrs_006-1	20220927	2935.29	DIF	2800
20220927_R1E309_N2B27fromFBS_SiRDNA_48hrs_006-2	20220927	2359.85	DIF	2800
20220927_R1E309_N2B27fromFBS_SiRDNA_48hrs_007-1	20220927	2105.35	DIF	3200
20220927_R1E309_N2B27fromFBS_SiRDNA_48hrs_008-1	20220927	2404.36	DIF	2200
20220927_R1E309_N2B27fromFBS_SiRDNA_48hrs_009-2	20220927	2060.18	DIF	3466.67
20220927_R1E309_N2B27fromFBS_SiRDNA_48hrs_009-1		2996.47	DIF	3466.67
20220927_R1E309_N2B27fromFBS_SiRDNA_48hrs_010-1	20220927	2723.12	DIF	2333.33
20220927_R1E309_N2B27fromFBS_SiRDNA_48hrs_011-1	20220927	1897.6	DIF	4733.33
20220927_R1E309_N2B27fromFBS_SiRDNA_48hrs_012-1	20220927	2652.68	DIF	2000
20220927_R1E309_N2B27fromFBS_SiRDNA_48hrs_013-1	20220927	2528.73	DIF	2066.67
20220927_R1E309_N2B27fromFBS_SiRDNA_48hrs_014-1	20220927	2591.56	DIF	3266.67
20220927_R1E309_N2B27fromFBS_SiRDNA_48hrs_015-1	20220927	2618.81	DIF	1800
20220927_R1E309_N2B27fromFBS_SiRDNA_48hrs_016-1	20220927	1748.83	DIF	4200
20220927_R1E309_N2B27fromFBS_SiRDNA_48hrs_017-2	20220927	2429.32	DIF	1866.67
20220927_R1E309_N2B27fromFBS_SiRDNA_48hrs_017-1		2209	DIF	1866.67
20220927_R1E309_N2B27fromFBS_SiRDNA_48hrs_018-1	20220927	1992.23	DIF	2866.67
20220927_R1E309_N2B27fromFBS_SiRDNA_48hrs_019-1	20220927	1762.96	DIF	1933.33
20220927_R1E309_N2B27fromFBS_SiRDNA_48hrs_022-1	20220927	1887.19	DIF	3533.33
20220927_R1E309_N2B27fromFBS_SiRDNA_48hrs_023-1	20220927	2755.15	DIF	2600
20220927_R1E309_N2B27fromFBS_SiRDNA_48hrs_025-1	20220927	2268.16	DIF	2733.33
20220927_R1E309_N2B27fromFBS_SiRDNA_48hrs_025-2	20220927	2049.74	DIF	2733.33
20220927_R1E309_N2B27fromFBS_SiRDNA_48hrs_028-1	20220927	2362.73	DIF	2533.33
20220927_R1E309_N2B27fromFBS_SiRDNA_48hrs_028-2	20220927	1856.66	DIF	2533.33
20220927_R1E309_N2B27fromFBS_SiRDNA_48hrs_029-1	20220927	2666.05	DIF	2866.67
20220927_R1E309_N2B27fromFBS_SiRDNA_48hrs_029-2	20220927	2336.7	DIF	2866.67
20220927_R1E309_N2B27fromFBS_SiRDNA_48hrs_029-3	20220927	2056.33	DIF	2866.67
20220927_R1E309_N2B27fromFBS_SiRDNA_48hrs_029-4	20220927	2495.34	DIF	2866.67
20220927_R1E309_N2B27fromFBS_SiRDNA_48hrs_030-1	20220927	1852.62	DIF	2600
20220927_R1E309_N2B27fromFBS_SiRDNA_48hrs_032-1	20220927	3056.99	DIF	3266.67
20220927_R1E309_N2B27fromFBS_SiRDNA_48hrs_032-2	20220927	1728.07	DIF	3266.67
20220927_R1E309_N2B27fromFBS_SiRDNA_48hrs_034-1	20220927	2116.23	DIF	3000
20221124_R1E309_N2B27fromFBS_SiRDNA_48hrs_001-1	20221124	2849.95	DIF	3333.33
20221124_R1E309_N2B27fromFBS_SiRDNA_48hrs_001-2	20221124	3258.46	DIF	3333.33
20221124_R1E309_N2B27fromFBS_SiRDNA_48hrs_003-1	20221124	2316.31	DIF	1466.67
20221124_R1E309_N2B27fromFBS_SiRDNA_48hrs_003-2	20221124	2112.22	DIF	1466.67
20221124_R1E309_N2B27fromFBS_SiRDNA_48hrs_004-1	20221124	2448.16	DIF	3200
20221124_R1E309_N2B27fromFBS_SiRDNA_48hrs_005-1	20221124	2793.33	DIF	3600
20221124_R1E309_N2B27fromFBS_SiRDNA_48hrs_005-2		2652.57	DIF	3600
20221124_R1E309_N2B27fromFBS_SiRDNA_48hrs_007-1	20221124	2466.03	DIF	1933.33
20221124_R1E309_N2B27fromFBS_SiRDNA_48hrs_008-1	20221124	2999.84	DIF	2800
20221124_R1E309_N2B27fromFBS_SiRDNA_48hrs_009-1	20221124	2647.15	DIF	3600
20221124_R1E309_N2B27fromFBS_SiRDNA_48hrs_009-2	20221124	2496.76	DIF	3600
20221124_R1E309_N2B27fromFBS_SiRDNA_48hrs_009-3	20221124	2827.17	DIF	3600
20221124_R1E309_N2B27fromFBS_SiRDNA_48hrs_010-1	20221124	3078.8	DIF	2266.67
20221124_R1E309_N2B27fromFBS_SiRDNA_48hrs_010-2	20221124	2113.45	DIF	2266.67
20221124_R1E309_N2B27fromFBS_SiRDNA_48hrs_011-1	20221124	3049.51	DIF	2666.67
20221124_R1E309_N2B27fromFBS_SiRDNA_48hrs_011-2	20221124	2691.34	DIF	2666.67
20221124_R1E309_N2B27fromFBS_SiRDNA_48hrs_012-1	20221124	2441.79	DIF	2333.33
20221124_R1E309_N2B27fromFBS_SiRDNA_48hrs_013-1	20221124	2397.23	DIF	3333.33
20221124_R1E309_N2B27fromFBS_SiRDNA_48hrs_014-1	20221124	2384.62	DIF	4200
20221124_R1E309_N2B27fromFBS_SiRDNA_48hrs_015-1	20221124	2549.01	DIF	3400
20221124_R1E309_N2B27fromFBS_SiRDNA_48hrs_015-2	20221124	2136	DIF	3400
20221124_R1E309_N2B27fromFBS_SiRDNA_48hrs_017-1	20221124	1931.06	DIF	3533.33
20221124_R1E309_N2B27fromFBS_SiRDNA_48hrs_017-2	20221124	1991.01	DIF	3533.33
20221124_R1E309_N2B27fromFBS_SiRDNA_48hrs_018-1	20221124	2625.91	DIF	4600
20221124_R1E309_N2B27fromFBS_SiRDNA_48hrs_019-1	20221124	2254.7	DIF	3266.67
20221124_R1E309_N2B27fromFBS_SiRDNA_48hrs_019-2		2113.99	DIF	3266.67
20221124_R1E309_N2B27fromFBS_SiRDNA_48hrs_020-1	20221124	2435.38	DIF	2866.67
20221124_R1E309_N2B27fromFBS_SiRDNA_48hrs_020-2	20221124	2523.53	DIF	2866.67
20221124_R1E309_N2B27fromFBS_SiRDNA_48hrs_020-3	20221124	2543.98	DIF	2866.67
20221124_R1E309_N2B27fromFBS_SiRDNA_48hrs_021-1	20221124	2924.08	DIF	3266.67
20221124_R1E309_N2B27fromFBS_SiRDNA_48hrs_021-2	20221124	2816.93	DIF	3266.67
20221124_R1E309_N2B27fromFBS_SiRDNA_48hrs_022-1	20221124	2449.04	DIF	4933.33
20221124_R1E309_N2B27fromFBS_SiRDNA_48hrs_023-1	20221124	2398.28	DIF	4333.33
20221124_R1E309_N2B27fromFBS_SiRDNA_48hrs_024-1	20221124	2744.98	DIF	4133.33
20221124_R1E309_N2B27fromFBS_SiRDNA_48hrs_026-1	20221124	3060.43	DIF	5000
20221124_R1E309_N2B27fromFBS_SiRDNA_48hrs_026-3	20221124	2525.78	DIF	5000
20221124_R1E309_N2B27fromFBS_SiRDNA_48hrs_026-2		2342.17	DIF	5000
20221124_R1E309_N2B27fromFBS_SiRDNA_48hrs_027-1	20221124	2679.28	DIF	5800
20221124_R1E309_N2B27fromFBS_SiRDNA_48hrs_027-3	20221124	2258.02	DIF	5800
20221124_R1E309_N2B27fromFBS_SiRDNA_48hrs_027-2		2292.03	DIF	5800
20221124_R1E309_N2B27fromFBS_SiRDNA_48hrs_028-1	20221124	2522.16	DIF	5200
20221124_R1E309_N2B27fromFBS_SiRDNA_48hrs_031-1	20221124	1991.05	DIF	5200
20221124_R1E309_N2B27fromFBS_SiRDNA_48hrs_033-1	20221124	2239.72	DIF	4466.67
20221124_R1E309_N2B27fromFBS_SiRDNA_48hrs_033-2	20221124	2217.06	DIF	4466.67
20221124_R1E309_N2B27fromFBS_SiRDNA_48hrs_033-3	20221124	2279.74	DIF	4466.67
20220721_R1E309_N2B27RA_Hoechst_48hrs_036-1		2388.82	DIF	3400
20220927_R1E309_N2B27fromFBS_SiRDNA_48hrs_004-1		2332.39	DIF	2400
20220927_R1E309_N2B27fromFBS_SiRDNA_48hrs_004-2		2451.18	DIF	2400
20220927_R1E309_N2B27fromFBS_SiRDNA_48hrs_021-1		2702.73	DIF	2933.33
20220927_R1E309_N2B27fromFBS_SiRDNA_48hrs_021-2		2191.32	DIF	2933.33
20220927_R1E309_N2B27fromFBS_SiRDNA_48hrs_024-1		2477.97	DIF	2333.33
20220927_R1E309_N2B27fromFBS_SiRDNA_48hrs_024-2		1665.95	DIF	2333.33
20220927_R1E309_N2B27fromFBS_SiRDNA_48hrs_026-1		1800.14	DIF	3466.67
20220927_R1E309_N2B27fromFBS_SiRDNA_48hrs_027-1		2193.38	DIF	2000
20220927_R1E309_N2B27fromFBS_SiRDNA_48hrs_027-2		1943.54	DIF	2000
20221124_R1E309_N2B27fromFBS_SiRDNA_48hrs_002-1		2437.95	DIF	3266.67
20221124_R1E309_N2B27fromFBS_SiRDNA_48hrs_029-1		2133.77	DIF	5400

## Sheet: ExtendedData_2g, h, i
Cell_ID	Dataset	Condition	Differentiation_mins	Differentiation_bins	Spindle_Volume_um3	Cell_Volume_um3	SurfaceArea	Spindle_occupancy_percent	CellSurfaceArea_CellVolume_Ratio	Cell_Volume_bin	CellSurfaceArea_CellVolume_bin
20190227-182447_HighZoom--W0000--P0001-T0004--0001	20190227	ESCs	450.01666666666665	(0, 2880]	396.812	2712.7	949.315	14.627937522095122	0.3499516902513839	(2500, 3000]	(0.3, 0.35]
20190227-182447_HighZoom--W0000--P0001-T0006--0000	20190227	ESCs	470.05	(0, 2880]	305.688	3043.8590000000004	1049.91	10.042761507678245	0.344928	(3000, 3500]	(0.3, 0.35]
20190227-182447_HighZoom--W0000--P0001-T0012--0000	20190227	ESCs	530.1	(0, 2880]	286.172	2846.72	990.024	10.052691361528831	0.3477772129950304	(2500, 3000]	(0.3, 0.35]
20190227-182447_HighZoom--W0000--P0001-T0017--0000	20190227	ESCs	580.1333333333333	(0, 2880]	275.656	2468.42	903.857	11.167306481630774	0.3661679404899162	(2000, 2500]	(0.35, 0.39999999999999997]
20190227-182447_HighZoom--W0000--P0001-T0036--0001	20190227	ESCs	770.3	(0, 2880]	404.359	2666.1090000000004	943.153	15.16664828782319	0.3537563542975924	(2500, 3000]	(0.35, 0.39999999999999997]
20190227-182447_HighZoom--W0000--P0001-T0037--0001	20190227	ESCs	780.3	(0, 2880]	309.266	2793.69	988.455	11.070156187806225	0.3538172480248331	(2500, 3000]	(0.35, 0.39999999999999997]
20190227-182447_HighZoom--W0000--P0001-T0041--0001	20190227	ESCs	820.3833333333332	(0, 2880]	286.906
20190227-182447_HighZoom--W0000--P0001-T0046--0001	20190227	ESCs	870.4	(0, 2880]	430.703	3294.33	1098.08	13.07408142115782	0.3333232149318465	(3000, 3500]	(0.3, 0.35]
20190227-182447_HighZoom--W0000--P0001-T0076--0000	20190227	ESCs	1170.6333333333332	(0, 2880]	420.891	3270.52	1126.07	12.869242192975053	0.3443101944769571	(3000, 3500]	(0.3, 0.35]
20190227-182447_HighZoom--W0000--P0001-T0077--0000	20190227	ESCs	1180.6666666666663	(0, 2880]	292.438	2967.89	1015.25	9.85338	0.3420762420183221	(2500, 3000]	(0.3, 0.35]
20190227-182447_HighZoom--W0000--P0001-T0079--0001	20190227	ESCs	1200.6833333333334	(0, 2880]	234.562	2886.47	1016.54	8.126278162003473	0.3521742308682338	(2500, 3000]	(0.35, 0.39999999999999997]
20190227-182447_HighZoom--W0000--P0001-T0082--0000	20190227	ESCs	1230.7333333333331	(0, 2880]	343.953	3362.84	1100.92	10.228042841119004	0.3273788495689957	(3000, 3500]	(0.3, 0.35]
20190227-182447_HighZoom--W0000--P0001-T0088--0000	20190227	ESCs	1290.7666666666669	(0, 2880]	272
20190227-182447_HighZoom--W0000--P0001-T0108--0000	20190227	ESCs	1490.95	(0, 2880]	351.375	2956.7	1029.01	11.88401405213848	0.3480244718526007	(2500, 3000]	(0.3, 0.35]
20190227-182447_HighZoom--W0000--P0001-T0110--0002	20190227	ESCs	1510.95	(0, 2880]	349.344	2820	986.124	12.388076241134751	0.3496893617021276	(2500, 3000]	(0.3, 0.35]
20190227-182447_HighZoom--W0000--P0001-T0116--0000	20190227	ESCs	1571	(0, 2880]	409.234	2628.45	948.616	15.56940051809943	0.3609027819786011	(2500, 3000]	(0.35, 0.39999999999999997]
20190227-182447_HighZoom--W0000--P0001-T0116--0001	20190227	ESCs	1571	(0, 2880]	396.062	2862.3590000000004	986.969	13.83692611583662	0.3448096482656438	(2500, 3000]	(0.3, 0.35]
20190227-182447_HighZoom--W0000--P0001-T0117--0000	20190227	ESCs	1581.0166666666669	(0, 2880]	407	2805.62	1010.53	14.50657161951437	0.3601789262642014	(2500, 3000]	(0.35, 0.39999999999999997]
20190227-182447_HighZoom--W0000--P0001-T0117--0001	20190227	ESCs	1581.0166666666669	(0, 2880]	356.094
20190227-182447_HighZoom--W0000--P0001-T0117--0002	20190227	ESCs	1581.0166666666669	(0, 2880]	459	3330.7340000000004	1168.93	13.78074622590696	0.3509520724260778	(3000, 3500]	(0.35, 0.39999999999999997]
20190227-182447_HighZoom--W0000--P0001-T0126--0000	20190227	ESCs	1671.1166666666666	(0, 2880]	336	2482.02	902.025	13.537382514858889	0.3634243292549282	(2000, 2500]	(0.35, 0.39999999999999997]
20190227-182447_HighZoom--W0000--P0001-T0127--0000	20190227	ESCs	1681.1333333333334	(0, 2880]	414.125	2978.56	1055.0839999999998	13.903521229371757	0.354226	(2500, 3000]	(0.35, 0.39999999999999997]
20190227-182447_HighZoom--W0000--P0001-T0131--0001	20190227	ESCs	1721.1666666666667	(0, 2880]	237.625	2497.88	905.314	9.513086123204724	0.3624336686183255	(2000, 2500]	(0.35, 0.39999999999999997]
20190227-182447_HighZoom--W0000--P0001-T0134--0001	20190227	ESCs	1751.1666666666667	(0, 2880]	366.344	3133.62	1059.01	11.690733575332084	0.3379517332163229	(3000, 3500]	(0.3, 0.35]
20190227-182447_HighZoom--W0000--P0001-T0134--0002	20190227	ESCs	1751.1666666666667	(0, 2880]	279.141	2536.5	933.447	11.004952690715552	0.3680059136605559	(2500, 3000]	(0.35, 0.39999999999999997]
20190227-182447_HighZoom--W0000--P0001-T0135--0000	20190227	ESCs	1761.1833333333334	(0, 2880]	387.469	3265.83	1094.92	11.86433425152825	0.3352659723659666	(3000, 3500]	(0.3, 0.35]
20190227-182447_HighZoom--W0000--P0001-T0137--0001	20190227	ESCs	1781.2	(0, 2880]	395.984	2740.2340000000004	971.572	14.450750373873175	0.3545580413935452	(2500, 3000]	(0.35, 0.39999999999999997]
20190227-182447_HighZoom--W0000--P0001-T0137--0002	20190227	ESCs	1781.2	(0, 2880]	254.266	2624.59	1036.7	9.68781	0.3949963308610779	(2500, 3000]	(0.35, 0.39999999999999997]
20190227-182447_HighZoom--W0000--P0001-T0138--0000	20190227	ESCs	1791.2333333333331	(0, 2880]	381.656
20190227-182447_HighZoom--W0000--P0001-T0140--0000	20190227	ESCs	1811.2666666666669	(0, 2880]	341.234	2703.59	970.884	12.621509553579422	0.3591086531483647	(2500, 3000]	(0.35, 0.39999999999999997]
20190227-182447_HighZoom--W0000--P0001-T0142--0002	20190227	ESCs	1831.2666666666669	(0, 2880]	349.062	2694.41	958.079	12.955081750857149	0.3555807847815065	(2500, 3000]	(0.35, 0.39999999999999997]
20190227-182447_HighZoom--W0000--P0001-T0144--0001	20190227	ESCs	1851.2666666666669	(0, 2880]	329.484	2467.97	904.738	13.35042599805751	0.3665921249416018	(2000, 2500]	(0.35, 0.39999999999999997]
20190227-182447_HighZoom--W0000--P0001-T0146--0001	20190227	ESCs	1871.2666666666669	(0, 2880]	392.094	2853.14	1017.74	13.74252972425828	0.3567096754068586	(2500, 3000]	(0.35, 0.39999999999999997]
20190227-182447_HighZoom--W0000--P0001-T0146--0002	20190227	ESCs	1871.2666666666669	(0, 2880]	316.734	2892.3590000000004	1035.61	10.950728280963736	0.3580496058753425	(2500, 3000]	(0.35, 0.39999999999999997]
20190227-182447_HighZoom--W0000--P0001-T0150--0000	20190227	ESCs	1911.3	(0, 2880]	331.797	3159.78	1070.49	10.500628841049426	0.3387864538713284	(3000, 3500]	(0.3, 0.35]
20190227-182447_HighZoom--W0000--P0001-T0169--0000	20190227	ESCs	2101.45	(0, 2880]	435.891	3103.69	1106.63	14.044279740747138	0.3565525916264779	(3000, 3500]	(0.35, 0.39999999999999997]
20190227-182447_HighZoom--W0000--P0001-T0170--0000	20190227	ESCs	2111.45	(0, 2880]	418.906	3117.9840000000004	1088.59	13.435163554399251	0.3491323239631761	(3000, 3500]	(0.3, 0.35]
20190227-182447_HighZoom--W0000--P0001-T0171--0000	20190227	ESCs	2121.5	(0, 2880]	340.812	2438.69	889.7860000000001	13.975239965095984	0.3648625818472883	(2000, 2500]	(0.35, 0.39999999999999997]
20190227-182447_HighZoom--W0000--P0001-T0171--0002	20190227	ESCs	2121.5	(0, 2880]	375.969	2956.33	1083.2	12.717423438806518	0.3664018336260388	(2500, 3000]	(0.35, 0.39999999999999997]
20190227-182447_HighZoom--W0000--P0001-T0174--0000	20190227	ESCs	2151.533333333333	(0, 2880]	396.594	2778.39	1037.62	14.274223822348976	0.3734625544064892	(2500, 3000]	(0.35, 0.39999999999999997]
20190227-182447_HighZoom--W0000--P0001-T0177--0000	20190227	ESCs	2181.583333333333	(0, 2880]	286.438	3150.66	1059.1760000000002	9.09136	0.3361763391496882	(3000, 3500]	(0.3, 0.35]
20190227-182447_HighZoom--W0000--P0001-T0180--0001	20190227	ESCs	2211.6	(0, 2880]	358	2951.47	1052.3	12.129553114059473	0.3565343224001336	(2500, 3000]	(0.35, 0.39999999999999997]
20190227-182447_HighZoom--W0000--P0001-T0181--0002	20190227	ESCs	2221.6	(0, 2880]	271.266	2365.2	895.85	11.46902084091725	0.3787624148963112	(2000, 2500]	(0.35, 0.39999999999999997]
20190227-182447_HighZoom--W0000--P0001-T0182--0000	20190227	ESCs	2231.616666666667	(0, 2880]	424.031	3038.16	1093.5	13.95686232043384	0.3599222686392667	(3000, 3500]	(0.35, 0.39999999999999997]
20190227-182447_HighZoom--W0000--P0001-T0183--0000	20190227	ESCs	2241.616666666667	(0, 2880]	407.406	3162.92	1053.97	12.880692283907097	0.333227	(3000, 3500]	(0.3, 0.35]
20190227-182447_HighZoom--W0000--P0001-T0185--0001	20190227	ESCs	2261.65	(0, 2880]	474.391	3003.44	1051.54	15.794919855179298	0.3501121048611624	(3000, 3500]	(0.35, 0.39999999999999997]
20190227-182447_HighZoom--W0000--P0001-T0186--0000	20190227	ESCs	2271.65	(0, 2880]	316.5	2640.92	939.46	11.984450884956086	0.3557318239614801	(2500, 3000]	(0.35, 0.39999999999999997]
20190227-182447_HighZoom--W0000--P0001-T0186--0001	20190227	ESCs	2271.65	(0, 2880]	445.906	2997.62	1110.19	14.875317960051706	0.3703568658521329	(2500, 3000]	(0.35, 0.39999999999999997]
20190227-182447_HighZoom--W0000--P0001-T0191--0000	20190227	ESCs	2321.7	(0, 2880]	319.078	2965.14	1073.8339999999998	10.760976459466852	0.3621527610322746	(2500, 3000]	(0.35, 0.39999999999999997]
20190227-182447_HighZoom--W0000--P0001-T0191--0001	20190227	ESCs	2321.7	(0, 2880]	423.531	3174.45	1113.51	13.341865511948042	0.3507722432809684	(3000, 3500]	(0.35, 0.39999999999999997]
20190227-182447_HighZoom--W0000--P0001-T0193--0001	20190227	ESCs	2341.716666666667	(0, 2880]	296.656	2616.75	982.317	11.336820483424097	0.3753958154198911	(2500, 3000]	(0.35, 0.39999999999999997]
20190227-182447_HighZoom--W0000--P0001-T0194--0002	20190227	ESCs	2351.716666666667	(0, 2880]	445.594	3359.58	1166.86	13.26338456794276	0.3473221934421525	(3000, 3500]	(0.3, 0.35]
20190227-182447_HighZoom--W0000--P0001-T0195--0001	20190227	ESCs	2361.733333333333	(0, 2880]	457.453	2941.8590000000004	1090.73	15.5498	0.3707631806962875	(2500, 3000]	(0.35, 0.39999999999999997]
20190227-182447_HighZoom--W0000--P0001-T0201--0002	20190227	ESCs	2421.783333333333	(0, 2880]	360.266	2759.69	993.094	13.054578089986984	0.359857	(2500, 3000]	(0.35, 0.39999999999999997]
20190227-182447_HighZoom--W0000--P0001-T0202--0000	20190227	ESCs	2431.8166666666666	(0, 2880]	404.547	3120.2	1100.09	12.96540241131747	0.3525687270988458	(3000, 3500]	(0.35, 0.39999999999999997]
20190227-182447_HighZoom--W0000--P0001-T0202--0001	20190227	ESCs	2431.8166666666666	(0, 2880]	374.219	2831.81	1060.03	13.21481616717494	0.374329	(2500, 3000]	(0.35, 0.39999999999999997]
20190227-182447_HighZoom--W0000--P0001-T0205--0000	20190227	ESCs	2461.85	(0, 2880]	390.453	2834.33	1024.4260000000002	13.77586239136755	0.3614352326195134	(2500, 3000]	(0.35, 0.39999999999999997]
20190227-182447_HighZoom--W0000--P0001-T0205--0001	20190227	ESCs	2461.85	(0, 2880]	365.859	2811.17	1017.69	13.014478480861364	0.3620176922650054	(2500, 3000]	(0.35, 0.39999999999999997]
20190227-182447_HighZoom--W0000--P0001-T0209--0002	20190227	ESCs	2501.883333333333	(0, 2880]	407.438	3262.2	1116.61	12.489642735292684	0.3422870986262963	(3000, 3500]	(0.3, 0.35]
20190227-182447_HighZoom--W0000--P0001-T0209--0003	20190227	ESCs	2501.883333333333	(0, 2880]	441.5	3052.95	1114.1	14.461408347917573	0.3649253689788214	(3000, 3500]	(0.35, 0.39999999999999997]
20190227-182447_HighZoom--W0000--P0001-T0210--0001	20190227	ESCs	2511.866666666667	(0, 2880]	292.25	2725.1090000000004	957.255	10.724341668535091	0.3512721876446043	(2500, 3000]	(0.35, 0.39999999999999997]
20190227-182447_HighZoom--W0000--P0001-T0210--0003	20190227	ESCs	2511.866666666667	(0, 2880]	296.531	2903.62	1021.9	10.212449954797885	0.3519407637005467	(2500, 3000]	(0.35, 0.39999999999999997]
20190227-182447_HighZoom--W0000--P0001-T0211--0001	20190227	ESCs	2521.883333333333	(0, 2880]	348.188	2930.19	1049.26	11.882769979264127	0.3580845324600333	(2500, 3000]	(0.35, 0.39999999999999997]
20190227-182447_HighZoom--W0000--P0001-T0212--0002	20190227	ESCs	2531.883333333333	(0, 2880]	295.297
20190227-182447_HighZoom--W0000--P0001-T0214--0002	20190227	ESCs	2551.9	(0, 2880]	395.828	2974.34	1065.3	13.30808154672089	0.3581640186878183	(2500, 3000]	(0.35, 0.39999999999999997]
20190227-182447_HighZoom--W0000--P0001-T0214--0003	20190227	ESCs	2551.9	(0, 2880]	370.797	2802.78	1011.32	13.22960570233636	0.3608280489984768	(2500, 3000]	(0.35, 0.39999999999999997]
20190227-182447_HighZoom--W0000--P0001-T0216--0000	20190227	ESCs	2577.7833333333333	(0, 2880]	388.484	3083.78	1058.19	12.597664198592572	0.3431466112541714	(3000, 3500]	(0.3, 0.35]
20190227-182447_HighZoom--W0000--P0001-T0216--0001	20190227	ESCs	2577.7833333333333	(0, 2880]	428.344	3123.09	1057.56	13.715365275588889	0.3386266951939327	(3000, 3500]	(0.3, 0.35]
20190227-182447_HighZoom--W0000--P0001-T0216--0002	20190227	ESCs	2577.7833333333333	(0, 2880]	260.172	2794.94	1036.66	9.308681444812011	0.3709051864477852	(2500, 3000]	(0.35, 0.39999999999999997]
20190227-182447_HighZoom--W0000--P0001-T0216--0004	20190227	ESCs	2577.7833333333333	(0, 2880]	221.75	2172.56	839.168	10.20684334900454	0.386257	(2000, 2500]	(0.35, 0.39999999999999997]
20190227-182447_HighZoom--W0000--P0001-T0217--0001	20190227	ESCs	2590.866666666667	(0, 2880]	291.859	3131.92	1151.34	9.318858355987157	0.3676132419645189	(3000, 3500]	(0.35, 0.39999999999999997]
20190227-182447_HighZoom--W0000--P0001-T0218--0001	20190227	ESCs	2601.9166666666665	(0, 2880]	351.141	2908.8590000000004	1053.65	12.071421302991997	0.3622200319781742	(2500, 3000]	(0.35, 0.39999999999999997]
20190227-182447_HighZoom--W0000--P0001-T0218--0003	20190227	ESCs	2601.9166666666665	(0, 2880]	341.906	2941.1090000000004	1069.53	11.625079179316373	0.3636482020897559	(2500, 3000]	(0.35, 0.39999999999999997]
20190227-182447_HighZoom--W0000--P0001-T0218--0004	20190227	ESCs	2601.9166666666665	(0, 2880]	346.25	3179.83	1086.26	10.888953742152092	0.3416106154169345	(3000, 3500]	(0.3, 0.35]
20190227-182447_HighZoom--W0000--P0001-T0219--0002	20190227	ESCs	2612.5	(0, 2880]	453.172	2885.95	1010.37	15.702676897371507	0.3501002961586693	(2500, 3000]	(0.35, 0.39999999999999997]
20190227-182447_HighZoom--W0000--P0001-T0220--0000	20190227	ESCs	2622.9166666666665	(0, 2880]	367.125	2911.6090000000004	1017.89	12.60900759683048	0.3495987957174194	(2500, 3000]	(0.3, 0.35]
20190227-182447_HighZoom--W0000--P0001-T0220--0001	20190227	ESCs	2622.9166666666665	(0, 2880]	348.391	3162.05	1062.02	11.017882561517904	0.335866	(3000, 3500]	(0.3, 0.35]
20190227-182447_HighZoom--W0000--P0001-T0220--0002	20190227	ESCs	2622.9166666666665	(0, 2880]	377.953	3021.62	1068.96	12.508273693790592	0.3537702395234352	(3000, 3500]	(0.35, 0.39999999999999997]
20190227-182447_HighZoom--W0000--P0001-T0220--0003	20190227	ESCs	2622.9166666666665	(0, 2880]	478.797	3321.08	1137.17	14.416911466698464	0.342411	(3000, 3500]	(0.3, 0.35]
20190227-182447_HighZoom--W0000--P0001-T0221--0002	20190227	ESCs	2634.133333333333	(0, 2880]	375.953	2929.09	1017.75	12.83513349178961	0.3474620479916315	(2500, 3000]	(0.3, 0.35]
20190227-182447_HighZoom--W0000--P0001-T0222--0000	20190227	ESCs	2645.866666666667	(0, 2880]	360.859	3282.52	1092.6	10.99337748848749	0.3328535184596206	(3000, 3500]	(0.3, 0.35]
20190227-182447_HighZoom--W0000--P0001-T0226--0003	20190227	ESCs	2686.5666666666666	(0, 2880]	390.344	3370.06	1140.81	11.582687499517814	0.3385121698057781	(3000, 3500]	(0.3, 0.35]
20190227-182447_HighZoom--W0000--P0001-T0227--0002	20190227	ESCs	2696.583333333333	(0, 2880]	464.766	3386.95	1215.63	13.722234261886715	0.3589146350717001	(3000, 3500]	(0.35, 0.39999999999999997]
20190227-182447_HighZoom--W0000--P0001-T0229--0002	20190227	ESCs	2717.366666666667	(0, 2880]	343.531	2754.16	1047.06	12.473195055036824	0.380176	(2500, 3000]	(0.35, 0.39999999999999997]
20190227-182447_HighZoom--W0000--P0001-T0230--0000	20190227	ESCs	2727.5333333333333	(0, 2880]	291.828	2976.41	1075.37	9.80471	0.3612995001353982	(2500, 3000]	(0.35, 0.39999999999999997]
20190227-182447_HighZoom--W0000--P0001-T0233--0000	20190227	ESCs	2757.7166666666667	(0, 2880]	409.094	3082.19	1067.99	13.2728	0.3465038472669415	(3000, 3500]	(0.3, 0.35]
20190227-182447_HighZoom--W0000--P0001-T0236--0000	20190227	ESCs	2787.733333333333	(0, 2880]	495.359	2980.89	1061.37	16.617829199390382	0.3560569641761473	(2500, 3000]	(0.35, 0.39999999999999997]
20190227-182447_HighZoom--W0000--P0001-T0236--0001	20190227	ESCs	2787.733333333333	(0, 2880]	527.812	3138	1074.68	16.82002868068834	0.342472	(3000, 3500]	(0.3, 0.35]
20190227-182447_HighZoom--W0000--P0001-T0237--0001	20190227	ESCs	2797.733333333333	(0, 2880]	437.734	3085.03	1113.28	14.188978165859597	0.3608637968305667	(3000, 3500]	(0.35, 0.39999999999999997]
20190227-182447_HighZoom--W0000--P0001-T0238--0000	20190227	ESCs	2807.733333333333	(0, 2880]	189.938	2812.6090000000004	1029.16	6.753071614291215	0.3659086634509097	(2500, 3000]	(0.35, 0.39999999999999997]
20190227-182447_HighZoom--W0000--P0001-T0239--0001	20190227	ESCs	2817.766666666667	(0, 2880]	424.906	3008.47	1088.88	14.123670544718925	0.3619385807199609	(3000, 3500]	(0.35, 0.39999999999999997]
20190227-182447_HighZoom--W0000--P0001-T0243--0000	20190227	ESCs	2857.8166666666666	(0, 2880]	341.406	2832.28	979.033	12.054109390982038	0.3456694445219242	(2500, 3000]	(0.3, 0.35]
20190227-182447_HighZoom--W0000--P0001-T0245--0002	20190227	ESCs	2882.433333333333	(2880, 5760]	301.938	3015.02	1094.33	10.01445763471902	0.3629595995510471	(3000, 3500]	(0.35, 0.39999999999999997]
20190227-182447_HighZoom--W0000--P0001-T0245--0003	20190227	ESCs	2882.433333333333	(2880, 5760]	418.531	3027.3590000000004	1078.36	13.824962615930254	0.3562058546739914	(3000, 3500]	(0.35, 0.39999999999999997]
20190227-182447_HighZoom--W0000--P0001-T0245--0006	20190227	ESCs	2882.433333333333	(2880, 5760]	438.078	3019.91	1023.31	14.506349700950958	0.3388539245923548	(3000, 3500]	(0.3, 0.35]
20190227-182447_HighZoom--W0000--P0001-T0246--0000	20190227	ESCs	2897.0666666666666	(2880, 5760]	480.062	3002.25	1046.01	15.990090765259389	0.3484070280622866	(3000, 3500]	(0.3, 0.35]
20190227-182447_HighZoom--W0000--P0001-T0248--0000	20190227	ESCs	2917.0666666666666	(2880, 5760]	396.875	2873.94	1060.98	13.809448916434524	0.3691718471310098	(2500, 3000]	(0.35, 0.39999999999999997]
20190227-182447_HighZoom--W0000--P0001-T0250--0001	20190227	ESCs	2938.366666666667	(2880, 5760]	346.641	2776.7340000000004	1037.58	12.48375339517577	0.3736688498070034	(2500, 3000]	(0.35, 0.39999999999999997]
20190227-182447_HighZoom--W0000--P0001-T0251--0002	20190227	ESCs	2948.383333333333	(2880, 5760]	317.797	2467.05	917.705	12.881670880206173	0.3719852114694207	(2000, 2500]	(0.35, 0.39999999999999997]
20190227-182447_HighZoom--W0000--P0001-T0252--0000	20190227	ESCs	2959.7166666666667	(2880, 5760]	327.672	2816.53	1001.67	11.633881359729395	0.3556406799712128	(2500, 3000]	(0.35, 0.39999999999999997]
20190227-182447_HighZoom--W0000--P0001-T0252--0002	20190227	ESCs	2959.7166666666667	(2880, 5760]	398.125	2859.9840000000004	1058.5	13.920532422559006	0.3701080145902913	(2500, 3000]	(0.35, 0.39999999999999997]
20190227-182447_HighZoom--W0000--P0001-T0253--0003	20190227	ESCs	2969.7	(2880, 5760]	438.016	3082.22	1102.03	14.21104811176623	0.3575453269219351	(3000, 3500]	(0.35, 0.39999999999999997]
20190227-182447_HighZoom--W0000--P0001-T0254--0000	20190227	ESCs	2979.733333333333	(2880, 5760]	465.844	2999.14	1075.91	15.532572493257234	0.3587387188531649	(2500, 3000]	(0.35, 0.39999999999999997]
20190227-182447_HighZoom--W0000--P0001-T0255--0001	20190227	ESCs	2990.633333333333	(2880, 5760]	505.578	3552.7	1149.58	14.23080187113868	0.3235786948697935	(3500, 4000]	(0.3, 0.35]
20190227-182447_HighZoom--W0000--P0001-T0255--0002	20190227	ESCs	2990.633333333333	(2880, 5760]	325.562	2655.7	964.629	12.258995075880096	0.3632292466439206	(2500, 3000]	(0.35, 0.39999999999999997]
20190227-182447_HighZoom--W0000--P0001-T0256--0001	20190227	ESCs	3000.633333333333	(2880, 5760]	393.891	3326.9840000000004	1134.41	11.839270191861456	0.3409724843882628	(3000, 3500]	(0.3, 0.35]
20190227-182447_HighZoom--W0000--P0001-T0257--0002	20190227	ESCs	3011.983333333333	(2880, 5760]	358.672	3139.84	1067.52	11.423238702304957	0.3399923690476342	(3000, 3500]	(0.3, 0.35]
20190227-182447_HighZoom--W0000--P0001-T0258--0000	20190227	ESCs	3024.9	(2880, 5760]	407.484	3364.44	1103.1	12.11151386947835	0.3278711035840161	(3000, 3500]	(0.3, 0.35]
20190227-182447_HighZoom--W0000--P0001-T0259--0003	20190227	ESCs	3034.9166666666665	(2880, 5760]	446.469	3144.08	1120.25	14.2003	0.3563054097258401	(3000, 3500]	(0.35, 0.39999999999999997]
20190227-182447_HighZoom--W0000--P0001-T0260--0000	20190227	ESCs	3045.083333333333	(2880, 5760]	314.094	3203.28	1116.17	9.80538	0.3484449225653322	(3000, 3500]	(0.3, 0.35]
20190227-182447_HighZoom--W0000--P0001-T0260--0003	20190227	ESCs	3045.083333333333	(2880, 5760]	429.094	3633.3	1175.56	11.810037825148893	0.3235524098360249	(3500, 4000]	(0.3, 0.35]
20190227-182447_HighZoom--W0000--P0001-T0260--0004	20190227	ESCs	3045.083333333333	(2880, 5760]	341.734	3251.7	1083.99	10.50939692216663	0.3333607036066947	(3000, 3500]	(0.3, 0.35]
20190227-182447_HighZoom--W0000--P0001-T0260--0005	20190227	ESCs	3045.083333333333	(2880, 5760]	331.516	2829.58	974.946	11.716080100990323	0.3445552658382275	(2500, 3000]	(0.3, 0.35]
20190227-182447_HighZoom--W0000--P0001-T0260--0006	20190227	ESCs	3045.083333333333	(2880, 5760]	366.938	3185.69	1080.91	11.518312527780498	0.3393034722797712	(3000, 3500]	(0.3, 0.35]
20190227-182447_HighZoom--W0000--P0001-T0265--0001	20190227	ESCs	3101.0666666666666	(2880, 5760]	306.906	2843.45	1006.78	10.79343495390991	0.3540705613913787	(2500, 3000]	(0.35, 0.39999999999999997]
20190227-182447_HighZoom--W0000--P0001-T0267--0000	20190227	ESCs	3129.2833333333333	(2880, 5760]	426.5	3392.6090000000004	1109.87	12.571445751632442	0.3271440947070528	(3000, 3500]	(0.3, 0.35]
20190227-182447_HighZoom--W0000--P0001-T0271--0001	20190227	ESCs	3170.2	(2880, 5760]	360.844	3031.94	1045.59	11.901422456527804	0.3448579753279915	(3000, 3500]	(0.3, 0.35]
20190227-182447_HighZoom--W0000--P0001-T0272--0000	20190227	ESCs	3182.7	(2880, 5760]	278.719	2693.41	976.976	10.3482	0.3627288273657963	(2500, 3000]	(0.35, 0.39999999999999997]
20190227-182447_HighZoom--W0000--P0001-T0272--0002	20190227	ESCs	3182.7	(2880, 5760]	318.312	2667.78	974.829	11.931732777165742	0.3654081800567588	(2500, 3000]	(0.35, 0.39999999999999997]
20190227-182447_HighZoom--W0000--P0001-T0272--0004	20190227	ESCs	3182.7	(2880, 5760]	377	3019.84	1074.15	12.484088582059204	0.3556965194228575	(3000, 3500]	(0.35, 0.39999999999999997]
20190227-182447_HighZoom--W0000--P0001-T0275--0001	20190227	ESCs	3217.483333333333	(2880, 5760]	384.516	3048.94	1112.83	12.61146094148192	0.3649880712562866	(3000, 3500]	(0.35, 0.39999999999999997]
20190227-182447_HighZoom--W0000--P0001-T0277--0000	20190227	ESCs	3237.5	(2880, 5760]	425.234	3229.44	1076.96	13.167441982165318	0.333481	(3000, 3500]	(0.3, 0.35]
20190227-182447_HighZoom--W0000--P0001-T0278--0000	20190227	ESCs	3247.5	(2880, 5760]	384	3098.59	1069.26	12.392717471214365	0.3450797361642087	(3000, 3500]	(0.3, 0.35]
20190227-182447_HighZoom--W0000--P0001-T0279--0001	20190227	ESCs	3257.5	(2880, 5760]	361.094	2931.53	1061.78	12.317582519168312	0.3621929974474089	(2500, 3000]	(0.35, 0.39999999999999997]
20190227-182447_HighZoom--W0000--P0001-T0279--0003	20190227	ESCs	3257.5	(2880, 5760]	317
20190227-182447_HighZoom--W0000--P0001-T0279--0004	20190227	ESCs	3257.5	(2880, 5760]	371.609	3322.47	1124.94	11.18473565893316	0.3385861538512473	(3000, 3500]	(0.3, 0.35]
20190227-182447_HighZoom--W0000--P0001-T0280--0000	20190227	ESCs	3268.2833333333333	(2880, 5760]	325.5	3185.9840000000004	1076.93	10.216623812297865	0.3380220992949116	(3000, 3500]	(0.3, 0.35]
20190227-182447_HighZoom--W0000--P0001-T0280--0002	20190227	ESCs	3268.2833333333333	(2880, 5760]	302.422	3001.69	1056.95	10.07506026609028	0.3521172087172284	(3000, 3500]	(0.35, 0.39999999999999997]
20190227-182447_HighZoom--W0000--P0001-T0281--0000	20190227	ESCs	3279.383333333333	(2880, 5760]	369.875	2623.06	1002.23	14.10088667366612	0.3820824669794309	(2500, 3000]	(0.35, 0.39999999999999997]
20190227-182447_HighZoom--W0000--P0001-T0281--0003	20190227	ESCs	3279.383333333333	(2880, 5760]	398.969	3265.9840000000004	1104.83	12.215881951656836	0.3382833473770845	(3000, 3500]	(0.3, 0.35]
20190227-182447_HighZoom--W0000--P0001-T0282--0002	20190227	ESCs	3289.366666666667	(2880, 5760]	442.719	3076.25	1069.8339999999998	14.391507517269403	0.347772	(3000, 3500]	(0.3, 0.35]
20190227-182447_HighZoom--W0000--P0001-T0286--0001	20190227	ESCs	3333	(2880, 5760]	419.266	3556.3	1202.75	11.789387247465552	0.338202	(3500, 4000]	(0.3, 0.35]
20190227-182447_HighZoom--W0000--P0001-T0286--0002	20190227	ESCs	3333	(2880, 5760]	363.781	3310.88	1115.61	10.987465549137312	0.3369538264054064	(3000, 3500]	(0.3, 0.35]
20190227-182447_HighZoom--W0000--P0001-T0287--0000	20190227	ESCs	3343.0333333333333	(2880, 5760]	353.484	2845.19	1015.84	12.423937363717265	0.3570382695273563	(2500, 3000]	(0.35, 0.39999999999999997]
20190227-182447_HighZoom--W0000--P0001-T0287--0001	20190227	ESCs	3343.0333333333333	(2880, 5760]	328.531	2965.02	1037.94	11.080252180763948	0.3500638782387683	(2500, 3000]	(0.35, 0.39999999999999997]
20190227-182447_HighZoom--W0000--P0001-T0287--0003	20190227	ESCs	3343.0333333333333	(2880, 5760]	343.109	3256.38	1078.39	10.53654370273694	0.3311639476411654	(3000, 3500]	(0.3, 0.35]
20190227-182447_HighZoom--W0000--P0001-T0287--0004	20190227	ESCs	3343.0333333333333	(2880, 5760]	350.016	3420.45	1179.48	10.23301957372313	0.3448321026483918	(3000, 3500]	(0.3, 0.35]
20190227-182447_HighZoom--W0000--P0001-T0289--0000	20190227	ESCs	3363.083333333333	(2880, 5760]	381.5	3421.03	1139.53	11.15160897401982	0.3330966600419581	(3000, 3500]	(0.3, 0.35]
20190227-182447_HighZoom--W0000--P0001-T0289--0004	20190227	ESCs	3363.083333333333	(2880, 5760]	420.5	3023.17	1024.7910000000002	13.909231760548192	0.3389787283025908	(3000, 3500]	(0.3, 0.35]
20190227-182447_HighZoom--W0000--P0001-T0289--0005	20190227	ESCs	3363.083333333333	(2880, 5760]	296.5	3108.4840000000004	1063.1	9.538411650180604	0.3419978999409358	(3000, 3500]	(0.3, 0.35]
20190227-182447_HighZoom--W0000--P0001-T0289--0006	20190227	ESCs	3363.083333333333	(2880, 5760]	334.156	3229.3590000000004	1112.02	10.34744820876217	0.3443469741208704	(3000, 3500]	(0.3, 0.35]
20190227-182447_HighZoom--W0000--P0001-T0289--0007	20190227	ESCs	3363.083333333333	(2880, 5760]	268.078	2759.34	984.836	9.715284683605958	0.3569094683374019	(2500, 3000]	(0.35, 0.39999999999999997]
20190227-182447_HighZoom--W0000--P0001-T0290--0001	20190227	ESCs	3377.516666666667	(2880, 5760]	370.188	3430.38	1147.21	10.791458659767518	0.3344281601865685	(3000, 3500]	(0.3, 0.35]
20190227-182447_HighZoom--W0000--P0001-T0290--0003	20190227	ESCs	3377.516666666667	(2880, 5760]	385.328	3276.05	1178.51	11.76198403136463	0.3597353762018677	(3000, 3500]	(0.35, 0.39999999999999997]
20190227-182447_HighZoom--W0000--P0001-T0291--0003	20190227	ESCs	3389.666666666666	(2880, 5760]	221.578	2350.19	876.323	9.428102134807938	0.3728735743693696	(2000, 2500]	(0.35, 0.39999999999999997]
20190227-182447_HighZoom--W0000--P0001-T0292--0004	20190227	ESCs	3400.116666666667	(2880, 5760]	376.547	3082.06	1101.39	12.217368599333824	0.3573552381490055	(3000, 3500]	(0.35, 0.39999999999999997]
20190227-182447_HighZoom--W0000--P0001-T0292--0005	20190227	ESCs	3400.116666666667	(2880, 5760]	346.562	2882.41	1013.98	12.023375610514272	0.3517811161925142	(2500, 3000]	(0.35, 0.39999999999999997]
20190227-182447_HighZoom--W0000--P0001-T0292--0006	20190227	ESCs	3400.116666666667	(2880, 5760]	326.547	2977.1090000000004	1043.28	10.968589829932323	0.3504352712648411	(2500, 3000]	(0.35, 0.39999999999999997]
20190227-182447_HighZoom--W0000--P0001-T0293--0004	20190227	ESCs	3414.733333333333	(2880, 5760]	317.891	3154.44	1073.64	10.07756769985652	0.3403588848473167	(3000, 3500]	(0.3, 0.35]
20190227-182447_HighZoom--W0000--P0001-T0294--0000	20190227	ESCs	3430.2	(2880, 5760]	317.219	2780.53	990.288	11.408567284450344	0.3561506776942965	(2500, 3000]	(0.35, 0.39999999999999997]
20190227-182447_HighZoom--W0000--P0001-T0294--0001	20190227	ESCs	3430.2	(2880, 5760]	376.469	2998.3	1032.9	12.55608600482207	0.3444962256907838	(2500, 3000]	(0.3, 0.35]
20190227-182447_HighZoom--W0000--P0001-T0294--0004	20190227	ESCs	3430.2	(2880, 5760]	328	2869.55	1019.72	11.430375595869313	0.3553599226637514	(2500, 3000]	(0.35, 0.39999999999999997]
20190227-182447_HighZoom--W0000--P0001-T0294--0005	20190227	ESCs	3430.2	(2880, 5760]	318.891	2843.39	1004.1	11.21515208425433	0.3531353936198011	(2500, 3000]	(0.35, 0.39999999999999997]
20190227-182447_HighZoom--W0000--P0001-T0294--0008	20190227	ESCs	3430.2	(2880, 5760]	504.688	2800.09	983.884	18.02394848172954	0.3513753466847898	(2500, 3000]	(0.35, 0.39999999999999997]
20190227-182447_HighZoom--W0000--P0001-T0295--0000	20190227	ESCs	3444.85	(2880, 5760]	288.391	2743.42	954.249	10.51207670566176	0.3478316496696461	(2500, 3000]	(0.3, 0.35]
20190227-182447_HighZoom--W0000--P0001-T0295--0003	20190227	ESCs	3444.85	(2880, 5760]	341.812	2652.75	939.817	12.885213457732542	0.3542802751861276	(2500, 3000]	(0.35, 0.39999999999999997]
20190227-182447_HighZoom--W0000--P0001-T0295--0004	20190227	ESCs	3444.85	(2880, 5760]	244.25	2596.55	933.056	9.406723621794637	0.3593449300166721	(2500, 3000]	(0.35, 0.39999999999999997]
20190227-182447_HighZoom--W0000--P0001-T0295--0006	20190227	ESCs	3444.85	(2880, 5760]	225.844	2269.84	855.145	9.949747647855975	0.3767417496532801	(2000, 2500]	(0.35, 0.39999999999999997]
20190227-182447_HighZoom--W0000--P0001-T0298--0002	20190227	ESCs	3481.0333333333333	(2880, 5760]	361.844	3037.09	1037.93	11.914143915203152	0.3417506998466297	(3000, 3500]	(0.3, 0.35]
20190227-182447_HighZoom--W0000--P0001-T0298--0003	20190227	ESCs	3481.0333333333333	(2880, 5760]	332.812	2895.39	1018.79	11.494561528995566	0.3518668117708454	(2500, 3000]	(0.35, 0.39999999999999997]
20190227-182447_HighZoom--W0000--P0001-T0298--0004	20190227	ESCs	3481.0333333333333	(2880, 5760]	394.25	2773.28	959.949	14.216013451215364	0.3461419884966579	(2500, 3000]	(0.3, 0.35]
20190227-182447_HighZoom--W0000--P0001-T0298--0005	20190227	ESCs	3481.0333333333333	(2880, 5760]	295.875	2536.42	918.495	11.665054158968816	0.3621223124543156	(2500, 3000]	(0.35, 0.39999999999999997]
20190227-182447_HighZoom--W0000--P0001-T0299--0000	20190227	ESCs	3491.066666666666	(2880, 5760]	340.797	3281.97	1100.06	10.38391511315311	0.3351820203054934	(3000, 3500]	(0.3, 0.35]
20190227-182447_HighZoom--W0000--P0001-T0299--0002	20190227	ESCs	3491.066666666666	(2880, 5760]	293.516	2700.25	969.124	10.869942597907604	0.358902	(2500, 3000]	(0.35, 0.39999999999999997]
20190227-182447_HighZoom--W0000--P0001-T0300--0003	20190227	ESCs	3501.116666666667	(2880, 5760]	232.094	2211.44	839.51	10.495150666670284	0.3796217664705047	(2000, 2500]	(0.35, 0.39999999999999997]
20190227-182447_HighZoom--W0000--P0001-T0300--0004	20190227	ESCs	3501.116666666667	(2880, 5760]	386.359	3119.5	1069.88	12.385298124699473	0.3429652187850617	(3000, 3500]	(0.3, 0.35]
20190227-182447_HighZoom--W0000--P0001-T0301--0000	20190227	ESCs	3511.116666666667	(2880, 5760]	391.484	3003.28	1102.43	13.035222977803276	0.3670748757775247	(3000, 3500]	(0.35, 0.39999999999999997]
20190227-182447_HighZoom--W0000--P0001-T0301--0003	20190227	ESCs	3511.116666666667	(2880, 5760]	327.172	2623.38	927.448	12.471410873397817	0.353532	(2500, 3000]	(0.35, 0.39999999999999997]
20190227-182447_HighZoom--W0000--P0001-T0302--0000	20190227	ESCs	3521.183333333333	(2880, 5760]	388.859	3085.28	1103.13	12.603693958508156	0.3575447422779318	(3000, 3500]	(0.35, 0.39999999999999997]
20190227-182447_HighZoom--W0000--P0001-T0302--0001	20190227	ESCs	3521.183333333333	(2880, 5760]	375.047	2932.09	1028.01	12.79109315731351	0.3506043803506982	(2500, 3000]	(0.35, 0.39999999999999997]
20190227-182447_HighZoom--W0000--P0001-T0302--0002	20190227	ESCs	3521.183333333333	(2880, 5760]	266.75	2498.11	904.358	10.678076897365168	0.3620170296812509	(2000, 2500]	(0.35, 0.39999999999999997]
20190227-182447_HighZoom--W0000--P0001-T0304--0000	20190227	ESCs	3541.2	(2880, 5760]	338.469	3123.75	1055.65	10.83533413365346	0.3379422168867547	(3000, 3500]	(0.3, 0.35]
20190227-182447_HighZoom--W0000--P0001-T0304--0001	20190227	ESCs	3541.2	(2880, 5760]	198.422	2686.1090000000004	952.436	7.386962889443429	0.3545783138361101	(2500, 3000]	(0.35, 0.39999999999999997]
20190227-182447_HighZoom--W0000--P0001-T0305--0000	20190227	ESCs	3551.233333333333	(2880, 5760]	216.781	2902.6090000000004	996.808	7.468496445783774	0.3434179388267589	(2500, 3000]	(0.3, 0.35]
20190227-182447_HighZoom--W0000--P0001-T0305--0003	20190227	ESCs	3551.233333333333	(2880, 5760]	285.922	2678.4840000000004	948.606	10.674765090999236	0.3541577997105825	(2500, 3000]	(0.35, 0.39999999999999997]
20190227-182447_HighZoom--W0000--P0001-T0306--0002	20190227	ESCs	3561.2166666666667	(2880, 5760]	241.438	2262.77	868.337	10.670016254442572	0.3837502419605031	(2000, 2500]	(0.35, 0.39999999999999997]
20190227-182447_HighZoom--W0000--P0001-T0307--0004	20190227	ESCs	3571.25	(2880, 5760]	342.25	2819.81	1009.2	12.13733397829359	0.3578962001722101	(2500, 3000]	(0.35, 0.39999999999999997]
20190227-182447_HighZoom--W0000--P0001-T0308--0002	20190227	ESCs	3583.733333333333	(2880, 5760]	321.344	2911.33	992.146	11.03770341232592	0.3407881214346168	(2500, 3000]	(0.3, 0.35]
20190227-182447_HighZoom--W0000--P0001-T0309--0000	20190227	ESCs	3594	(2880, 5760]	311.469	3203.44	1057.93	9.72295	0.3302495631256169	(3000, 3500]	(0.3, 0.35]
20190227-182447_HighZoom--W0000--P0001-T0310--0002	20190227	ESCs	3604.85	(2880, 5760]	333.609	2538.38	954.96	13.142635544393558	0.3762091889496233	(2500, 3000]	(0.35, 0.39999999999999997]
20190227-182447_HighZoom--W0000--P0001-T0310--0003	20190227	ESCs	3604.85	(2880, 5760]	252.672	2867.5	1009.05	8.811573670444638	0.3518911944202267	(2500, 3000]	(0.35, 0.39999999999999997]
20190227-182447_HighZoom--W0000--P0001-T0310--0005	20190227	ESCs	3604.85	(2880, 5760]	219.047	2500.56	901.317	8.759905773182188	0.3604457717905015	(2500, 3000]	(0.35, 0.39999999999999997]
20190227-182447_HighZoom--W0000--P0001-T0310--0008	20190227	ESCs	3604.85	(2880, 5760]	314.328	2750.27	982.152	11.429008139576318	0.3571116393832451	(2500, 3000]	(0.35, 0.39999999999999997]
20190227-182447_HighZoom--W0000--P0001-T0311--0001	20190227	ESCs	3621.883333333333	(2880, 5760]	307.844	2712.83	954.924	11.347706157559566	0.3520031494809107	(2500, 3000]	(0.35, 0.39999999999999997]
20190227-182447_HighZoom--W0000--P0001-T0311--0002	20190227	ESCs	3621.883333333333	(2880, 5760]	399.328	2970.02	1021.64	13.445318981446563	0.3439840054733712	(2500, 3000]	(0.3, 0.35]
20190227-182447_HighZoom--W0000--P0001-T0311--0003	20190227	ESCs	3621.883333333333	(2880, 5760]	360.75	3051.95	1044.19	11.82029998496045	0.3421396069991903	(3000, 3500]	(0.3, 0.35]
20190227-182447_HighZoom--W0000--P0001-T0311--0005	20190227	ESCs	3621.883333333333	(2880, 5760]	337.109	3128.41	1064.38	10.775755288795636	0.3402307756729785	(3000, 3500]	(0.3, 0.35]
20190227-182447_HighZoom--W0000--P0001-T0312--0004	20190227	ESCs	3636.6	(2880, 5760]	343.656	2689.17	949.699	12.779258820187032	0.3531566593732197	(2500, 3000]	(0.35, 0.39999999999999997]
20190227-182447_HighZoom--W0000--P0001-T0312--0005	20190227	ESCs	3636.6	(2880, 5760]	262.156	3031.08	1041	8.648944368967081	0.3434434877624396	(3000, 3500]	(0.3, 0.35]
20190227-182447_HighZoom--W0000--P0001-T0312--0008	20190227	ESCs	3636.6	(2880, 5760]	378.578	2735.62	962.481	13.838816541009823	0.3518322138450994	(2500, 3000]	(0.35, 0.39999999999999997]
20190227-182447_HighZoom--W0000--P0001-T0313--0002	20190227	ESCs	3651.166666666666	(2880, 5760]	330.078	2815.31	987.462	11.72438880664026	0.3507469154395676	(2500, 3000]	(0.35, 0.39999999999999997]
20190227-182447_HighZoom--W0000--P0001-T0313--0003	20190227	ESCs	3651.166666666666	(2880, 5760]	301.953	2783.83	996.864	10.846687546788091	0.3580910889609559	(2500, 3000]	(0.35, 0.39999999999999997]
20190227-182447_HighZoom--W0000--P0001-T0313--0004	20190227	ESCs	3651.166666666666	(2880, 5760]	298.406	2914.92	1008.52	10.237195026144782	0.3459849011397217	(2500, 3000]	(0.3, 0.35]
20190227-182447_HighZoom--W0000--P0001-T0313--0006	20190227	ESCs	3651.166666666666	(2880, 5760]	313.734	2447.64	920.653	12.817826429611204	0.3761389027230709	(2000, 2500]	(0.35, 0.39999999999999997]
20190227-182447_HighZoom--W0000--P0001-T0313--0007	20190227	ESCs	3651.166666666666	(2880, 5760]	273.969	3017.9840000000004	1043.97	9.077872844918993	0.345916	(3000, 3500]	(0.3, 0.35]
20190227-182447_HighZoom--W0000--P0001-T0314--0008	20190227	ESCs	3665.05	(2880, 5760]	295.5	3105.5	1055.1760000000002	9.51538	0.3397765255192401	(3000, 3500]	(0.3, 0.35]
20190227-182447_HighZoom--W0000--P0001-T0315--0000	20190227	ESCs	3678.766666666667	(2880, 5760]	366.734	3375.39	1097.48	10.864944979707536	0.3251404059559322	(3000, 3500]	(0.3, 0.35]
20190227-182447_HighZoom--W0000--P0001-T0315--0004	20190227	ESCs	3678.766666666667	(2880, 5760]	320.062	2592.28	956.592	12.34675176032228	0.369016	(2500, 3000]	(0.35, 0.39999999999999997]
20190227-182447_HighZoom--W0000--P0001-T0315--0006	20190227	ESCs	3678.766666666667	(2880, 5760]	360.641	2784.6090000000004	971.905	12.951212360514528	0.3490274577148892	(2500, 3000]	(0.3, 0.35]
20190227-182447_HighZoom--W0000--P0001-T0315--0007	20190227	ESCs	3678.766666666667	(2880, 5760]	330.938	2829.67	980.028	11.695260086681426	0.3463397877916592	(2500, 3000]	(0.3, 0.35]
20190227-182447_HighZoom--W0000--P0001-T0316--0000	20190227	ESCs	3691.15	(2880, 5760]	361.859	3514.12	1129.01	10.297282396044531	0.3212771315761392	(3500, 4000]	(0.3, 0.35]
20190227-182447_HighZoom--W0000--P0001-T0316--0001	20190227	ESCs	3691.15	(2880, 5760]	270.531	2847.16	993.958	9.50181	0.3491055635869619	(2500, 3000]	(0.3, 0.35]
20190227-182447_HighZoom--W0000--P0001-T0316--0003	20190227	ESCs	3691.15	(2880, 5760]	282.078	2822.92	999.295	9.992416545692723	0.3539931319391751	(2500, 3000]	(0.35, 0.39999999999999997]
20190227-182447_HighZoom--W0000--P0001-T0316--0004	20190227	ESCs	3691.15	(2880, 5760]	387.75
20190227-182447_HighZoom--W0000--P0001-T0316--0007	20190227	ESCs	3691.15	(2880, 5760]	420.641	2962.78	1001.74	14.197492997288697	0.3381076765376853	(2500, 3000]	(0.3, 0.35]
20190227-182447_HighZoom--W0000--P0001-T0317--0002	20190227	ESCs	3704.066666666666	(2880, 5760]	341.141	2847.69	1003.03	11.979564650340908	0.352225	(2500, 3000]	(0.35, 0.39999999999999997]
20190227-182447_HighZoom--W0000--P0001-T0317--0006	20190227	ESCs	3704.066666666666	(2880, 5760]	244.375	2273.53	847.955	10.748698830145708	0.3729683034891541	(2000, 2500]	(0.35, 0.39999999999999997]
20190227-182447_HighZoom--W0000--P0001-T0317--0007	20190227	ESCs	3704.066666666666	(2880, 5760]	337.453	2886.1090000000004	1001.85	11.692320872150011	0.3471265291782118	(2500, 3000]	(0.3, 0.35]
20190227-182447_HighZoom--W0000--P0001-T0318--0001	20190227	ESCs	3716.433333333333	(2880, 5760]	231.438	2745.38	980.373	8.430086964440195	0.3570998497473023	(2500, 3000]	(0.35, 0.39999999999999997]
20190227-182447_HighZoom--W0000--P0001-T0318--0004	20190227	ESCs	3716.433333333333	(2880, 5760]	299.578	2594.48	927.72	11.54673241384414	0.3575739915913916	(2500, 3000]	(0.35, 0.39999999999999997]
20190227-182447_HighZoom--W0000--P0001-T0318--0005	20190227	ESCs	3716.433333333333	(2880, 5760]	290.328	2756.78	972.716	10.531417802139524	0.3528448578251228	(2500, 3000]	(0.35, 0.39999999999999997]
20190227-182447_HighZoom--W0000--P0001-T0318--0007	20190227	ESCs	3716.433333333333	(2880, 5760]	321.031	2900.19	999.975	11.069325505794795	0.3447966131850762	(2500, 3000]	(0.3, 0.35]
20190227-182447_HighZoom--W0000--P0001-T0319--0002	20190227	ESCs	3733.316666666666	(2880, 5760]	349.234	3184.25	1067.65	10.967555154274947	0.3352899426866609	(3000, 3500]	(0.3, 0.35]
20190227-182447_HighZoom--W0000--P0001-T0319--0003	20190227	ESCs	3733.316666666666	(2880, 5760]	345.625	3097.47	1053.62	11.158303763492064	0.3401548167229438	(3000, 3500]	(0.3, 0.35]
20190227-182447_HighZoom--W0000--P0001-T0319--0006	20190227	ESCs	3733.316666666666	(2880, 5760]	301.531	2225.66	860.577	13.54797192378337	0.386662	(2000, 2500]	(0.35, 0.39999999999999997]
20190227-182447_HighZoom--W0000--P0001-T0319--0008	20190227	ESCs	3733.316666666666	(2880, 5760]	285.406	2684.58	969.403	10.631326413313378	0.3611007018607766	(2500, 3000]	(0.35, 0.39999999999999997]
20190227-182447_HighZoom--W0000--P0001-T0320--0001	20190227	ESCs	3748.166666666666	(2880, 5760]	347.234	2958.52	1007.22	11.736775295452178	0.3404483869615712	(2500, 3000]	(0.3, 0.35]
20190227-182447_HighZoom--W0000--P0001-T0320--0007	20190227	ESCs	3748.166666666666	(2880, 5760]	275.719	2514.77	912.065	10.963992276020909	0.362684	(2500, 3000]	(0.35, 0.39999999999999997]
20190227-182447_HighZoom--W0000--P0001-T0320--0008	20190227	ESCs	3748.166666666666	(2880, 5760]	296.141	2469.22	900.2239999999999	11.993291198553065	0.3645784355296148	(2000, 2500]	(0.35, 0.39999999999999997]
20190227-182447_HighZoom--W0000--P0001-T0321--0002	20190227	ESCs	3763.333333333333	(2880, 5760]	299	2826.2340000000004	985.751	10.579449543102234	0.3487860523933969	(2500, 3000]	(0.3, 0.35]
20190227-182447_HighZoom--W0000--P0001-T0321--0004	20190227	ESCs	3763.333333333333	(2880, 5760]	342.688	2769.72	985.054	12.372645022834446	0.3556512411547886	(2500, 3000]	(0.35, 0.39999999999999997]
20190227-182447_HighZoom--W0000--P0001-T0322--0004	20190227	ESCs	3773.366666666667	(2880, 5760]	348.672	2939.94	1065.8239999999998	11.859837690454697	0.3625328153178739	(2500, 3000]	(0.35, 0.39999999999999997]
20190227-182447_HighZoom--W0000--P0001-T0323--0000	20190227	ESCs	3784.2	(2880, 5760]	315.328	3195.89	1072.15	9.866673331474695	0.3354785879743708	(3000, 3500]	(0.3, 0.35]
20190227-182447_HighZoom--W0000--P0001-T0323--0002	20190227	ESCs	3784.2	(2880, 5760]	294.125	2678.14	997.424	10.982431470187716	0.3724314739216494	(2500, 3000]	(0.35, 0.39999999999999997]
20190227-182447_HighZoom--W0000--P0001-T0323--0003	20190227	ESCs	3784.2	(2880, 5760]	319.594	2759.41	1025.4	11.58197633838587	0.3716031638693255	(2500, 3000]	(0.35, 0.39999999999999997]
20190227-182447_HighZoom--W0000--P0001-T0323--0006	20190227	ESCs	3784.2	(2880, 5760]	368.156	2632.22	941.799	13.986535694788312	0.3577965967117477	(2500, 3000]	(0.35, 0.39999999999999997]
20190227-182447_HighZoom--W0000--P0001-T0323--0009	20190227	ESCs	3784.2	(2880, 5760]	387.719	2763.91	972.125	14.027928229107648	0.3517214405989205	(2500, 3000]	(0.35, 0.39999999999999997]
20190227-182447_HighZoom--W0000--P0001-T0324--0000	20190227	ESCs	3798.416666666666	(2880, 5760]	322.531	2814.66	979.74	11.458993567952886	0.3480851656472407	(2500, 3000]	(0.3, 0.35]
20190227-182447_HighZoom--W0000--P0001-T0324--0003	20190227	ESCs	3798.416666666666	(2880, 5760]	364.812	2818.8	1001.58	12.942134534696894	0.3553217915302166	(2500, 3000]	(0.35, 0.39999999999999997]
20190227-182447_HighZoom--W0000--P0001-T0324--0004	20190227	ESCs	3798.416666666666	(2880, 5760]	329.797	3067.6090000000004	1045.81	10.750942346302931	0.3409195891653727	(3000, 3500]	(0.3, 0.35]
20190227-182447_HighZoom--W0000--P0001-T0325--0002	20190227	ESCs	3812.883333333333	(2880, 5760]	388.625
20190227-182447_HighZoom--W0000--P0001-T0325--0005	20190227	ESCs	3812.883333333333	(2880, 5760]	337.688	2708.12	974.971	12.46942072467113	0.360017	(2500, 3000]	(0.35, 0.39999999999999997]
20190227-182447_HighZoom--W0000--P0001-T0326--0002	20190227	ESCs	3827.233333333333	(2880, 5760]	285.812	2821.14	1053.1	10.131095893470054	0.3732893889387308	(2500, 3000]	(0.35, 0.39999999999999997]
20190227-182447_HighZoom--W0000--P0001-T0327--0001	20190227	ESCs	3837.266666666667	(2880, 5760]	343.641	2659.45	955.81	12.921477649727215	0.3594009745613101	(2500, 3000]	(0.35, 0.39999999999999997]
20190227-182447_HighZoom--W0000--P0001-T0327--0002	20190227	ESCs	3837.266666666667	(2880, 5760]	281.281	2483.66	906.225	11.325290217324785	0.3648754094769968	(2000, 2500]	(0.35, 0.39999999999999997]
20190227-182447_HighZoom--W0000--P0001-T0327--0005	20190227	ESCs	3837.266666666667	(2880, 5760]	249.344	2621.02	934.256	9.513247916075294	0.3564480338922005	(2500, 3000]	(0.35, 0.39999999999999997]
20190227-182447_HighZoom--W0000--P0001-T0327--0006	20190227	ESCs	3837.266666666667	(2880, 5760]	300.75	2951.72	1011.47	10.188978015861268	0.3426698137593721	(2500, 3000]	(0.3, 0.35]
20190227-182447_HighZoom--W0000--P0001-T0328--0002	20190227	ESCs	3852.833333333333	(2880, 5760]	231.922	2495.56	929.905	9.29337	0.372623	(2000, 2500]	(0.35, 0.39999999999999997]
20190227-182447_HighZoom--W0000--P0001-T0329--0001	20190227	ESCs	3864.683333333333	(2880, 5760]	267.031	2871.41	1007.79	9.299668873019002	0.3509750972171821	(2500, 3000]	(0.35, 0.39999999999999997]
20190227-182447_HighZoom--W0000--P0001-T0330--0000	20190227	ESCs	3874.716666666666	(2880, 5760]	355.688	2897.59	1027.38	12.275270448516942	0.3545645111081815	(2500, 3000]	(0.35, 0.39999999999999997]
20190227-182447_HighZoom--W0000--P0001-T0331--0001	20190227	ESCs	3884.733333333333	(2880, 5760]	293.609	2752.95	1002.24	10.665252003939043	0.3640610646095302	(2500, 3000]	(0.35, 0.39999999999999997]
20190227-182447_HighZoom--W0000--P0001-T0331--0002	20190227	ESCs	3884.733333333333	(2880, 5760]	263	2632.94	944.498	9.988841362766612	0.3587239805874654	(2500, 3000]	(0.35, 0.39999999999999997]
20190227-182447_HighZoom--W0000--P0001-T0332--0000	20190227	ESCs	3894.883333333333	(2880, 5760]	316.422	2736.59	999.455	11.562616705291322	0.3652185892390321	(2500, 3000]	(0.35, 0.39999999999999997]
20190227-182447_HighZoom--W0000--P0001-T0332--0003	20190227	ESCs	3894.883333333333	(2880, 5760]	273	2582.69	935.776	10.570382485224696	0.3623263824356639	(2500, 3000]	(0.35, 0.39999999999999997]
20190227-182447_HighZoom--W0000--P0001-T0332--0006	20190227	ESCs	3894.883333333333	(2880, 5760]	276.812	2646.77	943.103	10.458518055619574	0.356323	(2500, 3000]	(0.35, 0.39999999999999997]
20190227-182447_HighZoom--W0000--P0001-T0333--0003	20190227	ESCs	3907.633333333333	(2880, 5760]	408.812
20190227-182447_HighZoom--W0000--P0001-T0334--0000	20190227	ESCs	3919.683333333333	(2880, 5760]	337.109	2682.08	989.769	12.568962386627089	0.3690306545894638	(2500, 3000]	(0.35, 0.39999999999999997]
20190227-182447_HighZoom--W0000--P0001-T0334--0003	20190227	ESCs	3919.683333333333	(2880, 5760]	319.203	2470.23	946.649	12.921979253787294	0.3832223991735196	(2000, 2500]	(0.35, 0.39999999999999997]
20190227-182447_HighZoom--W0000--P0001-T0334--0004	20190227	ESCs	3919.683333333333	(2880, 5760]	285.281	2449.17	918.91	11.648069225027886	0.3751921057402256	(2000, 2500]	(0.35, 0.39999999999999997]
20190227-182447_HighZoom--W0000--P0001-T0334--0005	20190227	ESCs	3919.683333333333	(2880, 5760]	296.547	2787.2340000000004	994.576	10.639468196785772	0.356833	(2500, 3000]	(0.35, 0.39999999999999997]
20190227-182447_HighZoom--W0000--P0001-T0334--0006	20190227	ESCs	3919.683333333333	(2880, 5760]	294.375	2727.16	955.032	10.79421199227327	0.3501933882770183	(2500, 3000]	(0.35, 0.39999999999999997]
20190227-182447_HighZoom--W0000--P0001-T0335--0000	20190227	ESCs	3937.2	(2880, 5760]	268.172	2667.14	986.85	10.054656840414513	0.3700029357278074	(2500, 3000]	(0.35, 0.39999999999999997]
20190227-182447_HighZoom--W0000--P0001-T0335--0001	20190227	ESCs	3937.2	(2880, 5760]	314.906	2687.7340000000004	982.479	11.716421714351196	0.3655417537598586	(2500, 3000]	(0.35, 0.39999999999999997]
20190227-182447_HighZoom--W0000--P0001-T0335--0002	20190227	ESCs	3937.2	(2880, 5760]	315.844	2936.7340000000004	1019.45	10.754932179761598	0.347138	(2500, 3000]	(0.3, 0.35]
20190227-182447_HighZoom--W0000--P0001-T0335--0003	20190227	ESCs	3937.2	(2880, 5760]	290.344	2665.09	981.776	10.894315547594196	0.3683832540240607	(2500, 3000]	(0.35, 0.39999999999999997]
20190227-182447_HighZoom--W0000--P0001-T0335--0004	20190227	ESCs	3937.2	(2880, 5760]	451.672	4031.66	1270.95	11.20313526253232	0.3152426695134704		(0.3, 0.35]
20190227-182447_HighZoom--W0000--P0001-T0335--0011	20190227	ESCs	3937.2	(2880, 5760]	351.875	2956.95	1035.33	11.899918598638532	0.350135	(2500, 3000]	(0.35, 0.39999999999999997]
20190227-182447_HighZoom--W0000--P0001-T0336--0001	20190227	ESCs	3953	(2880, 5760]	388.109	2625.45	977.321	14.78256799874155	0.3722485224454599	(2500, 3000]	(0.35, 0.39999999999999997]
20190227-182447_HighZoom--W0000--P0001-T0336--0005	20190227	ESCs	3953	(2880, 5760]	319.531
20190227-182447_HighZoom--W0000--P0001-T0336--0006	20190227	ESCs	3953	(2880, 5760]	338.703	2720.55	1007.19	12.449817077227484	0.3702148869326646	(2500, 3000]	(0.35, 0.39999999999999997]
20190227-182447_HighZoom--W0000--P0001-T0337--0000	20190227	ESCs	3965.05	(2880, 5760]	315.234	2743.8590000000004	977.855	11.488723545925646	0.3563794641051162	(2500, 3000]	(0.35, 0.39999999999999997]
20190227-182447_HighZoom--W0000--P0001-T0337--0001	20190227	ESCs	3965.05	(2880, 5760]	181.734	2223.7	854.1560000000001	8.1726	0.3841142454725294	(2000, 2500]	(0.35, 0.39999999999999997]
20190227-182447_HighZoom--W0000--P0001-T0337--0003	20190227	ESCs	3965.05	(2880, 5760]	301.734
20190227-182447_HighZoom--W0000--P0001-T0337--0004	20190227	ESCs	3965.05	(2880, 5760]	306.625	2818.9840000000004	1006.6	10.877145808560812	0.3570790043505035	(2500, 3000]	(0.35, 0.39999999999999997]
20190227-182447_HighZoom--W0000--P0001-T0337--0008	20190227	ESCs	3965.05	(2880, 5760]	298.766	2645.3590000000004	941.804	11.293953864106912	0.3560212432414654	(2500, 3000]	(0.35, 0.39999999999999997]
20190227-182447_HighZoom--W0000--P0001-T0337--0009	20190227	ESCs	3965.05	(2880, 5760]	306.953	2993.91	1049.38	10.252597275933178	0.3505053264865364	(2500, 3000]	(0.35, 0.39999999999999997]
20190227-182447_HighZoom--W0000--P0001-T0338--0000	20190227	ESCs	3982.1	(2880, 5760]	259.656
20190227-182447_HighZoom--W0000--P0001-T0338--0002	20190227	ESCs	3982.1	(2880, 5760]	317.078
20190227-182447_HighZoom--W0000--P0001-T0338--0005	20190227	ESCs	3982.1	(2880, 5760]	369.922	2690.06	964.42	13.751425617699518	0.3585121829905779	(2500, 3000]	(0.35, 0.39999999999999997]
20190227-182447_HighZoom--W0000--P0001-T0339--0001	20190227	ESCs	3992.1	(2880, 5760]	391.625	3024.12	1038.9	12.950026867275657	0.3435367254991113	(3000, 3500]	(0.3, 0.35]
20190227-182447_HighZoom--W0000--P0001-T0339--0002	20190227	ESCs	3992.1	(2880, 5760]	331.25	2630.31	964.223	12.59356304499238	0.3665812268658623	(2500, 3000]	(0.35, 0.39999999999999997]
20190227-182447_HighZoom--W0000--P0001-T0340--0002	20190227	ESCs	4002.1	(2880, 5760]	447.5
20190227-182447_HighZoom--W0000--P0001-T0340--0003	20190227	ESCs	4002.1	(2880, 5760]	293.062	2878.89	1012.95	10.179701141863308	0.3518528488921602	(2500, 3000]	(0.35, 0.39999999999999997]
20190227-182447_HighZoom--W0000--P0001-T0341--0006	20190227	ESCs	4012.483333333333	(2880, 5760]	417.391	2907.08	1034.78	14.357737391291186	0.3559508895186163	(2500, 3000]	(0.35, 0.39999999999999997]
20190227-182447_HighZoom--W0000--P0001-T0342--0000	20190227	ESCs	4025.866666666667	(2880, 5760]	311.234	2695.94	953.205	11.54456723411295	0.3535708165395495	(2500, 3000]	(0.35, 0.39999999999999997]
20190227-182447_HighZoom--W0000--P0001-T0342--0002	20190227	ESCs	4025.866666666667	(2880, 5760]	265	2172.89	836.873	12.195733702242771	0.3851426509659251	(2000, 2500]	(0.35, 0.39999999999999997]
20190227-182447_HighZoom--W0000--P0001-T0342--0003	20190227	ESCs	4025.866666666667	(2880, 5760]	289.516	2687.55	961.643	10.772486025360672	0.3578143935715356	(2500, 3000]	(0.35, 0.39999999999999997]
20190227-182447_HighZoom--W0000--P0001-T0342--0005	20190227	ESCs	4025.866666666667	(2880, 5760]	302.156	2915.27	1011.56	10.364620243915992	0.3469875476200113	(2500, 3000]	(0.3, 0.35]
20190227-182447_HighZoom--W0000--P0001-T0343--0000	20190227	ESCs	4041.133333333333	(2880, 5760]	345.969	2981.4840000000004	1036.4	11.603911005391945	0.3476131349354884	(2500, 3000]	(0.3, 0.35]
20190227-182447_HighZoom--W0000--P0001-T0343--0002	20190227	ESCs	4041.133333333333	(2880, 5760]	264.766	2318.58	892.825	11.419310672317255	0.3850743861107972	(2000, 2500]	(0.35, 0.39999999999999997]
20190227-182447_HighZoom--W0000--P0001-T0343--0003	20190227	ESCs	4041.133333333333	(2880, 5760]	347.672	2808.34	990.162	12.379960396589592	0.3525786014818697	(2500, 3000]	(0.35, 0.39999999999999997]
20190227-182447_HighZoom--W0000--P0001-T0343--0006	20190227	ESCs	4041.133333333333	(2880, 5760]	313.984	2813.69	983.91	11.15917525326191	0.3496869588952292	(2500, 3000]	(0.3, 0.35]
20190227-182447_HighZoom--W0000--P0001-T0343--0007	20190227	ESCs	4041.133333333333	(2880, 5760]	302.844	2440.31	908.861	12.410042240500395	0.3724363933792072	(2000, 2500]	(0.35, 0.39999999999999997]
20190227-182447_HighZoom--W0000--P0001-T0343--0013	20190227	ESCs	4041.133333333333	(2880, 5760]	415.047
20190227-182447_HighZoom--W0000--P0001-T0343--0015	20190227	ESCs	4041.133333333333	(2880, 5760]	329.5	2726.56	954.922	12.084815969708371	0.3502293364317408	(2500, 3000]	(0.35, 0.39999999999999997]
20190227-182447_HighZoom--W0000--P0001-T0344--0000	20190227	ESCs	4064.266666666667	(2880, 5760]	300.844	2737.47	966.232	10.989850478672087	0.3529654582389791	(2500, 3000]	(0.35, 0.39999999999999997]
20190227-182447_HighZoom--W0000--P0001-T0344--0001	20190227	ESCs	4064.266666666667	(2880, 5760]	278.109	2476.88	910.703	11.228236184708551	0.3676822609134494	(2000, 2500]	(0.35, 0.39999999999999997]
20190227-182447_HighZoom--W0000--P0001-T0344--0002	20190227	ESCs	4064.266666666667	(2880, 5760]	302.984	2557.23	929.2	11.84812868122354	0.3633613505842641	(2500, 3000]	(0.35, 0.39999999999999997]
20190227-182447_HighZoom--W0000--P0001-T0344--0003	20190227	ESCs	4064.266666666667	(2880, 5760]	276.422	2501.64	914.603	11.049622028100757	0.3656012193596123	(2500, 3000]	(0.35, 0.39999999999999997]
20190227-182447_HighZoom--W0000--P0001-T0344--0004	20190227	ESCs	4064.266666666667	(2880, 5760]	327.516	2550.97	916.154	12.838871228933003	0.3591396053813276	(2500, 3000]	(0.35, 0.39999999999999997]
20190227-182447_HighZoom--W0000--P0001-T0344--0007	20190227	ESCs	4064.266666666667	(2880, 5760]	294.938	2389.73	898.944	12.341854783837867	0.3761690631676998	(2000, 2500]	(0.35, 0.39999999999999997]
20190227-182447_HighZoom--W0000--P0001-T0344--0008	20190227	ESCs	4064.266666666667	(2880, 5760]	395.109	2835.89	1002.73	13.932459851242518	0.3535862273973153	(2500, 3000]	(0.35, 0.39999999999999997]
20190227-182447_HighZoom--W0000--P0001-T0344--0010	20190227	ESCs	4064.266666666667	(2880, 5760]	346.75
20190227-182447_HighZoom--W0000--P0001-T0345--0000	20190227	ESCs	4081.933333333333	(2880, 5760]	300.625
20190227-182447_HighZoom--W0000--P0001-T0345--0001	20190227	ESCs	4081.933333333333	(2880, 5760]	302.047	2545.19	914.305	11.867369915306844	0.3592288663941523	(2500, 3000]	(0.35, 0.39999999999999997]
20190227-182447_HighZoom--W0000--P0001-T0345--0003	20190227	ESCs	4081.933333333333	(2880, 5760]	322.406	3001.95	1048.1	10.7399	0.3491390438158092	(3000, 3500]	(0.3, 0.35]
20190227-182447_HighZoom--W0000--P0001-T0346--0002	20190227	ESCs	4091.966666666666	(2880, 5760]	304.578	2644.22	940.147	11.518642177520093	0.3555480843303826	(2500, 3000]	(0.35, 0.39999999999999997]
20190227-182447_HighZoom--W0000--P0001-T0346--0004	20190227	ESCs	4091.966666666666	(2880, 5760]	294.359	2758.66	1000.66	10.670390762748236	0.3627331570155901	(2500, 3000]	(0.35, 0.39999999999999997]
20190227-182447_HighZoom--W0000--P0001-T0347--0002	20190227	ESCs	4104.783333333333	(2880, 5760]	342.312	2520.14	932.787	13.583069360008032	0.3701328616136954	(2500, 3000]	(0.35, 0.39999999999999997]
20190227-182447_HighZoom--W0000--P0001-T0347--0004	20190227	ESCs	4104.783333333333	(2880, 5760]	287.016	1986.89	773.835	14.445464044076903	0.3894702829697251	(1500, 2000]	(0.35, 0.39999999999999997]
20190227-182447_HighZoom--W0000--P0001-T0347--0010	20190227	ESCs	4104.783333333333	(2880, 5760]	230.203	2151.19	823.7310000000001	10.701209052858234	0.3829191126019669	(2000, 2500]	(0.35, 0.39999999999999997]
20190227-182447_HighZoom--W0000--P0001-T0348--0000	20190227	ESCs	4120.266666666666	(2880, 5760]	221.531	2302.25	845.689	9.622380280160712	0.3673315235096101	(2000, 2500]	(0.35, 0.39999999999999997]
20190227-182447_HighZoom--W0000--P0001-T0348--0004	20190227	ESCs	4120.266666666666	(2880, 5760]	309.984	2438.19	884.6089999999999	12.713719163575574	0.3628141062133026	(2000, 2500]	(0.35, 0.39999999999999997]
20190227-182447_HighZoom--W0000--P0001-T0348--0007	20190227	ESCs	4120.266666666666	(2880, 5760]	313.078	2868.2	1012.45	10.9155	0.3529917512812029	(2500, 3000]	(0.35, 0.39999999999999997]
20190227-182447_HighZoom--W0000--P0001-T0348--0009	20190227	ESCs	4120.266666666666	(2880, 5760]	286.75
20190227-182447_HighZoom--W0000--P0001-T0349--0001	20190227	ESCs	4138.05	(2880, 5760]	347.875	3307.45	1110.76	10.517912121502558	0.3358366694855527	(3000, 3500]	(0.3, 0.35]
20190227-182447_HighZoom--W0000--P0001-T0349--0004	20190227	ESCs	4138.05	(2880, 5760]	390.25	2844.31	984.374	13.72036541701473	0.3460850989624204	(2500, 3000]	(0.3, 0.35]
20190227-182447_HighZoom--W0000--P0001-T0349--0006	20190227	ESCs	4138.05	(2880, 5760]	255.688	2047.17	800.868	12.48979079432505	0.391207	(2000, 2500]	(0.35, 0.39999999999999997]
20190227-182447_HighZoom--W0000--P0001-T0349--0010	20190227	ESCs	4138.05	(2880, 5760]	346.812	2577.98	920.093	13.452856961098286	0.3569040769841861	(2500, 3000]	(0.35, 0.39999999999999997]
20190227-182447_HighZoom--W0000--P0001-T0350--0002	20190227	ESCs	4157.05	(2880, 5760]	334.359	2556.31	919.047	13.079756109582869	0.3595206688385455	(2500, 3000]	(0.35, 0.39999999999999997]
20190227-182447_HighZoom--W0000--P0001-T0350--0003	20190227	ESCs	4157.05	(2880, 5760]	372.281	2494.62	899.5880000000001	14.923335170616824	0.3606105126020945	(2000, 2500]	(0.35, 0.39999999999999997]
20190227-182447_HighZoom--W0000--P0001-T0350--0008	20190227	ESCs	4157.05	(2880, 5760]	266.594	2332.84	863.452	11.427843010505631	0.3701284783723215	(2000, 2500]	(0.35, 0.39999999999999997]
20190227-182447_HighZoom--W0000--P0001-T0350--0010	20190227	ESCs	4157.05	(2880, 5760]	252.406	2156.02	816.654	11.70706757278239	0.3787791927332635	(2000, 2500]	(0.35, 0.39999999999999997]
20190227-182447_HighZoom--W0000--P0001-T0351--0000	20190227	ESCs	4178.066666666666	(2880, 5760]	254.5	2207.78	829.9780000000001	11.527411459741703	0.3759331201781336	(2000, 2500]	(0.35, 0.39999999999999997]
20190227-182447_HighZoom--W0000--P0001-T0351--0008	20190227	ESCs	4178.066666666666	(2880, 5760]	335.844
20190227-182447_HighZoom--W0000--P0001-T0351--0011	20190227	ESCs	4178.066666666666	(2880, 5760]	443.391	2928.59	1023.65	15.140050993753317	0.349536	(2500, 3000]	(0.3, 0.35]
20190227-182447_HighZoom--W0000--P0001-T0352--0003	20190227	ESCs	4195.966666666666	(2880, 5760]	324.562	2367.41	874.921	13.709625640891336	0.3695694781545709	(2000, 2500]	(0.35, 0.39999999999999997]
20190227-182447_HighZoom--W0000--P0001-T0353--0000	20190227	ESCs	4213.15	(2880, 5760]	221.406	2211	848.23	10.013851198552691	0.3836408864767073	(2000, 2500]	(0.35, 0.39999999999999997]
20190227-182447_HighZoom--W0000--P0001-T0353--0002	20190227	ESCs	4213.15	(2880, 5760]	322.734
20190227-182447_HighZoom--W0000--P0001-T0353--0004	20190227	ESCs	4213.15	(2880, 5760]	343.969	3044.22	1047.64	11.299080322407816	0.3441398269966779	(3000, 3500]	(0.3, 0.35]
20190227-182447_HighZoom--W0000--P0001-T0353--0005	20190227	ESCs	4213.15	(2880, 5760]	381.672	2793.34	1000.32	13.663618766610917	0.3581091337121385	(2500, 3000]	(0.35, 0.39999999999999997]
20190227-182447_HighZoom--W0000--P0001-T0354--0000	20190227	ESCs	4226.216666666666	(2880, 5760]	240.641	2386.81	938.669	10.082093813840387	0.3932731191229137	(2000, 2500]	(0.35, 0.39999999999999997]
20190227-182447_HighZoom--W0000--P0001-T0354--0003	20190227	ESCs	4226.216666666666	(2880, 5760]	310.094	3016.52	1020.92	10.27986425399368	0.338442	(3000, 3500]	(0.3, 0.35]
20190227-182447_HighZoom--W0000--P0001-T0354--0004	20190227	ESCs	4226.216666666666	(2880, 5760]	344.938	2610.89	952.229	13.211486040589207	0.3647141914388613	(2500, 3000]	(0.35, 0.39999999999999997]
20190227-182447_HighZoom--W0000--P0001-T0354--0005	20190227	ESCs	4226.216666666666	(2880, 5760]	407.297	3023.06	1047.18	13.47299112621574	0.3463977913784103	(3000, 3500]	(0.3, 0.35]
20190227-182447_HighZoom--W0000--P0001-T0355--0000	20190227	ESCs	4239.4333333333325	(2880, 5760]	313.953	2358.2	881.1560000000001	13.313235756209282	0.3736557030925667	(2000, 2500]	(0.35, 0.39999999999999997]
20190227-182447_HighZoom--W0000--P0001-T0355--0001	20190227	ESCs	4239.4333333333325	(2880, 5760]	288.75
20190227-182447_HighZoom--W0000--P0001-T0355--0004	20190227	ESCs	4239.4333333333325	(2880, 5760]	275.844	2142.86	827.355	12.872697176995782	0.3860986653811566	(2000, 2500]	(0.35, 0.39999999999999997]
20190227-182447_HighZoom--W0000--P0001-T0356--0000	20190227	ESCs	4256.816666666666	(2880, 5760]	310.141	2403.44	890.821	12.90404100292997	0.3706444684655897	(2000, 2500]	(0.35, 0.39999999999999997]
20190227-182447_HighZoom--W0000--P0001-T0356--0001	20190227	ESCs	4256.816666666666	(2880, 5760]	329.328	2679.39	966.306	12.291155900725204	0.3606438925860391	(2500, 3000]	(0.35, 0.39999999999999997]
20190227-182447_HighZoom--W0000--P0001-T0356--0002	20190227	ESCs	4256.816666666666	(2880, 5760]	314.031	2569.48	917.427	12.221568610662686	0.3570471736737804	(2500, 3000]	(0.35, 0.39999999999999997]
20190227-182447_HighZoom--W0000--P0001-T0356--0003	20190227	ESCs	4256.816666666666	(2880, 5760]	391.906	2976.22	1034.75	13.167923798618316	0.3476730039019305	(2500, 3000]	(0.3, 0.35]
20190227-182447_HighZoom--W0000--P0001-T0356--0006	20190227	ESCs	4256.816666666666	(2880, 5760]	300.719	2726.56	979.544	11.02922838358343	0.3592597564258579	(2500, 3000]	(0.35, 0.39999999999999997]
20190227-182447_HighZoom--W0000--P0001-T0357--0005	20190227	ESCs	4268.983333333334	(2880, 5760]	344.109	2720.67	981.533	12.647955174309878	0.3607685895249409	(2500, 3000]	(0.35, 0.39999999999999997]
20190227-182447_HighZoom--W0000--P0001-T0358--0000	20190227	ESCs	4283.466666666666	(2880, 5760]	336.641	2938.38	1031.55	11.456693750797635	0.3510624069426128	(2500, 3000]	(0.35, 0.39999999999999997]
20190227-182447_HighZoom--W0000--P0001-T0358--0001	20190227	ESCs	4283.466666666666	(2880, 5760]	208.594	1861.22	737.372	11.20737269499183	0.396177	(1500, 2000]	(0.35, 0.39999999999999997]
20190227-182447_HighZoom--W0000--P0001-T0358--0004	20190227	ESCs	4283.466666666666	(2880, 5760]	281.469	2549.91	996.508	11.038397101697084	0.390802	(2500, 3000]	(0.35, 0.39999999999999997]
20190227-182447_HighZoom--W0000--P0001-T0358--0009	20190227	ESCs	4283.466666666666	(2880, 5760]	324.609	2719.72	978.808	11.935401230788916	0.3598930624818225	(2500, 3000]	(0.35, 0.39999999999999997]
20190227-182447_HighZoom--W0000--P0001-T0359--0000	20190227	ESCs	4304.266666666666	(2880, 5760]	250.031
20190227-182447_HighZoom--W0000--P0001-T0359--0004	20190227	ESCs	4304.266666666666	(2880, 5760]	261.406	2534.33	919.969	10.31461791843834	0.3630031314020916	(2500, 3000]	(0.35, 0.39999999999999997]
20190227-182447_HighZoom--W0000--P0001-T0359--0007	20190227	ESCs	4304.266666666666	(2880, 5760]	243.375
20190227-182447_HighZoom--W0000--P0001-T0359--0008	20190227	ESCs	4304.266666666666	(2880, 5760]	232.922	2024	786.909	11.507997776679842	0.3887890316205533	(2000, 2500]	(0.35, 0.39999999999999997]
20190227-182447_HighZoom--W0000--P0001-T0359--0010	20190227	ESCs	4304.266666666666	(2880, 5760]	319.844	2524.44	903.901	12.669899201327189	0.3580602890623576	(2500, 3000]	(0.35, 0.39999999999999997]
20190227-182447_HighZoom--W0000--P0001-T0360--0000	20190227	ESCs	4326.383333333333	(2880, 5760]	345.094	2768.56	984.438	12.464728982049165	0.3555773719353224	(2500, 3000]	(0.35, 0.39999999999999997]
20190227-182447_HighZoom--W0000--P0001-T0360--0002	20190227	ESCs	4326.383333333333	(2880, 5760]	266.031	2204.67	830.775	12.06670425351254	0.3768247612343242	(2000, 2500]	(0.35, 0.39999999999999997]
20190227-182447_HighZoom--W0000--P0001-T0360--0004	20190227	ESCs	4326.383333333333	(2880, 5760]	263.438	2477.22	914.304	10.634404951681704	0.3690848487759863	(2000, 2500]	(0.35, 0.39999999999999997]
20190227-182447_HighZoom--W0000--P0001-T0360--0005	20190227	ESCs	4326.383333333333	(2880, 5760]	343.375	2807.8590000000004	990.352	12.229068482427357	0.3527071694127091	(2500, 3000]	(0.35, 0.39999999999999997]
20190227-182447_HighZoom--W0000--P0001-T0361--0000	20190227	ESCs	4348.6833333333325	(2880, 5760]	300.422	2758.53	976.675	10.890647050912245	0.3540561987521619	(2500, 3000]	(0.35, 0.39999999999999997]
20190227-182447_HighZoom--W0000--P0001-T0361--0002	20190227	ESCs	4348.6833333333325	(2880, 5760]	367.484
20190227-182447_HighZoom--W0000--P0001-T0361--0004	20190227	ESCs	4348.6833333333325	(2880, 5760]	285.297	2547.45	927.392	11.199298868320632	0.3640467557203214	(2500, 3000]	(0.35, 0.39999999999999997]
20190227-182447_HighZoom--W0000--P0001-T0361--0010	20190227	ESCs	4348.6833333333325	(2880, 5760]	382.703	2906.6090000000004	1002.69	13.166653134288095	0.3449700320889393	(2500, 3000]	(0.3, 0.35]
20190227-182447_HighZoom--W0000--P0001-T0362--0001	20190227	ESCs	4378.55	(2880, 5760]	285.391
20190227-182447_HighZoom--W0000--P0001-T0362--0003	20190227	ESCs	4378.55	(2880, 5760]	318.922	2626.03	946.998	12.144634812003362	0.3606195052533653	(2500, 3000]	(0.35, 0.39999999999999997]
20190227-182447_HighZoom--W0000--P0001-T0362--0004	20190227	ESCs	4378.55	(2880, 5760]	324.25	2714.28	991.168	11.946073380022186	0.3651677921335337	(2500, 3000]	(0.35, 0.39999999999999997]
20190227-182447_HighZoom--W0000--P0001-T0363--0007	20190227	ESCs	4396.716666666666	(2880, 5760]	280.875	2530.52	913.428	11.09951488154985	0.3609651154151959	(2500, 3000]	(0.35, 0.39999999999999997]
20190227-182447_HighZoom--W0000--P0001-T0363--0008	20190227	ESCs	4396.716666666666	(2880, 5760]	243.359	2353.38	878.612	10.340866840176345	0.3733412652042279	(2000, 2500]	(0.35, 0.39999999999999997]
20190227-182447_HighZoom--W0000--P0001-T0364--0001	20190227	ESCs	4418.216666666666	(2880, 5760]	300.672
20190227-182447_HighZoom--W0000--P0001-T0365--0001	20190227	ESCs	4428.9	(2880, 5760]	253.562
20190227-182447_HighZoom--W0000--P0001-T0365--0002	20190227	ESCs	4428.9	(2880, 5760]	301.062	2536.98	935.132	11.866945160079844	0.3685998808033476	(2500, 3000]	(0.35, 0.39999999999999997]
20190227-182447_HighZoom--W0000--P0001-T0365--0003	20190227	ESCs	4428.9	(2880, 5760]	294.219	2651.94	969.739	11.094480715612509	0.3656718218902554	(2500, 3000]	(0.35, 0.39999999999999997]
20190227-182447_HighZoom--W0000--P0001-T0365--0005	20190227	ESCs	4428.9	(2880, 5760]	297.578	2816.17	979.626	10.56675959422933	0.3478573041703418	(2500, 3000]	(0.3, 0.35]
20190227-182447_HighZoom--W0000--P0001-T0365--0006	20190227	ESCs	4428.9	(2880, 5760]	222.625	2090.2	815.3860000000001	10.65087936434882	0.390099	(2000, 2500]	(0.35, 0.39999999999999997]
20190227-182447_HighZoom--W0000--P0001-T0365--0007	20190227	ESCs	4428.9	(2880, 5760]	471.625	3992.52	1246.74	11.812726611490096	0.312269	(3500, 4000]	(0.3, 0.35]
20190227-182447_HighZoom--W0000--P0001-T0366--0000	20190227	ESCs	4446.1833333333325	(2880, 5760]	316.516	2609.61	945.262	12.12885244494482	0.3622236128094285	(2500, 3000]	(0.35, 0.39999999999999997]
20190227-182447_HighZoom--W0000--P0001-T0366--0007	20190227	ESCs	4446.1833333333325	(2880, 5760]	293.625	2326.52	871.538	12.620802951709766	0.3746107914151461	(2000, 2500]	(0.35, 0.39999999999999997]
20190227-182447_HighZoom--W0000--P0001-T0366--0009	20190227	ESCs	4446.1833333333325	(2880, 5760]	291.844	2931.19	999.559	9.956500572464131	0.3410081509613167	(2500, 3000]	(0.3, 0.35]
20190227-182447_HighZoom--W0000--P0001-T0366--0011	20190227	ESCs	4446.1833333333325	(2880, 5760]	250.828	2493.55	907.078	10.059089521873862	0.3637701635461453	(2000, 2500]	(0.35, 0.39999999999999997]
20190227-182447_HighZoom--W0000--P0001-T0368--0002	20190227	ESCs	4481.066666666666	(2880, 5760]	305.719	2389.47	898.324	12.794422108008096	0.3759513096842855	(2000, 2500]	(0.35, 0.39999999999999997]
20190227-182447_HighZoom--W0000--P0001-T0368--0003	20190227	ESCs	4481.066666666666	(2880, 5760]	291.562	2286.36	870.053	12.752262439975526	0.3805408511961595	(2000, 2500]	(0.35, 0.39999999999999997]
20190227-182447_HighZoom--W0000--P0001-T0368--0008	20190227	ESCs	4481.066666666666	(2880, 5760]	239.781	1918.31	763.293	12.49959599898244	0.3978982563837374	(1500, 2000]	(0.35, 0.39999999999999997]
20190227-182447_HighZoom--W0000--P0001-T0369--0004	20190227	ESCs	4496.75	(2880, 5760]	305.547	2250.95	850.7710000000001	13.574111720680085	0.3779603572353577	(2000, 2500]	(0.35, 0.39999999999999997]
20190227-182447_HighZoom--W0000--P0001-T0370--0000	20190227	ESCs	4515.25	(2880, 5760]	221.359	2618.39	945.425	8.45402	0.3610709783221833	(2500, 3000]	(0.35, 0.39999999999999997]
20190227-182447_HighZoom--W0000--P0001-T0370--0004	20190227	ESCs	4515.25	(2880, 5760]	318.672
20190227-182447_HighZoom--W0000--P0001-T0370--0010	20190227	ESCs	4515.25	(2880, 5760]	251.125
20190227-182447_HighZoom--W0000--P0001-T0371--0002	20190227	ESCs	4542.15	(2880, 5760]	366.812	2981.02	1029.41	12.304949050927604	0.345321	(2500, 3000]	(0.3, 0.35]
20190227-182447_HighZoom--W0000--P0001-T0371--0003	20190227	ESCs	4542.15	(2880, 5760]	289.703
20190227-182447_HighZoom--W0000--P0001-T0371--0005	20190227	ESCs	4542.15	(2880, 5760]	346.938	2762.53	1018.3	12.558682599398884	0.368611	(2500, 3000]	(0.35, 0.39999999999999997]
20190227-182447_HighZoom--W0000--P0001-T0371--0008	20190227	ESCs	4542.15	(2880, 5760]	244.234	2111.33	816.895	11.567808270434533	0.3869105131935919	(2000, 2500]	(0.35, 0.39999999999999997]
20190227-182447_HighZoom--W0000--P0001-T0372--0002	20190227	ESCs	4561.883333333333	(2880, 5760]	340.375	2288.39	858.4889999999999	14.873987880567611	0.3751496138553245	(2000, 2500]	(0.35, 0.39999999999999997]
20190227-182447_HighZoom--W0000--P0001-T0372--0007	20190227	ESCs	4561.883333333333	(2880, 5760]	231.25	1822.16	737.0880000000001	12.691009990363064	0.4045142128335884	(1500, 2000]	(0.39999999999999997, 0.44999999999999996]
20190227-182447_HighZoom--W0000--P0001-T0373--0005	20190227	ESCs	4583	(2880, 5760]	366.703	2751.66	988.305	13.326634034196136	0.3591673523143881	(2500, 3000]	(0.35, 0.39999999999999997]
20190227-182447_HighZoom--W0000--P0001-T0375--0001	20190227	ESCs	4623.083333333333	(2880, 5760]	322.609	2377.25	888.216	13.570696182563887	0.3736317173204332	(2000, 2500]	(0.35, 0.39999999999999997]
20190227-182447_HighZoom--W0000--P0001-T0375--0004	20190227	ESCs	4623.083333333333	(2880, 5760]	389.703	2783.55	974.541	14.000235131650374	0.3501076144933066	(2500, 3000]	(0.35, 0.39999999999999997]
20190227-182447_HighZoom--W0000--P0001-T0375--0005	20190227	ESCs	4623.083333333333	(2880, 5760]	377.969	2502.72	906.762	15.102324711643616	0.3623107508274001	(2500, 3000]	(0.35, 0.39999999999999997]
20190227-182447_HighZoom--W0000--P0001-T0375--0006	20190227	ESCs	4623.083333333333	(2880, 5760]	304.438
20190227-182447_HighZoom--W0000--P0001-T0375--0008	20190227	ESCs	4623.083333333333	(2880, 5760]	277.156
20190227-182447_HighZoom--W0000--P0001-T0376--0004	20190227	ESCs	4642.1	(2880, 5760]	298.672	2411.94	902.86	12.383066024085196	0.3743296884082426	(2000, 2500]	(0.35, 0.39999999999999997]
20190227-182447_HighZoom--W0000--P0001-T0376--0007	20190227	ESCs	4642.1	(2880, 5760]	283.484	2467.84	926.813	11.487127022615692	0.3755557482563728	(2000, 2500]	(0.35, 0.39999999999999997]
20190227-182447_HighZoom--W0000--P0001-T0376--0008	20190227	ESCs	4642.1	(2880, 5760]	288.453	2542.14	921.155	11.346857825746092	0.3623540157685981	(2500, 3000]	(0.35, 0.39999999999999997]
20190227-182447_HighZoom--W0000--P0001-T0376--0011	20190227	ESCs	4642.1	(2880, 5760]	344.891	2513.05	908.144	13.724002177436397	0.3613716735102845	(2500, 3000]	(0.35, 0.39999999999999997]
20190227-182447_HighZoom--W0000--P0001-T0376--0012	20190227	ESCs	4642.1	(2880, 5760]	311.312	2493.58	903.532	12.484570364351947	0.3623435882093923	(2000, 2500]	(0.35, 0.39999999999999997]
20190227-182447_HighZoom--W0000--P0001-T0377--0005	20190227	ESCs	4674.666666666667	(2880, 5760]	266.25	2403.62	883.627	11.07701908575589	0.3676226532841021	(2000, 2500]	(0.35, 0.39999999999999997]
20190227-182447_HighZoom--W0000--P0001-T0377--0006	20190227	ESCs	4674.666666666667	(2880, 5760]	331.453	2306.97	876.727	14.367471994638851	0.3800341487033419	(2000, 2500]	(0.35, 0.39999999999999997]
20190227-182447_HighZoom--W0000--P0001-T0378--0000	20190227	ESCs	4695.016666666666	(2880, 5760]	309	2685.08	966.066	11.508045576329623	0.3597906652991086	(2500, 3000]	(0.35, 0.39999999999999997]
20190227-182447_HighZoom--W0000--P0001-T0378--0006	20190227	ESCs	4695.016666666666	(2880, 5760]	294.062	2501	908.974	11.7578	0.3634442223110756	(2500, 3000]	(0.35, 0.39999999999999997]
20190227-182447_HighZoom--W0000--P0001-T0378--0010	20190227	ESCs	4695.016666666666	(2880, 5760]	278.391	2537.95	912.033	10.9691	0.3593577186023539	(2500, 3000]	(0.35, 0.39999999999999997]
20190227-182447_HighZoom--W0000--P0001-T0378--0012	20190227	ESCs	4695.016666666666	(2880, 5760]	292.234
20190227-182447_HighZoom--W0000--P0001-T0379--0000	20190227	ESCs	4724.166666666667	(2880, 5760]	280.922	2471.47	896.1289999999999	11.366595130264631	0.3625896177536517	(2000, 2500]	(0.35, 0.39999999999999997]
20190227-182447_HighZoom--W0000--P0001-T0379--0003	20190227	ESCs	4724.166666666667	(2880, 5760]	278.828	2780.81	986.744	10.026859960328132	0.3548402409080513	(2500, 3000]	(0.35, 0.39999999999999997]
20190227-182447_HighZoom--W0000--P0001-T0379--0006	20190227	ESCs	4724.166666666667	(2880, 5760]	337.047	2451.14	904.623	13.75061144993291	0.3690620001052571	(2000, 2500]	(0.35, 0.39999999999999997]
20190227-182447_HighZoom--W0000--P0001-T0380--0010	20190227	ESCs	4759.55	(2880, 5760]	311.859
20190227-182447_HighZoom--W0000--P0001-T0382--0004	20190227	ESCs	4820.066666666667	(2880, 5760]	254.734	2079.33	810.579	12.250802903630404	0.3898273865402668	(2000, 2500]	(0.35, 0.39999999999999997]
20190227-182447_HighZoom--W0000--P0001-T0382--0007	20190227	ESCs	4820.066666666667	(2880, 5760]	340.984	2478.19	915.357	13.759423215672095	0.3693654395873113	(2000, 2500]	(0.35, 0.39999999999999997]
20190227-182447_HighZoom--W0000--P0001-T0382--0009	20190227	ESCs	4820.066666666667	(2880, 5760]	387.25	2809	986.083	13.786044855820576	0.3510441438234247	(2500, 3000]	(0.35, 0.39999999999999997]
20190227-182447_HighZoom--W0000--P0001-T0383--0001	20190227	ESCs	4843.65	(2880, 5760]	218
20190227-182447_HighZoom--W0000--P0001-T0383--0007	20190227	ESCs	4843.65	(2880, 5760]	575.75	3975.62	1235.52	14.481999685584029	0.3107732746423518	(3500, 4000]	(0.3, 0.35]
20190227-182447_HighZoom--W0000--P0001-T0384--0000	20190227	ESCs	4873.65	(2880, 5760]	214.172	2289.62	876.291	9.354015395534203	0.382722	(2000, 2500]	(0.35, 0.39999999999999997]
20190227-182447_HighZoom--W0000--P0001-T0384--0003	20190227	ESCs	4873.65	(2880, 5760]	327.328	2418.14	898.63	13.536353959508563	0.3716201826113531	(2000, 2500]	(0.35, 0.39999999999999997]
20190227-182447_HighZoom--W0000--P0001-T0384--0004	20190227	ESCs	4873.65	(2880, 5760]	327.688	2795.09	977.883	11.723666538585109	0.3498569278886506	(2500, 3000]	(0.3, 0.35]
20190227-182447_HighZoom--W0000--P0001-T0385--0002	20190227	ESCs	4898.75	(2880, 5760]	300.047	2340.17	883.1560000000001	12.821573585189464	0.3773893542867789	(2000, 2500]	(0.35, 0.39999999999999997]
20190227-182447_HighZoom--W0000--P0001-T0386--0000	20190227	ESCs	4934.35	(2880, 5760]	252.75	2542.92	917.394	9.939353232226548	0.360764	(2500, 3000]	(0.35, 0.39999999999999997]
20190227-182447_HighZoom--W0000--P0001-T0388--0000	20190227	ESCs	5001.05	(2880, 5760]	372.203	2899.83	1031.27	12.835351786381812	0.3556304029066551	(2500, 3000]	(0.35, 0.39999999999999997]
20190227-182447_HighZoom--W0000--P0001-T0388--0008	20190227	ESCs	5001.05	(2880, 5760]	332.5
20190227-182447_HighZoom--W0000--P0001-T0389--0000	20190227	ESCs	5029.533333333334	(2880, 5760]	220.812
20190227-182447_HighZoom--W0000--P0001-T0390--0008	20190227	ESCs	5064.6	(2880, 5760]	324.734	2757.03	964.311	11.778408548906414	0.3497642935462097	(2500, 3000]	(0.3, 0.35]
20190227-182447_HighZoom--W0000--P0001-T0391--0008	20190227	ESCs	5086.816666666667	(2880, 5760]	202.844	2140.92	817.802	9.4746	0.3819858920595892	(2000, 2500]	(0.35, 0.39999999999999997]
20190227-182447_HighZoom--W0000--P0001-T0392--0000	20190227	ESCs	5114.466666666666	(2880, 5760]	269.828	2407.41	883.8960000000001	11.208251744824098	0.3671570146456394	(2000, 2500]	(0.35, 0.39999999999999997]
20190227-182447_HighZoom--W0000--P0001-T0392--0003	20190227	ESCs	5114.466666666666	(2880, 5760]	276.109	2131.48	816.346	12.953856327328753	0.3829941955933049	(2000, 2500]	(0.35, 0.39999999999999997]
20190227-182447_HighZoom--W0000--P0001-T0393--0002	20190227	ESCs	5132.933333333333	(2880, 5760]	279.797
20190227-182447_HighZoom--W0000--P0001-T0394--0004	20190227	ESCs	5166.133333333333	(2880, 5760]	273.625	2243.3	854.302	12.197448665959076	0.3808242956683845	(2000, 2500]	(0.35, 0.39999999999999997]
20190227-182447_HighZoom--W0000--P0001-T0395--0003	20190227	ESCs	5187.55	(2880, 5760]	383.422	2455.5	898.3789999999999	15.614818774180412	0.3658639788230503	(2000, 2500]	(0.35, 0.39999999999999997]
20190227-182447_HighZoom--W0000--P0001-T0395--0006	20190227	ESCs	5187.55	(2880, 5760]	303.906	2687.77	948.673	11.307020402817804	0.3529596698522118	(2500, 3000]	(0.35, 0.39999999999999997]
20190227-182447_HighZoom--W0000--P0001-T0395--0007	20190227	ESCs	5187.55	(2880, 5760]	321.25	2723.66	962.705	11.79480815492118	0.3534605691761368	(2500, 3000]	(0.35, 0.39999999999999997]
20190227-182447_HighZoom--W0000--P0001-T0397--0005	20190227	ESCs	5249.5	(2880, 5760]	240.297	2015.23	826.199	11.924018501077295	0.409977	(2000, 2500]	(0.39999999999999997, 0.44999999999999996]
20190227-182447_HighZoom--W0000--P0001-T0398--0007	20190227	ESCs	5276.966666666666	(2880, 5760]	298.297
20190227-182447_HighZoom--W0000--P0001-T0400--0001	20190227	ESCs	5334.7	(2880, 5760]	371.906	2489.78	917.918	14.937307739114406	0.3686741926297935	(2000, 2500]	(0.35, 0.39999999999999997]
20190227-182447_HighZoom--W0000--P0001-T0400--0002	20190227	ESCs	5334.7	(2880, 5760]	307.734	2408.44	888.949	12.77734261791252	0.369098	(2000, 2500]	(0.35, 0.39999999999999997]
20190227-182447_HighZoom--W0000--P0001-T0400--0003	20190227	ESCs	5334.7	(2880, 5760]	257
20190227-182447_HighZoom--W0000--P0001-T0400--0018	20190227	ESCs	5334.7	(2880, 5760]	302.156	2306.52	863.0239999999999	13.100115065319295	0.3741677924627446	(2000, 2500]	(0.35, 0.39999999999999997]
20190227-182447_HighZoom--W0000--P0001-T0401--0002	20190227	ESCs	5374.883333333333	(2880, 5760]	298.766	2223.45	845.569	13.437011036437468	0.3802954233797611	(2000, 2500]	(0.35, 0.39999999999999997]
20190227-182447_HighZoom--W0000--P0001-T0401--0003	20190227	ESCs	5374.883333333333	(2880, 5760]	306.047	2485.89	911.356	12.311355365138697	0.3666114081429958	(2000, 2500]	(0.35, 0.39999999999999997]
20190227-182447_HighZoom--W0000--P0001-T0401--0009	20190227	ESCs	5374.883333333333	(2880, 5760]	263.922	2552.97	1017.56	10.337840960857733	0.3985786744766583	(2500, 3000]	(0.35, 0.39999999999999997]
20190227-182447_HighZoom--W0000--P0001-T0402--0002	20190227	ESCs	5415.55	(2880, 5760]	291.828
20190227-182447_HighZoom--W0000--P0001-T0403--0002	20190227	ESCs	5456.55	(2880, 5760]	257.156	2312.23	852.5189999999999	11.121549549050831	0.3686992752463634	(2000, 2500]	(0.35, 0.39999999999999997]
20190227-182447_HighZoom--W0000--P0001-T0403--0007	20190227	ESCs	5456.55	(2880, 5760]	297.094
20190227-182447_HighZoom--W0000--P0001-T0408--0012	20190227	ESCs	5611.033333333334	(2880, 5760]	259.578	1651.22	691.034	15.720393539560773	0.4184993026364159	(1500, 2000]	(0.39999999999999997, 0.44999999999999996]
20190227-182447_HighZoom--W0000--P0001-T0410--0003	20190227	ESCs	5688.366666666667	(2880, 5760]	265.781	1911.78	752.7289999999999	13.902285355906352	0.3937318134242363	(1500, 2000]	(0.35, 0.39999999999999997]
20190227-182447_HighZoom--W0000--P0001-T0414--0001	20190227	ESCs	5796.3	(5760, 8640]	388.781	2603.11	934.697	14.935265868620943	0.3590694819156632	(2500, 3000]	(0.35, 0.39999999999999997]
20190227-182447_HighZoom--W0000--P0001-T0416--0009	20190227	ESCs	5869.183333333333	(5760, 8640]	339.828
20190227-182447_HighZoom--W0000--P0001-T0420--0007	20190227	ESCs	5991.5	(5760, 8640]	320.031	2240.42	844.1039999999999	14.284418292625228	0.3767611637450444	(2000, 2500]	(0.35, 0.39999999999999997]
20190227-182447_HighZoom--W0000--P0001-T0423--0001	20190227	ESCs	6089.166666666668	(5760, 8640]	292.797	2126.45	812.64	13.76926153552418	0.3821575177067163	(2000, 2500]	(0.35, 0.39999999999999997]
20190227-182447_HighZoom--W0000--P0001-T0424--0005	20190227	ESCs	6117.083333333332	(5760, 8640]	414.688	2769.42	1005.89	14.973792365338326	0.3632129736818729	(2500, 3000]	(0.35, 0.39999999999999997]
20190227-182447_HighZoom--W0000--P0001-T0425--0001	20190227	ESCs	6158.583333333332	(5760, 8640]	326.266
20190227-182447_HighZoom--W0000--P0001-T0425--0002	20190227	ESCs	6158.583333333332	(5760, 8640]	338.109	2320.47	862.837	14.570734407570193	0.3718373311602094	(2000, 2500]	(0.35, 0.39999999999999997]
20190618-conc_HighZoom--W0000--P0001-T0015--0001	20190618	ESCs	560.1333333333333	(0, 2880]	407.297	2688.14	962.69	15.15161872089299	0.3581248156253708	(2500, 3000]	(0.35, 0.39999999999999997]
20190618-conc_HighZoom--W0000--P0001-T0032--0001	20190618	ESCs	730.25	(0, 2880]	433.516	3079.45	1070.42	14.077682789768184	0.3476023176843419	(3000, 3500]	(0.3, 0.35]
20190618-conc_HighZoom--W0000--P0001-T0106--0001	20190618	ESCs	1467.5666666666666	(0, 2880]	368.641	2916.8590000000004	1035.57	12.63827373897744	0.3550274456187289	(2500, 3000]	(0.35, 0.39999999999999997]
20190618-conc_HighZoom--W0000--P0001-T0138--0001	20190618	ESCs	1787.8333333333333	(0, 2880]	360.422	2715.3590000000004	969.037	13.273452055510887	0.3568725166727493	(2500, 3000]	(0.35, 0.39999999999999997]
20190618-conc_HighZoom--W0000--P0001-T0149--0001	20190618	ESCs	1897.9333333333327	(0, 2880]	364.594
20190618-conc_HighZoom--W0000--P0001-T0178--0001	20190618	ESCs	2188.233333333333	(0, 2880]	370.422	2726.4840000000004	977.535	13.58606450652195	0.3585331877979111	(2500, 3000]	(0.35, 0.39999999999999997]
20190618-conc_HighZoom--W0000--P0001-T0179--0001	20190618	ESCs	2198.216666666667	(0, 2880]	337.266	2027.41	803.171	16.635327359196925	0.396157	(2000, 2500]	(0.35, 0.39999999999999997]
20190618-conc_HighZoom--W0000--P0001-T0185--0001	20190618	ESCs	2258.3	(0, 2880]	378.391	2521.58	933.544	15.00610431245831	0.370222	(2500, 3000]	(0.35, 0.39999999999999997]
20190618-conc_HighZoom--W0000--P0001-T0185--0003	20190618	ESCs	2258.3	(0, 2880]	459.766	3106.67	1060.91	14.7993	0.3414934051615361	(3000, 3500]	(0.3, 0.35]
20190618-conc_HighZoom--W0000--P0001-T0188--0001	20190618	ESCs	2288.3166666666666	(0, 2880]	404.297	2728.38	952.032	14.81822971548999	0.3489373711458285	(2500, 3000]	(0.3, 0.35]
20190618-conc_HighZoom--W0000--P0001-T0204--0001	20190618	ESCs	2448.466666666667	(0, 2880]	470.094
20190618-conc_HighZoom--W0000--P0001-T0214--0001	20190618	ESCs	2549.433333333333	(0, 2880]	408.188	2961.41	1063.0739999999998	13.78357104699592	0.3589761079703357	(2500, 3000]	(0.35, 0.39999999999999997]
20190618-conc_HighZoom--W0000--P0001-T0214--0002	20190618	ESCs	2549.433333333333	(0, 2880]	431.141	2672.42	1004.1	16.13295448847525	0.3757254655140543	(2500, 3000]	(0.35, 0.39999999999999997]
20190618-conc_HighZoom--W0000--P0001-T0236--0002	20190618	ESCs	2783.0666666666666	(0, 2880]	276.906
20190618-conc_HighZoom--W0000--P0001-T0239--0002	20190618	ESCs	2815.616666666667	(0, 2880]	424.75	3349.77	1145.65	12.679990184388998	0.3420098597931915	(3000, 3500]	(0.3, 0.35]
20190618-conc_HighZoom--W0000--P0001-T0246--0002	20190618	ESCs	2893.583333333333	(2880, 5760]	465.234	2943.38	1032.1	15.806153650146516	0.3506508684758143	(2500, 3000]	(0.35, 0.39999999999999997]
20190618-conc_HighZoom--W0000--P0001-T0247--0001	20190618	ESCs	2906.5333333333333	(2880, 5760]	360.359	2690.28	994.184	13.394860053652389	0.3695465269241391	(2500, 3000]	(0.35, 0.39999999999999997]
20190618-conc_HighZoom--W0000--P0001-T0256--0003	20190618	ESCs	3016.483333333333	(2880, 5760]	275.578	2000.28	799.23	13.77697058563272	0.3995588619798918	(2000, 2500]	(0.35, 0.39999999999999997]
20190618-conc_HighZoom--W0000--P0001-T0262--0001	20190618	ESCs	3096.5333333333333	(2880, 5760]	451.875	2691.25	1003.11	16.79052484904784	0.3727312587087785	(2500, 3000]	(0.35, 0.39999999999999997]
20190618-conc_HighZoom--W0000--P0001-T0265--0001	20190618	ESCs	3139.2833333333333	(2880, 5760]	332.266	2842.47	1008.17	11.689331528329772	0.35468	(2500, 3000]	(0.35, 0.39999999999999997]
20190618-conc_HighZoom--W0000--P0001-T0268--0002	20190618	ESCs	3182.483333333333	(2880, 5760]	500.719	2732.4840000000004	1007.48	18.32467271537546	0.3687055441129755	(2500, 3000]	(0.35, 0.39999999999999997]
20190618-conc_HighZoom--W0000--P0001-T0269--0002	20190618	ESCs	3201.166666666666	(2880, 5760]	461.125	2997.22	1012.36	15.385095316691908	0.337767	(2500, 3000]	(0.3, 0.35]
20190618-conc_HighZoom--W0000--P0001-T0270--0001	20190618	ESCs	3214.2833333333333	(2880, 5760]	263.906	2758.33	1003.37	9.567616686630451	0.3637613075747337	(2500, 3000]	(0.35, 0.39999999999999997]
20190618-conc_HighZoom--W0000--P0001-T0271--0002	20190618	ESCs	3226.25	(2880, 5760]	448.844	3008.4840000000004	1017.99	14.919266647254895	0.338373	(3000, 3500]	(0.3, 0.35]
20190618-conc_HighZoom--W0000--P0001-T0272--0001	20190618	ESCs	3239.333333333333	(2880, 5760]	228.562	2668.5	995.463	8.565205171444632	0.3730421585160202	(2500, 3000]	(0.35, 0.39999999999999997]
20190618-conc_HighZoom--W0000--P0001-T0273--0003	20190618	ESCs	3253.066666666666	(2880, 5760]	367.016	2943.42	1024.06	12.469011409169326	0.3479137548064803	(2500, 3000]	(0.3, 0.35]
20190618-conc_HighZoom--W0000--P0001-T0273--0004	20190618	ESCs	3253.066666666666	(2880, 5760]	421.188	3005.2340000000004	1028.49	14.015131600401164	0.3422342486475262	(3000, 3500]	(0.3, 0.35]
20190618-conc_HighZoom--W0000--P0001-T0274--0001	20190618	ESCs	3268.9666666666667	(2880, 5760]	467.438	2842.12	1000.02	16.446760786383425	0.3518575009895764	(2500, 3000]	(0.35, 0.39999999999999997]
20190618-conc_HighZoom--W0000--P0001-T0276--0002	20190618	ESCs	3294.366666666667	(2880, 5760]	332.688	2513.62	903.262	13.2354	0.3593463623253269	(2500, 3000]	(0.35, 0.39999999999999997]
20190618-conc_HighZoom--W0000--P0001-T0278--0001	20190618	ESCs	3323.55	(2880, 5760]	383.531	2789.62	1002.74	13.748487699959671	0.3594526145987364	(2500, 3000]	(0.35, 0.39999999999999997]
20190618-conc_HighZoom--W0000--P0001-T0279--0002	20190618	ESCs	3339.4666666666667	(2880, 5760]	451.391	3353.02	1146.09	13.4622	0.3418071968639577	(3000, 3500]	(0.3, 0.35]
20190618-conc_HighZoom--W0000--P0001-T0284--0001	20190618	ESCs	3416.066666666666	(2880, 5760]	538.328	3731.33	1187.28	14.427252844027649	0.3181934153202291	(3500, 4000]	(0.3, 0.35]
20190618-conc_HighZoom--W0000--P0001-T0284--0002	20190618	ESCs	3416.066666666666	(2880, 5760]	340.344	2466.77	915.663	13.797163979072192	0.3711997814142079	(2000, 2500]	(0.35, 0.39999999999999997]
20190618-conc_HighZoom--W0000--P0001-T0284--0004	20190618	ESCs	3416.066666666666	(2880, 5760]	370.266	2436.73	949.666	15.195159791754046	0.3897290389513176	(2000, 2500]	(0.35, 0.39999999999999997]
20190618-conc_HighZoom--W0000--P0001-T0285--0002	20190618	ESCs	3432.6	(2880, 5760]	274.203	2700.6090000000004	1050.46	10.15338114477142	0.3889715245709393	(2500, 3000]	(0.35, 0.39999999999999997]
20190618-conc_HighZoom--W0000--P0001-T0285--0003	20190618	ESCs	3432.6	(2880, 5760]	371.391	2821.3590000000004	1016.71	13.163536614801588	0.3603628605930687	(2500, 3000]	(0.35, 0.39999999999999997]
20190618-conc_HighZoom--W0000--P0001-T0292--0001	20190618	ESCs	3542.8	(2880, 5760]	361.25	3712.59	1180.4	9.730393358390389	0.3179450809865016	(3500, 4000]	(0.3, 0.35]
20190618-conc_HighZoom--W0000--P0001-T0293--0003	20190618	ESCs	3556.933333333333	(2880, 5760]	375.078	2461.45	925.222	15.23807787514123	0.3758844877395587	(2000, 2500]	(0.35, 0.39999999999999997]
20190618-conc_HighZoom--W0000--P0001-T0296--0002	20190618	ESCs	3607.5	(2880, 5760]	367.156	2555.16	980.791	14.369230293571118	0.3838477963772075	(2500, 3000]	(0.35, 0.39999999999999997]
20190618-conc_HighZoom--W0000--P0001-T0297--0004	20190618	ESCs	3624.9	(2880, 5760]	470.234	2863.06	1050.86	16.424177157183465	0.3670406019848679	(2500, 3000]	(0.35, 0.39999999999999997]
20190618-conc_HighZoom--W0000--P0001-T0297--0005	20190618	ESCs	3624.9	(2880, 5760]	467.641
20190618-conc_HighZoom--W0000--P0001-T0297--0006	20190618	ESCs	3624.9	(2880, 5760]	441.188	2781.95	981.445	15.858912785370563	0.3527899285142488	(2500, 3000]	(0.35, 0.39999999999999997]
20190618-conc_HighZoom--W0000--P0001-T0303--0003	20190618	ESCs	3725.033333333333	(2880, 5760]	410.406	2753.8590000000004	972.291	14.902950732045468	0.353065	(2500, 3000]	(0.35, 0.39999999999999997]
20190618-conc_HighZoom--W0000--P0001-T0304--0001	20190618	ESCs	3746.033333333333	(2880, 5760]	411.297	2840.72	1016.28	14.4786	0.3577544980689748	(2500, 3000]	(0.35, 0.39999999999999997]
20190618-conc_HighZoom--W0000--P0001-T0304--0002	20190618	ESCs	3746.033333333333	(2880, 5760]	438.5	2781.47	998.4	15.76505076993488	0.3589470168461341	(2500, 3000]	(0.35, 0.39999999999999997]
20190618-conc_HighZoom--W0000--P0001-T0304--0003	20190618	ESCs	3746.033333333333	(2880, 5760]	379.547	2654.9840000000004	967.272	14.295636998189066	0.3643230994989047	(2500, 3000]	(0.35, 0.39999999999999997]
20190618-conc_HighZoom--W0000--P0001-T0305--0002	20190618	ESCs	3763.233333333333	(2880, 5760]	470.938	2811.59	1002.62	16.74984012627712	0.3566009174866641	(2500, 3000]	(0.35, 0.39999999999999997]
20190618-conc_HighZoom--W0000--P0001-T0307--0002	20190618	ESCs	3802.683333333333	(2880, 5760]	478.562	2880.19	1025.39	16.61566883828417	0.3560153017789116	(2500, 3000]	(0.35, 0.39999999999999997]
20190618-conc_HighZoom--W0000--P0001-T0307--0003	20190618	ESCs	3802.683333333333	(2880, 5760]	438.219	3199.39	1079.07	13.696942636895583	0.3372726246963875	(3000, 3500]	(0.3, 0.35]
20190618-conc_HighZoom--W0000--P0001-T0308--0004	20190618	ESCs	3823.2	(2880, 5760]	395.422	3103.3	1044.63	12.742	0.3366206972777662	(3000, 3500]	(0.3, 0.35]
20190618-conc_HighZoom--W0000--P0001-T0311--0004	20190618	ESCs	3877.716666666666	(2880, 5760]	301.141	2796.58	965.558	10.768182578851723	0.3452641049167947	(2500, 3000]	(0.3, 0.35]
20190618-conc_HighZoom--W0000--P0001-T0313--0002	20190618	ESCs	3914.7	(2880, 5760]	446.922	2919.83	1025.85	15.306445276913571	0.3513398734446002	(2500, 3000]	(0.35, 0.39999999999999997]
20190618-conc_HighZoom--W0000--P0001-T0313--0005	20190618	ESCs	3914.7	(2880, 5760]	416.031	3203.97	1061.17	12.984871264359924	0.331205	(3000, 3500]	(0.3, 0.35]
20190618-conc_HighZoom--W0000--P0001-T0313--0007	20190618	ESCs	3914.7	(2880, 5760]	272.953	2187.58	827.6260000000001	12.477412233986628	0.3783298241251284	(2000, 2500]	(0.35, 0.39999999999999997]
20190618-conc_HighZoom--W0000--P0001-T0314--0004	20190618	ESCs	3939.75	(2880, 5760]	354.875	2896.28	1045.5	12.252782102289109	0.3609801673249246	(2500, 3000]	(0.35, 0.39999999999999997]
20190618-conc_HighZoom--W0000--P0001-T0315--0001	20190618	ESCs	3960.183333333333	(2880, 5760]	390.438	2989.84	1040.18	13.058791696155383	0.347906	(2500, 3000]	(0.3, 0.35]
20190618-conc_HighZoom--W0000--P0001-T0315--0008	20190618	ESCs	3960.183333333333	(2880, 5760]	309.484	2607.59	951.244	11.86857980958692	0.3647975873544731	(2500, 3000]	(0.35, 0.39999999999999997]
20190618-conc_HighZoom--W0000--P0001-T0317--0002	20190618	ESCs	4006.283333333333	(2880, 5760]	523.984	3565.2340000000004	1185.4	14.697054246649726	0.3324884145051909	(3500, 4000]	(0.3, 0.35]
20190618-conc_HighZoom--W0000--P0001-T0318--0001	20190618	ESCs	4028.216666666666	(2880, 5760]	347.875
20190618-conc_HighZoom--W0000--P0001-T0321--0001	20190618	ESCs	4085.166666666666	(2880, 5760]	362.562	2542.39	914.014	14.260690035482346	0.3595096112281706	(2500, 3000]	(0.35, 0.39999999999999997]
20190618-conc_HighZoom--W0000--P0001-T0321--0004	20190618	ESCs	4085.166666666666	(2880, 5760]	276.953	2483.33	908.437	11.152498783890003	0.3658143426885212	(2000, 2500]	(0.35, 0.39999999999999997]
20190618-conc_HighZoom--W0000--P0001-T0321--0005	20190618	ESCs	4085.166666666666	(2880, 5760]	346.562	2611.77	989.921	13.269278335042268	0.3790236185018106	(2500, 3000]	(0.35, 0.39999999999999997]
20190618-conc_HighZoom--W0000--P0001-T0323--0003	20190618	ESCs	4130.316666666666	(2880, 5760]	541.594	3253.94	1133.7	16.644255360735208	0.3484079905640488	(3000, 3500]	(0.3, 0.35]
20190618-conc_HighZoom--W0000--P0001-T0324--0001	20190618	ESCs	4151.733333333334	(2880, 5760]	522.906	3806.83	1203.93	13.736009349516184	0.3162551604643026	(3500, 4000]	(0.3, 0.35]
20190618-conc_HighZoom--W0000--P0001-T0324--0002	20190618	ESCs	4151.733333333334	(2880, 5760]	556.422
20190618-conc_HighZoom--W0000--P0001-T0325--0001	20190618	ESCs	4174.7	(2880, 5760]	425.078	3264.88	1099	13.019736590221678	0.336613	(3000, 3500]	(0.3, 0.35]
20190618-conc_HighZoom--W0000--P0001-T0325--0008	20190618	ESCs	4174.7	(2880, 5760]	377.031	2992.45	1025.25	12.59940423458614	0.3426105606337009	(2500, 3000]	(0.3, 0.35]
20190618-conc_HighZoom--W0000--P0001-T0326--0003	20190618	ESCs	4202.65	(2880, 5760]	417.812	2572.33	942.815	16.242582594443633	0.366522	(2500, 3000]	(0.35, 0.39999999999999997]
20190618-conc_HighZoom--W0000--P0001-T0327--0002	20190618	ESCs	4225.8	(2880, 5760]	121.547	2105.19	856.9860000000001	5.773682682971782	0.4070828828589181	(2000, 2500]	(0.39999999999999997, 0.44999999999999996]
20190618-conc_HighZoom--W0000--P0001-T0330--0001	20190618	ESCs	4307.566666666666	(2880, 5760]	262.688	2309.28	880.245	11.375293868524446	0.3811770849887909	(2000, 2500]	(0.35, 0.39999999999999997]
20190618-conc_HighZoom--W0000--P0001-T0330--0002	20190618	ESCs	4307.566666666666	(2880, 5760]	334.875	2413.12	892.72	13.877233877233875	0.3699435379435379	(2000, 2500]	(0.35, 0.39999999999999997]
20190618-conc_HighZoom--W0000--P0001-T0330--0005	20190618	ESCs	4307.566666666666	(2880, 5760]	471.219	3140.81	1071.48	15.003086781380102	0.3411471301052085	(3000, 3500]	(0.3, 0.35]
20190618-conc_HighZoom--W0000--P0001-T0333--0001	20190618	ESCs	4383.716666666666	(2880, 5760]	406.781	2845.16	1053.9	14.297326754666528	0.370419	(2500, 3000]	(0.35, 0.39999999999999997]
20190618-conc_HighZoom--W0000--P0001-T0334--0006	20190618	ESCs	4406.8	(2880, 5760]	384.531	2718.55	956.112	14.144734301080687	0.3516996395500978	(2500, 3000]	(0.35, 0.39999999999999997]
20190618-conc_HighZoom--W0000--P0001-T0335--0002	20190618	ESCs	4436.633333333333	(2880, 5760]	387.812	3112.78	1111.45	12.458714570668478	0.3570607761998033	(3000, 3500]	(0.35, 0.39999999999999997]
20190618-conc_HighZoom--W0000--P0001-T0335--0005	20190618	ESCs	4436.633333333333	(2880, 5760]	396.25	2548.53	970.118	15.548172653187269	0.3806577200748196	(2500, 3000]	(0.35, 0.39999999999999997]
20190618-conc_HighZoom--W0000--P0001-T0335--0007	20190618	ESCs	4436.633333333333	(2880, 5760]	427.891	2992.72	1020.93	14.297721403178848	0.3411379417847114	(2500, 3000]	(0.3, 0.35]
20190618-conc_HighZoom--W0000--P0001-T0336--0004	20190618	ESCs	4466.583333333334	(2880, 5760]	425.828	2650.69	966.85	16.064815059335537	0.364754	(2500, 3000]	(0.35, 0.39999999999999997]
20190618-conc_HighZoom--W0000--P0001-T0336--0006	20190618	ESCs	4466.583333333334	(2880, 5760]	250.688
20190618-conc_HighZoom--W0000--P0001-T0337--0007	20190618	ESCs	4496.816666666666	(2880, 5760]	447.281	2960.12	1018.71	15.110214940247454	0.3441442506650902	(2500, 3000]	(0.3, 0.35]
20190618-conc_HighZoom--W0000--P0001-T0339--0005	20190618	ESCs	4540.033333333334	(2880, 5760]	486	3068.06	1052.15	15.840618605491024	0.3429363552627033	(3000, 3500]	(0.3, 0.35]
20190618-conc_HighZoom--W0000--P0001-T0340--0003	20190618	ESCs	4571.033333333334	(2880, 5760]	474.312	3523.09	1124.14	13.462953301842074	0.3190763573154732	(3500, 4000]	(0.3, 0.35]
20190618-conc_HighZoom--W0000--P0001-T0340--0005	20190618	ESCs	4571.033333333334	(2880, 5760]	414.719	3149.92	1088.0510000000002	13.166000618428011	0.3454215691690144	(3000, 3500]	(0.3, 0.35]
20190618-conc_HighZoom--W0000--P0001-T0340--0009	20190618	ESCs	4571.033333333334	(2880, 5760]	303.484	2243.48	843.5360000000001	13.527369707116254	0.3759937668376508	(2000, 2500]	(0.35, 0.39999999999999997]
20190618-conc_HighZoom--W0000--P0001-T0341--0008	20190618	ESCs	4602.366666666667	(2880, 5760]	471.328	3033.66	1020.33	15.536637146729888	0.3363374093832656	(3000, 3500]	(0.3, 0.35]
20190618-conc_HighZoom--W0000--P0001-T0341--0009	20190618	ESCs	4602.366666666667	(2880, 5760]	440.578	2686.72	944.827	16.398370093783534	0.3516657305806822	(2500, 3000]	(0.35, 0.39999999999999997]
20190618-conc_HighZoom--W0000--P0001-T0343--0001	20190618	ESCs	4662.383333333333	(2880, 5760]	373.5	2971.97	1012.5	12.567425837887273	0.3406849129314606	(2500, 3000]	(0.3, 0.35]
20190618-conc_HighZoom--W0000--P0001-T0343--0002	20190618	ESCs	4662.383333333333	(2880, 5760]	441.047	3031.5	1031.88	14.548800098960909	0.3403862774204189	(3000, 3500]	(0.3, 0.35]
20190618-conc_HighZoom--W0000--P0001-T0343--0004	20190618	ESCs	4662.383333333333	(2880, 5760]	370.953	2642.12	932.032	14.039953635804514	0.3527584803898377	(2500, 3000]	(0.35, 0.39999999999999997]
20190618-conc_HighZoom--W0000--P0001-T0344--0006	20190618	ESCs	4694.4	(2880, 5760]	410.047	3514.77	1135.65	11.666406099296507	0.323109	(3500, 4000]	(0.3, 0.35]
20190618-conc_HighZoom--W0000--P0001-T0344--0008	20190618	ESCs	4694.4	(2880, 5760]	383.469	2527.94	912.862	15.16923081183162	0.3611093310041622	(2500, 3000]	(0.35, 0.39999999999999997]
20190618-conc_HighZoom--W0000--P0001-T0345--0007	20190618	ESCs	4726.3	(2880, 5760]	283.781	2252.06	841.546	12.600951927611227	0.3736779893271145	(2000, 2500]	(0.35, 0.39999999999999997]
20190618-conc_HighZoom--W0000--P0001-T0346--0005	20190618	ESCs	4758.733333333334	(2880, 5760]	527.844
20190618-conc_HighZoom--W0000--P0001-T0346--0007	20190618	ESCs	4758.733333333334	(2880, 5760]	429.453	2998.56	1031.91	14.321969163885887	0.344135	(2500, 3000]	(0.3, 0.35]
20190618-conc_HighZoom--W0000--P0001-T0346--0009	20190618	ESCs	4758.733333333334	(2880, 5760]	315.25	2586.48	955.044	12.188360724442912	0.3692441167237068	(2500, 3000]	(0.35, 0.39999999999999997]
20190618-conc_HighZoom--W0000--P0001-T0347--0004	20190618	ESCs	4791.466666666666	(2880, 5760]	251.641	2040.7	794.975	12.331075369615276	0.3895593822324953	(2000, 2500]	(0.35, 0.39999999999999997]
20190618-conc_HighZoom--W0000--P0001-T0348--0006	20190618	ESCs	4824.5	(2880, 5760]	448.062	2797.8590000000004	997.386	16.014477498687388	0.3564818670276092	(2500, 3000]	(0.35, 0.39999999999999997]
20190618-conc_HighZoom--W0000--P0001-T0349--0005	20190618	ESCs	4857.783333333334	(2880, 5760]	519.641	3058.81	1060.7	16.98831523480358	0.3467689416675494	(3000, 3500]	(0.3, 0.35]
20190618-conc_HighZoom--W0000--P0001-T0349--0006	20190618	ESCs	4857.783333333334	(2880, 5760]	527.797	2879.7340000000004	1002.18	18.328	0.348011	(2500, 3000]	(0.3, 0.35]
20190618-conc_HighZoom--W0000--P0001-T0349--0007	20190618	ESCs	4857.783333333334	(2880, 5760]	329.594	2861.5	987.249	11.518215970644768	0.345011	(2500, 3000]	(0.3, 0.35]
20190618-conc_HighZoom--W0000--P0001-T0349--0008	20190618	ESCs	4857.783333333334	(2880, 5760]	356.328	3016.97	1041.64	11.810798354242287	0.345261	(3000, 3500]	(0.3, 0.35]
20190618-conc_HighZoom--W0000--P0001-T0350--0001	20190618	ESCs	4891.3	(2880, 5760]	381.047	2980.72	1018.47	12.78372349087586	0.3416846740668946	(2500, 3000]	(0.3, 0.35]
20190618-conc_HighZoom--W0000--P0001-T0350--0002	20190618	ESCs	4891.3	(2880, 5760]	262.594	2836.34	1062.38	9.258177075841294	0.3745596443872817	(2500, 3000]	(0.35, 0.39999999999999997]
20190618-conc_HighZoom--W0000--P0001-T0350--0003	20190618	ESCs	4891.3	(2880, 5760]	439.094	3005.19	1025.47	14.61119071419159	0.3412345583703914	(3000, 3500]	(0.3, 0.35]
20190618-conc_HighZoom--W0000--P0001-T0350--0004	20190618	ESCs	4891.3	(2880, 5760]	338.859	3442.8	1123.89	9.842560423980853	0.3264482338052461	(3000, 3500]	(0.3, 0.35]
20190618-conc_HighZoom--W0000--P0001-T0351--0004	20190618	ESCs	4925.166666666667	(2880, 5760]	411.391	3752.77	1299.8	10.962330851430652	0.346357	(3500, 4000]	(0.3, 0.35]
20190618-conc_HighZoom--W0000--P0001-T0351--0006	20190618	ESCs	4925.166666666667	(2880, 5760]	288.297	2687.91	943.867	10.725705251597342	0.3511532769375119	(2500, 3000]	(0.35, 0.39999999999999997]
20190618-conc_HighZoom--W0000--P0001-T0351--0009	20190618	ESCs	4925.166666666667	(2880, 5760]	336.047
20190618-conc_HighZoom--W0000--P0001-T0352--0007	20190618	ESCs	4959.15	(2880, 5760]	338.359	2900.28	996.305	11.66643421792578	0.34352	(2500, 3000]	(0.3, 0.35]
20190618-conc_HighZoom--W0000--P0001-T0353--0002	20190618	ESCs	4993.483333333334	(2880, 5760]	371.609	2334.58	900.65	15.9176	0.3857870672986724	(2000, 2500]	(0.35, 0.39999999999999997]
20190618-conc_HighZoom--W0000--P0001-T0353--0007	20190618	ESCs	4993.483333333334	(2880, 5760]	297.219	2433.02	886.7510000000001	12.216062286479003	0.364466	(2000, 2500]	(0.35, 0.39999999999999997]
20190618-conc_HighZoom--W0000--P0001-T0353--0009	20190618	ESCs	4993.483333333334	(2880, 5760]	384.266	2783.4840000000004	981.727	13.805203299174702	0.3526971953134991	(2500, 3000]	(0.35, 0.39999999999999997]
20190618-conc_HighZoom--W0000--P0001-T0354--0003	20190618	ESCs	5027.866666666667	(2880, 5760]	439.469	3486.8590000000004	1134.38	12.603571007603117	0.3253306199074869	(3000, 3500]	(0.3, 0.35]
20190618-conc_HighZoom--W0000--P0001-T0355--0003	20190618	ESCs	5062.366666666667	(2880, 5760]	291.672	2324.86	879.2560000000001	12.545787723040409	0.378198	(2000, 2500]	(0.35, 0.39999999999999997]
20190618-conc_HighZoom--W0000--P0001-T0355--0006	20190618	ESCs	5062.366666666667	(2880, 5760]	239.453	2359.47	867.082	10.14860229144778	0.3674903124389428	(2000, 2500]	(0.35, 0.39999999999999997]
20190618-conc_HighZoom--W0000--P0001-T0356--0001	20190618	ESCs	5097.383333333333	(2880, 5760]	416.312	3188.22	1070.48	13.057838874932996	0.3357623801878102	(3000, 3500]	(0.3, 0.35]
20190618-conc_HighZoom--W0000--P0001-T0356--0003	20190618	ESCs	5097.383333333333	(2880, 5760]	388.922	3265.17	1125.92	11.911221675305312	0.3448274700383318	(3000, 3500]	(0.3, 0.35]
20190618-conc_HighZoom--W0000--P0001-T0356--0007	20190618	ESCs	5097.383333333333	(2880, 5760]	415.703	2958.14	1037.43	14.052850252912217	0.350702	(2500, 3000]	(0.35, 0.39999999999999997]
20190618-conc_HighZoom--W0000--P0001-T0360--0001	20190618	ESCs	5239.616666666667	(2880, 5760]	281.109	2161.05	835.497	13.008017641448795	0.3866167649292217	(2000, 2500]	(0.35, 0.39999999999999997]
20190618-conc_HighZoom--W0000--P0001-T0360--0002	20190618	ESCs	5239.616666666667	(2880, 5760]	341.672	2740.64	983.443	12.466859942619262	0.3588368560493694	(2500, 3000]	(0.35, 0.39999999999999997]
20190618-conc_HighZoom--W0000--P0001-T0360--0003	20190618	ESCs	5239.616666666667	(2880, 5760]	367.375	2742.97	984.541	13.39333401143068	0.3589326018631636	(2500, 3000]	(0.35, 0.39999999999999997]
20190618-conc_HighZoom--W0000--P0001-T0360--0005	20190618	ESCs	5239.616666666667	(2880, 5760]	352.531	2622.69	934.562	13.441600754645616	0.3563374675142449	(2500, 3000]	(0.35, 0.39999999999999997]
20190618-conc_HighZoom--W0000--P0001-T0360--0008	20190618	ESCs	5239.616666666667	(2880, 5760]	312.141	2004.67	790.681	15.570658192462409	0.3944191368962104	(2000, 2500]	(0.35, 0.39999999999999997]
20190618-conc_HighZoom--W0000--P0001-T0361--0001	20190618	ESCs	5275.733333333334	(2880, 5760]	287.344	2637.62	956.681	10.894033458129948	0.3627054641960097	(2500, 3000]	(0.35, 0.39999999999999997]
20190618-conc_HighZoom--W0000--P0001-T0361--0002	20190618	ESCs	5275.733333333334	(2880, 5760]	265.547	1924.11	760.732	13.801030762810216	0.3953684536582906	(1500, 2000]	(0.35, 0.39999999999999997]
20190618-conc_HighZoom--W0000--P0001-T0361--0003	20190618	ESCs	5275.733333333334	(2880, 5760]	305.125	2820.47	988.193	10.818236257870588	0.350365	(2500, 3000]	(0.35, 0.39999999999999997]
20190618-conc_HighZoom--W0000--P0001-T0361--0008	20190618	ESCs	5275.733333333334	(2880, 5760]	232.016
20190618-conc_HighZoom--W0000--P0001-T0362--0005	20190618	ESCs	5312.166666666667	(2880, 5760]	261.859	2688.41	983.125	9.740321030380084	0.3656906732093292	(2500, 3000]	(0.35, 0.39999999999999997]
20190618-conc_HighZoom--W0000--P0001-T0362--0006	20190618	ESCs	5312.166666666667	(2880, 5760]	290.484	2354.95	858.757	12.335039170633127	0.3646599316419478	(2000, 2500]	(0.35, 0.39999999999999997]
20190618-conc_HighZoom--W0000--P0001-T0363--0004	20190618	ESCs	5348.85	(2880, 5760]	249.844	1905.58	752.415	13.111179390190271	0.3948487020735965	(1500, 2000]	(0.35, 0.39999999999999997]
20190618-conc_HighZoom--W0000--P0001-T0363--0005	20190618	ESCs	5348.85	(2880, 5760]	264.797
20190618-conc_HighZoom--W0000--P0001-T0363--0006	20190618	ESCs	5348.85	(2880, 5760]	340.062	2212.89	842.823	15.367340732101129	0.3808696406646328	(2000, 2500]	(0.35, 0.39999999999999997]
20190618-conc_HighZoom--W0000--P0001-T0364--0001	20190618	ESCs	5385.783333333334	(2880, 5760]	292.5	2305.39	887.738	12.687652550044657	0.3850704717768049	(2000, 2500]	(0.35, 0.39999999999999997]
20190618-conc_HighZoom--W0000--P0001-T0364--0002	20190618	ESCs	5385.783333333334	(2880, 5760]	317.391	2655.55	936.29	11.951986728158078	0.352579	(2500, 3000]	(0.35, 0.39999999999999997]
20190618-conc_HighZoom--W0000--P0001-T0364--0003	20190618	ESCs	5385.783333333334	(2880, 5760]	360.281	2745.55	969.331	13.122385083919523	0.353056	(2500, 3000]	(0.35, 0.39999999999999997]
20190618-conc_HighZoom--W0000--P0001-T0365--0005	20190618	ESCs	5423.116666666667	(2880, 5760]	348.234	2668.66	941.657	13.049054467866972	0.3528581428254522	(2500, 3000]	(0.35, 0.39999999999999997]
20190618-conc_HighZoom--W0000--P0001-T0365--0008	20190618	ESCs	5423.116666666667	(2880, 5760]	329.891	2718.34	955.19	12.135720313543834	0.3513867266247392	(2500, 3000]	(0.35, 0.39999999999999997]
20190618-conc_HighZoom--W0000--P0001-T0366--0001	20190618	ESCs	5460.8	(2880, 5760]	263.016	2383.36	887.998	11.035501785505248	0.3725825609989934	(2000, 2500]	(0.35, 0.39999999999999997]
20190618-conc_HighZoom--W0000--P0001-T0367--0001	20190618	ESCs	5498.666666666667	(2880, 5760]	404.359	3426.62	1118.34	11.800514354503337	0.3263666143800386	(3000, 3500]	(0.3, 0.35]
20190618-conc_HighZoom--W0000--P0001-T0367--0004	20190618	ESCs	5498.666666666667	(2880, 5760]	200.75	2502.17	910.037	8.023029591890566	0.3636988184665163	(2500, 3000]	(0.35, 0.39999999999999997]
20190618-conc_HighZoom--W0000--P0001-T0368--0001	20190618	ESCs	5536.666666666667	(2880, 5760]	287.062	2307.41	905.484	12.440918503288977	0.3924250868724446	(2000, 2500]	(0.35, 0.39999999999999997]
20190618-conc_HighZoom--W0000--P0001-T0369--0003	20190618	ESCs	5575.283333333334	(2880, 5760]	363.625	2794.91	1004.32	13.010276553129158	0.3593380242484005	(2500, 3000]	(0.35, 0.39999999999999997]
20190618-conc_HighZoom--W0000--P0001-T0369--0004	20190618	ESCs	5575.283333333334	(2880, 5760]	225.297
20190618-conc_HighZoom--W0000--P0001-T0369--0005	20190618	ESCs	5575.283333333334	(2880, 5760]	292	2726.16	960.264	10.711052485624448	0.3522410309608108	(2500, 3000]	(0.35, 0.39999999999999997]
20190618-conc_HighZoom--W0000--P0001-T0369--0008	20190618	ESCs	5575.283333333334	(2880, 5760]	270.391	2755.53	971.338	9.81265	0.3525048348213103	(2500, 3000]	(0.35, 0.39999999999999997]
20190618-conc_HighZoom--W0000--P0001-T0370--0001	20190618	ESCs	5614.05	(2880, 5760]	355.234	2056.44	802.888	17.274256505666592	0.390427	(2000, 2500]	(0.35, 0.39999999999999997]
20190618-conc_HighZoom--W0000--P0001-T0371--0001	20190618	ESCs	5653.266666666666	(2880, 5760]	270.078	2574.31	960.415	10.49127397922241	0.3730763792422985	(2500, 3000]	(0.35, 0.39999999999999997]
20190618-conc_HighZoom--W0000--P0001-T0371--0002	20190618	ESCs	5653.266666666666	(2880, 5760]	280.641	2700.81	952.7	10.390972233535694	0.3527457668286426	(2500, 3000]	(0.35, 0.39999999999999997]
20190827-181922_HighZoom--W0000--P0001-T0040--0000	20190827	ESCs	3571.666666666667	(2880, 5760]	318.828	2837.69	1005.74	11.23548906715608	0.3544230373458956	(2500, 3000]	(0.35, 0.39999999999999997]
20190827-181922_HighZoom--W0000--P0001-T0046--0000	20190827	ESCs	3632.333333333333	(2880, 5760]	379.328	3255.1090000000004	1111.26	11.653315603256296	0.3413882607310538	(3000, 3500]	(0.3, 0.35]
20190827-181922_HighZoom--W0000--P0001-T0048--0001	20190827	ESCs	3652.35	(2880, 5760]	330.609	3187.7340000000004	1089.65	10.371297448281442	0.3418258863506177	(3000, 3500]	(0.3, 0.35]
20190827-181922_HighZoom--W0000--P0001-T0069--0001	20190827	ESCs	3874.5833333333335	(2880, 5760]	362.469	2854.3590000000004	1005.56	12.698779305616426	0.3522906543991137	(2500, 3000]	(0.35, 0.39999999999999997]
20190827-181922_HighZoom--W0000--P0001-T0072--0000	20190827	ESCs	3909.216666666666	(2880, 5760]	392.172	2946.14	1036.47	13.31137494777066	0.3518063120536321	(2500, 3000]	(0.35, 0.39999999999999997]
20190827-181922_HighZoom--W0000--P0001-T0074--0000	20190827	ESCs	3930.3166666666666	(2880, 5760]	431.297	3312.7	1093.37	13.019485145514102	0.3300540374431394	(3000, 3500]	(0.3, 0.35]
20190827-181922_HighZoom--W0000--P0001-T0081--0000	20190827	ESCs	4008.516666666667	(2880, 5760]	414.406	3047.08	1037.25	13.600119524344306	0.3404071047738194	(3000, 3500]	(0.3, 0.35]
20190827-181922_HighZoom--W0000--P0001-T0109--0000	20190827	ESCs	4304.583333333333	(2880, 5760]	427.234	3265.1090000000004	1089.85	13.084842649969724	0.3337851814441723	(3000, 3500]	(0.3, 0.35]
20190827-181922_HighZoom--W0000--P0001-T0111--0000	20190827	ESCs	4326.433333333333	(2880, 5760]	415.156	3505.59	1141	11.842679157940138	0.3254800755592347	(3500, 4000]	(0.3, 0.35]
20190827-181922_HighZoom--W0000--P0001-T0119--0000	20190827	ESCs	4408.533333333333	(2880, 5760]	377
20190827-181922_HighZoom--W0000--P0001-T0131--0000	20190827	ESCs	4539.283333333333	(2880, 5760]	455.891	3472.42	1193.91	13.128894615919378	0.3438268735770018	(3000, 3500]	(0.3, 0.35]
20190827-181922_HighZoom--W0000--P0001-T0137--0000	20190827	ESCs	4604.15	(2880, 5760]	391.875	3048.1090000000004	1044.48	12.85633158131812	0.3426652393336327	(3000, 3500]	(0.3, 0.35]
20190827-181922_HighZoom--W0000--P0001-T0140--0000	20190827	ESCs	4638.866666666667	(2880, 5760]	360.516	3247.42	1095.79	11.101594587953151	0.3374347405418821	(3000, 3500]	(0.3, 0.35]
20190827-181922_HighZoom--W0000--P0001-T0140--0001	20190827	ESCs	4638.866666666667	(2880, 5760]	479.219	3607.95	1168.97	13.282289153988424	0.3239984002008895	(3500, 4000]	(0.3, 0.35]
20190827-181922_HighZoom--W0000--P0001-T0143--0001	20190827	ESCs	4670.616666666667	(2880, 5760]	400.812	3312.58	1102.15	12.099715085954202	0.3327179012841358	(3000, 3500]	(0.3, 0.35]
20190827-181922_HighZoom--W0000--P0001-T0145--0000	20190827	ESCs	4692.883333333333	(2880, 5760]	441.609	3472.31	1139.64	12.718021162844812	0.3282092738210161	(3000, 3500]	(0.3, 0.35]
20190827-181922_HighZoom--W0000--P0001-T0170--0000	20190827	ESCs	4974.383333333333	(2880, 5760]	332.328	2818.06	979.541	11.792789690219731	0.3475938428608029	(2500, 3000]	(0.3, 0.35]
20190827-181922_HighZoom--W0000--P0001-T0176--0001	20190827	ESCs	5047.133333333333	(2880, 5760]	425	3132.28	1057.36	13.568386744356587	0.3375674149286095	(3000, 3500]	(0.3, 0.35]
20190827-181922_HighZoom--W0000--P0001-T0182--0000	20190827	ESCs	5120.416666666667	(2880, 5760]	440.344	3509.16	1141.33	12.548423324582892	0.3252437338208959	(3500, 4000]	(0.3, 0.35]
20190827-181922_HighZoom--W0000--P0001-T0185--0000	20190827	ESCs	5155.433333333333	(2880, 5760]	487.938
20190827-181922_HighZoom--W0000--P0001-T0186--0001	20190827	ESCs	5168.133333333333	(2880, 5760]	371.062	3742.23	1196.6989999999998	9.915534410728991	0.3197819804961421	(3500, 4000]	(0.3, 0.35]
20190827-181922_HighZoom--W0000--P0001-T0186--0002	20190827	ESCs	5168.133333333333	(2880, 5760]	419.281	3929.16	1257.09	10.671025787726425	0.3199386840329068	(3500, 4000]	(0.3, 0.35]
20190827-181922_HighZoom--W0000--P0001-T0191--0000	20190827	ESCs	5229.466666666667	(2880, 5760]	461.203	3632.31	1178.3339999999998	12.697233194725564	0.3244033001570349	(3500, 4000]	(0.3, 0.35]
20190827-181922_HighZoom--W0000--P0001-T0198--0000	20190827	ESCs	5307.9	(2880, 5760]	410.047	3618.72	1202.38	11.331271507956268	0.3322659206199763	(3500, 4000]	(0.3, 0.35]
20190827-181922_HighZoom--W0000--P0001-T0198--0001	20190827	ESCs	5307.9	(2880, 5760]	496.953	3351.91	1108.42	14.825986319425423	0.3306834976875843	(3000, 3500]	(0.3, 0.35]
20190827-181922_HighZoom--W0000--P0001-T0201--0000	20190827	ESCs	5340.85	(2880, 5760]	394.578	3660.52	1177.8010000000002	10.779303382364672	0.3217581892826039	(3500, 4000]	(0.3, 0.35]
20190827-181922_HighZoom--W0000--P0001-T0204--0000	20190827	ESCs	5371.55	(2880, 5760]	385.453	3077.12	1075.0739999999998	12.52640451720356	0.3493761221919811	(3000, 3500]	(0.3, 0.35]
20190827-181922_HighZoom--W0000--P0001-T0211--0000	20190827	ESCs	5447.416666666666	(2880, 5760]	490.406	3545.27	1161.29	13.83270677009849	0.3275599066473432	(3500, 4000]	(0.3, 0.35]
20190827-181922_HighZoom--W0000--P0001-T0211--0001	20190827	ESCs	5447.416666666666	(2880, 5760]	560.453	3776.91	1226.78	14.838948202576391	0.3248105724632808	(3500, 4000]	(0.3, 0.35]
20190827-181922_HighZoom--W0000--P0001-T0215--0000	20190827	ESCs	5497.666666666666	(2880, 5760]	566.094	3500.39	1142.81	16.17230046586224	0.3264803846198896	(3500, 4000]	(0.3, 0.35]
20190827-181922_HighZoom--W0000--P0001-T0216--0000	20190827	ESCs	5511.066666666667	(2880, 5760]	271.734	2805.52	987.829	9.685718242205713	0.3521024296421763	(2500, 3000]	(0.35, 0.39999999999999997]
20190827-181922_HighZoom--W0000--P0001-T0220--0000	20190827	ESCs	5559.466666666667	(2880, 5760]	384.984	2894.89	1003.19	13.298752008279411	0.3465384361621905	(2500, 3000]	(0.3, 0.35]
20190827-181922_HighZoom--W0000--P0001-T0223--0000	20190827	ESCs	5595.1833333333325	(2880, 5760]	358.734	3240.12	1088.46	11.071621465221249	0.335931	(3000, 3500]	(0.3, 0.35]
20190827-181922_HighZoom--W0000--P0001-T0231--0001	20190827	ESCs	5678.166666666666	(2880, 5760]	356.656	3190.64	1070.81	11.178200555938446	0.3356090515980958	(3000, 3500]	(0.3, 0.35]
20190827-181922_HighZoom--W0000--P0001-T0232--0000	20190827	ESCs	5689.733333333334	(2880, 5760]	351.656
20190827-181922_HighZoom--W0000--P0001-T0232--0001	20190827	ESCs	5689.733333333334	(2880, 5760]	364.719	3643.02	1182.03	10.011450677131256	0.3244641253291229	(3500, 4000]	(0.3, 0.35]
20190827-181922_HighZoom--W0000--P0001-T0234--0000	20190827	ESCs	5712.766666666666	(2880, 5760]	268.469	3436.8590000000004	1120.8	7.811456623620579	0.32611	(3000, 3500]	(0.3, 0.35]
20190827-181922_HighZoom--W0000--P0001-T0234--0001	20190827	ESCs	5712.766666666666	(2880, 5760]	374.766	3674.5	1178.47	10.199091713158252	0.3207162879303306	(3500, 4000]	(0.3, 0.35]
20190827-181922_HighZoom--W0000--P0001-T0234--0002	20190827	ESCs	5712.766666666666	(2880, 5760]	366.75	3043.75	1035.06	12.049281314168375	0.3400611088295687	(3000, 3500]	(0.3, 0.35]
20190827-181922_HighZoom--W0000--P0001-T0235--0001	20190827	ESCs	5725.033333333333	(2880, 5760]	444.969	3379.42	1141.25	13.167007553362676	0.3377047909376219	(3000, 3500]	(0.3, 0.35]
20190827-181922_HighZoom--W0000--P0001-T0237--0000	20190827	ESCs	5750.216666666667	(2880, 5760]	345.875	3266.7	1091.69	10.587892440788158	0.3341883238237452	(3000, 3500]	(0.3, 0.35]
20190827-181922_HighZoom--W0000--P0001-T0238--0000	20190827	ESCs	5761.6833333333325	(5760, 8640]	398.359	3237.03	1080.87	12.306319432838302	0.3339078309722705	(3000, 3500]	(0.3, 0.35]
20190827-181922_HighZoom--W0000--P0001-T0239--0000	20190827	ESCs	5777.733333333334	(5760, 8640]	321.953	3596.81	1148.45	8.951069030018806	0.3192955317097474	(3500, 4000]	(0.3, 0.35]
20190827-181922_HighZoom--W0000--P0001-T0239--0001	20190827	ESCs	5777.733333333334	(5760, 8640]	361.547	3501.09	1147.59	10.326682888262924	0.3277792598542056	(3500, 4000]	(0.3, 0.35]
20190827-181922_HighZoom--W0000--P0001-T0240--0000	20190827	ESCs	5789.966666666667	(5760, 8640]	337.672
20190827-181922_HighZoom--W0000--P0001-T0242--0000	20190827	ESCs	5810.883333333333	(5760, 8640]	330.781	2780.59	982.281	11.896064294175993	0.3532630078321394	(2500, 3000]	(0.35, 0.39999999999999997]
20190827-181922_HighZoom--W0000--P0001-T0242--0001	20190827	ESCs	5810.883333333333	(5760, 8640]	439.594	3283.97	1101.73	13.386050538235898	0.3354885505922863	(3000, 3500]	(0.3, 0.35]
20190827-181922_HighZoom--W0000--P0001-T0244--0000	20190827	ESCs	5835.7	(5760, 8640]	340.375	3738.05	1189.87	9.10569	0.3183130121156849	(3500, 4000]	(0.3, 0.35]
20190827-181922_HighZoom--W0000--P0001-T0246--0000	20190827	ESCs	5858.35	(5760, 8640]	422.516
20190827-181922_HighZoom--W0000--P0001-T0246--0001	20190827	ESCs	5858.35	(5760, 8640]	394.938	3137.4840000000004	1076.7	12.587713594714744	0.3431717898800439	(3000, 3500]	(0.3, 0.35]
20190827-181922_HighZoom--W0000--P0001-T0247--0000	20190827	ESCs	5871.6833333333325	(5760, 8640]	509.109	4027.8	1268.65	12.63989657373497	0.3149734209544323		(0.3, 0.35]
20190827-181922_HighZoom--W0000--P0001-T0248--0000	20190827	ESCs	5883.316666666667	(5760, 8640]	299.781	2791.66	975.921	10.73847386640761	0.3495849775187201	(2500, 3000]	(0.3, 0.35]
20190827-181922_HighZoom--W0000--P0001-T0249--0000	20190827	ESCs	5895.1	(5760, 8640]	473.516	3913.17	1234.37	12.100557425025018	0.3154407728563937	(3500, 4000]	(0.3, 0.35]
20190827-181922_HighZoom--W0000--P0001-T0250--0000	20190827	ESCs	5905.266666666666	(5760, 8640]	454.75	3641.5	1177.65	12.48798572017026	0.3233983248661266	(3500, 4000]	(0.3, 0.35]
20190827-181922_HighZoom--W0000--P0001-T0251--0000	20190827	ESCs	5915.6833333333325	(5760, 8640]	317.109	2860.22	1000.22	11.08689142334905	0.3497018934564102	(2500, 3000]	(0.3, 0.35]
20190827-181922_HighZoom--W0000--P0001-T0252--0001	20190827	ESCs	5927.383333333333	(5760, 8640]	440.297	3446.39	1128.4	12.775592641693876	0.3274140978200093	(3000, 3500]	(0.3, 0.35]
20190827-181922_HighZoom--W0000--P0001-T0255--0000	20190827	ESCs	5961.35	(5760, 8640]	410.781	3231.83	1081.45	12.71049232818083	0.3346242436169251	(3000, 3500]	(0.3, 0.35]
20190827-181922_HighZoom--W0000--P0001-T0258--0000	20190827	ESCs	5998.6	(5760, 8640]	358.953	3590.16	1148.12	9.998259824921258	0.3197961314215872	(3500, 4000]	(0.3, 0.35]
20190827-181922_HighZoom--W0000--P0001-T0258--0001	20190827	ESCs	5998.6	(5760, 8640]	350.875	3473.02	1128.37	10.102890398431796	0.3248974378465288	(3000, 3500]	(0.3, 0.35]
20190827-181922_HighZoom--W0000--P0001-T0258--0002	20190827	ESCs	5998.6	(5760, 8640]	408.969	3349.66	1100.38	12.209276116711688	0.328504	(3000, 3500]	(0.3, 0.35]
20190827-181922_HighZoom--W0000--P0001-T0260--0002	20190827	ESCs	6025.65	(5760, 8640]	423.609	3684.28	1182.29	11.497748814490532	0.3209000616402495	(3500, 4000]	(0.3, 0.35]
20190827-181922_HighZoom--W0000--P0001-T0261--0000	20190827	ESCs	6039.2	(5760, 8640]	513.062	3184.41	1108.82	16.11171753852995	0.3482027731388523	(3000, 3500]	(0.3, 0.35]
20190827-181922_HighZoom--W0000--P0001-T0265--0000	20190827	ESCs	6091.316666666666	(5760, 8640]	392.094
20190827-181922_HighZoom--W0000--P0001-T0266--0000	20190827	ESCs	6104.033333333333	(5760, 8640]	333.969	3454.72	1127.51	9.66703	0.3263666306868952	(3000, 3500]	(0.3, 0.35]
20190827-181922_HighZoom--W0000--P0001-T0267--0000	20190827	ESCs	6117.733333333334	(5760, 8640]	371.109
20190827-181922_HighZoom--W0000--P0001-T0268--0000	20190827	ESCs	6129.733333333334	(5760, 8640]	513.266	4163.89	1278.54	12.326586478848752	0.3070529463907677		(0.3, 0.35]
20190827-181922_HighZoom--W0000--P0001-T0270--0000	20190827	ESCs	6155.566666666666	(5760, 8640]	339.406	2924.44	1004.28	11.605862391338096	0.3434095713432803	(2500, 3000]	(0.3, 0.35]
20190827-181922_HighZoom--W0000--P0001-T0273--0000	20190827	ESCs	6193.266666666666	(5760, 8640]	568.812	3759.89	1203.59	15.128430584822803	0.3201130032758928	(3500, 4000]	(0.3, 0.35]
20190827-181922_HighZoom--W0000--P0001-T0274--0000	20190827	ESCs	6203.283333333333	(5760, 8640]	367.984	3395.56	1107.06	10.837215606724309	0.3260308602817442	(3000, 3500]	(0.3, 0.35]
20190827-181922_HighZoom--W0000--P0001-T0274--0001	20190827	ESCs	6203.283333333333	(5760, 8640]	369.172	3205.81	1070.08	11.515705693284572	0.3337946829071699	(3000, 3500]	(0.3, 0.35]
20190827-181922_HighZoom--W0000--P0001-T0276--0000	20190827	ESCs	6228.483333333334	(5760, 8640]	356.688	3241.06	1090.56	11.005266175099395	0.3364829182533379	(3000, 3500]	(0.3, 0.35]
20190827-181922_HighZoom--W0000--P0001-T0276--0001	20190827	ESCs	6228.483333333334	(5760, 8640]	512.891	3667.47	1162.35	13.984865993413989	0.3169341036011484	(3500, 4000]	(0.3, 0.35]
20190827-181922_HighZoom--W0000--P0001-T0277--0001	20190827	ESCs	6239.133333333333	(5760, 8640]	372.938	3128.88	1071.75	11.919220166992927	0.3425339778674444	(3000, 3500]	(0.3, 0.35]
20190827-181922_HighZoom--W0000--P0001-T0278--0000	20190827	ESCs	6253.666666666666	(5760, 8640]	292.344
20190827-181922_HighZoom--W0000--P0001-T0279--0001	20190827	ESCs	6265.95	(5760, 8640]	463.719
20190827-181922_HighZoom--W0000--P0001-T0279--0002	20190827	ESCs	6265.95	(5760, 8640]	331.984
20190827-181922_HighZoom--W0000--P0001-T0280--0000	20190827	ESCs	6279.066666666666	(5760, 8640]	386.453	3195.52	1102.46	12.093606322108856	0.3450028101877756	(3000, 3500]	(0.3, 0.35]
20190827-181922_HighZoom--W0000--P0001-T0282--0002	20190827	ESCs	6310.016666666666	(5760, 8640]	333.516	3163.08	1068.4	10.544021519545202	0.3377709939495643	(3000, 3500]	(0.3, 0.35]
20190827-181922_HighZoom--W0000--P0001-T0282--0003	20190827	ESCs	6310.016666666666	(5760, 8640]	320.438	3066.05	1034.62	10.451160729108198	0.3374445988597044	(3000, 3500]	(0.3, 0.35]
20190827-181922_HighZoom--W0000--P0001-T0283--0000	20190827	ESCs	6324.016666666666	(5760, 8640]	298.703	3262.88	1116.54	9.154599088227409	0.3421963758954909	(3000, 3500]	(0.3, 0.35]
20190827-181922_HighZoom--W0000--P0001-T0283--0001	20190827	ESCs	6324.016666666666	(5760, 8640]	404.062	3213.95	1076.62	12.572134688964026	0.3349828077759693	(3000, 3500]	(0.3, 0.35]
20190827-181922_HighZoom--W0000--P0001-T0283--0002	20190827	ESCs	6324.016666666666	(5760, 8640]	363.688	3632.91	1160.61	10.010925138167629	0.3194726205412416	(3500, 4000]	(0.3, 0.35]
20190827-181922_HighZoom--W0000--P0001-T0283--0004	20190827	ESCs	6324.016666666666	(5760, 8640]	307.812
20190827-181922_HighZoom--W0000--P0001-T0284--0000	20190827	ESCs	6342.083333333333	(5760, 8640]	450.625	3110.95	1051.52	14.485111154041864	0.3380070351432502	(3000, 3500]	(0.3, 0.35]
20190827-181922_HighZoom--W0000--P0001-T0284--0001	20190827	ESCs	6342.083333333333	(5760, 8640]	400.484	3800.02	1213.13	10.53901812518684	0.3192423400322525	(3500, 4000]	(0.3, 0.35]
20190827-181922_HighZoom--W0000--P0001-T0284--0002	20190827	ESCs	6342.083333333333	(5760, 8640]	463.109	3515	1143.48	13.175231152204836	0.3253132290184922	(3500, 4000]	(0.3, 0.35]
20190827-181922_HighZoom--W0000--P0001-T0284--0003	20190827	ESCs	6342.083333333333	(5760, 8640]	374.016	3274.7	1080.67	11.421360196634629	0.3300054997353959	(3000, 3500]	(0.3, 0.35]
20190827-181922_HighZoom--W0000--P0001-T0284--0004	20190827	ESCs	6342.083333333333	(5760, 8640]	506.875	3527.16	1151.72	14.370643090353816	0.3265290789519942	(3500, 4000]	(0.3, 0.35]
20190827-181922_HighZoom--W0000--P0001-T0285--0000	20190827	ESCs	6356.833333333333	(5760, 8640]	326.312	3029.41	1050.5	10.771501079749628	0.3467679802575158	(3000, 3500]	(0.3, 0.35]
20190827-181922_HighZoom--W0000--P0001-T0285--0001	20190827	ESCs	6356.833333333333	(5760, 8640]	295.266	2680.83	950.191	11.013971243212918	0.3544393747006522	(2500, 3000]	(0.35, 0.39999999999999997]
20190827-181922_HighZoom--W0000--P0001-T0285--0002	20190827	ESCs	6356.833333333333	(5760, 8640]	313.844	2857.33	988.405	10.983819498496498	0.3459193344271291	(2500, 3000]	(0.3, 0.35]
20190827-181922_HighZoom--W0000--P0001-T0287--0000	20190827	ESCs	6384.883333333333	(5760, 8640]	392.234	3438.58	1124.05	11.406877348717988	0.3268944313608706	(3000, 3500]	(0.3, 0.35]
20190827-181922_HighZoom--W0000--P0001-T0287--0002	20190827	ESCs	6384.883333333333	(5760, 8640]	415.203	3661.62	1168.4589999999998	11.339313146485509	0.319109	(3500, 4000]	(0.3, 0.35]
20190827-181922_HighZoom--W0000--P0001-T0288--0002	20190827	ESCs	6399.8	(5760, 8640]	290.516	3023.52	1041.65	9.608536055373945	0.3445151274211877	(3000, 3500]	(0.3, 0.35]
20190827-181922_HighZoom--W0000--P0001-T0289--0000	20190827	ESCs	6414.5	(5760, 8640]	399.109	3002.95	1047.61	13.29056348867265	0.3488596058612971	(3000, 3500]	(0.3, 0.35]
20190827-181922_HighZoom--W0000--P0001-T0289--0001	20190827	ESCs	6414.5	(5760, 8640]	402.359	3748.31	1204.37	10.734415251451852	0.3213086317254273	(3500, 4000]	(0.3, 0.35]
20190827-181922_HighZoom--W0000--P0001-T0289--0002	20190827	ESCs	6414.5	(5760, 8640]	342.422	3008.38	1057.27	11.382286948934226	0.3514412265758092	(3000, 3500]	(0.35, 0.39999999999999997]
20190827-181922_HighZoom--W0000--P0001-T0290--0000	20190827	ESCs	6428.566666666666	(5760, 8640]	474.984	3521	1140.55	13.490041891508096	0.3239284294234592	(3500, 4000]	(0.3, 0.35]
20190827-181922_HighZoom--W0000--P0001-T0290--0001	20190827	ESCs	6428.566666666666	(5760, 8640]	380.375	3407.81	1123.36	11.161853998988208	0.3296437714287056	(3000, 3500]	(0.3, 0.35]
20190827-181922_HighZoom--W0000--P0001-T0292--0000	20190827	ESCs	6451.733333333334	(5760, 8640]	409.578	3311	1111.62	12.370224252491695	0.3357366354575657	(3000, 3500]	(0.3, 0.35]
20190827-181922_HighZoom--W0000--P0001-T0293--0000	20190827	ESCs	6461.766666666666	(5760, 8640]	337.547
20190827-181922_HighZoom--W0000--P0001-T0293--0001	20190827	ESCs	6461.766666666666	(5760, 8640]	319.922	3320.81	1158.85	9.63384	0.3489658553389954	(3000, 3500]	(0.3, 0.35]
20190827-181922_HighZoom--W0000--P0001-T0293--0002	20190827	ESCs	6461.766666666666	(5760, 8640]	419.172	3428.19	1122.64	12.2272	0.3274721222990104	(3000, 3500]	(0.3, 0.35]
20190827-181922_HighZoom--W0000--P0001-T0294--0002	20190827	ESCs	6478.233333333334	(5760, 8640]	303.438	3273.25	1093.93	9.27022	0.3342027037348201	(3000, 3500]	(0.3, 0.35]
20190827-181922_HighZoom--W0000--P0001-T0294--0004	20190827	ESCs	6478.233333333334	(5760, 8640]	399.859	3195.7340000000004	1096.18	12.51228590990364	0.343014	(3000, 3500]	(0.3, 0.35]
20190827-181922_HighZoom--W0000--P0001-T0295--0000	20190827	ESCs	6495.8	(5760, 8640]	484.734	3350.91	1108.59	14.46577060054803	0.3308338103187616	(3000, 3500]	(0.3, 0.35]
20190827-181922_HighZoom--W0000--P0001-T0296--0000	20190827	ESCs	6508.1	(5760, 8640]	440.344	3672.86	1188.76	11.989127543420537	0.3236606687052239	(3500, 4000]	(0.3, 0.35]
20190827-181922_HighZoom--W0000--P0001-T0297--0000	20190827	ESCs	6519.666666666666	(5760, 8640]	462.859	3699.41	1205.13	12.511721476366748	0.3257622980554175	(3500, 4000]	(0.3, 0.35]
20190827-181922_HighZoom--W0000--P0001-T0299--0000	20190827	ESCs	6543.65	(5760, 8640]	434.844	3674.73	1174.73	11.83333950158025	0.3196786488491411	(3500, 4000]	(0.3, 0.35]
20190827-181922_HighZoom--W0000--P0001-T0299--0001	20190827	ESCs	6543.65	(5760, 8640]	389.672	2971.2	1052.88	13.114952933205842	0.3543598333738893	(2500, 3000]	(0.35, 0.39999999999999997]
20190827-181922_HighZoom--W0000--P0001-T0300--0000	20190827	ESCs	6559.283333333333	(5760, 8640]	330.953	2622.31	945.657	12.620661652770533	0.3606195601438731	(2500, 3000]	(0.35, 0.39999999999999997]
20190827-181922_HighZoom--W0000--P0001-T0303--0000	20190827	ESCs	6596	(5760, 8640]	339.219	3329.8	1100.77	10.187370281131251	0.3305811135033156	(3000, 3500]	(0.3, 0.35]
20190827-181922_HighZoom--W0000--P0001-T0304--0000	20190827	ESCs	6611.15	(5760, 8640]	472.609	3927.56	1230.31	12.03314868103928	0.3132490333698106	(3500, 4000]	(0.3, 0.35]
20190827-181922_HighZoom--W0000--P0001-T0306--0000	20190827	ESCs	6637.85	(5760, 8640]	373.234
20190827-181922_HighZoom--W0000--P0001-T0307--0000	20190827	ESCs	6650.383333333333	(5760, 8640]	368.469	2883.09	1037.95	12.780323846534314	0.3600128889311275	(2500, 3000]	(0.35, 0.39999999999999997]
20190827-181922_HighZoom--W0000--P0001-T0309--0000	20190827	ESCs	6679.016666666666	(5760, 8640]	383.344	2923.28	1020.46	13.113475919694343	0.3490796813580357	(2500, 3000]	(0.3, 0.35]
20190827-181922_HighZoom--W0000--P0001-T0309--0001	20190827	ESCs	6679.016666666666	(5760, 8640]	417.422	3503.95	1144.98	11.91288453355396	0.3267683670414529	(3500, 4000]	(0.3, 0.35]
20190827-181922_HighZoom--W0000--P0001-T0309--0002	20190827	ESCs	6679.016666666666	(5760, 8640]	485.641	3435.08	1126.39	14.137688430946838	0.3279087112432381	(3000, 3500]	(0.3, 0.35]
20190827-181922_HighZoom--W0000--P0001-T0311--0000	20190827	ESCs	6707.666666666666	(5760, 8640]	344.844	3209	1083.6	10.74614365846058	0.3376755998753506	(3000, 3500]	(0.3, 0.35]
20190827-181922_HighZoom--W0000--P0001-T0313--0000	20190827	ESCs	6731.25	(5760, 8640]	519.766	3846.88	1255.08	13.511372867587326	0.3262596263200649	(3500, 4000]	(0.3, 0.35]
20190827-181922_HighZoom--W0000--P0001-T0314--0001	20190827	ESCs	6742.333333333333	(5760, 8640]	372.703	2864.64	1002.37	13.010465360231876	0.3499105123469224	(2500, 3000]	(0.3, 0.35]
20190827-181922_HighZoom--W0000--P0001-T0314--0002	20190827	ESCs	6742.333333333333	(5760, 8640]	397.656	3018.33	1039.15	13.174719579846856	0.3442813372171613	(3000, 3500]	(0.3, 0.35]
20190827-181922_HighZoom--W0000--P0001-T0314--0004	20190827	ESCs	6742.333333333333	(5760, 8640]	390.703	3214	1072.81	12.156288892345986	0.3337934038581207	(3000, 3500]	(0.3, 0.35]
20190827-181922_HighZoom--W0000--P0001-T0317--0000	20190827	ESCs	6792.616666666667	(5760, 8640]	302.969	2894.19	1023.94	10.468177948357187	0.3537904241189584	(2500, 3000]	(0.35, 0.39999999999999997]
20190827-181922_HighZoom--W0000--P0001-T0317--0001	20190827	ESCs	6792.616666666667	(5760, 8640]	324.406	3308.06	1124.7	9.806534762649552	0.3399890933120358	(3000, 3500]	(0.3, 0.35]
20190827-181922_HighZoom--W0000--P0001-T0317--0002	20190827	ESCs	6792.616666666667	(5760, 8640]	492.516	4096.64	1305.62	12.02242581178092	0.3187059837559601		(0.3, 0.35]
20190827-181922_HighZoom--W0000--P0001-T0318--0000	20190827	ESCs	6806.066666666666	(5760, 8640]	396.328	3201.9840000000004	1096.87	12.3776	0.3425579265855169	(3000, 3500]	(0.3, 0.35]
20190827-181922_HighZoom--W0000--P0001-T0318--0001	20190827	ESCs	6806.066666666666	(5760, 8640]	341.922	2755.38	969.353	12.409268248423537	0.3518043823436011	(2500, 3000]	(0.35, 0.39999999999999997]
20190827-181922_HighZoom--W0000--P0001-T0319--0000	20190827	ESCs	6820.65	(5760, 8640]	295.594	3205.45	1116.57	9.221590520902971	0.3483336052657768	(3000, 3500]	(0.3, 0.35]
20190827-181922_HighZoom--W0000--P0001-T0319--0001	20190827	ESCs	6820.65	(5760, 8640]	329.891
20190827-181922_HighZoom--W0000--P0001-T0320--0003	20190827	ESCs	6835.133333333333	(5760, 8640]	299.047	2636	959.823	11.344722116843704	0.3641210166919575	(2500, 3000]	(0.35, 0.39999999999999997]
20190827-181922_HighZoom--W0000--P0001-T0320--0004	20190827	ESCs	6835.133333333333	(5760, 8640]	362.984	2834.25	987.487	12.8071	0.3484121019670106	(2500, 3000]	(0.3, 0.35]
20190827-181922_HighZoom--W0000--P0001-T0321--0000	20190827	ESCs	6854	(5760, 8640]	414.828	3350	1123.58	12.382929104477611	0.3353976119402985	(3000, 3500]	(0.3, 0.35]
20190827-181922_HighZoom--W0000--P0001-T0321--0001	20190827	ESCs	6854	(5760, 8640]	427.656	3408.64	1125.77	12.546239102328464	0.3302679865670805	(3000, 3500]	(0.3, 0.35]
20190827-181922_HighZoom--W0000--P0001-T0321--0002	20190827	ESCs	6854	(5760, 8640]	401.812	2911.72	1015.34	13.799837827757417	0.3487077564833694	(2500, 3000]	(0.3, 0.35]
20190827-181922_HighZoom--W0000--P0001-T0322--0001	20190827	ESCs	6869.583333333334	(5760, 8640]	360.312	3252.58	1164.01	11.07775124839435	0.3578742769581544	(3000, 3500]	(0.35, 0.39999999999999997]
20190827-181922_HighZoom--W0000--P0001-T0322--0002	20190827	ESCs	6869.583333333334	(5760, 8640]	360.922	3344.69	1116.76	10.790898134594318	0.3338906349411365	(3000, 3500]	(0.3, 0.35]
20190827-181922_HighZoom--W0000--P0001-T0322--0003	20190827	ESCs	6869.583333333334	(5760, 8640]	304.609	3067.77	1046.2	9.92935	0.3410299220996647	(3000, 3500]	(0.3, 0.35]
20190827-181922_HighZoom--W0000--P0001-T0322--0004	20190827	ESCs	6869.583333333334	(5760, 8640]	353.438	3250.6090000000004	1098.76	10.87296257408996	0.3380169685126694	(3000, 3500]	(0.3, 0.35]
20190827-181922_HighZoom--W0000--P0001-T0324--0000	20190827	ESCs	6900.6	(5760, 8640]	411.938	3272.25	1090.24	12.588815035526013	0.3331780884712353	(3000, 3500]	(0.3, 0.35]
20190827-181922_HighZoom--W0000--P0001-T0324--0001	20190827	ESCs	6900.6	(5760, 8640]	381.312	3144.66	1058.66	12.125730127556082	0.336653	(3000, 3500]	(0.3, 0.35]
20190827-181922_HighZoom--W0000--P0001-T0324--0003	20190827	ESCs	6900.6	(5760, 8640]	355.797	2873.2	1017.46	12.38328356889506	0.3541211672130371	(2500, 3000]	(0.35, 0.39999999999999997]
20190827-181922_HighZoom--W0000--P0001-T0324--0004	20190827	ESCs	6900.6	(5760, 8640]	358.312	2738.67	970.606	13.083439710925589	0.3544075376678915	(2500, 3000]	(0.35, 0.39999999999999997]
20190827-181922_HighZoom--W0000--P0001-T0324--0005	20190827	ESCs	6900.6	(5760, 8640]	359.594	2933.19	1006.3	12.259485242677933	0.3430734750039888	(2500, 3000]	(0.3, 0.35]
20190827-181922_HighZoom--W0000--P0001-T0325--0001	20190827	ESCs	6918.783333333333	(5760, 8640]	305.188	3041.27	1070.87	10.034883499174358	0.3521132317922864	(3000, 3500]	(0.35, 0.39999999999999997]
20190827-181922_HighZoom--W0000--P0001-T0326--0000	20190827	ESCs	6932.583333333334	(5760, 8640]	333.141	3463.7	1142.06	9.618048227576097	0.3297208219064972	(3000, 3500]	(0.3, 0.35]
20190827-181922_HighZoom--W0000--P0001-T0326--0001	20190827	ESCs	6932.583333333334	(5760, 8640]	435.875	3107.7	1074.1	14.025632436561668	0.3456250484682738	(3000, 3500]	(0.3, 0.35]
20190827-181922_HighZoom--W0000--P0001-T0326--0004	20190827	ESCs	6932.583333333334	(5760, 8640]	383.859	2981.4840000000004	1026.87	12.874775615096372	0.344414	(2500, 3000]	(0.3, 0.35]
20190827-181922_HighZoom--W0000--P0001-T0326--0005	20190827	ESCs	6932.583333333334	(5760, 8640]	397.328	3154.17	1074.13	12.596907365863371	0.3405423039707409	(3000, 3500]	(0.3, 0.35]
20190827-181922_HighZoom--W0000--P0001-T0327--0000	20190827	ESCs	6951.9333333333325	(5760, 8640]	354.641	2775.5	971.028	12.777540082867953	0.3498569627094217	(2500, 3000]	(0.3, 0.35]
20190827-181922_HighZoom--W0000--P0001-T0327--0001	20190827	ESCs	6951.9333333333325	(5760, 8640]	505.266	3817.56	1209.24	13.235295851121736	0.3167579203690732	(3500, 4000]	(0.3, 0.35]
20190827-181922_HighZoom--W0000--P0001-T0327--0002	20190827	ESCs	6951.9333333333325	(5760, 8640]	310.891	2606.62	943.36	11.926940967726466	0.3619085982832206	(2500, 3000]	(0.35, 0.39999999999999997]
20190827-181922_HighZoom--W0000--P0001-T0328--0000	20190827	ESCs	6967.583333333334	(5760, 8640]	501.266	3609.61	1178.45	13.886978478832471	0.3264746957357431	(3500, 4000]	(0.3, 0.35]
20190827-181922_HighZoom--W0000--P0001-T0329--0000	20190827	ESCs	6983.983333333334	(5760, 8640]	430	3657.34	1173.22	11.757165855877927	0.320785	(3500, 4000]	(0.3, 0.35]
20190827-181922_HighZoom--W0000--P0001-T0329--0002	20190827	ESCs	6983.983333333334	(5760, 8640]	442.547	3377.92	1130.17	13.101157309138578	0.3345755171374591	(3000, 3500]	(0.3, 0.35]
20190827-181922_HighZoom--W0000--P0001-T0329--0003	20190827	ESCs	6983.983333333334	(5760, 8640]	448.969	3521.64	1170.29	12.748850606861971	0.3323135436008383	(3500, 4000]	(0.3, 0.35]
20190827-181922_HighZoom--W0000--P0001-T0329--0004	20190827	ESCs	6983.983333333334	(5760, 8640]	225.062	2333.25	875.314	9.64588	0.3751479695703418	(2000, 2500]	(0.35, 0.39999999999999997]
20190827-181922_HighZoom--W0000--P0001-T0330--0000	20190827	ESCs	7001.55	(5760, 8640]	363.75	3212.05	1095.8239999999998	11.3246	0.3411606368150901	(3000, 3500]	(0.3, 0.35]
20190827-181922_HighZoom--W0000--P0001-T0330--0001	20190827	ESCs	7001.55	(5760, 8640]	334.672	3345.47	1111.42	10.003735649620427	0.3322173961259243	(3000, 3500]	(0.3, 0.35]
20190827-181922_HighZoom--W0000--P0001-T0330--0002	20190827	ESCs	7001.55	(5760, 8640]	428.453	3266.8	1096.31	13.115388712552386	0.3355917126163639	(3000, 3500]	(0.3, 0.35]
20190827-181922_HighZoom--W0000--P0001-T0331--0000	20190827	ESCs	7017.383333333333	(5760, 8640]	406.797	3239.14	1080.88	12.558788734420636	0.3336930994976754	(3000, 3500]	(0.3, 0.35]
20190827-181922_HighZoom--W0000--P0001-T0332--0001	20190827	ESCs	7032.033333333333	(5760, 8640]	387.938	2818.38	989.32	13.76458065374551	0.3510249700625361	(2500, 3000]	(0.35, 0.39999999999999997]
20190827-181922_HighZoom--W0000--P0001-T0332--0002	20190827	ESCs	7032.033333333333	(5760, 8640]	373.359
20190827-181922_HighZoom--W0000--P0001-T0333--0000	20190827	ESCs	7050.733333333334	(5760, 8640]	356.016	3699.72	1190.74	9.622774729648388	0.3218463348162387	(3500, 4000]	(0.3, 0.35]
20190827-181922_HighZoom--W0000--P0001-T0333--0001	20190827	ESCs	7050.733333333334	(5760, 8640]	394.906	3535.19	1150.32	11.170728402563032	0.3253923129406413	(3500, 4000]	(0.3, 0.35]
20190827-181922_HighZoom--W0000--P0001-T0334--0001	20190827	ESCs	7060.766666666666	(5760, 8640]	253.781
20190827-181922_HighZoom--W0000--P0001-T0334--0002	20190827	ESCs	7060.766666666666	(5760, 8640]	287.906
20190827-181922_HighZoom--W0000--P0001-T0338--0000	20190827	ESCs	7109.566666666666	(5760, 8640]	351.672	3083.3590000000004	1049.95	11.405479381414878	0.340522	(3000, 3500]	(0.3, 0.35]
20190827-181922_HighZoom--W0000--P0001-T0339--0002	20190827	ESCs	7124.45	(5760, 8640]	430.859	3342.17	1107.19	12.89159788903743	0.3312785817127305	(3000, 3500]	(0.3, 0.35]
20190827-181922_HighZoom--W0000--P0001-T0339--0004	20190827	ESCs	7124.45	(5760, 8640]	368.406	3205.2340000000004	1088.72	11.49389560949372	0.3396706761503216	(3000, 3500]	(0.3, 0.35]
20190827-181922_HighZoom--W0000--P0001-T0339--0005	20190827	ESCs	7124.45	(5760, 8640]	412.234	3396.3590000000004	1130.97	12.137538316768042	0.3329951280179745	(3000, 3500]	(0.3, 0.35]
20190827-181922_HighZoom--W0000--P0001-T0340--0000	20190827	ESCs	7141.466666666666	(5760, 8640]	369.375	3628.02	1166.02	10.181184426970551	0.3213921879065583	(3500, 4000]	(0.3, 0.35]
20190827-181922_HighZoom--W0000--P0001-T0340--0001	20190827	ESCs	7141.466666666666	(5760, 8640]	473.062	3443.17	1132.63	13.739148087867814	0.3289495848595423	(3000, 3500]	(0.3, 0.35]
20190827-181922_HighZoom--W0000--P0001-T0340--0003	20190827	ESCs	7141.466666666666	(5760, 8640]	314.328	3005.78	1028.35	10.457452655399711	0.3421253910381362	(3000, 3500]	(0.3, 0.35]
20190827-181922_HighZoom--W0000--P0001-T0341--0000	20190827	ESCs	7154.85	(5760, 8640]	331.812	3218.41	1082.49	10.309839715685342	0.3363435191209561	(3000, 3500]	(0.3, 0.35]
20190827-181922_HighZoom--W0000--P0001-T0342--0000	20190827	ESCs	7168	(5760, 8640]	468.453	3656.14	1174.63	12.812775136407485	0.3212767231898332	(3500, 4000]	(0.3, 0.35]
20190827-181922_HighZoom--W0000--P0001-T0342--0002	20190827	ESCs	7168	(5760, 8640]	432.734	3109.7340000000004	1069.84	13.915478783715905	0.3440297465956894	(3000, 3500]	(0.3, 0.35]
20190827-181922_HighZoom--W0000--P0001-T0343--0000	20190827	ESCs	7185.05	(5760, 8640]	332.391	3234.16	1081.45	10.27750748572425	0.3343846122450494	(3000, 3500]	(0.3, 0.35]
20190827-181922_HighZoom--W0000--P0001-T0344--0000	20190827	ESCs	7197.283333333333	(5760, 8640]	329.672	3004.41	1053.49	10.972946898654842	0.3506470164152249	(3000, 3500]	(0.35, 0.39999999999999997]
20190827-181922_HighZoom--W0000--P0001-T0344--0001	20190827	ESCs	7197.283333333333	(5760, 8640]	386.812	3246.9840000000004	1084.17	11.912978320804784	0.3339018609269401	(3000, 3500]	(0.3, 0.35]
20190827-181922_HighZoom--W0000--P0001-T0344--0003	20190827	ESCs	7197.283333333333	(5760, 8640]	318.562	3023.27	1052.38	10.53703180600053	0.3480940810368654	(3000, 3500]	(0.3, 0.35]
20190827-181922_HighZoom--W0000--P0001-T0345--0000	20190827	ESCs	7211.65	(5760, 8640]	362.578
20190827-181922_HighZoom--W0000--P0001-T0345--0003	20190827	ESCs	7211.65	(5760, 8640]	318.859	3023.91	1028.83	10.544619277186523	0.3402311447511926	(3000, 3500]	(0.3, 0.35]
20190827-181922_HighZoom--W0000--P0001-T0346--0001	20190827	ESCs	7225.833333333334	(5760, 8640]	320.609
20190827-181922_HighZoom--W0000--P0001-T0346--0002	20190827	ESCs	7225.833333333334	(5760, 8640]	505.688	3267.75	1087.4	15.475097544181777	0.3327681126157142	(3000, 3500]	(0.3, 0.35]
20190827-181922_HighZoom--W0000--P0001-T0347--0001	20190827	ESCs	7239.3	(5760, 8640]	439.094	3164.33	1068.61	13.87636648286777	0.3377039295547111	(3000, 3500]	(0.3, 0.35]
20190827-181922_HighZoom--W0000--P0001-T0348--0000	20190827	ESCs	7254.566666666666	(5760, 8640]	473.203	3547.8	1144.02	13.3379	0.322459	(3500, 4000]	(0.3, 0.35]
20190827-181922_HighZoom--W0000--P0001-T0352--0000	20190827	ESCs	7316.666666666667	(5760, 8640]	320.609	2821.39	1004.1	11.363521574996165	0.3558893467796558	(2500, 3000]	(0.35, 0.39999999999999997]
20190827-181922_HighZoom--W0000--P0001-T0352--0003	20190827	ESCs	7316.666666666667	(5760, 8640]	426.234
20190827-181922_HighZoom--W0000--P0001-T0354--0001	20190827	ESCs	7349.466666666666	(5760, 8640]	554.781	3246.62	1083.15	17.087937473530204	0.3336221460747699	(3000, 3500]	(0.3, 0.35]
20190827-181922_HighZoom--W0000--P0001-T0355--0000	20190827	ESCs	7361.8	(5760, 8640]	470.422	3284.45	1105.42	14.322685543072163	0.3365616740443538	(3000, 3500]	(0.3, 0.35]
20190827-181922_HighZoom--W0000--P0001-T0355--0001	20190827	ESCs	7361.8	(5760, 8640]	450.141	3289.31	1089.28	13.684947642546527	0.3311573970483797	(3000, 3500]	(0.3, 0.35]
20190827-181922_HighZoom--W0000--P0001-T0355--0002	20190827	ESCs	7361.8	(5760, 8640]	349.797	2800.02	1004.43	12.492674149004865	0.3587247358586522	(2500, 3000]	(0.35, 0.39999999999999997]
20190827-181922_HighZoom--W0000--P0001-T0356--0000	20190827	ESCs	7376.35	(5760, 8640]	366.594	3173.39	1057.8239999999998	11.552114126497491	0.3333418415820804	(3000, 3500]	(0.3, 0.35]
20190827-181922_HighZoom--W0000--P0001-T0356--0001	20190827	ESCs	7376.35	(5760, 8640]	406.984	2965.25	1023.26	13.7251	0.3450835511339685	(2500, 3000]	(0.3, 0.35]
20190827-181922_HighZoom--W0000--P0001-T0356--0002	20190827	ESCs	7376.35	(5760, 8640]	320.312	3156.34	1079.25	10.148212615608438	0.3419316779159685	(3000, 3500]	(0.3, 0.35]
20190827-181922_HighZoom--W0000--P0001-T0356--0004	20190827	ESCs	7376.35	(5760, 8640]	335.906	3293.78	1105.62	10.198196237090444	0.3356692506271668	(3000, 3500]	(0.3, 0.35]
20190827-181922_HighZoom--W0000--P0001-T0357--0000	20190827	ESCs	7392.733333333334	(5760, 8640]	357.875	3121.59	1057.38	11.46449538280763	0.3387291877162757	(3000, 3500]	(0.3, 0.35]
20190827-181922_HighZoom--W0000--P0001-T0357--0001	20190827	ESCs	7392.733333333334	(5760, 8640]	419.797	3107.75	1057.02	13.508064516129032	0.3401238838387901	(3000, 3500]	(0.3, 0.35]
20190827-181922_HighZoom--W0000--P0001-T0357--0002	20190827	ESCs	7392.733333333334	(5760, 8640]	360.5	3166.39	1068.01	11.38520163807944	0.3372940991810551	(3000, 3500]	(0.3, 0.35]
20190827-181922_HighZoom--W0000--P0001-T0357--0004	20190827	ESCs	7392.733333333334	(5760, 8640]	441.797	3297.89	1097.23	13.396345573580207	0.332705	(3000, 3500]	(0.3, 0.35]
20190827-181922_HighZoom--W0000--P0001-T0358--0000	20190827	ESCs	7406.25	(5760, 8640]	366.766	2900.3590000000004	1021.3	12.645525088445948	0.352129	(2500, 3000]	(0.35, 0.39999999999999997]
20190827-181922_HighZoom--W0000--P0001-T0358--0002	20190827	ESCs	7406.25	(5760, 8640]	361.953	2758.62	974.278	13.120780280030814	0.3531752231637138	(2500, 3000]	(0.35, 0.39999999999999997]
20190827-181922_HighZoom--W0000--P0001-T0358--0003	20190827	ESCs	7406.25	(5760, 8640]	243.422	2856.09	988.377	8.522894379526724	0.3460589882545882	(2500, 3000]	(0.3, 0.35]
20190827-181922_HighZoom--W0000--P0001-T0359--0000	20190827	ESCs	7420.933333333333	(5760, 8640]	365.25	3008.5	1047.51	12.140601628718631	0.3481834801396044	(3000, 3500]	(0.3, 0.35]
20190827-181922_HighZoom--W0000--P0001-T0360--0000	20190827	ESCs	7437.516666666666	(5760, 8640]	510.094	3617.41	1163.44	14.101092053255842	0.3216219025456363	(3500, 4000]	(0.3, 0.35]
20190827-181922_HighZoom--W0000--P0001-T0360--0001	20190827	ESCs	7437.516666666666	(5760, 8640]	347.547	2447.42	897.306	14.200529169060342	0.366633	(2000, 2500]	(0.35, 0.39999999999999997]
20190827-181922_HighZoom--W0000--P0001-T0361--0000	20190827	ESCs	7452.016666666666	(5760, 8640]	478.016	3439.66	1119.09	13.897192771602745	0.32535	(3000, 3500]	(0.3, 0.35]
20190827-181922_HighZoom--W0000--P0001-T0361--0001	20190827	ESCs	7452.016666666666	(5760, 8640]	365.5	2649.8	953.712	13.793509465064682	0.359919	(2500, 3000]	(0.35, 0.39999999999999997]
20190827-181922_HighZoom--W0000--P0001-T0361--0002	20190827	ESCs	7452.016666666666	(5760, 8640]	321.875	3001.95	1032.7	10.722186523240037	0.3440103825742774	(3000, 3500]	(0.3, 0.35]
20190827-181922_HighZoom--W0000--P0001-T0362--0000	20190827	ESCs	7469.583333333333	(5760, 8640]	332.406	3122.72	1062.41	10.6448	0.3402204937427927	(3000, 3500]	(0.3, 0.35]
20190827-181922_HighZoom--W0000--P0001-T0362--0001	20190827	ESCs	7469.583333333333	(5760, 8640]	410.906	2993.6090000000004	1025.59	13.726116202884208	0.3425938390751765	(2500, 3000]	(0.3, 0.35]
20190827-181922_HighZoom--W0000--P0001-T0362--0002	20190827	ESCs	7469.583333333333	(5760, 8640]	331.422	3383.53	1122.55	9.795148175086911	0.331767	(3000, 3500]	(0.3, 0.35]
20190827-181922_HighZoom--W0000--P0001-T0363--0000	20190827	ESCs	7484.25	(5760, 8640]	373.188	2923.22	1030.62	12.76632027911696	0.3525616794362653	(2500, 3000]	(0.35, 0.39999999999999997]
20190827-181922_HighZoom--W0000--P0001-T0363--0001	20190827	ESCs	7484.25	(5760, 8640]	403.438	3038.34	1044.23	13.278203521391916	0.3436852443304642	(3000, 3500]	(0.3, 0.35]
20190827-181922_HighZoom--W0000--P0001-T0363--0002	20190827	ESCs	7484.25	(5760, 8640]	331.5	2995.42	1041.18	11.066888071196646	0.3475920921993629	(2500, 3000]	(0.3, 0.35]
20190827-181922_HighZoom--W0000--P0001-T0363--0003	20190827	ESCs	7484.25	(5760, 8640]	256.672	2856.91	990.601	8.984260420188834	0.3467390946709482	(2500, 3000]	(0.3, 0.35]
20190827-181922_HighZoom--W0000--P0001-T0363--0004	20190827	ESCs	7484.25	(5760, 8640]	394.375	2877.12	1031.99	13.707259851414172	0.3586893165920841	(2500, 3000]	(0.35, 0.39999999999999997]
20190827-181922_HighZoom--W0000--P0001-T0363--0005	20190827	ESCs	7484.25	(5760, 8640]	330.109
20190827-181922_HighZoom--W0000--P0001-T0364--0000	20190827	ESCs	7503.683333333333	(5760, 8640]	346.531	3150.14	1071.21	11.000499660173942	0.3400508104240413	(3000, 3500]	(0.3, 0.35]
20190827-181922_HighZoom--W0000--P0001-T0364--0001	20190827	ESCs	7503.683333333333	(5760, 8640]	322.062	2729.47	969.725	11.799456231230325	0.3552797265695269	(2500, 3000]	(0.35, 0.39999999999999997]
20190827-181922_HighZoom--W0000--P0001-T0364--0002	20190827	ESCs	7503.683333333333	(5760, 8640]	504.578	3666.25	1171.11	13.762785543811798	0.3194310262529833	(3500, 4000]	(0.3, 0.35]
20190827-181922_HighZoom--W0000--P0001-T0364--0003	20190827	ESCs	7503.683333333333	(5760, 8640]	272.688	2852.75	998.25	9.558759092104111	0.3499255104723512	(2500, 3000]	(0.3, 0.35]
20200724-201611_HighZoom--W0000--P0001-T0026--0000	20200724	ESCs	760.6166666666667	(0, 2880]	418.562	2611.95	929.729	16.024886358981192	0.3559516576293677	(2500, 3000]	(0.35, 0.39999999999999997]
20200724-201611_HighZoom--W0000--P0001-T0043--0000	20200724	ESCs	912.75	(0, 2880]	314.938	2393.34	877.545	13.15888982110386	0.366661	(2000, 2500]	(0.35, 0.39999999999999997]
20200725-142832_HighZoom--W0000--P0001-T0007--0000	20200724	ESCs	2782.15	(0, 2880]	324.531	2043.09	810.041	15.884303414331402	0.3964775972128546	(2000, 2500]	(0.35, 0.39999999999999997]
20200725-142832_HighZoom--W0000--P0001-T0007--0001	20200724	ESCs	2782.15	(0, 2880]	332.547	2730.78	968.707	12.177720403064178	0.3547362457846308	(2500, 3000]	(0.35, 0.39999999999999997]
20200725-142832_HighZoom--W0000--P0001-T0056--0000	20200724	ESCs	3282.25	(2880, 5760]	366.438
20200725-142832_HighZoom--W0000--P0001-T0064--0000	20200724	ESCs	3366.65	(2880, 5760]	384.297	2605.12	933.656	14.751571421716807	0.3583920157382083	(2500, 3000]	(0.35, 0.39999999999999997]
20200725-142832_HighZoom--W0000--P0001-T0075--0000	20200724	ESCs	3482.416666666667	(2880, 5760]	364.844	3007.27	1030.73	12.13207444901781	0.3427458695040611	(3000, 3500]	(0.3, 0.35]
20200725-142832_HighZoom--W0000--P0001-T0076--0001	20200724	ESCs	3493.783333333333	(2880, 5760]	215.5	1775.38	740.6260000000001	12.138280644934168	0.4171659508554531	(1500, 2000]	(0.39999999999999997, 0.44999999999999996]
20200725-142832_HighZoom--W0000--P0001-T0077--0000	20200724	ESCs	3505	(2880, 5760]	231.25	1985.06	778.5319999999999	11.64951019162122	0.3921953067460865	(1500, 2000]	(0.35, 0.39999999999999997]
20200725-142832_HighZoom--W0000--P0001-T0077--0003	20200724	ESCs	3505	(2880, 5760]	415.656	2754.38	975.473	15.090764692534602	0.3541540276832312	(2500, 3000]	(0.35, 0.39999999999999997]
20200725-142832_HighZoom--W0000--P0001-T0079--0000	20200724	ESCs	3527.5666666666666	(2880, 5760]	389.5
20200725-142832_HighZoom--W0000--P0001-T0085--0000	20200724	ESCs	3591.65	(2880, 5760]	463.938
20200725-142832_HighZoom--W0000--P0001-T0088--0000	20200724	ESCs	3623.133333333333	(2880, 5760]	347.219	2831.2340000000004	974.063	12.263866215226292	0.3440418559539762	(2500, 3000]	(0.3, 0.35]
20200725-142832_HighZoom--W0000--P0001-T0097--0000	20200724	ESCs	3718.85	(2880, 5760]	358.281	2621.47	936.975	13.667193851996725	0.3574236430032169	(2500, 3000]	(0.35, 0.39999999999999997]
20200725-142832_HighZoom--W0000--P0001-T0100--0000	20200724	ESCs	3752.266666666667	(2880, 5760]	404.422
20200725-142832_HighZoom--W0000--P0001-T0101--0001	20200724	ESCs	3763.583333333333	(2880, 5760]	351.25
20200725-142832_HighZoom--W0000--P0001-T0115--0000	20200724	ESCs	3915.866666666667	(2880, 5760]	327.188
20200725-142832_HighZoom--W0000--P0001-T0116--0000	20200724	ESCs	3927.016666666667	(2880, 5760]	371.547
20200725-142832_HighZoom--W0000--P0001-T0119--0000	20200724	ESCs	3959.05	(2880, 5760]	355.281
20200725-142832_HighZoom--W0000--P0001-T0121--0000	20200724	ESCs	3980.733333333333	(2880, 5760]	319.609	2506.05	945.026	12.753526769450056	0.3770982746931721	(2500, 3000]	(0.35, 0.39999999999999997]
20200725-142832_HighZoom--W0000--P0001-T0122--0001	20200724	ESCs	3992.35	(2880, 5760]	340.281
20200725-142832_HighZoom--W0000--P0001-T0125--0000	20200724	ESCs	4026.533333333333	(2880, 5760]	369.469	2440.19	907.876	15.140995283969923	0.372052	(2000, 2500]	(0.35, 0.39999999999999997]
20200725-142832_HighZoom--W0000--P0001-T0126--0000	20200724	ESCs	4037.733333333333	(2880, 5760]	345.953	2540.52	918.161	13.61743539501424	0.361407	(2500, 3000]	(0.35, 0.39999999999999997]
20200725-142832_HighZoom--W0000--P0001-T0126--0001	20200724	ESCs	4037.733333333333	(2880, 5760]	325.828	2193.27	854.3810000000001	14.855841699091672	0.389547	(2000, 2500]	(0.35, 0.39999999999999997]
20200725-142832_HighZoom--W0000--P0001-T0126--0002	20200724	ESCs	4037.733333333333	(2880, 5760]	497.438	2795.44	1006.82	17.794617516110176	0.3601639528403062	(2500, 3000]	(0.35, 0.39999999999999997]
20200725-142832_HighZoom--W0000--P0001-T0132--0000	20200724	ESCs	4104.833333333333	(2880, 5760]	464.156	2916.08	1019.46	15.917141105279075	0.349599	(2500, 3000]	(0.3, 0.35]
20200725-142832_HighZoom--W0000--P0001-T0136--0000	20200724	ESCs	4146.166666666666	(2880, 5760]	474.312
20200725-142832_HighZoom--W0000--P0001-T0142--0000	20200724	ESCs	4670.35	(2880, 5760]	301.562	2263.42	863.905	13.323299853054356	0.381681	(2000, 2500]	(0.35, 0.39999999999999997]
20200725-142832_HighZoom--W0000--P0001-T0142--0002	20200724	ESCs	4670.35	(2880, 5760]	467.688	2363.36	887.302	19.78910102104674	0.3754410565639837	(2000, 2500]	(0.35, 0.39999999999999997]
20200725-142832_HighZoom--W0000--P0001-T0142--0003	20200724	ESCs	4670.35	(2880, 5760]	348.344	2245	886.956	15.516425389755012	0.3950806236080178	(2000, 2500]	(0.35, 0.39999999999999997]
20200725-142832_HighZoom--W0000--P0001-T0145--0000	20200724	ESCs	4706.266666666666	(2880, 5760]	369.594
20200725-142832_HighZoom--W0000--P0001-T0147--0001	20200724	ESCs	4730.1833333333325	(2880, 5760]	428.891	2335.86	891.3789999999999	18.361152150022757	0.3816065096394945	(2000, 2500]	(0.35, 0.39999999999999997]
20200725-142832_HighZoom--W0000--P0001-T0147--0002	20200724	ESCs	4730.1833333333325	(2880, 5760]	283.094	2230.33	846.168	12.692920054808082	0.3793917307230147	(2000, 2500]	(0.35, 0.39999999999999997]
20200725-142832_HighZoom--W0000--P0001-T0148--0002	20200724	ESCs	4742.466666666667	(2880, 5760]	366.375	1990.05	791.883	18.41036920233542	0.3979217576268299	(1500, 2000]	(0.35, 0.39999999999999997]
20200725-142832_HighZoom--W0000--P0001-T0149--0000	20200724	ESCs	4755.033333333333	(2880, 5760]	311.516	2197.75	834.9060000000001	14.174297577067454	0.3798912524172449	(2000, 2500]	(0.35, 0.39999999999999997]
20200725-142832_HighZoom--W0000--P0001-T0149--0002	20200724	ESCs	4755.033333333333	(2880, 5760]	426.891
20200725-142832_HighZoom--W0000--P0001-T0150--0000	20200724	ESCs	4768.25	(2880, 5760]	407.766	2524.44	911.673	16.15272884499441	0.3611389941048264	(2500, 3000]	(0.35, 0.39999999999999997]
20200725-142832_HighZoom--W0000--P0001-T0151--0000	20200724	ESCs	4780.35	(2880, 5760]	288.281	2396.77	883.817	12.027926380798124	0.3687539793204676	(2000, 2500]	(0.35, 0.39999999999999997]
20200725-142832_HighZoom--W0000--P0001-T0152--0002	20200724	ESCs	4791.6	(2880, 5760]	331.625	2667.78	953.942	12.43074300326751	0.3575788267477728	(2500, 3000]	(0.35, 0.39999999999999997]
20200725-142832_HighZoom--W0000--P0001-T0159--0000	20200724	ESCs	4872.816666666666	(2880, 5760]	403.547	2690.92	969.137	14.996602465623306	0.3601505357643216	(2500, 3000]	(0.35, 0.39999999999999997]
20200725-142832_HighZoom--W0000--P0001-T0161--0000	20200724	ESCs	4895.283333333333	(2880, 5760]	381.344	2648.25	953.847	14.399839516661949	0.36018	(2500, 3000]	(0.35, 0.39999999999999997]
20200725-142832_HighZoom--W0000--P0001-T0161--0002	20200724	ESCs	4895.283333333333	(2880, 5760]	347.797	2130.64	833.293	16.323579382918098	0.3910996737601501	(2000, 2500]	(0.35, 0.39999999999999997]
20200725-142832_HighZoom--W0000--P0001-T0163--0001	20200724	ESCs	4918.966666666667	(2880, 5760]	348.812	2164.77	872.586	16.113173433063896	0.4030855990901557	(2000, 2500]	(0.39999999999999997, 0.44999999999999996]
20200725-142832_HighZoom--W0000--P0001-T0165--0002	20200724	ESCs	4942.55	(2880, 5760]	354.281
20200725-142832_HighZoom--W0000--P0001-T0166--0001	20200724	ESCs	4954.9	(2880, 5760]	383.766	2362.06	889.666	16.247059772351445	0.3766480304073306	(2000, 2500]	(0.35, 0.39999999999999997]
20200725-142832_HighZoom--W0000--P0001-T0167--0000	20200724	ESCs	4967.6833333333325	(2880, 5760]	400.719	2611.8	951.11	15.34264531278656	0.3641592359589968	(2500, 3000]	(0.35, 0.39999999999999997]
20200725-142832_HighZoom--W0000--P0001-T0170--0001	20200724	ESCs	5001.733333333334	(2880, 5760]	374.781	2892.08	1001.32	12.958891496010828	0.3462278679897291	(2500, 3000]	(0.3, 0.35]
20200725-142832_HighZoom--W0000--P0001-T0172--0001	20200724	ESCs	5025.833333333333	(2880, 5760]	306.891	2265.47	867.4810000000001	13.54644998452859	0.3829145311633044	(2000, 2500]	(0.35, 0.39999999999999997]
20200725-142832_HighZoom--W0000--P0001-T0175--0000	20200724	ESCs	5061.75	(2880, 5760]	405.422	2719.4840000000004	976.129	14.908044136314093	0.3589390487313034	(2500, 3000]	(0.35, 0.39999999999999997]
20200725-142832_HighZoom--W0000--P0001-T0177--0002	20200724	ESCs	5087.266666666666	(2880, 5760]	414.766	2218.27	836.703	18.69774071279098	0.3771878575427834	(2000, 2500]	(0.35, 0.39999999999999997]
20200725-142832_HighZoom--W0000--P0001-T0178--0000	20200724	ESCs	5100.65	(2880, 5760]	409.234	2420.11	916.249	16.9097	0.378598	(2000, 2500]	(0.35, 0.39999999999999997]
20200725-142832_HighZoom--W0000--P0001-T0179--0000	20200724	ESCs	5112.3	(2880, 5760]	349.422	2061.19	824.855	16.952450480014438	0.4001842626679371	(2000, 2500]	(0.39999999999999997, 0.44999999999999996]
20200725-142832_HighZoom--W0000--P0001-T0180--0002	20200724	ESCs	5124	(2880, 5760]	404.969	2393.44	888.012	16.919959907045847	0.3710194289553353	(2000, 2500]	(0.35, 0.39999999999999997]
20200725-142832_HighZoom--W0000--P0001-T0180--0003	20200724	ESCs	5124	(2880, 5760]	384.172	2261.5	881.378	16.9875	0.3897315940747292	(2000, 2500]	(0.35, 0.39999999999999997]
20200725-142832_HighZoom--W0000--P0001-T0182--0000	20200724	ESCs	5151.233333333334	(2880, 5760]	340.719
20200725-142832_HighZoom--W0000--P0001-T0183--0000	20200724	ESCs	5165.2	(2880, 5760]	320.016	2401.25	883.913	13.327043206663197	0.368105	(2000, 2500]	(0.35, 0.39999999999999997]
20200725-142832_HighZoom--W0000--P0001-T0183--0002	20200724	ESCs	5165.2	(2880, 5760]	247.625
20200725-142832_HighZoom--W0000--P0001-T0183--0003	20200724	ESCs	5165.2	(2880, 5760]	423.781	2662.89	946.834	15.914329576388967	0.3555661872754085	(2500, 3000]	(0.35, 0.39999999999999997]
20200725-142832_HighZoom--W0000--P0001-T0189--0000	20200724	ESCs	5239.883333333333	(2880, 5760]	341.281	2565.78	928.113	13.301261876987944	0.3617272869352451	(2500, 3000]	(0.35, 0.39999999999999997]
20200725-142832_HighZoom--W0000--P0001-T0190--0001	20200724	ESCs	5251.6	(2880, 5760]	392.891	2452.42	916.777	16.020514617794166	0.3738251410238531	(2000, 2500]	(0.35, 0.39999999999999997]
20200725-142832_HighZoom--W0000--P0001-T0193--0003	20200724	ESCs	5289.383333333333	(2880, 5760]	304.75	2349.47	871.4739999999999	12.971016004041765	0.3709238129977454	(2000, 2500]	(0.35, 0.39999999999999997]
20200725-142832_HighZoom--W0000--P0001-T0194--0000	20200724	ESCs	5302.9333333333325	(2880, 5760]	345.562
20200725-142832_HighZoom--W0000--P0001-T0194--0002	20200724	ESCs	5302.9333333333325	(2880, 5760]	369.938	2383.89	900.159	15.518222099919836	0.3776007376176176	(2000, 2500]	(0.35, 0.39999999999999997]
20200725-142832_HighZoom--W0000--P0001-T0195--0003	20200724	ESCs	5316.866666666667	(2880, 5760]	388.938	2148.5	825.735	18.10274610193158	0.3843309285548056	(2000, 2500]	(0.35, 0.39999999999999997]
20200725-142832_HighZoom--W0000--P0001-T0196--0000	20200724	ESCs	5330.983333333334	(2880, 5760]	341.656
20200725-142832_HighZoom--W0000--P0001-T0196--0003	20200724	ESCs	5330.983333333334	(2880, 5760]	323.609	2505.92	908.756	12.91378482650298	0.3626433703842338	(2500, 3000]	(0.35, 0.39999999999999997]
20200725-142832_HighZoom--W0000--P0001-T0199--0001	20200724	ESCs	5370.383333333333	(2880, 5760]	371.453	2900.64	1025.68	12.805897903256556	0.3536035655567165	(2500, 3000]	(0.35, 0.39999999999999997]
20200725-142832_HighZoom--W0000--P0001-T0199--0003	20200724	ESCs	5370.383333333333	(2880, 5760]	273.125	1984.72	785.4630000000001	13.761393930324644	0.3957552681261176	(1500, 2000]	(0.35, 0.39999999999999997]
20200725-142832_HighZoom--W0000--P0001-T0201--0000	20200724	ESCs	5394.166666666666	(2880, 5760]	486.469
20200725-142832_HighZoom--W0000--P0001-T0201--0001	20200724	ESCs	5394.166666666666	(2880, 5760]	366.828
20200725-142832_HighZoom--W0000--P0001-T0206--0000	20200724	ESCs	5462.3	(2880, 5760]	393.656	2694.27	968.688	14.610890312983202	0.3595368831436836	(2500, 3000]	(0.35, 0.39999999999999997]
20200725-142832_HighZoom--W0000--P0001-T0207--0001	20200724	ESCs	5474.833333333334	(2880, 5760]	349.969	1960.34	790.569	17.852415188354698	0.4032807507253829	(1500, 2000]	(0.39999999999999997, 0.44999999999999996]
20200725-142832_HighZoom--W0000--P0001-T0209--0000	20200724	ESCs	5500.483333333334	(2880, 5760]	405.922	2767.92	972.309	14.66522087688887	0.3512776010306648	(2500, 3000]	(0.35, 0.39999999999999997]
20200725-142832_HighZoom--W0000--P0001-T0210--0002	20200724	ESCs	5514.366666666667	(2880, 5760]	329.938	2362.53	876.44	13.965425215584473	0.3709750263594425	(2000, 2500]	(0.35, 0.39999999999999997]
20200725-142832_HighZoom--W0000--P0001-T0211--0001	20200724	ESCs	5528.75	(2880, 5760]	310.016
20200725-142832_HighZoom--W0000--P0001-T0212--0001	20200724	ESCs	5542.033333333333	(2880, 5760]	292.094
20200725-142832_HighZoom--W0000--P0001-T0213--0000	20200724	ESCs	5556.45	(2880, 5760]	374.406	2123.52	823.426	17.631430608481406	0.3877653853326276	(2000, 2500]	(0.35, 0.39999999999999997]
20200725-142832_HighZoom--W0000--P0001-T0219--0000	20200724	ESCs	5632.05	(2880, 5760]	378.875	2434.75	904.087	15.561145908204129	0.3713264195502618	(2000, 2500]	(0.35, 0.39999999999999997]
20200725-142832_HighZoom--W0000--P0001-T0221--0001	20200724	ESCs	5656.35	(2880, 5760]	380.562	2555.77	929.832	14.890349899012664	0.3638173447803907	(2500, 3000]	(0.35, 0.39999999999999997]
20200725-142832_HighZoom--W0000--P0001-T0221--0002	20200724	ESCs	5656.35	(2880, 5760]	408.875	2447.03	923.409	16.709024119432897	0.3773589300666808	(2000, 2500]	(0.35, 0.39999999999999997]
20200725-142832_HighZoom--W0000--P0001-T0224--0001	20200724	ESCs	5695.05	(2880, 5760]	331.516	2275.25	873.257	14.57051422920558	0.3838070541698714	(2000, 2500]	(0.35, 0.39999999999999997]
20200725-142832_HighZoom--W0000--P0001-T0225--0001	20200724	ESCs	5707.95	(2880, 5760]	301.938	1991.5	784.95	15.161310569922168	0.3941501380868692	(1500, 2000]	(0.35, 0.39999999999999997]
20200725-142832_HighZoom--W0000--P0001-T0226--0002	20200724	ESCs	5722.483333333334	(2880, 5760]	431.609	2641.03	966.225	16.342457737148862	0.365851	(2500, 3000]	(0.35, 0.39999999999999997]
20200725-142832_HighZoom--W0000--P0001-T0227--0001	20200724	ESCs	5736.55	(2880, 5760]	279.938	1839.34	757.405	15.219420619525224	0.4117799606816343	(1500, 2000]	(0.39999999999999997, 0.44999999999999996]
20200725-142832_HighZoom--W0000--P0001-T0227--0003	20200724	ESCs	5736.55	(2880, 5760]	370.344	2191.33	850.346	16.90042522160078	0.3880505337402707	(2000, 2500]	(0.35, 0.39999999999999997]
20200725-142832_HighZoom--W0000--P0001-T0228--0003	20200724	ESCs	5750.783333333334	(2880, 5760]	315.906	2315.53	888.0310000000001	13.642928986914882	0.3835107368461057	(2000, 2500]	(0.35, 0.39999999999999997]
20200725-142832_HighZoom--W0000--P0001-T0231--0002	20200724	ESCs	5793.283333333334	(5760, 8640]	283.594	2164.48	829.308	13.102141203168976	0.3831435113403472	(2000, 2500]	(0.35, 0.39999999999999997]
20200725-142832_HighZoom--W0000--P0001-T0233--0000	20200724	ESCs	5821.65	(5760, 8640]	386.5
20200725-142832_HighZoom--W0000--P0001-T0233--0001	20200724	ESCs	5821.65	(5760, 8640]	345.453	2148.02	840.4889999999999	16.082427924186785	0.3912861915367482	(2000, 2500]	(0.35, 0.39999999999999997]
20200725-142832_HighZoom--W0000--P0001-T0233--0002	20200724	ESCs	5821.65	(5760, 8640]	301.047	2103.66	818.154	14.310651313712889	0.3889200515673665	(2000, 2500]	(0.35, 0.39999999999999997]
20200725-142832_HighZoom--W0000--P0001-T0234--0001	20200724	ESCs	5835.966666666666	(5760, 8640]	339.891
20200725-142832_HighZoom--W0000--P0001-T0235--0002	20200724	ESCs	5848.783333333334	(5760, 8640]	331.391	2069.22	828.303	16.01525140644852	0.4002974068960317	(2000, 2500]	(0.39999999999999997, 0.44999999999999996]
20200725-142832_HighZoom--W0000--P0001-T0239--0000	20200724	ESCs	5903.266666666666	(5760, 8640]	382.547	2417.75	929.711	15.822433047254677	0.3845356219625685	(2000, 2500]	(0.35, 0.39999999999999997]
20200725-142832_HighZoom--W0000--P0001-T0239--0001	20200724	ESCs	5903.266666666666	(5760, 8640]	310.875	2497.05	938.995	12.44970559224556	0.3760421810242258	(2000, 2500]	(0.35, 0.39999999999999997]
20200725-142832_HighZoom--W0000--P0001-T0240--0001	20200724	ESCs	5918.166666666667	(5760, 8640]	292.906	2330.36	888.883	12.569147071331068	0.3814360791620519	(2000, 2500]	(0.35, 0.39999999999999997]
20200725-142832_HighZoom--W0000--P0001-T0240--0002	20200724	ESCs	5918.166666666667	(5760, 8640]	376.766	2344.8	891.092	16.0682	0.3800294865610967	(2000, 2500]	(0.35, 0.39999999999999997]
20200725-142832_HighZoom--W0000--P0001-T0241--0001	20200724	ESCs	5933.2	(5760, 8640]	365.266
20200725-142832_HighZoom--W0000--P0001-T0242--0000	20200724	ESCs	5948.016666666666	(5760, 8640]	336.953	1816.78	763.475	18.546711188635285	0.4202350200712139	(1500, 2000]	(0.39999999999999997, 0.44999999999999996]
20200725-142832_HighZoom--W0000--P0001-T0242--0001	20200724	ESCs	5948.016666666666	(5760, 8640]	355.141	2419.62	914.632	14.677506845068963	0.3780056826987653	(2000, 2500]	(0.35, 0.39999999999999997]
20200725-142832_HighZoom--W0000--P0001-T0242--0003	20200724	ESCs	5948.016666666666	(5760, 8640]	261.438
20200725-142832_HighZoom--W0000--P0001-T0244--0000	20200724	ESCs	5975.35	(5760, 8640]	329.609	2148.69	828.207	15.340029590149896	0.3854477709188118	(2000, 2500]	(0.35, 0.39999999999999997]
20200725-142832_HighZoom--W0000--P0001-T0244--0001	20200724	ESCs	5975.35	(5760, 8640]	383.516	2751.45	968.514	13.93865804722087	0.3520009246023828	(2500, 3000]	(0.35, 0.39999999999999997]
20200725-142832_HighZoom--W0000--P0001-T0244--0002	20200724	ESCs	5975.35	(5760, 8640]	312.156	2236.31	862.092	13.958528595294394	0.3854971935937383	(2000, 2500]	(0.35, 0.39999999999999997]
20200725-142832_HighZoom--W0000--P0001-T0244--0004	20200724	ESCs	5975.35	(5760, 8640]	420.219	2700.58	964.037	15.560326344952822	0.3569743217933346	(2500, 3000]	(0.35, 0.39999999999999997]
20200725-142832_HighZoom--W0000--P0001-T0245--0001	20200724	ESCs	5990.466666666666	(5760, 8640]	309.047	2255.38	865.375	13.702682480740451	0.3836945075652607	(2000, 2500]	(0.35, 0.39999999999999997]
20200725-142832_HighZoom--W0000--P0001-T0246--0002	20200724	ESCs	6005.65	(5760, 8640]	372.125	2383.52	891.4580000000001	15.612439773846704	0.3740096563228441	(2000, 2500]	(0.35, 0.39999999999999997]
20200725-142832_HighZoom--W0000--P0001-T0247--0000	20200724	ESCs	6020.016666666666	(5760, 8640]	227.891	1849.7	748.928	12.320390084245956	0.4048909473574947	(1500, 2000]	(0.39999999999999997, 0.44999999999999996]
20200725-142832_HighZoom--W0000--P0001-T0247--0001	20200724	ESCs	6020.016666666666	(5760, 8640]	312.203
20200725-142832_HighZoom--W0000--P0001-T0247--0002	20200724	ESCs	6020.016666666666	(5760, 8640]	286.234	2179.98	838.665	13.130113569640878	0.3847115391672599	(2000, 2500]	(0.35, 0.39999999999999997]
20200725-142832_HighZoom--W0000--P0001-T0248--0002	20200724	ESCs	6035.2	(5760, 8640]	461.078
20200725-142832_HighZoom--W0000--P0001-T0249--0000	20200724	ESCs	6049.733333333334	(5760, 8640]	399.656	2656.84	975.542	15.042518491864785	0.367181	(2500, 3000]	(0.35, 0.39999999999999997]
20200725-142832_HighZoom--W0000--P0001-T0249--0003	20200724	ESCs	6049.733333333334	(5760, 8640]	367.203	2397.77	908.179	15.314385348695412	0.3787604795463777	(2000, 2500]	(0.35, 0.39999999999999997]
20200725-142832_HighZoom--W0000--P0001-T0250--0000	20200724	ESCs	6064.8	(5760, 8640]	321.828	2258.3	845.485	14.250921158731558	0.3743905252497789	(2000, 2500]	(0.35, 0.39999999999999997]
20200725-142832_HighZoom--W0000--P0001-T0252--0004	20200724	ESCs	6093.5	(5760, 8640]	407.266
20200725-142832_HighZoom--W0000--P0001-T0253--0003	20200724	ESCs	6108.633333333333	(5760, 8640]	324.438
20200725-142832_HighZoom--W0000--P0001-T0253--0004	20200724	ESCs	6108.633333333333	(5760, 8640]	422.062	2512.33	948.104	16.79965752879401	0.3773806604870064	(2500, 3000]	(0.35, 0.39999999999999997]
20200725-142832_HighZoom--W0000--P0001-T0254--0000	20200724	ESCs	6123.983333333334	(5760, 8640]	447.141	2554.81	963.252	17.501899356978125	0.3770343962686883	(2500, 3000]	(0.35, 0.39999999999999997]
20200725-142832_HighZoom--W0000--P0001-T0254--0002	20200724	ESCs	6123.983333333334	(5760, 8640]	424.656	2762.62	989.997	15.371476403782632	0.3583537396497895	(2500, 3000]	(0.35, 0.39999999999999997]
20200725-142832_HighZoom--W0000--P0001-T0255--0003	20200724	ESCs	6138.033333333334	(5760, 8640]	285.031	2183.27	856.951	13.055269032724368	0.3925087460712528	(2000, 2500]	(0.35, 0.39999999999999997]
20200725-142832_HighZoom--W0000--P0001-T0258--0000	20200724	ESCs	6177.866666666667	(5760, 8640]	370.969	2432.05	892.845	15.253354478758016	0.3671166716761642	(2000, 2500]	(0.35, 0.39999999999999997]
20200725-142832_HighZoom--W0000--P0001-T0261--0001	20200724	ESCs	6221.433333333333	(5760, 8640]	277.656	2099.69	811.821	13.223690853117224	0.3866388720609919	(2000, 2500]	(0.35, 0.39999999999999997]
20200725-142832_HighZoom--W0000--P0001-T0261--0002	20200724	ESCs	6221.433333333333	(5760, 8640]	402.656	2902.33	1003.63	13.873561155045191	0.3458027486900171	(2500, 3000]	(0.3, 0.35]
20200725-142832_HighZoom--W0000--P0001-T0261--0003	20200724	ESCs	6221.433333333333	(5760, 8640]	307.703	2371.3	872.7819999999999	12.9762	0.3680610231447178	(2000, 2500]	(0.35, 0.39999999999999997]
20200725-142832_HighZoom--W0000--P0001-T0262--0001	20200724	ESCs	6237.1	(5760, 8640]	317.344	2012.17	804.087	15.7712	0.3996114646262844	(2000, 2500]	(0.35, 0.39999999999999997]
20200725-142832_HighZoom--W0000--P0001-T0262--0002	20200724	ESCs	6237.1	(5760, 8640]	391.281	2613.19	938.41	14.973329511692231	0.359105	(2500, 3000]	(0.35, 0.39999999999999997]
20200725-142832_HighZoom--W0000--P0001-T0264--0004	20200724	ESCs	6265.85	(5760, 8640]	436.797	2593.08	961.396	16.84472565036609	0.3707547555453403	(2500, 3000]	(0.35, 0.39999999999999997]
20200725-142832_HighZoom--W0000--P0001-T0266--0001	20200724	ESCs	6296.833333333333	(5760, 8640]	436.031
20200725-142832_HighZoom--W0000--P0001-T0267--0001	20200724	ESCs	6311.816666666667	(5760, 8640]	345.828
20200725-142832_HighZoom--W0000--P0001-T0268--0000	20200724	ESCs	6327.4	(5760, 8640]	402.938	2184.84	847.2139999999999	18.44239222571497	0.3877686461825191	(2000, 2500]	(0.35, 0.39999999999999997]
20200725-142832_HighZoom--W0000--P0001-T0268--0001	20200724	ESCs	6327.4	(5760, 8640]	416.859
20200725-142832_HighZoom--W0000--P0001-T0268--0004	20200724	ESCs	6327.4	(5760, 8640]	368.375	2406.5	892.9680000000001	15.307500519426554	0.3710650322044463	(2000, 2500]	(0.35, 0.39999999999999997]
20200725-142832_HighZoom--W0000--P0001-T0270--0001	20200724	ESCs	6355.15	(5760, 8640]	307.109	2210.55	852.566	13.892913156788794	0.3856810101753095	(2000, 2500]	(0.35, 0.39999999999999997]
20200725-142832_HighZoom--W0000--P0001-T0271--0004	20200724	ESCs	6370.683333333333	(5760, 8640]	362.344
20200725-142832_HighZoom--W0000--P0001-T0272--0000	20200724	ESCs	6386.416666666667	(5760, 8640]	433.797	2235.89	851.2860000000001	19.401521585801813	0.3807368069373686	(2000, 2500]	(0.35, 0.39999999999999997]
20200725-142832_HighZoom--W0000--P0001-T0272--0001	20200724	ESCs	6386.416666666667	(5760, 8640]	390.125
20200725-142832_HighZoom--W0000--P0001-T0273--0000	20200724	ESCs	6402.233333333334	(5760, 8640]	364.516
20200725-142832_HighZoom--W0000--P0001-T0273--0002	20200724	ESCs	6402.233333333334	(5760, 8640]	425.875	2979.41	1029.12	14.293956580607006	0.3454097897366119	(2500, 3000]	(0.3, 0.35]
20200725-142832_HighZoom--W0000--P0001-T0273--0004	20200724	ESCs	6402.233333333334	(5760, 8640]	418.453	2870.2	1004.49	14.579217044926787	0.3499731552088824	(2500, 3000]	(0.3, 0.35]
20200725-142832_HighZoom--W0000--P0001-T0274--0001	20200724	ESCs	6417.833333333333	(5760, 8640]	345.094	2144.73	845.755	16.09028205828788	0.3943402771625758	(2000, 2500]	(0.35, 0.39999999999999997]
20200725-142832_HighZoom--W0000--P0001-T0275--0000	20200724	ESCs	6433.683333333333	(5760, 8640]	427.312	2781.44	992.084	15.363006473629826	0.3566802495687482	(2500, 3000]	(0.35, 0.39999999999999997]
20200725-142832_HighZoom--W0000--P0001-T0275--0001	20200724	ESCs	6433.683333333333	(5760, 8640]	294.859
20200725-142832_HighZoom--W0000--P0001-T0277--0000	20200724	ESCs	6464.5	(5760, 8640]	445.672
20200725-142832_HighZoom--W0000--P0001-T0277--0004	20200724	ESCs	6464.5	(5760, 8640]	355.359
20200725-142832_HighZoom--W0000--P0001-T0279--0000	20200724	ESCs	6494.25	(5760, 8640]	332.344	2360.83	903.458	14.077423259974893	0.3826869217071298	(2000, 2500]	(0.35, 0.39999999999999997]
20200725-142832_HighZoom--W0000--P0001-T0280--0000	20200724	ESCs	6507.95	(5760, 8640]	295.641	2196.14	837.9580000000001	13.461823489475403	0.3815592896813092	(2000, 2500]	(0.35, 0.39999999999999997]
20200725-142832_HighZoom--W0000--P0001-T0280--0003	20200724	ESCs	6507.95	(5760, 8640]	462.781	2972.41	1059.92	15.569247606148014	0.3565862133234828	(2500, 3000]	(0.35, 0.39999999999999997]
20200725-142832_HighZoom--W0000--P0001-T0281--0003	20200724	ESCs	6523.133333333333	(5760, 8640]	419.078	2680.6090000000004	953.177	15.633690888898752	0.3555822576138481	(2500, 3000]	(0.35, 0.39999999999999997]
20200725-142832_HighZoom--W0000--P0001-T0282--0000	20200724	ESCs	6538.45	(5760, 8640]	296.062	1968.61	789.7230000000001	15.039172329294445	0.4011578734019808	(1500, 2000]	(0.39999999999999997, 0.44999999999999996]
20200725-142832_HighZoom--W0000--P0001-T0282--0001	20200724	ESCs	6538.45	(5760, 8640]	408.594	2661.7	948.295	15.35083929348992	0.3562737841149069	(2500, 3000]	(0.35, 0.39999999999999997]
20200725-142832_HighZoom--W0000--P0001-T0282--0002	20200724	ESCs	6538.45	(5760, 8640]	383.266
20200725-142832_HighZoom--W0000--P0001-T0282--0003	20200724	ESCs	6538.45	(5760, 8640]	294.047
20200725-142832_HighZoom--W0000--P0001-T0283--0002	20200724	ESCs	6554.35	(5760, 8640]	459.219	2722.62	979.886	16.866764611358523	0.359905	(2500, 3000]	(0.35, 0.39999999999999997]
20200725-142832_HighZoom--W0000--P0001-T0284--0001	20200724	ESCs	6570.433333333333	(5760, 8640]	347.047	2365	870.566	14.674286469344608	0.3681040169133192	(2000, 2500]	(0.35, 0.39999999999999997]
20200725-142832_HighZoom--W0000--P0001-T0285--0000	20200724	ESCs	6586.6	(5760, 8640]	390.062	2314.23	888.324	16.854929103971337	0.3838522811435663	(2000, 2500]	(0.35, 0.39999999999999997]
20200725-142832_HighZoom--W0000--P0001-T0285--0002	20200724	ESCs	6586.6	(5760, 8640]	316.547
20200725-142832_HighZoom--W0000--P0001-T0285--0004	20200724	ESCs	6586.6	(5760, 8640]	424.984	3055.58	1041.78	13.908477381366144	0.3409420410802801	(3000, 3500]	(0.3, 0.35]
20200725-142832_HighZoom--W0000--P0001-T0286--0000	20200724	ESCs	6602.6	(5760, 8640]	288.875	1922.27	766.132	15.027836938280132	0.3985567033906857	(1500, 2000]	(0.35, 0.39999999999999997]
20200725-142832_HighZoom--W0000--P0001-T0286--0001	20200724	ESCs	6602.6	(5760, 8640]	284.234	2174.66	828.2139999999999	13.070314339371375	0.3808482812913858	(2000, 2500]	(0.35, 0.39999999999999997]
20200728-174144_HighZoom--W0000--P0001-T0002--0000	20200728	ESCs	310.01666666666665	(0, 2880]	314.531
20200728-174144_HighZoom--W0000--P0001-T0031--0000	20200728	ESCs	600.2833333333333	(0, 2880]	218.344	1818.58	747.2339999999999	12.0063	0.4108891672504561	(1500, 2000]	(0.39999999999999997, 0.44999999999999996]
20200728-174144_HighZoom--W0000--P0001-T0040--0000	20200728	ESCs	690.3166666666666	(0, 2880]	343.188	2450.39	884.197	14.005417910855858	0.3608391477115285	(2000, 2500]	(0.35, 0.39999999999999997]
20200728-174144_HighZoom--W0000--P0001-T0062--0001	20200728	ESCs	910.55	(0, 2880]	303.516
20200728-174144_HighZoom--W0000--P0001-T0079--0000	20200728	ESCs	1080.6666666666663	(0, 2880]	338.75	2623.95	960.591	12.909911115023784	0.3660854443658099	(2500, 3000]	(0.35, 0.39999999999999997]
20200728-174144_HighZoom--W0000--P0001-T0084--0000	20200728	ESCs	1130.7	(0, 2880]	293.938	2314.39	859.8739999999999	12.700425295466497	0.3715335913421716	(2000, 2500]	(0.35, 0.39999999999999997]
20200730-190931_HighZoom--W0000--P0001-T0001--0000	20200730	ESCs	3268	(2880, 5760]	301.312	2258.89	848.048	13.338957036882256	0.3754267027492694	(2000, 2500]	(0.35, 0.39999999999999997]
20200730-190931_HighZoom--W0000--P0001-T0001--0001	20200730	ESCs	3268	(2880, 5760]	264.828
20200730-190931_HighZoom--W0000--P0001-T0001--0002	20200730	ESCs	3268	(2880, 5760]	238.438	1864.53	764.0939999999999	12.788068420423151	0.4098049321786551	(1500, 2000]	(0.39999999999999997, 0.44999999999999996]
20200730-190931_HighZoom--W0000--P0001-T0002--0002	20200730	ESCs	3277.983333333333	(2880, 5760]	297.547	2063.09	798.352	14.422361511399869	0.3869683107022753	(2000, 2500]	(0.35, 0.39999999999999997]
20200730-190931_HighZoom--W0000--P0001-T0002--0003	20200730	ESCs	3277.983333333333	(2880, 5760]	287.984
20200730-190931_HighZoom--W0000--P0001-T0002--0004	20200730	ESCs	3277.983333333333	(2880, 5760]	329.031
20200730-190931_HighZoom--W0000--P0001-T0002--0005	20200730	ESCs	3277.983333333333	(2880, 5760]	372.484
20200730-190931_HighZoom--W0000--P0001-T0002--0006	20200730	ESCs	3277.983333333333	(2880, 5760]	358.859	2046.27	812.025	17.537278877721665	0.3968325721093934	(2000, 2500]	(0.35, 0.39999999999999997]
20200730-190931_HighZoom--W0000--P0001-T0004--0000	20200730	ESCs	3299.95	(2880, 5760]	207.438	2520.86	915.268	8.228841835263298	0.3630778238687686	(2500, 3000]	(0.35, 0.39999999999999997]
20200730-190931_HighZoom--W0000--P0001-T0007--0000	20200730	ESCs	3329.9666666666667	(2880, 5760]	254.391
20200730-190931_HighZoom--W0000--P0001-T0008--0001	20200730	ESCs	3339.983333333333	(2880, 5760]	419.812	2679.66	970.882	15.666656466352396	0.3623159092062563	(2500, 3000]	(0.35, 0.39999999999999997]
20200730-190931_HighZoom--W0000--P0001-T0009--0000	20200730	ESCs	3350	(2880, 5760]	334.906	2248.59	858.189	14.894029335664865	0.3816558258182668	(2000, 2500]	(0.35, 0.39999999999999997]
20200730-190931_HighZoom--W0000--P0001-T0009--0001	20200730	ESCs	3350	(2880, 5760]	303.094	2635.52	955.574	11.500357045830873	0.3625756777799869	(2500, 3000]	(0.35, 0.39999999999999997]
20200730-190931_HighZoom--W0000--P0001-T0010--0000	20200730	ESCs	3360	(2880, 5760]	238.312	2291.45	860.15	10.400060572920326	0.3753731802485148	(2000, 2500]	(0.35, 0.39999999999999997]
20200730-190931_HighZoom--W0000--P0001-T0014--0000	20200730	ESCs	3400.05	(2880, 5760]	319.094	2068.17	816.4119999999999	15.428782035536695	0.394751	(2000, 2500]	(0.35, 0.39999999999999997]
20200730-190931_HighZoom--W0000--P0001-T0014--0001	20200730	ESCs	3400.05	(2880, 5760]	261.797	2060.2	833.4	12.70733393748092	0.4045232435832779	(2000, 2500]	(0.39999999999999997, 0.44999999999999996]
20200730-190931_HighZoom--W0000--P0001-T0015--0001	20200730	ESCs	3410.0666666666666	(2880, 5760]	286.891
20200730-190931_HighZoom--W0000--P0001-T0016--0000	20200730	ESCs	3420.0666666666666	(2880, 5760]	238.719	1936.45	774.6189999999999	12.327629433815332	0.4000195202258975	(1500, 2000]	(0.39999999999999997, 0.44999999999999996]
20200730-190931_HighZoom--W0000--P0001-T0017--0002	20200730	ESCs	3430.1	(2880, 5760]	323.078	2168.48	844.758	14.89880142071604	0.3895615554461089	(2000, 2500]	(0.35, 0.39999999999999997]
20200730-190931_HighZoom--W0000--P0001-T0020--0000	20200730	ESCs	3460.116666666667	(2880, 5760]	394.641	2301.52	879.048	17.146985943178322	0.3819430323317326	(2000, 2500]	(0.35, 0.39999999999999997]
20200730-190931_HighZoom--W0000--P0001-T0021--0000	20200730	ESCs	3470.1	(2880, 5760]	220.484	1753.64	730.15	12.572948226005206	0.4163622999234164	(1500, 2000]	(0.39999999999999997, 0.44999999999999996]
20200730-190931_HighZoom--W0000--P0001-T0021--0001	20200730	ESCs	3470.1	(2880, 5760]	339.016	2222.77	862.8389999999999	15.252	0.3881825617271453	(2000, 2500]	(0.35, 0.39999999999999997]
20200730-190931_HighZoom--W0000--P0001-T0022--0000	20200730	ESCs	3480.133333333333	(2880, 5760]	317.188
20200730-190931_HighZoom--W0000--P0001-T0023--0000	20200730	ESCs	3490.133333333333	(2880, 5760]	235.609	1914.25	767.5369999999999	12.308182055635369	0.4009596447694919	(1500, 2000]	(0.39999999999999997, 0.44999999999999996]
20200730-190931_HighZoom--W0000--P0001-T0024--0001	20200730	ESCs	3500.15	(2880, 5760]	282.219	2516.53	911.519	11.214594614570611	0.3622125060251592	(2500, 3000]	(0.35, 0.39999999999999997]
20200730-190931_HighZoom--W0000--P0001-T0024--0003	20200730	ESCs	3500.15	(2880, 5760]	309.031	1995.34	792.153	15.487617673944944	0.3970007176707374	(1500, 2000]	(0.35, 0.39999999999999997]
20200730-190931_HighZoom--W0000--P0001-T0026--0000	20200730	ESCs	3520.15	(2880, 5760]	380.031	2874.7340000000004	1037.43	13.21970137063116	0.3608793022241361	(2500, 3000]	(0.35, 0.39999999999999997]
20200730-190931_HighZoom--W0000--P0001-T0029--0000	20200730	ESCs	3550.1833333333334	(2880, 5760]	300.891	2010.08	806.778	14.969101945297645	0.4013665141352723	(2000, 2500]	(0.39999999999999997, 0.44999999999999996]
20200730-190931_HighZoom--W0000--P0001-T0044--0001	20200730	ESCs	3700.4	(2880, 5760]	324.234	2588.88	929.683	12.524141760417171	0.359107	(2500, 3000]	(0.35, 0.39999999999999997]
20200730-190931_HighZoom--W0000--P0001-T0045--0001	20200730	ESCs	3710.4	(2880, 5760]	345.938	2475.14	927.184	13.976476491642297	0.3745984572192049	(2000, 2500]	(0.35, 0.39999999999999997]
20200730-190931_HighZoom--W0000--P0001-T0050--0000	20200730	ESCs	3760.433333333333	(2880, 5760]	248.859	1816.94	750.627	13.696635493340995	0.4131274705025707	(1500, 2000]	(0.39999999999999997, 0.44999999999999996]
20200730-190931_HighZoom--W0000--P0001-T0051--0000	20200730	ESCs	3770.45	(2880, 5760]	183.094	1732.44	717.725	10.56856002927666	0.4142861100945603	(1500, 2000]	(0.39999999999999997, 0.44999999999999996]
20200730-190931_HighZoom--W0000--P0001-T0053--0003	20200730	ESCs	3791.3333333333335	(2880, 5760]	356.766
20200730-190931_HighZoom--W0000--P0001-T0055--0001	20200730	ESCs	3812.0833333333335	(2880, 5760]	331.375	2499.12	938.475	13.259640874306008	0.3755214325013755	(2000, 2500]	(0.35, 0.39999999999999997]
20200730-190931_HighZoom--W0000--P0001-T0056--0001	20200730	ESCs	3823.3166666666666	(2880, 5760]	227.516	1904.5	754.293	11.946212916776055	0.3960582830139144	(1500, 2000]	(0.35, 0.39999999999999997]
20200730-190931_HighZoom--W0000--P0001-T0058--0000	20200730	ESCs	3843.35	(2880, 5760]	270.984	2461.05	899.7489999999999	11.01093863709226	0.3655960247813227	(2000, 2500]	(0.35, 0.39999999999999997]
20200730-190931_HighZoom--W0000--P0001-T0061--0002	20200730	ESCs	3873.366666666667	(2880, 5760]	294.922	2409.12	910.806	12.241866860374618	0.378065	(2000, 2500]	(0.35, 0.39999999999999997]
20200730-190931_HighZoom--W0000--P0001-T0062--0002	20200730	ESCs	3883.366666666667	(2880, 5760]	336.812	2878.66	1004.94	11.700338630249671	0.3490990239889726	(2500, 3000]	(0.3, 0.35]
20200730-190931_HighZoom--W0000--P0001-T0065--0000	20200730	ESCs	3913.85	(2880, 5760]	338.922	2980.08	1042.3	11.372919601433251	0.3497549393002465	(2500, 3000]	(0.3, 0.35]
20200730-190931_HighZoom--W0000--P0001-T0067--0000	20200730	ESCs	3933.85	(2880, 5760]	277.594	2529.94	914.555	10.9724	0.3614930484462464	(2500, 3000]	(0.35, 0.39999999999999997]
[truncated: 3,804 more rows]

## Sheet: ExtendedData_2j
Distance	Tub	Cell_ID	Tub_normalized	Distance_normalized	Experiment	Condition
[truncated: 5,202 more rows]
