# Supplementary material for: Cell state-specific cytoplasmic density controls spindle architecture and scaling
Source: Nat Cell Biol. 2025 Jun 13;27(6):959–71. doi: 10.1038/s41556-025-01678-x (PMC12173940; doi:10.1038/s41556-025-01678-x)
Supplement: Supplementary file 20 — Statistical Source Data. [file 41556_2025_1678_MOESM20_ESM.xlsx]

## Sheet: ExtendedData_3a
Cell_ID	Experiment	Average_Track_Velocity	Number_of_Tracks	Number_Comets_SpindleBulk	Number_Comets_Astral	Number_Comets_Total	Cell_Volume_um3	Spindle_Length_um_manual	Condition
20200821_R1E309_EB1tdTomato_lipo075_01_011	20200821	0.23448148148148146	54	44.666666666666664	27	71.66666666666667	2989.32		ESCs
20200821_R1E309_EB1tdTomato_lipo075_01_060	20200821	0.2538	5				2457.37		ESCs
20200821_R1E309_EB1tdTomato_lipo075_01_019	20200821	0.23337037037037034	27	45.666666666666664	23	68.66666666666667	3121.35		ESCs
20200821_R1E309_EB1tdTomato_lipo075_01_016	20200821	0.23929629629629628	27				2732.69		ESCs
20200821_R1E309_EB1tdTomato_lipo075_01_003	20200821	0.22277500000000003	80				2848.2490000000003		ESCs
20200821_R1E309_EB1tdTomato_lipo075_01_066	20200821	0.2399615384615385	104	49.333333333333336	9.333333333333334	58.666666666666664	3369.57		ESCs
20200821_R1E309_EB1tdTomato_lipo075_01_069	20200821	0.23718279569892473	93				4303.53		ESCs
20200821_R1E309_EB1tdTomato_lipo075_01_061	20200821	0.21934782608695655	69				2479.9539999999997		ESCs
20200821_R1E309_EB1tdTomato_lipo075_01_064	20200821	0.2331129032258065	62	46.666666666666664	9.666666666666666	56.333333333333336	3581.3070000000002		ESCs
20200821_R1E309_EB1tdTomato_lipo075_01_014	20200821	0.25214285714285717	7	44	21	65	2759.2340000000004		ESCs
20200821_R1E309_EB1tdTomato_lipo075_01_006	20200821	0.20390476190476187	21	27.666666666666668	26.666666666666668	54.333333333333336	2630.33		ESCs
20200821_R1E309_EB1tdTomato_lipo075_01_032	20200821	0.2513246753246753	77	41.333333333333336	22	63.333333333333336	1801.9620000000002		ESCs
20200821_R1E309_EB1tdTomato_lipo075_01_044	20200821	0.24741818181818187	55	46.666666666666664	16	62.666666666666664	2231.5		ESCs
20200821_R1E309_EB1tdTomato_lipo075_01_028	20200821	0.26242424242424245	33	57.666666666666664	18.666666666666668	76.33333333333333	2855.6609999999996		ESCs
20200821_R1E309_EB1tdTomato_lipo075_01_058	20200821	0.22902816901408454	71				1840.5810000000001		ESCs
20200821_R1E309_EB1tdTomato_lipo075_01_050	20200821	0.2266	10				6823.713000000001		ESCs
20200821_R1E309_EB1tdTomato_lipo075_01_034	20200821	0.25394871794871793	39	66.66666666666667	24.333333333333332	91	3889.43		ESCs
20200821_R1E309_EB1tdTomato_lipo075_01_042	20200821	0.23914516129032262	62				2771.9040000000005		ESCs
20200821_R1E309_EB1tdTomato_lipo075_01_057	20200821	0.23153191489361702	47	50.666666666666664	12	62.666666666666664	2991.83		ESCs
20200821_R1E309_EB1tdTomato_lipo075_01_026	20200821	0.23848275862068963	29				2982.0229999999997		ESCs
20200821_R1E309_EB1tdTomato_lipo075_01_048	20200821	0.2595925925925926	27	55.333333333333336	13.666666666666666	69	3012.85		ESCs
20200821_R1E309_EB1tdTomato_lipo075_01_024	20200821	0.23906451612903226	62	55.666666666666664	17.666666666666668	73.33333333333333	2901.85		ESCs
20200821_R1E309_EB1tdTomato_lipo075_01_031	20200821	0.23894444444444446	36				2481.14		ESCs
20200821_R1E309_EB1tdTomato_lipo075_01_040	20200821	0.23709090909090913	88	47.666666666666664	19.333333333333332	67	2119.07		ESCs
20200821_R1E309_EB1tdTomato_lipo075_01_036	20200821	0.242859	64				2447.2		ESCs
20200821_R1E309_EB1tdTomato_lipo075_01_023	20200821	0.250875	8				2234.01		ESCs
20200821_R1E309_EB1tdTomato_lipo075_01_052	20200821	0.2549239130434782	92	64	20.333333333333332	84.33333333333333	2252.02		ESCs
20200821_R1E309_EB1tdTomato_lipo075_01_022	20200821	0.22776923076923078	13	37.333333333333336	11	48.333333333333336	2666.8109999999997		ESCs
20200821_R1E309_EB1tdTomato_lipo075_01_030	20200821		0	60.666666666666664	21.666666666666668	82.33333333333333	2892.3		ESCs
20200821_R1E309_EB1tdTomato_lipo075_01_054	20200821	0.23895348837209304	86				2712.22		ESCs
20200821_R1E309_EB1tdTomato_lipo075_01_038	20200821	0.23697183098591548	71				4570.17		ESCs
20200828_R1E309_EB1tdTomato_lipo150_02_031-1	20200828	0.2683243243243243	37				2491.64	10.031506217911646	ESCs
20200828_R1E309_EB1tdTomato_lipo150_02_010-1	20200828	0.2505142857142857	70	43.666666666666664	14.333333333333334	58	2692.37	11.033293705870427	ESCs
20200828_R1E309_EB1tdTomato_lipo150_02_004-1	20200828	0.24077777777777779	99	46.333333333333336	10.666666666666666	57	2890.66	11.271711538182656	ESCs
20200828_R1E309_EB1tdTomato_lipo150_02_025-1	20200828	0.24115942028985507	69	59.333333333333336	11.666666666666666	71	2961.77	11.842438937989083	ESCs
20200828_R1E309_EB1tdTomato_lipo150_02_021-1	20200828	0.2418712871287129	101				3158.2790000000005	10.385815374827343	ESCs
20200828_R1E309_EB1tdTomato_lipo150_02_014-1	20200828	0.21997872340425526	47				2800.57	9.581085794418083	ESCs
20200828_R1E309_EB1tdTomato_lipo150_02_011-1	20200828	0.2578392857142857	56	47.333333333333336	12	59.333333333333336	3420.56	10.105769292834664	ESCs
20200828_R1E309_EB1tdTomato_lipo150_02_030-1	20200828	0.24919047619047618	63				2469.83	13.331559923729856	ESCs
20200828_R1E309_EB1tdTomato_lipo150_02_024-1	20200828	0.26019047619047614	63	71.33333333333333	14.666666666666666	86	3364.34	13.239367847446495	ESCs
20200828_R1E309_EB1tdTomato_lipo150_02_005-1	20200828	0.24019444444444446	72	39.333333333333336	13.333333333333334	52.666666666666664	2055.84	9.330839404898146	ESCs
20200828_R1E309_EB1tdTomato_lipo150_02_001-1	20200828	0.21628155339805819	103	54.666666666666664	15.333333333333334	70	2204.39	9.962308216472728	ESCs
20200828_R1E309_EB1tdTomato_lipo150_02_020-1	20200828	0.23097999999999996	100	45	9	54	2707.26	11.45391972208641	ESCs
20200828_R1E309_EB1tdTomato_lipo150_02_015-1	20200828	0.23177319587628864	97	45.666666666666664	9	54.666666666666664	4314.66	11.74593146583105	ESCs
20200828_R1E309_EB1tdTomato_lipo150_02_027-1	20200828	0.2554821428571428	56	45.333333333333336	9.666666666666666	55	3011.2	11.074563648288812	ESCs
20200828_R1E309_EB1tdTomato_lipo150_02_019-1	20200828	0.24471084337349397	83				3329.96	10.803515816621921	ESCs
20200828_R1E309_EB1tdTomato_lipo150_02_026-2	20200828	0.27325925925925926	27	55	12.333333333333334	67.33333333333333	3074.47	12.310239721467653	ESCs
20200828_R1E309_EB1tdTomato_lipo150_02_006-1	20200828	0.22946153846153847	39	40.333333333333336	12	52.333333333333336	3018.69	11.342560998293113	ESCs
20200828_R1E309_EB1tdTomato_lipo150_02_012-1	20200828	0.2422786885245902	61	46.666666666666664	12.666666666666666	59.333333333333336	2493.18	9.83856	ESCs
20200828_R1E309_EB1tdTomato_lipo150_02_013-2	20200828	0.25194871794871787	78	61	15.666666666666666	76.66666666666667	3883.7729999999997	12.188003035772514	ESCs
20200828_R1E309_EB1tdTomato_lipo150_02_009-1	20200828		0				5211.4	14.454658764564456	ESCs
20200828_R1E309_EB1tdTomato_lipo150_02_016-1	20200828	0.23538016528925615	121	50	11.666666666666666	61.666666666666664	3468.72	11.54798718392084	ESCs
20200828_R1E309_EB1tdTomato_lipo150_02_028-1	20200828	0.2479425287356322	87	63.666666666666664	7.666666666666667	71.33333333333333	2901.28	11.96963174036695	ESCs
20200828_R1E309_EB1tdTomato_lipo150_02_002-1	20200828	0.24004545454545456	66				2326.0879999999997	10.6928	ESCs
20200828_R1E309_EB1tdTomato_lipo150_02_003-2	20200828	0.2390481927710843	83	39.333333333333336	9.666666666666666	49	2688.24	10.622196430117457	ESCs
20200828_R1E309_EB1tdTomato_lipo150_02_023-1	20200828	0.22148101265822784	79				1958.42	11.212525540662105	ESCs
20200828_R1E309_EB1tdTomato_lipo150_02_007-1	20200828	0.2563023255813954	43	50.666666666666664	18.333333333333332	69	2283.5	12.948335993478079	ESCs
20200828_R1E309_EB1tdTomato_lipo150_02_026-1	20200828	0.25148979591836734	49	42.666666666666664	9	51.666666666666664	2292.4139999999998	10.660945736659578	ESCs
20200828_R1E309_EB1tdTomato_lipo150_02_018-1	20200828	0.23873831775700932	107	44.666666666666664	11.333333333333334	56	2331.83	9.664258119483357	ESCs
20200828_R1E309_EB1tdTomato_lipo150_02_013-1	20200828	0.22242201834862385	109	61.333333333333336	11.666666666666666	73	3328.41	12.060905645928916	ESCs
20200828_R1E309_EB1tdTomato_lipo150_02_017-1	20200828	0.2495294117647059	34				2171.45	12.025067900016198	ESCs
20200828_R1E309_EB1tdTomato_lipo150_02_029-1	20200828	0.2539252336448598	107	65	18	83	4150.79	13.634383081019836	ESCs
20200828_R1E309_EB1tdTomato_lipo150_02_016-2	20200828	0.23482945736434108	129	47.333333333333336	12.666666666666666	60			ESCs
20200828_R1E309_EB1tdTomato_lipo150_02_028-2	20200828	0.24047761194029854	67				4332.47	13.809831859946739	ESCs
20200828_R1E309_EB1tdTomato_lipo150_02_008-1	20200828	0.20304166666666668	48				1810.5610000000001	10.297329993741096	ESCs
20200828_R1E309_EB1tdTomato_lipo150_02_022-1	20200828	0.24136363636363636	55	74	16.333333333333332	90.33333333333333	4859.704000000001	13.7408	ESCs
20200828_R1E309_EB1tdTomato_lipo150_02_023-2	20200828	0.26360999999999996	100				2088.82	13.077410523494322	ESCs
20200828_R1E309_EB1tdTomato_lipo150_02_003-1	20200828	0.22740000000000002	45				2601.37	12.036341719974555	ESCs
20200918_R1E309_EB1tdTomato_lipo150_03_010-1	20200918	0.22887058823529413	85				3894.3459999999995	15.41282096178373	ESCs
20200918_R1E309_EB1tdTomato_lipo150_03_004-1	20200918	0.24184090909090908	44	45.333333333333336	14.333333333333334	59.666666666666664	2769	9.746068027671468	ESCs
20200918_R1E309_EB1tdTomato_lipo150_03_020-2	20200918	0.23782978723404252	47				2534.97	10.633990878310927	ESCs
20200918_R1E309_EB1tdTomato_lipo150_03_014-1	20200918	0.24058	50				2549.62	10.129772208692552	ESCs
20200918_R1E309_EB1tdTomato_lipo150_03_011-1	20200918	0.24561538461538462	13	61.333333333333336	19.666666666666668	81	2569.05	11.025430104989104	ESCs
20200918_R1E309_EB1tdTomato_lipo150_03_005-1	20200918	0.24397872340425533	47	48.666666666666664	13.666666666666666	62.333333333333336	2459.66	10.185548831555419	ESCs
20200918_R1E309_EB1tdTomato_lipo150_03_001-1	20200918	0.22277500000000003	80				4075.1859999999997	9.25005	ESCs
20200918_R1E309_EB1tdTomato_lipo150_03_020-1	20200918	0.22241269841269842	63	36.666666666666664	8.333333333333334	45	2266.88	10.596729023618565	ESCs
20200918_R1E309_EB1tdTomato_lipo150_03_015-1	20200918	0.24434210526315786	76	38.333333333333336	9.666666666666666	48	1927.44	9.052295454745167	ESCs
20200918_R1E309_EB1tdTomato_lipo150_03_019-1	20200918	0.24225581395348836	86	76	11.666666666666666	87.66666666666667	4691.03	13.786538506818891	ESCs
20200918_R1E309_EB1tdTomato_lipo150_03_006-1	20200918	0.2420869565217392	69	56	13.333333333333334	69.33333333333333	3858.01	11.918786892968594	ESCs
20200918_R1E309_EB1tdTomato_lipo150_03_012-1	20200918	0.2487407407407408	27	57	13	70	2640.84	10.623065565080541	ESCs
20200918_R1E309_EB1tdTomato_lipo150_03_009-1	20200918	0.23792307692307693	65	98	28	126	5888.441999999999	15.175288069753403	ESCs
20200918_R1E309_EB1tdTomato_lipo150_03_016-1	20200918	0.2324090909090909	22	45	8.666666666666666	53.666666666666664	2536.24	10.770177714411215	ESCs
20200918_R1E309_EB1tdTomato_lipo150_03_002-1	20200918	0.21321052631578943	19	34.333333333333336	6.666666666666667	41	3120.09	9.756708717595293	ESCs
20200918_R1E309_EB1tdTomato_lipo150_03_007-1	20200918		0	62.333333333333336	17.666666666666668	80	2932.53	11.50855056034425	ESCs
20200918_R1E309_EB1tdTomato_lipo150_03_018-1	20200918	0.2401538461538461	117				4777.96	13.018726704251842	ESCs
20200918_R1E309_EB1tdTomato_lipo150_03_013-1	20200918		0	57	11.333333333333334	68.33333333333333	3452.3540000000003	13.113216081495798	ESCs
20200918_R1E309_EB1tdTomato_lipo150_03_017-1	20200918	0.21533962264150944	53				3130.66	10.077587508922955	ESCs
20200918_R1E309_EB1tdTomato_lipo150_03_009-2	20200918	0.21609090909090908	11				2826.61	11.953096418920076	ESCs
20200918_R1E309_EB1tdTomato_lipo150_03_008-1	20200918	0.23496581196581193	117	95.66666666666667	20.333333333333332	116	5308.6990000000005	12.28488909188846	ESCs
20200918_R1E309_EB1tdTomato_lipo150_03_003-1	20200918	0.24181249999999999	80				3917.97	13.317439468606567	ESCs
20220916_R1E309_EB1_01_Full_48h_005-1	20220916	0.27649999999999997	2	54.333333333333336	11	65.33333333333333	2807.61	13.704957825546199	ESCs
20220916_R1E309_EB1_01_Full_48h_003-1	20220916	0.23263999999999996	25	33	9.333333333333334	42.333333333333336	3502.72	10.531794528948996	ESCs
20220916_R1E309_EB1_01_Full_48h_007-1	20220916		0	46	7.333333333333333	53.333333333333336	4854.3240000000005	12.326833535016199	ESCs
20220916_R1E309_EB1_01_Full_48h_009-1	20220916	0.25506249999999997	32	35.333333333333336	7.333333333333333	42.666666666666664	2401.02	11.777892256257061	ESCs
20220916_R1E309_EB1_01_Full_48h_013-1	20220916	0.163	3				2532.95	14.157616501374799	ESCs
20220916_R1E309_EB1_01_Full_48h_015-1	20220916	0.2012	5	40.666666666666664	8.333333333333334	49	3007.24	10.768372671857152	ESCs
20220916_R1E309_EB1_01_Full_48h_015-2	20220916	0.216	9	51.333333333333336	8.333333333333334	59.666666666666664	3150.5170000000003	11.625348725952271	ESCs
20220916_R1E309_EB1_01_Full_48h_019-1	20220916	0.153	2	26.333333333333332	7.333333333333333	33.666666666666664	2926.4179999999997	9.575248612960396	ESCs
20220916_R1E309_EB1_01_Full_48h_023-1	20220916	0.276438	16	30.666666666666668	7.333333333333333	38	1897.52	9.760742031218733	ESCs
20220916_R1E309_EB1_01_Full_48h_025-1	20220916		0						ESCs
20220916_R1E309_EB1_01_Full_48h_027-1	20220916		0				2045.7910000000002	12.127031706068886	ESCs
20220916_R1E309_EB1_01_Full_48h_031-1	20220916		0	42	8	50	2132.61	10.413835604617539	ESCs
20220916_R1E309_EB1_01_Full_48h_037-1	20220916	0.184	1				2530.33	12.603772927183352	ESCs
20220916_R1E309_EB1_01_Full_48h_039-1	20220916		0	41.666666666666664	11	52.666666666666664	2412.32	13.125597662582837	ESCs
20220916_R1E309_EB1_01_Full_48h_041-1	20220916		0				3081.0359999999996	13.587412115631146	ESCs
20220916_R1E309_EB1_01_Full_48h_043-1	20220916	0.26280000000000003	5	43.333333333333336	7.333333333333333	50.666666666666664	2837.17	11.983675896818976	ESCs
20220916_R1E309_EB1_01_Full_48h_045-1	20220916	0.312	4	35.333333333333336	11	46.333333333333336	2537.4120000000003	11.00557354252835	ESCs
20220916_R1E309_EB1_01_Full_48h_053-1	20220916		0				2333.58	10.072082704187848	ESCs
20220916_R1E309_EB1_01_Full_48h_055-1	20220916		0				2188.9	11.043088788921333	ESCs
20220916_R1E309_EB1_01_Full_48h_057-1	20220916		0	48.333333333333336	7.666666666666667	56	2346.43	10.402477060777398	ESCs
20220916_R1E309_EB1_01_Full_48h_059-1	20220916		0	48	9	57	2075.93	11.443042427606391	ESCs
20220916_R1E309_EB1_01_Full_48h_061-1	20220916	0.2965	2				3241.4	11.935566890600548	ESCs
20220921_R1E309_EB1_02_Full_48h_001-1	20220921	0.2747413793103448	58	50	13	63	2760.49	11.84100608056596	ESCs
20220921_R1E309_EB1_02_Full_48h_002-1	20220921	0.2793655913978495	93	65	13.5	78.5	3970.49	10.15663014980855	ESCs
20220921_R1E309_EB1_02_Full_48h_003-1	20220921	0.2803333333333333	51	56	13.5	69.5	2575.95	13.115026534475636	ESCs
20220921_R1E309_EB1_02_Full_48h_004-1	20220921	0.23133734939759032	83	58.5	14	72.5	3694.62	11.818771382846865	ESCs
20220921_R1E309_EB1_02_Full_48h_005-1	20220921	0.26809756097560977	41				3358.29	12.704719280645286	ESCs
20220922_R1E309_EB1_03_Full_48h_001-1	20220922	0.2882096774193549	62	49.5	8	57.5	2838.99	11.711000000000002	ESCs
20220922_R1E309_EB1_03_Full_48h_002-1	20220922	0.2415833333333333	60	45	10	55	3495.7129999999997	11.829885291075309	ESCs
20220922_R1E309_EB1_03_Full_48h_003-1	20220922	0.2751475409836066	61	37.5	6.5	44	2286.84	12.151208005791027	ESCs
20220922_R1E309_EB1_03_Full_48h_004-1	20220922	0.26626470588235296	68	48.5	13.5	62	3117.82	11.143336349585791	ESCs
20220922_R1E309_EB1_03_Full_48h_005-1	20220922	0.2575272727272727	55				3166.17	13.07561857045394	ESCs
20220922_R1E309_EB1_03_Full_48h_006-1	20220922	0.24427586206896554	29	43	9.5	52.5	2832.4809999999998	11.609720926878476	ESCs
20220922_R1E309_EB1_03_Full_48h_007-1	20220922	0.2991458333333333	48	47	12.5	59.5	3664.6279999999997	12.263735890828702	ESCs
20220922_R1E309_EB1_03_Full_48h_008-1	20220922	0.3199054054054054	74	45	7.5	52.5	2979.78	11.880552217805366	ESCs
20220922_R1E309_EB1_03_Full_48h_009-1	20220922	0.32053846153846155	52	45	12.5	57.5	3442.6090000000004	11.984726988963914	ESCs
20220922_R1E309_EB1_03_Full_48h_012-1	20220922	0.2765714285714286	35				2290.93	10.936767438324727	ESCs
20220922_R1E309_EB1_03_Full_48h_013-1	20220922	0.29358064516129034	31	48.5	13.5	62	2941.09	11.350989736582445	ESCs
20220922_R1E309_EB1_03_Full_48h_014-1	20220922	0.2484090909090909	22	48.5	9	57.5	3183.1279999999997	9.953415996531039	ESCs
20220922_R1E309_EB1_03_Full_48h_015-1	20220922	0.2905121951219512	41	44.5	7	51.5	2652.6090000000004	10.234925353904638	ESCs
20221021_R1E309_EB1_04_Full_48h_001-1	20221021	0.18979629629629627	54				2821.3	10.793275128523314	ESCs
20221021_R1E309_EB1_04_Full_48h_002-1	20221021	0.23049122807017544	57				3267.2059999999997	11.525703102197278	ESCs
20221021_R1E309_EB1_04_Full_48h_003-1	20221021	0.20475	48				2962.8140000000003	10.495301901327089	ESCs
20221021_R1E309_EB1_04_Full_48h_004-1	20221021	0.2372857142857143	7				2536.97	13.78721861000253	ESCs
20221021_R1E309_EB1_04_Full_48h_005-1	20221021	0.24413636363636365	22				2974.62	11.455834539657072	ESCs
20221021_R1E309_EB1_04_Full_48h_006-1	20221021	0.2575116279069768	43				3197.91	10.362498974668224	ESCs
20221021_R1E309_EB1_04_Full_48h_007-1	20221021	0.2530545454545454	55				2622.1659999999997	11.773642087306715	ESCs
20221021_R1E309_EB1_04_Full_48h_008-1	20221021	0.21728571428571428	35				3144.9629999999997	11.912390734021443	ESCs
20221021_R1E309_EB1_04_Full_48h_009-1	20221021	0.292	1				3366.3759999999997	13.217812564868668	ESCs
20221021_R1E309_EB1_04_Full_48h_010-1	20221021	0.2255454545454545	22				2058.99	11.999871415977756	ESCs
20221027_R1E309_EB1_05_Full_48h_002-1	20221027	0.20555555555555557	9	56	17	73	3073.8190000000004	12.270620725945367	ESCs
20221027_R1E309_EB1_05_Full_48h_001-1	20221027		0	66	14	80	3413.39	10.904795321325384	ESCs
20221027_R1E309_EB1_05_Full_48h_003-1	20221027	0.2147058823529412	17	56.5	16	72.5	2831.4970000000003	11.670428141246575	ESCs
20221027_R1E309_EB1_05_Full_48h_004-1	20221027	0.24616000000000005	50	60	18.5	78.5	3132.9570000000003	11.746149071078571	ESCs
20221027_R1E309_EB1_05_Full_48h_005-1	20221027	0.1865	4				3153.76	12.12710983705516	ESCs
20221027_R1E309_EB1_05_Full_48h_006-1	20221027	0.22655128205128208	78	56	12	68	3559.16	12.071465279741314	ESCs
20221027_R1E309_EB1_05_Full_48h_007-1	20221027	0.25154385964912285	57	70	15.5	85.5	2800.1009999999997	11.310095357688192	ESCs
20221027_R1E309_EB1_05_Full_48h_008-1	20221027	0.24175961538461538	104	61	14	75	2446.77	14.434169633200241	ESCs
20221027_R1E309_EB1_05_Full_48h_009-1	20221027	0.2293333333333333	3						ESCs
20221027_R1E309_EB1_05_Full_48h_010-1	20221027	0.2502932330827068	133	58.5	9.5	68	3113.43	13.396421798375863	ESCs
20221027_R1E309_EB1_05_Full_48h_011-1	20221027	0.23782835820895526	134	63.5	16	79.5	3170.7309999999998	13.684276013001199	ESCs
20221027_R1E309_EB1_05_Full_48h_012-1	20221027	0.26601562500000003	64	79	13.5	92.5	3625.89	13.714168913937147	ESCs
20221027_R1E309_EB1_05_Full_48h_013-1	20221027	0.25176363636363636	55	64.5	13.5	78	2662.09	11.793083439033234	ESCs
20221027_R1E309_EB1_05_Full_48h_014-1	20221027	0.26127027027027033	74	77	18.5	95.5	3116.28	13.145622084937632	ESCs
20221027_R1E309_EB1_05_Full_48h_015-1	20221027	0.25909166666666666	120	58	13.5	71.5	3154.93	12.541237977169558	ESCs
20221027_R1E309_EB1_05_Full_48h_016-1	20221027	0.25954629629629633	108				4279.84	14.933174110014255	ESCs
20221027_R1E309_EB1_05_Full_48h_016-2	20221027	0.25165168539325844	89				4264.06	14.765858762699853	ESCs
20221027_R1E309_EB1_05_Full_48h_017-1	20221027	0.27813043478260857	46	49	13	62	2912.36	12.767553406976607	ESCs
20221027_R1E309_EB1_05_Full_48h_018-1	20221027	0.254463	54	55.5	13.5	69	2617.78	11.259130783501895	ESCs
20221027_R1E309_EB1_05_Full_48h_019-1	20221027	0.2871739130434783	138	82.5	19	101.5	3032.6290000000004	10.741501757203226	ESCs
20221027_R1E309_EB1_05_Full_48h_020-1	20221027	0.25165	80	46	13	59	2671.3	11.784695838247162	ESCs
20221027_R1E309_EB1_05_Full_48h_021-1	20221027	0.24214285714285716	7				2501.51	10.281927445766186	ESCs
20221027_R1E309_EB1_05_Full_48h_022-1	20221027	0.2114634146341463	41				3009.63	11.096870549844223	ESCs
20221027_R1E309_EB1_05_Full_48h_023-1	20221027	0.2460645161290323	31				2907.0640000000003	10.082541594260844	ESCs
20221027_R1E309_EB1_05_Full_48h_024-1	20221027	0.301404	47	57.5	14	71.5	3512.1090000000004	13.439709223044968	ESCs
20221027_R1E309_EB1_05_Full_48h_025-1	20221027	0.28414285714285714	84	46	9.5	55.5	2630.95	10.428975644808073	ESCs
20221027_R1E309_EB1_05_Full_48h_026-1	20221027	0.2762592592592593	27	58.5	16	74.5	3108.0240000000003	12.431496008123883	ESCs
20221027_R1E309_EB1_05_Full_48h_027-1	20221027	0.2719532710280374	107				3319.35	12.899255870010485	ESCs
20221027_R1E309_EB1_05_Full_48h_028-1	20221027	0.2671801801801802	111				3193.22	11.580795223126952	ESCs
20221027_R1E309_EB1_05_Full_48h_029-1	20221027	0.26486516853932585	89	58	8.5	66.5	3430.0890000000004	15.398683222925262	ESCs
20221027_R1E309_EB1_05_Full_48h_031-1	20221027	0.2672045454545455	88	70.5	15	85.5	2037.64	12.112772184764312	ESCs
20221027_R1E309_EB1_05_Full_48h_030-1	20221027	0.26486516853932585	89	66.5	8	74.5	2203.99	10.947299255980901	ESCs
20221027_R1E309_EB1_05_Full_48h_032-1	20221027	0.2828878504672897	107	68	19.5	87.5	3126.93	12.626070845674834	ESCs
20221027_R1E309_EB1_05_Full_48h_033-1	20221027	0.2571477272727272	88	64.5	11.5	76	3142.9790000000003	12.558266321431471	ESCs
20221027_R1E309_EB1_05_Full_48h_034-1	20221027	0.28464285714285714	84				2888.8	12.633011517449036	ESCs
20221027_R1E309_EB1_05_Full_48h_035-1	20221027	0.301304	92	62.5	11	73.5	2446.4320000000002	14.349076416271538	ESCs
20221027_R1E309_EB1_05_Full_48h_036-1	20221027	0.2976542056074767	107	80.5	14	94.5	3062.44	13.602629304660185	ESCs
20221027_R1E309_EB1_05_Full_48h_037-1	20221027		0				2951.5190000000002	13.22828582999324	ESCs
20221027_R1E309_EB1_05_Full_48h_037-2	20221027	0.3016666666666667	6				3155.22	11.59793192771884	ESCs
20221027_R1E309_EB1_05_Full_48h_037-3	20221027	0.2727777777777778	18				3043.5809999999997	11.255864427044243	ESCs
20221027_R1E309_EB1_05_Full_48h_038-1	20221027	0.2927594936708861	79	62.5	17	79.5	2723.35	11.093124041495255	ESCs
20221027_R1E309_EB1_05_Full_48h_038-2	20221027	0.29566346153846157	104	59.5	13	72.5	3190.74	10.471	ESCs
20221027_R1E309_EB1_05_Full_48h_039-1	20221027	0.3142647058823529	34				2616.54	10.84595468365971	ESCs
20221027_R1E309_EB1_05_Full_48h_040-1	20221027	0.264594	64				2387.12	11.652430647723246	ESCs
20221103_R1E309_EB1_06_Full_48h_003-1	20221103	0.26038461538461544	78	58	12	70	2678.05	13.30416994780208	ESCs
20221103_R1E309_EB1_06_Full_48h_002-1	20221103	0.2805324675324675	77	63	12	75	2597.7	12.596634629931916	ESCs
20221103_R1E309_EB1_06_Full_48h_001	20221103	0.26917647058823535	34	62.5	17.5	80	2625.27	12.157840268731945	ESCs
20221103_R1E309_EB1_06_Full_48h_004-1	20221103	0.2846666666666667	3				2784.33	12.86686508050815	ESCs
20221103_R1E309_EB1_06_Full_48h_005-1	20221103	0.31007894736842107	76	60	10.5	70.5	2718.0429999999997	12.100437099543141	ESCs
20221103_R1E309_EB1_06_Full_48h_006-1	20221103	0.2653035714285714	56	43	10	53	2756.39	11.747461002276195	ESCs
20221103_R1E309_EB1_06_Full_48h_007-1	20221103	0.2929999999999999	77				2655.5	10.616546048503722	ESCs
20221103_R1E309_EB1_06_Full_48h_008-1	20221103		0	56	8.5	64.5	3520.95	14.159163428677557	ESCs
20221103_R1E309_EB1_06_Full_48h_009-1	20221103	0.2989365079365079	126	51.5	20	71.5	2568.15	11.228610777829998	ESCs
20221103_R1E309_EB1_06_Full_48h_010-1	20221103	0.3177099236641221	131	60.5	16	76.5	2796.06	10.17077971445651	ESCs
20221103_R1E309_EB1_06_Full_48h_011-1	20221103	0.27254545454545454	11				2110.17	10.135752808745881	ESCs
20220922_R1E309_EB1_04_Full_48h_001-1	20221021			49.5	9	58.5			ESCs
20220922_R1E309_EB1_04_Full_48h_002-1	20221021			50.5	8.5	59			ESCs
20220922_R1E309_EB1_04_Full_48h_005-1	20221021			39	10.5	49.5			ESCs
20220922_R1E309_EB1_04_Full_48h_006-1	20221021			39	14	53			ESCs
20220922_R1E309_EB1_04_Full_48h_007-1	20221021			51	17.5	68.5			ESCs
20220922_R1E309_EB1_04_Full_48h_010-1	20221021			56.5	11.5	68			ESCs
20200821_R1E309_EB1tdTomato_lipo075_01_008	20200821						4297.82		ESCs
20200821_R1E309_EB1tdTomato_lipo075_01_059	20200821						2234.81		ESCs
20200821_R1E309_EB1tdTomato_lipo075_01_001	20200821						5228.65		ESCs
20200828_R1E309_EB1tdTomato_lipo150_02_007-2	20200828						2828.1090000000004	10.674703977160211	ESCs
20220916_R1E309_EB1_01_Full_48h_001-1	20220916						5827.9	13.118998132479474	ESCs
20220916_R1E309_EB1_01_Full_48h_011-1	20220916						2372.02	11.43223512704318	ESCs
20220916_R1E309_EB1_01_Full_48h_021-1	20220916						2576.47	11.904328708499275	ESCs
20220916_R1E309_EB1_01_Full_48h_029-1	20220916						3093.34	11.719287393011571	ESCs
20220916_R1E309_EB1_01_Full_48h_033-1	20220916						2750.7	10.36656162862113	ESCs
20220916_R1E309_EB1_01_Full_48h_035-1	20220916						2103.43	9.648230718634377	ESCs
20220916_R1E309_EB1_01_Full_48h_047-1	20220916						2740.3	11.423635892306793	ESCs
20220916_R1E309_EB1_01_Full_48h_049-1	20220916						2748.1940000000004	12.5789	ESCs
20220921_R1E309_EB1_02_N2B27RA_48h_002-1	20220921	0.22655555555555557	9				2381.45	11.429656381536587	DIF
20220921_R1E309_EB1_02_N2B27RA_48h_003-1	20220921	0.223	1				2135.16	9.126629279202701	DIF
20220921_R1E309_EB1_02_N2B27RA_48h_004-1	20220921		0				1828.4	8.939298070877824	DIF
20220921_R1E309_EB1_02_N2B27RA_48h_005-1	20220921	0.19133333333333336	3				2220.59	9.717349844479205	DIF
20220921_R1E309_EB1_02_N2B27RA_48h_006-1	20220921	0.127	1	25	8.5	33.5	2518.2	8.051996087927513	DIF
20220921_R1E309_EB1_02_N2B27RA_48h_007-1	20220921		0	35.5	12	47.5	2372.8779999999997	10.303599565200502	DIF
20220921_R1E309_EB1_02_N2B27RA_48h_008-1	20220921		0				1825.2910000000002	8.287253103411286	DIF
20220921_R1E309_EB1_02_N2B27RA_48h_009-1	20220921		0	23.5	5	28.5	1756.38	8.600019534861534	DIF
20220921_R1E309_EB1_02_N2B27RA_48h_010-1	20220921		0	35	13	48	2279.14	9.595367215484773	DIF
20220921_R1E309_EB1_02_N2B27RA_48h_010-2	20220921	0.33899999999999997	1				2204.7670000000003	9.47138	DIF
20220921_R1E309_EB1_02_N2B27RA_48h_011-1	20220921	0.26333333333333336	3	34.5	10.5	45	2318.87	9.358453771857828	DIF
20220921_R1E309_EB1_02_N2B27RA_48h_012-1	20220921		0				2268.35	9.36394	DIF
20220921_R1E309_EB1_02_N2B27RA_48h_013-1	20220921		0	32.5	10.5	43	2238.7070000000003	9.577809770505992	DIF
20220921_R1E309_EB1_02_N2B27RA_48h_014-1	20220921		0	41	13.5	54.5	1645.48	12.00648033355321	DIF
20220921_R1E309_EB1_02_N2B27RA_48h_015-1	20220921		0	37.5	11.5	49	2318.99	10.397963887223302	DIF
20220922_R1E309_EB1_03_N2B27RA_48h_002-1	20220922		0	40	6	46	1978.6870000000001	9.097187752267182	DIF
20220922_R1E309_EB1_03_N2B27RA_48h_001-1	20220922		0				2506.4	9.84098	DIF
20220922_R1E309_EB1_03_N2B27RA_48h_003-1	20220922	0.2733379310344828	145				5958.428000000001	10.774403788609373	DIF
20220922_R1E309_EB1_03_N2B27RA_48h_004-1	20220922		0				2047.78	9.372010349972944	DIF
20220922_R1E309_EB1_03_N2B27RA_48h_005-1	20220922	0.2728260869565218	23				2301.64	8.968884992015452	DIF
20220922_R1E309_EB1_03_N2B27RA_48h_006-1	20220922	0.28770454545454544	44	45	8	53	2580.35	9.339213350170345	DIF
20220922_R1E309_EB1_03_N2B27RA_48h_007-1	20220922	0.2882	50	37.5	14.5	52	2132.46	9.236660922649484	DIF
20220922_R1E309_EB1_03_N2B27RA_48h_009-1	20220922	0.2519090909090909	11				2657.01	9.077092045363427	DIF
20221021_R1E309_EB1_04_N2B27RA_48h_003-1	20221021	0.2505	8				2309.16	8.918713808616127	DIF
20221021_R1E309_EB1_04_N2B27RA_48h_004-1	20221021		0				2907.76	10.238506385210687	DIF
20221021_R1E309_EB1_04_N2B27RA_48h_005-1	20221021	0.27228571428571424	35	50	10	60	3204.92	11.980357590656466	DIF
20221021_R1E309_EB1_04_N2B27RA_48h_006-1	20221021		0				2760.37	10.205183633820608	DIF
20221021_R1E309_EB1_04_N2B27RA_48h_007-1	20221021		0				2293.55	14.16005949846257	DIF
20221021_R1E309_EB1_04_N2B27RA_48h_007-2	20221021	0.23735714285714282	14				2117.45	10.154331095645837	DIF
20221021_R1E309_EB1_04_N2B27RA_48h_009-1	20221021	0.2539333333333333	30				2924.01	10.720205408479822	DIF
20221021_R1E309_EB1_04_N2B27RA_48h_010-1	20221021	0.2869345794392524	107	45.5	18	63.5	3135.84	10.070873249127903	DIF
20221021_R1E309_EB1_04_N2B27RA_48h_011-1	20221021	0.25911904761904764	42	40	12.5	52.5	2438.3179999999998	9.432514192939228	DIF
20221021_R1E309_EB1_04_N2B27RA_48h_012-1	20221021	0.2436	15				2899.27	10.553277263485501	DIF
20221021_R1E309_EB1_04_N2B27RA_48h_013-1	20221021	0.2121923076923077	26				2262.53	7.796348953195975	DIF
20221021_R1E309_EB1_04_N2B27RA_48h_014-1	20221021	0.26534482758620687	58	48	7.5	55.5	2682.89	10.610468981152529	DIF
20221021_R1E309_EB1_04_N2B27RA_48h_015-1	20221021	0.284	1	44.5	12.5	57	3008.4359999999997	10.72768684293124	DIF
20221021_R1E309_EB1_04_N2B27RA_48h_016-1	20221021		0				2805.32	10.515501414578384	DIF
20221021_R1E309_EB1_04_N2B27RA_48h_017-1	20221021	0.25825000000000004	16	43.5	12	55.5	2828.33	11.33474737257077	DIF
20221021_R1E309_EB1_04_N2B27RA_48h_018-1	20221021	0.2675384615384615	13				3040.3259999999996	11.354718182324033	DIF
20221021_R1E309_EB1_04_N2B27RA_48h_019-1	20221021	0.27258139534883724	43				2531.44	12.503849647208654	DIF
20221021_R1E309_EB1_04_N2B27RA_48h_022-1	20221021	0.2726216216216216	37	49.5	14.5	64	2875.5640000000003	11.987740612809406	DIF
20221021_R1E309_EB1_04_N2B27RA_48h_023-1	20221021		0				2796.01	11.993455715514191	DIF
20221021_R1E309_EB1_04_N2B27RA_48h_024-1	20221021	0.27945454545454546	11				2245.07	9.108296931918721	DIF
20221021_R1E309_EB1_04_N2B27RA_48h_024-2	20221021	0.23199999999999996	13				2327.5679999999998	9.080778050365508	DIF
20221021_R1E309_EB1_04_N2B27RA_48h_025-1	20221021	0.3123255813953489	86	43.5	8	51.5	2839.12	12.304244227094975	DIF
20221021_R1E309_EB1_04_N2B27RA_48h_025-2	20221021	0.2855342465753424	73				3070.4309999999996	10.395346747463499	DIF
20221021_R1E309_EB1_04_N2B27RA_48h_027-1	20221021	0.34099999999999997	2				2349.72	10.196078314724737	DIF
20221021_R1E309_EB1_04_N2B27RA_48h_028-1	20221021	0.2795	62	43.5	12	55.5	2585.04	11.332111894964681	DIF
20221021_R1E309_EB1_04_N2B27RA_48h_028-2	20221021	0.2674594594594594	37	45	11	56	2867.34	11.282298436045735	DIF
20221021_R1E309_EB1_04_N2B27RA_48h_029-1	20221021	0.29802	50	41	19.5	60.5			DIF
20221021_R1E309_EB1_04_N2B27RA_48h_030-1	20221021		0				2707.01	9.77309	DIF
20221021_R1E309_EB1_04_N2B27RA_48h_031-1	20221021		0				2575.44	9.069869293435271	DIF
20221021_R1E309_EB1_04_N2B27RA_48h_032-1	20221021	0.263	1				2679.8140000000003	9.489320576311034	DIF
20221021_R1E309_EB1_04_N2B27RA_48h_033-1	20221021	0.29314999999999997	80	54	15	69	3265.4970000000003	11.993030684526744	DIF
20221021_R1E309_EB1_04_N2B27RA_48h_034-1	20221021		0				3149.18	11.096086697570456	DIF
20221021_R1E309_EB1_04_N2B27RA_48h_035-1	20221021	0.30037037037037034	27				2829.6279999999997	9.37062	DIF
20221021_R1E309_EB1_04_N2B27RA_48h_037-1	20221021	0.2633571428571429	14				2718.1	9.213056658894484	DIF
20221021_R1E309_EB1_04_N2B27RA_48h_038-1	20221021	0.31379591836734694	98	47	15.5	62.5	3285.57	10.247838796546324	DIF
20221021_R1E309_EB1_04_N2B27RA_48h_039-1	20221021	0.26605405405405413	37	49	16	65	2342.45	11.242371013269397	DIF
20221021_R1E309_EB1_04_N2B27RA_48h_040-1	20221021		0				2486.09	9.281849223080497	DIF
20221021_R1E309_EB1_04_N2B27RA_48h_041-1	20221021	0.24474999999999997	8				2764.47	10.452821245960347	DIF
20221021_R1E309_EB1_04_N2B27RA_48h_043-1	20221021	0.2723809523809524	42	47	14	61	2371.82	9.639945279927682	DIF
20221021_R1E309_EB1_04_N2B27RA_48h_044-1	20221021	0.2727777777777778	9	49	13.5	62.5	2764.67	10.980805526007645	DIF
20221021_R1E309_EB1_04_N2B27RA_48h_046-1	20221021	0.27199999999999996	24	29	9	38	2681.49	9.656152649994718	DIF
20221021_R1E309_EB1_04_N2B27RA_48h_047-1	20221021	0.258	1				3895.9	11.731261185396905	DIF
20221021_R1E309_EB1_04_N2B27RA_48h_048-1	20221021	0.2435	4				2957.4320000000002	9.510525222089473	DIF
20221021_R1E309_EB1_04_N2B27RA_48h_049-1	20221021	0.28001587301587305	63				2920.38	9.384601216887162	DIF
20221021_R1E309_EB1_04_N2B27RA_48h_050-1	20221021		0				2229.93	9.993911196323491	DIF
20221021_R1E309_EB1_04_N2B27RA_48h_051-1	20221021	0.270625	56	49.5	22	71.5	2046.29	10.10450993368803	DIF
20221021_R1E309_EB1_04_N2B27RA_48h_052-1	20221021	0.2715	4				3270.89	12.011020980749306	DIF
20221103_R1E309_EB1_06_N2B27RA_48h_004-1	20221103	0.21173809523809523	42	38	8.5	46.5	2410.6710000000003	9.717251566157994	DIF
20221103_R1E309_EB1_06_N2B27RA_48h_007-1	20221103	0.22704838709677416	62	48	11	59	2046.51	11.558904532869887	DIF
20221103_R1E309_EB1_06_N2B27RA_48h_008-1	20221103	0.23104225352112676	71	60.5	16.5	77	2315.43	9.52245	DIF
20221103_R1E309_EB1_06_N2B27RA_48h_010-1	20221103	0.24362921348314603	89	48.5	14	62.5	1829.86	9.911456653792117	DIF
20221103_R1E309_EB1_06_N2B27RA_48h_011-1	20221103	0.256312	16	48	14.5	62.5	3046.84	11.21191669608725	DIF
20221103_R1E309_EB1_06_N2B27RA_48h_014-1	20221103	0.28038297872340423	47				1920.25	9.185076210897762	DIF
20221103_R1E309_EB1_06_N2B27RA_48h_015-1	20221103		0	26	10.5	36.5	2120.36	8.869806593156357	DIF
20221103_R1E309_EB1_06_N2B27RA_48h_015-2	20221103	0.1995	2	29.5	12.5	42	2255.3	9.029180472224487	DIF
20221103_R1E309_EB1_06_N2B27RA_48h_016-1	20221103	0.324	1				2577.08	10.265039941471246	DIF
20221103_R1E309_EB1_06_N2B27RA_48h_017-1	20221103	0.24833333333333335	78	42	17.5	59.5	2571.37	10.67183606508271	DIF
20221103_R1E309_EB1_06_N2B27RA_48h_017-2	20221103	0.26479032258064517	62	52	15	67	2732.55	11.073372476350643	DIF
20221103_R1E309_EB1_06_N2B27RA_48h_018-1	20221103	0.2500701754385965	57				2375.25	10.397655553056179	DIF
20221103_R1E309_EB1_06_N2B27RA_48h_019-1	20221103	0.2801984126984126	126	53.5	22	75.5	2941.72	10.184865733037427	DIF
20221103_R1E309_EB1_06_N2B27RA_48h_020-1	20221103	0.24475	12	29	6	35	1938.35	8.753294808242208	DIF
20221103_R1E309_EB1_06_N2B27RA_48h_022-1	20221103	0.2602	50	42.5	22.5	65	3054.91	10.159978936986038	DIF
20221103_R1E309_EB1_06_N2B27RA_48h_023-1	20221103	0.26857894736842103	19	42	17.5	59.5	2480.36	9.33322	DIF
20221103_R1E309_EB1_06_N2B27RA_48h_023-2	20221103	0.24410526315789474	19	50	19	69	2780.11	9.978477338752644	DIF
20221103_R1E309_EB1_06_N2B27RA_48h_025-1	20221103	0.3112857142857143	7				2259.75	9.556351029550974	DIF
20221103_R1E309_EB1_06_N2B27RA_48h_026-1	20221103	0.18133333333333335	6				3149.4240000000004	9.895111217161736	DIF
20221103_R1E309_EB1_06_N2B27RA_48h_027-1	20221103	0.26	1				3170.4179999999997	10.534869956482616	DIF
20221103_R1E309_EB1_06_N2B27RA_48h_028-1	20221103		0					9.957168523229885	DIF
20221103_R1E309_EB1_06_N2B27RA_48h_029-1	20221103	0.25099999999999995	14	50	19.5	69.5	2616.62	10.253721714577592	DIF
20221103_R1E309_EB1_06_N2B27RA_48h_030-1	20221103	0.2969906542056075	107	51.5	17	68.5	2952.1079999999997	10.71993554085098	DIF
20221103_R1E309_EB1_06_N2B27RA_48h_031-1	20221103	0.27447058823529413	68	45	17.5	62.5	2838.34	8.009973907572984	DIF
20221103_R1E309_EB1_06_N2B27RA_48h_032-1	20221103	0.21528000000000003	25				2285.51	8.90132	DIF
20221103_R1E309_EB1_06_N2B27RA_48h_036-1	20221103	0.3075	6					10.05341623529037	DIF
20221103_R1E309_EB1_06_N2B27RA_48h_038-1	20221103	0.2947397260273973	73	48.5	11.5	60	2524.44	9.93759	DIF
20221103_R1E309_EB1_06_N2B27RA_48h_041-1	20221103		0				2839.15	8.420029097336899	DIF
20221103_R1E309_EB1_06_N2B27RA_48h_043-1	20221103	0.2793333333333333	6				2993.82	8.855606416276641	DIF
20221103_R1E309_EB1_06_N2B27RA_48h_050-1	20221103	0.25133333333333335	3	42.5	14.5	57	2966.45	10.937714020763206	DIF
20221103_R1E309_EB1_06_N2B27RA_48h_009-1	20221103			52	9	61	2283.82	10.915142600992441	DIF
20220921_R1E309_EB1_02_N2B27RA_48h_001-1	20220921						2718.2859999999996	10.406798162739586	DIF
20220922_R1E309_EB1_03_N2B27RA_48h_008-1	20220922						2032.4129999999998	9.84388	DIF
20220922_R1E309_EB1_03_N2B27RA_48h_010-1	20220922						2084.3160000000003	8.955600035731832	DIF
20221021_R1E309_EB1_04_N2B27RA_48h_001-1	20221021						2208.49	9.481157418796505	DIF
20221021_R1E309_EB1_04_N2B27RA_48h_013-2	20221021						2317.73	8.499972235248773	DIF
20221021_R1E309_EB1_04_N2B27RA_48h_020-1	20221021						1939.4279999999999	8.815605311037922	DIF
20221021_R1E309_EB1_04_N2B27RA_48h_021-1	20221021						3924.0429999999997	11.422980521737745	DIF
20221021_R1E309_EB1_04_N2B27RA_48h_026-1	20221021						2034.73	9.656701973241175	DIF
20221021_R1E309_EB1_04_N2B27RA_48h_045-1	20221021						2135.92	9.837227709065191	DIF
20221021_R1E309_EB1_04_N2B27RA_48h_046-2	20221021						2445.17	9.324305121562677	DIF
20221103_R1E309_EB1_06_N2B27RA_48h_006-1	20221103						1938.3270000000002	8.313529755765598	DIF
20221103_R1E309_EB1_06_N2B27RA_48h_013-1	20221103						2008.11	11.194733225941564	DIF
20221103_R1E309_EB1_06_N2B27RA_48h_016-2	20221103						3039.18	8.836257239351964	DIF
20221103_R1E309_EB1_06_N2B27RA_48h_021-1	20221103						2708.0490000000004	10.474422227502577	DIF
20221103_R1E309_EB1_06_N2B27RA_48h_021-2	20221103						2861.74	10.902973218347372	DIF
20221103_R1E309_EB1_06_N2B27RA_48h_024-1	20221103						2554.71	9.898218071956185	DIF
20221103_R1E309_EB1_06_N2B27RA_48h_034-1	20221103						2293.7329999999997	10.584624934309199	DIF
20221103_R1E309_EB1_06_N2B27RA_48h_035-1	20221103						2135.42	8.220476202751273	DIF
20221103_R1E309_EB1_06_N2B27RA_48h_037-1	20221103						2732.1659999999997	9.491874683117135	DIF
20221103_R1E309_EB1_06_N2B27RA_48h_039-1	20221103						2236.9970000000003	10.485824717207514	DIF
20221103_R1E309_EB1_06_N2B27RA_48h_040-1	20221103						2406.43	10.912035373842958	DIF
20221103_R1E309_EB1_06_N2B27RA_48h_040-2	20221103						2610.7960000000003	10.77628293986382	DIF
20221103_R1E309_EB1_06_N2B27RA_48h_042-1	20221103						2145.87	11.705212898533711	DIF
20221103_R1E309_EB1_06_N2B27RA_48h_045-1	20221103						2362.88	9.37864	DIF
20221103_R1E309_EB1_06_N2B27RA_48h_046-1	20221103						3667.86	10.714077095111833	DIF
20221103_R1E309_EB1_06_N2B27RA_48h_047-1	20221103						2427.72	9.000531373202364	DIF
20221103_R1E309_EB1_06_N2B27RA_48h_047-2	20221103						1979.2620000000002	8.510107402377479	DIF
20221103_R1E309_EB1_06_N2B27RA_48h_048-1	20221103						2813.39	9.72105	DIF
20221103_R1E309_EB1_06_N2B27RA_48h_049-1	20221103						2630.57	8.47016	DIF

## Sheet: ExtendedData 3b
Experiment	Well_ID	Target	Average_Target	Lysate	Condition	Control	Average_Control	Average_Target_norm	Average_Target_norm_fold
20241019	1	CKAP2	10857.9	NoDate_WT	ESCs	Tubulin	10897	0.996409	1
20241019	3	CKAP2	12966.5	2811_309	ESCs	Tubulin	10324.4	1.2559	1
20241120	1	CKAP2	1704.1	NoDate_WT	ESCs	GAPDH	15656.3	0.108844	1
20241120	3	CKAP2	2530.18	2811_309	ESCs	GAPDH	8438.38	0.299842	1
20241201	1	CKAP2	2635.82	NoDate_WT	ESCs	GAPDH	2424.64	1.0871	1
20241201	3	CKAP2	2504.11	2911_309	ESCs	GAPDH	1698.66	1.47417	1
20241019	2	CKAP2	9985.75	NoDate_WT	DIF	Tubulin	10776.2	0.926648	0.929987
20241019	4	CKAP2	10365.2	2811_309	DIF	Tubulin	9630.79	1.07626	0.85696
20241120	2	CKAP2	1670.79	NoDate_WT	DIF	GAPDH	11317	0.147635	1.35639
20241120	4	CKAP2	1655.94	2811_309	DIF	GAPDH	10893	0.152018	0.506994
20241201	2	CKAP2	2460.02	NoDate_WT	DIF	GAPDH	1651.17	1.48987	1.3705
20241201	4	CKAP2	2846.28	2911_309	DIF	GAPDH	1957.29	1.45419	0.98645

## Sheet: ExtendedData_3f
Well_ID	Target	Average_Target	Lysate	Condition	Experiment	Control	Average_Control	Average_Target_norm	Average_Target_norm_fold
1	MCAK	2685.65	NoDate_WT	ESCs	20241016	Tubulin	4734.45	0.567256	1
3	MCAK	2668.71	2811_309	ESCs	20241016	Tubulin	5709.53	0.4674124950630831	1
1	MCAK	3026.02	NoDate_WT	ESCs	20241022	Tubulin	4675.43	0.6472173242749113	1
3	MCAK	3253.72	2811_309	ESCs	20241022	Tubulin	6340.82	0.5131388452211829	1
1	MCAK	3477.9	NoDate_WT	ESCs	20241120	Tubulin	1541.22	2.2565907331673607	1
3	MCAK	3726.1	2811_309	ESCs	20241120	Tubulin	3098.59	1.2025124943764818	1
2	MCAK	2395.88	NoDate_WT	DIF	20241016	Tubulin	5023.14	0.4769684086301328	0.8408349388238682
4	MCAK	2013.45	2811_309	DIF	20241016	Tubulin	6834.62	0.29459568008486203	0.6302691588189201
2	MCAK	2720.96	NoDate_WT	DIF	20241022	Tubulin	4799.54	0.56692	0.8759351961384945
4	MCAK	2333.99	2811_309	DIF	20241022	Tubulin	8155.82	0.2861746931853196	0.5576944638871904
2	MCAK	2844.8	NoDate_WT	DIF	20241120	Tubulin	2126.1	1.3380355222844438	0.5929455893875675
4	MCAK	2799.23	2811_309	DIF	20241120	Tubulin	2966.89	0.9434892532138905	0.7845982953408746

## Sheet: ExtendedData 3e
Dataset	Target_Sum	Day	Target_ID	Batch	Loading	Target_norm_by_Loading
20201117	28904366	ESCs	CKAP5	Unknown	GAPDH	1.84916
20201201	10663390	ESCs	CKAP5	2811	GAPDH	0.202211
20201201	11666048	ESCs	CKAP5	309	GAPDH	0.207655
20220513		ESCs	CKAP5	2811	DM1a
20220525	0.385	ESCs	CKAP5	2811	DM1a	0.01171
20220615	0.657	ESCs	CKAP5	2811	DM1a	0.0309031
20220620		ESCs	CKAP5	309	DM1a
20201117	20344516	DIF	CKAP5	Unknown	GAPDH	2.46663
20201201	26052131	DIF	CKAP5	2811	GAPDH	0.639823
20201201	21123230	DIF	CKAP5	309	GAPDH	0.427121
20220513		DIF	CKAP5	2811	DM1a
20220525	0.173	DIF	CKAP5	2811	DM1a	0.00491156
20220615	0.451	DIF	CKAP5	2811	DM1a	0.0187713
20220620		DIF	CKAP5	309	DM1a

## Sheet: ExtendedData_3d
Cell_ID	Experiment	Spindle_Volume_um3	Condition	CKAP2_mass_Spindle_norm
20241127_R1E309_CKAP2_02_FBS+LIF_001-1	20241127	290.438	ESCs	386.99393858386793
20241127_R1E309_CKAP2_02_FBS+LIF_001-2	20241127	255.344	ESCs	371.5161397899344
20241127_R1E309_CKAP2_02_FBS+LIF_002-1	20241127	132.422	ESCs	183.74516946787892
20241127_R1E309_CKAP2_02_FBS+LIF_002-2	20241127	162.234	ESCs	209.5450074737536
20241127_R1E309_CKAP2_02_FBS+LIF_002-3	20241127	134.625	ESCs	174.42347200023997
20241127_R1E309_CKAP2_02_FBS+LIF_003-1	20241127	185.547	ESCs	239.1072220989572
20241127_R1E309_CKAP2_02_FBS+LIF_003-2	20241127	242.172	ESCs	330.2083472795607
20241127_R1E309_CKAP2_02_FBS+LIF_004-1	20241127	126.344	ESCs	156.26183198074992
20241127_R1E309_CKAP2_02_FBS+LIF_005-1	20241127	215.719	ESCs	291.0811785124892
20241127_R1E309_CKAP2_02_FBS+LIF_005-2	20241127	189.719	ESCs	252.93696612412467
20241127_R1E309_CKAP2_02_FBS+LIF_006-1	20241127	202.406	ESCs	240.1332443366217
20241127_R1E309_CKAP2_02_FBS+LIF_006-2	20241127	167.094	ESCs	282.22363069646724
20241127_R1E309_CKAP2_02_FBS+LIF_006-3	20241127	250.125	ESCs	343.3848696214197
20241127_R1E309_CKAP2_02_FBS+LIF_006-4	20241127	156.141	ESCs	263.21543725372817
20241127_R1E309_CKAP2_02_FBS+LIF_007-1	20241127	244.094	ESCs	348.0961551446417
20241127_R1E309_CKAP2_02_FBS+LIF_007-2	20241127	196.484	ESCs	217.60148983206645
20241127_R1E309_CKAP2_02_FBS+LIF_007-3	20241127	184.984	ESCs	256.6163385392184
20241207_R1E309_CKAP2_03_FBS+LIF_001-1	20241207	137.281	ESCs	159.59490763450142
20241207_R1E309_CKAP2_03_FBS+LIF_001-2	20241207	97.1719	ESCs	110.40366173816338
20241207_R1E309_CKAP2_03_FBS+LIF_001-3	20241207	148.547	ESCs	163.1978666423779
20241207_R1E309_CKAP2_03_FBS+LIF_002-1	20241207	125.547	ESCs	151.77569193436756
20241207_R1E309_CKAP2_03_FBS+LIF_002-2	20241207	124.016	ESCs	141.0565237418539
20241207_R1E309_CKAP2_03_FBS+LIF_002-3	20241207	178.266	ESCs	210.38899681820965
20241127_R1E309_CKAP2_02_N2B27+RA_001-1	20241127	172.766	DIF	224.6156034298105
20241127_R1E309_CKAP2_02_N2B27+RA_001-2	20241127	174.891	DIF	266.66976726637137
20241127_R1E309_CKAP2_02_N2B27+RA_001-3	20241127	178.141	DIF	217.7085231020288
20241127_R1E309_CKAP2_02_N2B27+RA_001-4	20241127	117.156	DIF	79.73754408350719
20241127_R1E309_CKAP2_02_N2B27+RA_001-5	20241127	198.688	DIF	253.39451611163057
20241127_R1E309_CKAP2_02_N2B27+RA_002-1	20241127	165.062	DIF	207.02662837354865
20241127_R1E309_CKAP2_02_N2B27+RA_002-2	20241127	158.016	DIF	172.88022316113342
20241127_R1E309_CKAP2_02_N2B27+RA_002-3	20241127	152.406	DIF	174.19736226985043
20241127_R1E309_CKAP2_02_N2B27+RA_003-1	20241127	179.859	DIF	282.08198134236386
20241127_R1E309_CKAP2_02_N2B27+RA_003-2	20241127	207.469	DIF	274.53041127521294
20241127_R1E309_CKAP2_02_N2B27+RA_003-3	20241127	201.047	DIF	285.8983666512135
20241127_R1E309_CKAP2_02_N2B27+RA_004-1	20241127	152.203	DIF	211.52655980714323
20241127_R1E309_CKAP2_02_N2B27+RA_004-2	20241127	135.906	DIF	205.99675454649437
20241127_R1E309_CKAP2_02_N2B27+RA_004-3	20241127	174.203	DIF	238.0150634365488
20241127_R1E309_CKAP2_02_N2B27+RA_006-1	20241127	136.016	DIF	190.0699745264254
20241127_R1E309_CKAP2_02_N2B27+RA_006-2	20241127	170.562	DIF	192.844
20241207_R1E309_CKAP2_03_N2B27+RA_001-1	20241207	118.922	DIF	123.97842375064263
20241207_R1E309_CKAP2_03_N2B27+RA_001-2	20241207	114.219	DIF	129.33317121623847
20241207_R1E309_CKAP2_03_N2B27+RA_002-1	20241207	239.578	DIF	251.46828237903588
20241207_R1E309_CKAP2_03_N2B27+RA_002-2	20241207	162.562	DIF	198.0593192248852
20241207_R1E309_CKAP2_03_N2B27+RA_002-3	20241207	112.656	DIF	127.84585674157309

## Sheet: ExtendedData_3h
Cell_ID	Experiment	Spindle_Volume_um3	Condition	MCAK_mass_Spindle_norm
20241127_R1E309_MCAK_02_FBS+LIF_001-1	20241127	218.594	ESCs	297.76403745167545
20241127_R1E309_MCAK_02_FBS+LIF_001-2	20241127	128.5	ESCs	213.43631935381543
20241127_R1E309_MCAK_02_FBS+LIF_001-3	20241127	146.641	ESCs	256.52314385285433
20241127_R1E309_MCAK_02_FBS+LIF_001-4	20241127	140.891	ESCs	217.0102562693032
20241127_R1E309_MCAK_02_FBS+LIF_001-5	20241127	144.359	ESCs	245.98810016063777
20241127_R1E309_MCAK_02_FBS+LIF_002-1	20241127	191.953	ESCs	302.40317651599725
20241127_R1E309_MCAK_02_FBS+LIF_002-2	20241127	144.469	ESCs	250.9709250805128
20241127_R1E309_MCAK_02_FBS+LIF_002-3	20241127	127.172	ESCs	217.28112573315428
20241127_R1E309_MCAK_02_FBS+LIF_002-4	20241127	128.328	ESCs	220.0961937368695
20241127_R1E309_MCAK_02_FBS+LIF_003-1	20241127	188.469	ESCs	340.8914752407068
20241127_R1E309_MCAK_02_FBS+LIF_003-2	20241127	195.219	ESCs	286.558
20241127_R1E309_MCAK_02_FBS+LIF_003-3	20241127	201.328	ESCs	307.1781019584665
20241127_R1E309_MCAK_02_FBS+LIF_004-1	20241127	202.797	ESCs	344.93543527591464
20241127_R1E309_MCAK_02_FBS+LIF_004-2	20241127	145.141	ESCs	256.8374534616749
20241127_R1E309_MCAK_02_FBS+LIF_004-3	20241127	144.656	ESCs	209.50119936946083
20241127_R1E309_MCAK_02_FBS+LIF_005-1	20241127	168.219	ESCs	279.4405899474357
20241127_R1E309_MCAK_02_FBS+LIF_005-2	20241127	201.406	ESCs	290.7767663875613
20241127_R1E309_MCAK_02_FBS+LIF_005-3	20241127	249.375	ESCs	386.9695723942283
20241127_R1E309_MCAK_02_FBS+LIF_006-2	20241127	182.062	ESCs	309.1309900576598
20241127_R1E309_MCAK_02_FBS+LIF_006-3	20241127	215.094	ESCs	376.1645119647941
20241127_R1E309_MCAK_02_FBS+LIF_006-4	20241127	185.562	ESCs	273.38802457328063
20241127_R1E309_MCAK_02_FBS+LIF_006-5	20241127	204	ESCs	291.6607787979609
20241127_R1E309_MCAK_02_FBS+LIF_007-1	20241127	146.547	ESCs	243.2807858781773
20241127_R1E309_MCAK_02_FBS+LIF_007-2	20241127	226.609	ESCs	366.71697721352496
20241127_R1E309_MCAK_02_FBS+LIF_007-3	20241127	143.797	ESCs	220.44418205245088
20241127_R1E309_MCAK_02_FBS+LIF_007-4	20241127	185.859	ESCs	350.4666530343101
20241207_R1E309_MCAK_03_FBS+LIF_001-1	20241207	128.141	ESCs	170.9289077894695
20241207_R1E309_MCAK_03_FBS+LIF_001-2	20241207	117.703	ESCs	170.74493891684392
20241207_R1E309_MCAK_03_FBS+LIF_002-1	20241207	119.812	ESCs	157.43729664860882
20241207_R1E309_MCAK_03_FBS+LIF_002-2	20241207	141.062	ESCs	195.39701223651463
20241207_R1E309_MCAK_03_FBS+LIF_002-3	20241207	136.656	ESCs	192.95360385984645
20241207_R1E309_MCAK_03_FBS+LIF_002-4	20241207	109.359	ESCs	138.67752254892832
20241207_R1E309_MCAK_03_FBS+LIF_002-5	20241207	143.141	ESCs	169.4078178540007
20241207_R1E309_MCAK_03_FBS+LIF_002-6	20241207	164.297	ESCs	217.07745003723937
20241207_R1E309_MCAK_03_FBS+LIF_003-1	20241207	133.562	ESCs	174.32228909169297
20241207_R1E309_MCAK_03_FBS+LIF_003-2	20241207	189.703	ESCs	248.05533295446008
20241207_R1E309_MCAK_03_FBS+LIF_003-3	20241207	121.203	ESCs	157.0615459003629
20241207_R1E309_MCAK_03_FBS+LIF_004-1	20241207	123.469	ESCs	170.43078395832336
20241207_R1E309_MCAK_03_FBS+LIF_004-2	20241207	150.891	ESCs	194.9153009219268
20241207_R1E309_MCAK_03_FBS+LIF_005-1	20241207	135.234	ESCs	180.6228199237837
20241207_R1E309_MCAK_03_FBS+LIF_006-1	20241207	122.875	ESCs	173.37460160176516
20241207_R1E309_MCAK_03_FBS+LIF_006-2	20241207	173.719	ESCs	228.82875959385996
20241207_R1E309_MCAK_03_FBS+LIF_007-1	20241207	123.969	ESCs	163.76731756578857
20241207_R1E309_MCAK_03_FBS+LIF_007-2	20241207	108.422	ESCs	137.9292279053448
20241207_R1E309_MCAK_03_FBS+LIF_007-3	20241207	157.25	ESCs	219.38505207028092
20241207_R1E309_MCAK_03_FBS+LIF_007-4	20241207	187.703	ESCs	239.2538582136688
20241207_R1E309_MCAK_03_FBS+LIF_008-1	20241207	142.906	ESCs	180.15303022382017
20241207_R1E309_MCAK_03_FBS+LIF_010-1	20241207	138.688	ESCs	175.98783085533825
20241207_R1E309_MCAK_03_FBS+LIF_010-2	20241207	154	ESCs	205.4227398900561
20241207_R1E309_MCAK_03_FBS+LIF_010-3	20241207	127.641	ESCs	176.0107027874146
20241207_R1E309_MCAK_03_FBS+LIF_010-4	20241207	137.5	ESCs	184.093
20241207_R1E309_MCAK_03_FBS+LIF_010-5	20241207	155.578	ESCs	206.2112314132012
20241127_R1E309_MCAK_02_N2B27+RA_001-1	20241127	128.641	DIF	212.52648639001995
20241127_R1E309_MCAK_02_N2B27+RA_001-2	20241127	130.562	DIF	234.15793358775264
20241127_R1E309_MCAK_02_N2B27+RA_001-3	20241127	125.688	DIF	248.4943508039338
20241127_R1E309_MCAK_02_N2B27+RA_002-1	20241127	126.984	DIF	194.5366893896185
20241127_R1E309_MCAK_02_N2B27+RA_002-2	20241127	167.312	DIF	274.7420550552599
20241127_R1E309_MCAK_02_N2B27+RA_002-3	20241127	183.438	DIF	279.6080090340799
20241127_R1E309_MCAK_02_N2B27+RA_002-4	20241127	147.234	DIF	274.2516197492656
20241127_R1E309_MCAK_02_N2B27+RA_003-1	20241127	192.953	DIF	308.3223666492357
20241127_R1E309_MCAK_02_N2B27+RA_003-2	20241127	159.609	DIF	266.8670082940844
20241127_R1E309_MCAK_02_N2B27+RA_004-1	20241127	124.016	DIF	219.9086702371037
20241127_R1E309_MCAK_02_N2B27+RA_004-2	20241127	141.906	DIF	236.3073504798339
20241127_R1E309_MCAK_02_N2B27+RA_004-3	20241127	153.156	DIF	257.2254829913108
20241127_R1E309_MCAK_02_N2B27+RA_005-1	20241127	133.344	DIF	256.1474847532493
20241127_R1E309_MCAK_02_N2B27+RA_005-2	20241127	114.719	DIF	196.13867166710492
20241127_R1E309_MCAK_02_N2B27+RA_005-3	20241127	124.328	DIF	225.6623626630059
20241127_R1E309_MCAK_02_N2B27+RA_006-1	20241127	171.125	DIF	318.8248638724924
20241127_R1E309_MCAK_02_N2B27+RA_006-2	20241127	193.594	DIF	339.3343512894764
20241127_R1E309_MCAK_02_N2B27+RA_007-1	20241127	186.219	DIF	293.5355836925002
20241127_R1E309_MCAK_02_N2B27+RA_007-2	20241127	157.844	DIF	253.59264894656116
20241127_R1E309_MCAK_02_N2B27+RA_007-3	20241127	199.469	DIF	363.6137250564095
20241127_R1E309_MCAK_02_N2B27+RA_007-4	20241127	222	DIF	356.10090155549403
20241127_R1E309_MCAK_02_N2B27+RA_008-1	20241127	226.062	DIF	308.6390337826688
20241127_R1E309_MCAK_02_N2B27+RA_008-2	20241127	157.734	DIF	257.56631594950375
20241127_R1E309_MCAK_02_N2B27+RA_008-3	20241127	153.719	DIF	249.50179145390248
20241127_R1E309_MCAK_02_N2B27+RA_008-4	20241127	153.984	DIF	224.3069755872609
20241127_R1E309_MCAK_02_N2B27+RA_008-5	20241127	138.469	DIF	218.63
20241127_R1E309_MCAK_02_N2B27+RA_009-2	20241127	195.375	DIF	322.94957414361886
20241127_R1E309_MCAK_02_N2B27+RA_010-1	20241127	149.812	DIF	222.80554182363676
20241127_R1E309_MCAK_02_N2B27+RA_010-2	20241127	128.25	DIF	216.508
20241127_R1E309_MCAK_02_N2B27+RA_011-1	20241127	243.391	DIF	379.96960295313016
20241127_R1E309_MCAK_02_N2B27+RA_011-2	20241127	130.719	DIF	208.0880398745064
20241127_R1E309_MCAK_02_N2B27+RA_011-3	20241127	99.0156	DIF	154.3516608139384
20241127_R1E309_MCAK_02_N2B27+RA_012-1	20241127	164.312	DIF	243.8881293179269
20241127_R1E309_MCAK_02_N2B27+RA_012-2	20241127	112.203	DIF	191.0193465718127
20241127_R1E309_MCAK_02_N2B27+RA_013-1	20241127	129.078	DIF	206.5717765313572
20241127_R1E309_MCAK_02_N2B27+RA_013-2	20241127	104.109	DIF	165.2649012341948
20241127_R1E309_MCAK_02_N2B27+RA_013-3	20241127	141.672	DIF	215.79950572346908
20241127_R1E309_MCAK_02_N2B27+RA_014-1	20241127	144.812	DIF	232.90873199300643
20241127_R1E309_MCAK_02_N2B27+RA_014-2	20241127	101.578	DIF	158.4122614225858
20241127_R1E309_MCAK_02_N2B27+RA_014-3	20241127	73.9062	DIF	112.45980621075223
20241127_R1E309_MCAK_02_N2B27+RA_014-5	20241127	169.281	DIF	258.3145714356332
20241127_R1E309_MCAK_02_N2B27+RA_015-1	20241127	109.562	DIF	186.23201872628945
20241127_R1E309_MCAK_02_N2B27+RA_015-3	20241127	107.609	DIF	181.00311541973176
20241127_R1E309_MCAK_02_N2B27+RA_015-4	20241127	130.859	DIF	189.85425391227687
20241127_R1E309_MCAK_02_N2B27+RA_015-5	20241127	80.7031	DIF	117.8808465630437
20241207_R1E309_MCAK_03_N2B27+RA_001-1	20241207	124.625	DIF	173.6040425407328
20241207_R1E309_MCAK_03_N2B27+RA_001-2	20241207	125.75	DIF	173.77430137102834
20241207_R1E309_MCAK_03_N2B27+RA_001-3	20241207	123.141	DIF	158.13052024872684
20241207_R1E309_MCAK_03_N2B27+RA_001-4	20241207	152.891	DIF	193.20834923889424
20241207_R1E309_MCAK_03_N2B27+RA_002-1	20241207	162.922	DIF	227.1865085967568
20241207_R1E309_MCAK_03_N2B27+RA_002-2	20241207	114.312	DIF	151.64696555616618
20241207_R1E309_MCAK_03_N2B27+RA_003-1	20241207	77.8125	DIF	106.44482814416136
20241207_R1E309_MCAK_03_N2B27+RA_003-2	20241207	59.0938	DIF	86.38006823130699
20241207_R1E309_MCAK_03_N2B27+RA_004-2	20241207	122.859	DIF	159.16809532122903
20241207_R1E309_MCAK_03_N2B27+RA_004-3	20241207	184.984	DIF	227.3239109287851
20241207_R1E309_MCAK_03_N2B27+RA_005-1	20241207	108.922	DIF	140.98912297194525
20241207_R1E309_MCAK_03_N2B27+RA_005-2	20241207	101.719	DIF	129.0985578664792
20241207_R1E309_MCAK_03_N2B27+RA_005-3	20241207	124.953	DIF	153.58367992766725
20241207_R1E309_MCAK_03_N2B27+RA_006-1	20241207	107.766	DIF	146.6360263568161
20241207_R1E309_MCAK_03_N2B27+RA_006-2	20241207	139.469	DIF	184.83742622524775
20241207_R1E309_MCAK_03_N2B27+RA_006-3	20241207	93.9688	DIF	128.5484272394343
20241207_R1E309_MCAK_03_N2B27+RA_007-1	20241207	91.2344	DIF	124.91495756718533
20241207_R1E309_MCAK_03_N2B27+RA_007-2	20241207	82.4531	DIF	111.3628789775146
20241207_R1E309_MCAK_03_N2B27+RA_008-1	20241207	100.672	DIF	123.02782397470136
20241207_R1E309_MCAK_03_N2B27+RA_008-2	20241207	97.6875	DIF	121.04938993332097
20241207_R1E309_MCAK_03_N2B27+RA_009-1	20241207	108.047	DIF	139.91168542630635
20241207_R1E309_MCAK_03_N2B27+RA_009-2	20241207	105.688	DIF	142.17832666989742
20241207_R1E309_MCAK_03_N2B27+RA_009-3	20241207	72.875	DIF	99.69194588783374
20241207_R1E309_MCAK_03_N2B27+RA_010-1	20241207	169.969	DIF	203.51465940078623
20241207_R1E309_MCAK_03_N2B27+RA_010-2	20241207	90.875	DIF	124.8146542664985
20241207_R1E309_MCAK_03_N2B27+RA_010-3	20241207	114.266	DIF	143.4183104430958
20241207_R1E309_MCAK_03_N2B27+RA_010-4	20241207	117.609	DIF	147.36545345256104
20241207_R1E309_MCAK_03_N2B27+RA_010-5	20241207	122.312	DIF	154.4557932905727
20241207_R1E309_MCAK_03_N2B27+RA_010-6	20241207	87.6406	DIF	116.75994446561164
