# Supplementary material for: Cell state-specific cytoplasmic density controls spindle architecture and scaling
Source: Nat Cell Biol. 2025 Jun 13;27(6):959–71. doi: 10.1038/s41556-025-01678-x (PMC12173940; doi:10.1038/s41556-025-01678-x)
Supplement: Supplementary file 22 — Statistical Source Data. [file 41556_2025_1678_MOESM22_ESM.xlsx]

## Sheet: ExtendedData 4a, d
Dataset	Day	Target_ID	Batch	Loading	Target_norm_by_Loading
20231130	ESCs	HAUS6	2811	DM1a	0.15954065324430466
20231202	ESCs	HAUS6	2811	DM1a	0.0684236
20231206	ESCs	HAUS6	2811	DM1a	0.052042628541651204
20220513	ESCs	TPX2	2811	DM1a	2.1953439523892877
20220525	ESCs	TPX2	2811	DM1a	1.3740958788898234
20220615	ESCs	TPX2	2811	DM1a	2.840846835971958
20220620	ESCs	TPX2	309	DM1a	1.3613600510186956
20231130	DIF	HAUS6	2811	DM1a	0.1049819523980515
20231202	DIF	HAUS6	2811	DM1a	0.0951373
20231206	DIF	HAUS6	2811	DM1a	0.0768312
20220513	DIF	TPX2	2811	DM1a	3.2054809014919057
20220525	DIF	TPX2	2811	DM1a	1.4064516129032258
20220615	DIF	TPX2	2811	DM1a	3.044269533499712
20220620	DIF	TPX2	309	DM1a	1.2071100177447975

## Sheet: ExtendedData_4c
Cell_ID	Experiment	Cell_Volume_um3	Spindle_Volume_um3	Condition	Augmin_mass_Spindle_norm
20230713_R1E309_HAUS6-2_60X_FBS+LIF_001-1	20230713	2566.77	406.672	ESCs	531.9825384565688
20230713_R1E309_HAUS6-2_60X_FBS+LIF_002-1	20230713	2501.4	344.688	ESCs	553.0329650074331
20230713_R1E309_HAUS6-2_60X_FBS+LIF_002-2	20230713	3023.2	352.609	ESCs	588.539
20230713_R1E309_HAUS6-2_60X_FBS+LIF_003-1	20230713	2962.34	307.781	ESCs	362.4127988005903
20230713_R1E309_HAUS6-2_60X_FBS+LIF_003-2	20230713	2738.28	289.172	ESCs	367.45158243708397
20230713_R1E309_HAUS6-2_60X_FBS+LIF_003-3	20230713	3407.1940000000004	405.016	ESCs	483.3873910951511
20230713_R1E309_HAUS6-2_60X_FBS+LIF_004-1	20230713	2673.29	360.766	ESCs	540.6947389559389
20230713_R1E309_HAUS6-2_60X_FBS+LIF_004-2	20230713	3294.83	325.516	ESCs	586.6695453915215
20230713_R1E309_HAUS6-2_60X_FBS+LIF_004-3	20230713	2526.53	362.266	ESCs	543.2813087285729
20230713_R1E309_HAUS6-2_60X_FBS+LIF_005-1	20230713	2425.15	289.906	ESCs	429.78091613732215
20230713_R1E309_HAUS6-2_60X_FBS+LIF_005-2	20230713	2230.16	208.547	ESCs	336.11575392364244
20230713_R1E309_HAUS6-2_60X_FBS+LIF_005-3	20230713	2008.81	305.312	ESCs	369.75975097260414
20230713_R1E309_HAUS6-2_60X_FBS+LIF_006-1	20230713	2910.74	338.609	ESCs	493.7053969878402
20230713_R1E309_HAUS6-2_60X_FBS+LIF_006-2	20230713	2728.76	337.422	ESCs	516.0520424284069
20230713_R1E309_HAUS6-2_60X_FBS+LIF_007-1	20230713	2468.16	286.062	ESCs	506.7760580145023
20230713_R1E309_HAUS6-2_60X_FBS+LIF_007-2	20230713	2916.7	315.547	ESCs	506.1875658149965
20230713_R1E309_HAUS6-2_60X_FBS+LIF_008-1	20230713	2653.18	246.547	ESCs	388.93103946079236
20230713_R1E309_HAUS6-2_60X_FBS+LIF_008-2	20230713	2609.86	281.578	ESCs	463.5034412375058
20230713_R1E309_HAUS6-2_60X_FBS+LIF_008-3	20230713	2386.3	329.906	ESCs	451.2520544352127
20230713_R1E309_HAUS6-2_60X_FBS+LIF_009-1	20230713	3043.29	348.656	ESCs	527.4786466240105
20230713_R1E309_HAUS6-2_60X_FBS+LIF_010-1	20230713	2938.14	298.812	ESCs	593.7766136268907
20230713_R1E309_HAUS6-2_60X_FBS+LIF_010-2	20230713	3014.53	313.062	ESCs	387.0250062215967
20230713_R1E309_HAUS6-2_60X_FBS+LIF_011-1	20230713	2404.82	287.391	ESCs	488.28940071244284
20230713_R1E309_HAUS6-2_60X_FBS+LIF_011-2	20230713	3587.86	416.016	ESCs	562.469
20230713_R1E309_HAUS6-2_60X_FBS+LIF_011-3	20230713	2201.45	241.906	ESCs	449.5451946586968
20230713_R1E309_HAUS6-2_60X_FBS+LIF_011-5	20230713	1893.67	274.375	ESCs	346.43325952408037
20230713_R1E309_HAUS6-2_60X_FBS+LIF_012-1	20230713	2972.03	354.922	ESCs	565.3069387773635
20230713_R1E309_HAUS6-2_60X_FBS+LIF_012-2	20230713	2669.2	380.562	ESCs	472.4108419757096
20230713_R1E309_HAUS6-2_60X_FBS+LIF_013-1	20230713	2701.7	398.859	ESCs	713.1563694206312
20230713_R1E309_HAUS6-2_60X_FBS+LIF_013-2	20230713	3146.24	406.125	ESCs	568.1530066998723
20230713_R1E309_HAUS6-2_60X_FBS+LIF_014-1	20230713	3150.24	357.188	ESCs	634.8856076993112
20230713_R1E309_HAUS6-2_60X_FBS+LIF_014-2	20230713	2924.4240000000004	354.375	ESCs	605.1034523982596
20230713_R1E309_HAUS6-2_60X_FBS+LIF_014-3	20230713	2799.79	380.281	ESCs	660.6844024887052
20230713_R1E309_HAUS6-2_60X_FBS+LIF_015-1	20230713	2638.45	262.922	ESCs	314.05436535319717
20230713_R1E309_HAUS6-2_60X_FBS+LIF_015-2	20230713	3149.32	374.703	ESCs	686.5375940542084
20230713_R1E309_HAUS6-2_60X_FBS+LIF_016-1	20230713	3512.29	459.266	ESCs	868.2910056539461
20230713_R1E309_HAUS6-2_60X_FBS+LIF_016-2	20230713	2875.35	365.156	ESCs	647.8610181165724
20230713_R1E309_HAUS6-2_60X_FBS+LIF_016-3	20230713	3039.34	361.719	ESCs	649.4234349586593
20230713_R1E309_HAUS6-2_60X_FBS+LIF_016-4	20230713	2678.99	334.328	ESCs	427.33315322027846
20230713_R1E309_HAUS6-2_60X_FBS+LIF_017-1	20230713	2420.05	275.156	ESCs	470.5485820286283
20230713_R1E309_HAUS6-2_60X_FBS+LIF_018-1	20230713	2726.95	333.047	ESCs	458.7544329276087
20230713_R1E309_HAUS6-2_60X_FBS+LIF_018-2	20230713	2984.879000000001	387.406	ESCs	502.78790437895134
20230713_R1E309_HAUS6-2_60X_FBS+LIF_018-3	20230713	3627.73	393.766	ESCs	596.8701350834864
20230713_R1E309_HAUS6-2_60X_FBS+LIF_019-1	20230713	3744.99	374.062	ESCs	669.8858560284033
20230713_R1E309_HAUS6-2_60X_FBS+LIF_019-2	20230713	2325.23	385.109	ESCs	516.5477883065898
20230713_R1E309_HAUS6-2_60X_FBS+LIF_019-3	20230713	2856.03	383.281	ESCs	648.7431575098066
20230713_R1E309_HAUS6-2_60X_FBS+LIF_019-4	20230713	3336.45	412.531	ESCs	584.7215558863518
20230713_R1EWT_HAUS6-2_60X_FBS+LIF_001-1	20230713	3441.32	363.938	ESCs	795.4577972929237
20230713_R1EWT_HAUS6-2_60X_FBS+LIF_001-2	20230713	3104.2	298.594	ESCs	635.486
20230713_R1EWT_HAUS6-2_60X_FBS+LIF_001-3	20230713	2852.87	396.328	ESCs	597.5612464597863
20230713_R1EWT_HAUS6-2_60X_FBS+LIF_002-1	20230713	2657.03	235.875	ESCs	327.9611359055331
20230713_R1EWT_HAUS6-2_60X_FBS+LIF_003-1	20230713	3346.38	398.562	ESCs	711.8925409708165
20230713_R1EWT_HAUS6-2_60X_FBS+LIF_003-2	20230713	2627.42	264.922	ESCs	567.1463355896292
20230713_R1EWT_HAUS6-2_60X_FBS+LIF_004-1	20230713	2764.73	290.75	ESCs	487.91123063293435
20230713_R1EWT_HAUS6-2_60X_FBS+LIF_005-1	20230713	3005.51	386.688	ESCs	779.686
20230713_R1EWT_HAUS6-2_60X_FBS+LIF_005-2	20230713	3180.23	412.672	ESCs	840.6834789449102
20230713_R1EWT_HAUS6-2_60X_FBS+LIF_005-3	20230713	3039.26	399.062	ESCs	817.4155469209252
20230713_R1EWT_HAUS6-2_60X_FBS+LIF_006-1	20230713	2880.86	395.5	ESCs	687.334
20230713_R1EWT_HAUS6-2_60X_FBS+LIF_006-2	20230713	3622.45	455.891	ESCs	872.6797661042468
20230713_R1EWT_HAUS6-2_60X_FBS+LIF_007-1	20230713	2998.57	401.484	ESCs	828.2615291141083
20230713_R1EWT_HAUS6-2_60X_FBS+LIF_007-2	20230713	2939.14	320.656	ESCs	630.3244999855598
20230713_R1EWT_HAUS6-2_60X_FBS+LIF_008-1	20230713	3168.51	437.953	ESCs	924.1594558211408
20230713_R1EWT_HAUS6-2_60X_FBS+LIF_008-2	20230713	3172.83	414.297	ESCs	844.4684682529372
20230713_R1EWT_HAUS6-2_60X_FBS+LIF_009-1	20230713	3712.23	426.078	ESCs	970.1005584126697
20230713_R1EWT_HAUS6-2_60X_FBS+LIF_009-2	20230713	3286.32	414.875	ESCs	882.0713829854994
20230713_R1EWT_HAUS6-2_60X_FBS+LIF_010-1	20230713	2652.2790000000005	326.844	ESCs	600.6417168203067
20230713_R1EWT_HAUS6-2_60X_FBS+LIF_010-2	20230713	1991.66	320.422	ESCs	585.9563920409419
20230713_R1EWT_HAUS6-2_60X_FBS+LIF_011-1	20230713	2616.76	381.688	ESCs	657.1847657393153
20230713_R1EWT_HAUS6-2_60X_FBS+LIF_011-2	20230713	2708.56	374.766	ESCs	678.2970602972025
20230713_R1EWT_HAUS6-2_60X_FBS+LIF_012-1	20230713	2114.36	290.203	ESCs	421.26740447276103
20230713_R1EWT_HAUS6-2_60X_FBS+LIF_012-2	20230713	2839.59	430.766	ESCs	676.7106365681052
20230713_R1EWT_HAUS6-2_60X_FBS+LIF_013-1	20230713	2968.06	347.125	ESCs	499.0739090328058
20230713_R1EWT_HAUS6-2_60X_FBS+LIF_014-1	20230713	2562.1620000000007	327.422	ESCs	537.7474737650474
20230713_R1EWT_HAUS6-2_60X_FBS+LIF_014-2	20230713	2551.39	266.562	ESCs	500.1367457649692
20230713_R1EWT_HAUS6-2_60X_FBS+LIF_015-1	20230713	2228.16	299.766	ESCs	511.4911827961946
20230713_R1EWT_HAUS6-2_60X_FBS+LIF_015-2	20230713	2356.02	328.938	ESCs	524.0163825031284
20230713_R1EWT_HAUS6-2_60X_FBS+LIF_015-3	20230713	2607.59	379.141	ESCs	562.8059116902969
20230713_R1EWT_HAUS6-2_60X_FBS+LIF_015-4	20230713	2429.55	418.078	ESCs	555.8757141567039
20230713_R1EWT_HAUS6-2_60X_FBS+LIF_016-1	20230713	2516.96	374.531	ESCs	643.3742550084246
20230713_R1EWT_HAUS6-2_60X_FBS+LIF_017-1	20230713	2835.74	395.094	ESCs	531.1129275105543
20230713_R1EWT_HAUS6-2_60X_FBS+LIF_017-2	20230713	3004.31	361.594	ESCs	571.8004992700095
20230713_R1EWT_HAUS6-2_60X_FBS+LIF_018-1	20230713	2586.18	340.672	ESCs	574.1460630717057
20230713_R1EWT_HAUS6-2_60X_FBS+LIF_018-2	20230713	2541.14	341.375	ESCs	583.9745865267134
20230713_R1EWT_HAUS6-2_60X_FBS+LIF_019-1	20230713	2875.9	351.266	ESCs	760.677
20230713_R1EWT_HAUS6-2_60X_FBS+LIF_019-2	20230713	3110.02	363.234	ESCs	810.2216338173488
20230713_R1EWT_HAUS6-2_60X_FBS+LIF_020-1	20230713	3148.26	372	ESCs	761.8696675081916
20230713_R1EWT_HAUS6-2_60X_FBS+LIF_021-1	20230713	3030.29	350.062	ESCs	754.5204043621657
20230713_R1EWT_HAUS6-2_60X_FBS+LIF_021-2	20230713	2611.41	370.609	ESCs	666.3673553015001
20230713_R1EWT_HAUS6-2_60X_FBS+LIF_022-1	20230713	2122.3	389.703	ESCs	704.3840326130312
20230713_R1EWT_HAUS6-2_60X_FBS+LIF_023-1	20230713	2990.4590000000007	378.766	ESCs	763.2174378604872
20230713_R1EWT_HAUS6-2_60X_FBS+LIF_024-2	20230713	2786.88	337.562	ESCs	702.8555397631018
20230713_R1EWT_HAUS6-2_60X_FBS+LIF_025-1	20230713	2769.51	345.438	ESCs	737.9289436450024
20230713_R1EWT_HAUS6-2_60X_FBS+LIF_026-1	20230713	2526.05	367.391	ESCs	478.14175187256274
20230713_R1EWT_HAUS6-2_60X_FBS+LIF_026-2	20230713	2915.66	335.938	ESCs	447.00700176905053
20230713_R1EWT_HAUS6-2_60X_FBS+LIF_027-1	20230713	3110.26	350.609	ESCs	784.0320453250937
20230713_R1EWT_HAUS6-2_60X_FBS+LIF_027-2	20230713	2770.95	302.469	ESCs	671.4257776697658
20230713_R1EWT_HAUS6-2_60X_FBS+LIF_027-3	20230713	3571.46	437.312	ESCs	856.5983913601629
20230713_R1EWT_HAUS6-2_60X_FBS+LIF_028-1	20230713	3378.46	421.672	ESCs	872.2774744071621
20230713_R1EWT_HAUS6-2_60X_FBS+LIF_028-2	20230713	2065.33	364.25	ESCs	527.7043138673266
20230713_R1EWT_HAUS6-2_60X_FBS+LIF_029-1	20230713	3306.49	331.453	ESCs	668.3127065230884
20230713_R1EWT_HAUS6-2_60X_FBS+LIF_029-2	20230713	3522.24	364.125	ESCs	702.3830903987256
20230713_R1EWT_HAUS6-2_60X_FBS+LIF_030-1	20230713	3266.18	430.75	ESCs	741.9537883340563
20230807_R1E309_HAUS6-2_60x_FBS+LIF_001-1	20230807	2653.11	343.984	ESCs	490.5589469878296
20230807_R1E309_HAUS6-2_60x_FBS+LIF_001-2	20230807	2796.7	323.234	ESCs	480.69623138994285
20230807_R1E309_HAUS6-2_60x_FBS+LIF_002-1	20230807	3070.34	302.781	ESCs	429.96881099280006
20230807_R1E309_HAUS6-2_60x_FBS+LIF_003-1	20230807	3269.59	357.875	ESCs	548.0823212894749
20230807_R1E309_HAUS6-2_60x_FBS+LIF_004-1	20230807	3323.55	390.312	ESCs	573.2217312196567
20230807_R1E309_HAUS6-2_60x_FBS+LIF_004-2	20230807	2953.27	387.812	ESCs	547.7114409847936
20230807_R1E309_HAUS6-2_60x_FBS+LIF_005-1	20230807	3482.97	329.125	ESCs	555.1998467117563
20230807_R1E309_HAUS6-2_60x_FBS+LIF_005-2	20230807	3532.06	401.719	ESCs	618.4050899049172
20230807_R1E309_HAUS6-2_60x_FBS+LIF_006-1	20230807	2947.7	271	ESCs	434.6267706094542
20230807_R1E309_HAUS6-2_60x_FBS+LIF_006-2	20230807	3521.9970000000008	346.922	ESCs	579.8002392430683
20230807_R1E309_HAUS6-2_60x_FBS+LIF_007-1	20230807	2524.77	307.703	ESCs	413.26910851937134
20230807_R1E309_HAUS6-2_60x_FBS+LIF_008-1	20230807	3220.95	363.297	ESCs	538.8033416261442
20230807_R1E309_HAUS6-2_60x_FBS+LIF_009-1	20230807	3391.57	473.703	ESCs	679.7889470801273
20230807_R1E309_HAUS6-2_60x_FBS+LIF_010-1	20230807	3012.07	299.812	ESCs	505.41170248503823
20230807_R1E309_HAUS6-2_60x_FBS+LIF_010-2	20230807	3053.09	388.359	ESCs	571.3203831121957
20230807_R1E309_HAUS6-2_60x_FBS+LIF_011-1	20230807	3093.93	334.594	ESCs	490.3674018514595
20230807_R1E309_HAUS6-2_60x_FBS+LIF_011-2	20230807	2823.05	261.781	ESCs	428.584
20230807_R1E309_HAUS6-2_60x_FBS+LIF_012-1	20230807	3209.4770000000008	320.484	ESCs	476.96326276819036
20230807_R1E309_HAUS6-2_60x_FBS+LIF_012-2	20230807	2655.6	340.109	ESCs	444.82549998698954
20230807_R1E309_HAUS6-2_60x_FBS+LIF_012-3	20230807	3170.83	344.562	ESCs	480.93114127239966
20230807_R1E309_HAUS6-2_60x_FBS+LIF_013-1	20230807	2930.19	450.984	ESCs	626.0797075725233
20230807_R1E309_HAUS6-2_60x_FBS+LIF_013-2	20230807	2172.39	259.203	ESCs	385.98117041457976
20230807_R1E309_HAUS6-2_60x_FBS+LIF_014-1	20230807	3044.96	282.969	ESCs	448.91620289516413
20230807_R1E309_HAUS6-2_60x_FBS+LIF_015-1	20230807	3225.4440000000004	394.344	ESCs	573.5682339284688
20230807_R1E309_HAUS6-2_60x_FBS+LIF_016-1	20230807	3542.3540000000007	325.109	ESCs	504.86157535953316
20230807_R1E309_HAUS6-2_60x_FBS+LIF_017-1	20230807	3076.71	320.406	ESCs	524.3921524624053
20230807_R1E309_HAUS6-2_60x_FBS+LIF_019-1	20230807	3042.27	366.188	ESCs	490.27086070171936
20230807_R1E309_HAUS6-2_60x_FBS+LIF_019-2	20230807	2481.4	277.938	ESCs	359.05739555063894
20230807_R1E309_HAUS6-2_60x_FBS+LIF_019-3	20230807	2618.63	342.375	ESCs	450.9530416270741
20230807_R1E309_HAUS6-2_60x_FBS+LIF_020-1	20230807	2596.8	232.938	ESCs	333.42335362354487
20230807_R1E309_HAUS6-2_60x_FBS+LIF_020-2	20230807	2348.17	326.875	ESCs	448.88180188159765
20230807_R1E309_HAUS6-2_60x_FBS+LIF_020-3	20230807	2808.3540000000007	297.812	ESCs	411.92
20230807_R1EWT_HAUS6-2_60x_FBS+LIF_002-2	20230807	3648.89	452.891	ESCs	844.376
20230807_R1EWT_HAUS6-2_60x_FBS+LIF_003-1	20230807	3321.4040000000005	437.25	ESCs	845.8775856101291
20230807_R1EWT_HAUS6-2_60x_FBS+LIF_004-1	20230807	3089.22	393.609	ESCs	749.6788137766661
20230807_R1EWT_HAUS6-2_60x_FBS+LIF_004-2	20230807	2225.78	486.562	ESCs	727.6458105806455
20230807_R1EWT_HAUS6-2_60x_FBS+LIF_004-3	20230807	3011.39	432.859	ESCs	790.6315629789943
20230807_R1EWT_HAUS6-2_60x_FBS+LIF_005-1	20230807	2976.99	408.297	ESCs	676.7637939620129
20230807_R1EWT_HAUS6-2_60x_FBS+LIF_006-1	20230807	3427.03	476.5	ESCs	918.3141698954573
20230807_R1EWT_HAUS6-2_60x_FBS+LIF_006-2	20230807	3507.61	429.547	ESCs	988.862
20230807_R1EWT_HAUS6-2_60x_FBS+LIF_007-2	20230807	2247.45	290.688	ESCs	556.4218817341684
20230807_R1EWT_HAUS6-2_60x_FBS+LIF_009-1	20230807	3584.95	425.766	ESCs	797.2527293234482
20230807_R1EWT_HAUS6-2_60x_FBS+LIF_009-2	20230807	2939.97	339.406	ESCs	691.3862895240771
20230807_R1EWT_HAUS6-2_60x_FBS+LIF_010-1	20230807	2624.919000000001	364.438	ESCs	659.9086479715098
20230807_R1EWT_HAUS6-2_60x_FBS+LIF_010-2	20230807	3047.74	379.188	ESCs	713.4217650125893
20230807_R1EWT_HAUS6-2_60x_FBS+LIF_011-1	20230807	3547.04	359.328	ESCs	668.8271018471155
20230807_R1EWT_HAUS6-2_60x_FBS+LIF_011-2	20230807	2555.082000000001	380.031	ESCs	635.3604595113418
20230807_R1EWT_HAUS6-2_60x_FBS+LIF_011-3	20230807	3001.22	443.438	ESCs	691.6164885695598
20230807_R1EWT_HAUS6-2_60x_FBS+LIF_012-1	20230807	3539.8190000000004	467.844	ESCs	800.0571411691863
20230807_R1EWT_HAUS6-2_60x_FBS+LIF_012-2	20230807	3071.69	425.469	ESCs	713.6204499991965
20230807_R1EWT_HAUS6-2_60x_FBS+LIF_012-3	20230807	3441.4	420.625	ESCs	777.9292102696355
20230807_R1EWT_HAUS6-2_60x_FBS+LIF_013-1	20230807	3241.88	438.969	ESCs	816.2068022395474
20230807_R1EWT_HAUS6-2_60x_FBS+LIF_014-1	20230807	3204.38	380.5	ESCs	695.3897180957387
20230807_R1EWT_HAUS6-2_60x_FBS+LIF_015-1	20230807	2963.93	297.812	ESCs	663.4532872721842
20230807_R1EWT_HAUS6-2_60x_FBS+LIF_016-1	20230807	2993.2	414.312	ESCs	834.3006837993048
20230807_R1EWT_HAUS6-2_60x_FBS+LIF_016-2	20230807	3241.13	458.234	ESCs	896.6344053898772
20230807_R1EWT_HAUS6-2_60x_FBS+LIF_017-1	20230807	3827.16	369.453	ESCs	862.5876304564026
20230713_R1E309_HAUS6-2_60X_N2B27+RA_001-1	20230713	2622.76	321.25	DIF	484.7669479435154
20230713_R1E309_HAUS6-2_60X_N2B27+RA_002-1	20230713	1612.4820000000002	193.297	DIF	345.3941897576137
20230713_R1E309_HAUS6-2_60X_N2B27+RA_003-1	20230713	2260.52	284.578	DIF	518.4554513586063
20230713_R1E309_HAUS6-2_60X_N2B27+RA_004-1	20230713	2548.37	343.797	DIF	434.5845554168665
20230713_R1E309_HAUS6-2_60X_N2B27+RA_005-1	20230713	2112.76	248.016	DIF	378.4835410937678
20230713_R1E309_HAUS6-2_60X_N2B27+RA_006-1	20230713	2422.19	292.75	DIF	374.7932890731757
20230713_R1E309_HAUS6-2_60X_N2B27+RA_006-2	20230713	2480.61	293.922	DIF	351.45719412447716
20230713_R1E309_HAUS6-2_60X_N2B27+RA_007-1	20230713	2509.65	311.047	DIF	507.4666966818654
20230713_R1E309_HAUS6-2_60X_N2B27+RA_008-1	20230713	2573.41	414.531	DIF	635.3747316084325
20230713_R1E309_HAUS6-2_60X_N2B27+RA_008-2	20230713	2608.21	273.906	DIF	471.0817119513824
20230713_R1E309_HAUS6-2_60X_N2B27+RA_009-1	20230713	2802.63	299.141	DIF	566.3149799333271
20230713_R1E309_HAUS6-2_60X_N2B27+RA_009-2	20230713	2445.74	333.859	DIF	538.6635603003748
20230713_R1E309_HAUS6-2_60X_N2B27+RA_010-1	20230713	2732.58	303.484	DIF	464.24357463026354
20230713_R1E309_HAUS6-2_60X_N2B27+RA_011-1	20230713	2359.75	226.688	DIF	357.96361613790367
20230713_R1E309_HAUS6-2_60X_N2B27+RA_012-1	20230713	2336.13	313.406	DIF	433.3122820713674
20230713_R1E309_HAUS6-2_60X_N2B27+RA_013-1	20230713	2135.69	272.609	DIF	352.0777211958744
20230713_R1E309_HAUS6-2_60X_N2B27+RA_013-2	20230713	2140.73	346.953	DIF	422.0646206135875
20230713_R1E309_HAUS6-2_60X_N2B27+RA_014-1	20230713	1813.2	214.859	DIF	269.7120374591032
20230713_R1E309_HAUS6-2_60X_N2B27+RA_014-2	20230713	3227.3140000000008	233.547	DIF	344.73176780324394
20230713_R1E309_HAUS6-2_60X_N2B27+RA_015-1	20230713	2153.87	387.844	DIF	581.3746888033827
20230713_R1E309_HAUS6-2_60X_N2B27+RA_016-1	20230713	2278.97	276.672	DIF	398.66371546156495
20230713_R1E309_HAUS6-2_60X_N2B27+RA_016-2	20230713	2131.44	200.312	DIF	292.7493580208638
20230713_R1E309_HAUS6-2_60X_N2B27+RA_017-1	20230713	1853.03	261.109	DIF	379.73200842244836
20230713_R1E309_HAUS6-2_60X_N2B27+RA_017-2	20230713	1857.31	273.797	DIF	425.31931851368506
20230713_R1E309_HAUS6-2_60X_N2B27+RA_018-1	20230713	1996.57	269.812	DIF	314.00329567918413
20230713_R1E309_HAUS6-2_60X_N2B27+RA_019-1	20230713	1741.35	220.984	DIF	298.04813383832175
20230713_R1E309_HAUS6-2_60X_N2B27+RA_019-2	20230713	1334.03	217.656	DIF	313.83057864160185
20230713_R1E309_HAUS6-2_60X_N2B27+RA_021-1	20230713	2068.06	230.969	DIF	381.45308727117134
20230713_R1E309_HAUS6-2_60X_N2B27+RA_021-2	20230713	1726.19	280.031	DIF	379.9567253979692
20230713_R1E309_HAUS6-2_60X_N2B27+RA_022-1	20230713	1957.8	221.078	DIF	315.32160457792094
20230713_R1E309_HAUS6-2_60X_N2B27+RA_022-2	20230713	2477.92	218.969	DIF	341.4849428372733
20230713_R1E309_HAUS6-2_60X_N2B27+RA_023-1	20230713	1799.1170000000004	264.438	DIF	380.55377021049514
20230713_R1E309_HAUS6-2_60X_N2B27+RA_023-2	20230713	1850.87	276.953	DIF	432.41642386515815
20230713_R1E309_HAUS6-2_60X_N2B27+RA_024-1	20230713	1976.14	206.266	DIF	342.9396564913637
20230713_R1E309_HAUS6-2_60X_N2B27+RA_025-1	20230713	2109.41	162.922	DIF	220.22999725905746
20230713_R1E309_HAUS6-2_60X_N2B27+RA_025-2	20230713	1861.1	136.391	DIF	220.65796811905057
20230713_R1E309_HAUS6-2_60X_N2B27+RA_025-3	20230713	1783.01	213.297	DIF	294.53920640159095
20230713_R1E309_HAUS6-2_60X_N2B27+RA_026-2	20230713	1753.83	172.812	DIF	233.93327320829533
20230713_R1E309_HAUS6-2_60X_N2B27+RA_026-3	20230713	2589.21	228.125	DIF	350.5352147244928
20230713_R1E309_HAUS6-2_60X_N2B27+RA_026-4	20230713	2303.7	225.703	DIF	342.8176747129156
20230713_R1E309_HAUS6-2_60X_N2B27+RA_027-1	20230713	1921.23	255.484	DIF	378.6645718643138
20230713_R1E309_HAUS6-2_60X_N2B27+RA_027-2	20230713	1975.09	210.875	DIF	327.8691026180701
20230713_R1E309_HAUS6-2_60X_N2B27+RA_027-3	20230713	1895.97	217.562	DIF	265.89603419074444
20230713_R1E309_HAUS6-2_60X_N2B27+RA_028-1	20230713	2714.36	210.672	DIF	330.7752055658029
20230713_R1E309_HAUS6-2_60X_N2B27+RA_029-1	20230713	1939.33	223.516	DIF	283.57599236903087
20230713_R1E309_HAUS6-2_60X_N2B27+RA_029-2	20230713	2427.87	306.906	DIF	352.04203528046946
20230713_R1E309_HAUS6-2_60X_N2B27+RA_029-3	20230713	1968.98	284.188	DIF	469.26251505071434
20230713_R1E309_HAUS6-2_60X_N2B27+RA_030-1	20230713	2530.54	354.297	DIF	568.0957111361772
20230713_R1E309_HAUS6-2_60X_N2B27+RA_030-2	20230713	1626.3629999999996	175.125	DIF	204.06239699995018
20230713_R1EWT_HAUS6-2_60X_N2B27+RA_001-1	20230713	2746.74	314.969	DIF	572.074
20230713_R1EWT_HAUS6-2_60X_N2B27+RA_002-1	20230713	2266.34	365.312	DIF	474.9066748836101
20230713_R1EWT_HAUS6-2_60X_N2B27+RA_003-1	20230713	2217.06	381.859	DIF	579.5840240159628
20230713_R1EWT_HAUS6-2_60X_N2B27+RA_004-1	20230713	1591.91	156.297	DIF	238.308
20230713_R1EWT_HAUS6-2_60X_N2B27+RA_004-2	20230713	1801.65	235.594	DIF	414.39494704236483
20230713_R1EWT_HAUS6-2_60X_N2B27+RA_005-1	20230713	2443.11	302.141	DIF	519.3706206997873
20230713_R1EWT_HAUS6-2_60X_N2B27+RA_005-2	20230713	2276.68	251.766	DIF	383.8528984591818
20230713_R1EWT_HAUS6-2_60X_N2B27+RA_006-1	20230713	1877.19	315.188	DIF	452.39637870308366
20230713_R1EWT_HAUS6-2_60X_N2B27+RA_007-1	20230713	2521.8	304.328	DIF	486.6151973493328
20230713_R1EWT_HAUS6-2_60X_N2B27+RA_007-2	20230713	1948.85	312	DIF	515.5790890620774
20230713_R1EWT_HAUS6-2_60X_N2B27+RA_008-1	20230713	2416.6	330.516	DIF	557.6200828132768
20230713_R1EWT_HAUS6-2_60X_N2B27+RA_009-1	20230713	2491.91	403.406	DIF	503.3234968688897
20230713_R1EWT_HAUS6-2_60X_N2B27+RA_010-1	20230713	2673.26	424.844	DIF	688.1948727361598
20230713_R1EWT_HAUS6-2_60X_N2B27+RA_011-1	20230713	2899.11	337.719	DIF	433.9354262456465
20230713_R1EWT_HAUS6-2_60X_N2B27+RA_011-2	20230713	2686.0690000000004	331.766	DIF	439.029
20230713_R1EWT_HAUS6-2_60X_N2B27+RA_012-1	20230713	2384.15	391.938	DIF	630.101
20230713_R1EWT_HAUS6-2_60X_N2B27+RA_012-2	20230713	2103.86	302.031	DIF	531.66
20230713_R1EWT_HAUS6-2_60X_N2B27+RA_013-1	20230713	2848.65	371.391	DIF	592.6757307890862
20230713_R1EWT_HAUS6-2_60X_N2B27+RA_014-1	20230713	2890.34	349.625	DIF	668.2045687388811
20230713_R1EWT_HAUS6-2_60X_N2B27+RA_014-2	20230713	2818.6020000000008	363.609	DIF	687.0096968384622
20230713_R1EWT_HAUS6-2_60X_N2B27+RA_015-1	20230713	2508.88	328	DIF	499.4816042393963
20230713_R1EWT_HAUS6-2_60X_N2B27+RA_015-2	20230713	2271.72	347.734	DIF	547.7691775316247
20230713_R1EWT_HAUS6-2_60X_N2B27+RA_016-1	20230713	2715.58	349.547	DIF	581.4061586754111
20230713_R1EWT_HAUS6-2_60X_N2B27+RA_016-2	20230713	2613.91	340.859	DIF	598.5696411814589
20230713_R1EWT_HAUS6-2_60X_N2B27+RA_017-1	20230713	2234.18	361.875	DIF	573.4343831318982
20230713_R1EWT_HAUS6-2_60X_N2B27+RA_018-1	20230713	2115.16	326.422	DIF	568.9515207448705
20230713_R1EWT_HAUS6-2_60X_N2B27+RA_019-1	20230713	2496.48	330.656	DIF	487.33880483815926
20230713_R1EWT_HAUS6-2_60X_N2B27+RA_020-1	20230713	2635.85	376.75	DIF	733.9326175083229
20230713_R1EWT_HAUS6-2_60X_N2B27+RA_020-2	20230713	2784.2090000000007	337.906	DIF	611.1190470445673
20230713_R1EWT_HAUS6-2_60X_N2B27+RA_021-1	20230713	2580.56	427.453	DIF	787.8938927979817
20230713_R1EWT_HAUS6-2_60X_N2B27+RA_022-1	20230713	2145.95	314.094	DIF	499.26252673513784
20230713_R1EWT_HAUS6-2_60X_N2B27+RA_023-1	20230713	2503.66	368.953	DIF	669.6963239369954
20230713_R1EWT_HAUS6-2_60X_N2B27+RA_024-1	20230713	2719.98	321.328	DIF	486.83428581963267
20230713_R1EWT_HAUS6-2_60X_N2B27+RA_025-1	20230713	2406.2	382.562	DIF	682.6194039169375
20230713_R1EWT_HAUS6-2_60X_N2B27+RA_026-1	20230713	2645.85	345.156	DIF	626.273
20230713_R1EWT_HAUS6-2_60X_N2B27+RA_028-1	20230713	2515.39	262.922	DIF	392.5497321877872
20230713_R1EWT_HAUS6-2_60X_N2B27+RA_029-1	20230713	1973.66	317.391	DIF	477.37440962357033
20230713_R1EWT_HAUS6-2_60X_N2B27+RA_029-2	20230713	2435.24	294.938	DIF	595.8841700669813
20230713_R1EWT_HAUS6-2_60X_N2B27+RA_031-1	20230713	1903.39	259.75	DIF	366.1503102126272
20230713_R1EWT_HAUS6-2_60X_N2B27+RA_031-2	20230713	2118.14	229.953	DIF	482.70511410955504
20230713_R1EWT_HAUS6-2_60X_N2B27+RA_031-3	20230713	2534.99	390.094	DIF	650.7926976160469
20230713_R1EWT_HAUS6-2_60X_N2B27+RA_032-1	20230713	2047.84	225.422	DIF	381.4022448860533
20230713_R1EWT_HAUS6-2_60X_N2B27+RA_033-1	20230713	2029.17	235.781	DIF	480.64571753593947
20230713_R1EWT_HAUS6-2_60X_N2B27+RA_034-1	20230713	2316.77	250.594	DIF	402.36
20230713_R1EWT_HAUS6-2_60X_N2B27+RA_034-2	20230713	2228.22	345.094	DIF	586.4709657322416
20230713_R1EWT_HAUS6-2_60X_N2B27+RA_035-1	20230713	1708.64	307.703	DIF	519.4123612508447
20230713_R1EWT_HAUS6-2_60X_N2B27+RA_035-2	20230713	1971.9	394.031	DIF	639.6412568660359
20230713_R1EWT_HAUS6-2_60X_N2B27+RA_035-3	20230713	1996.83	288.125	DIF	573.0576488606855
20230713_R1EWT_HAUS6-2_60X_N2B27+RA_036-1	20230713	2481.78	315.062	DIF	527.4150221262007
20230713_R1EWT_HAUS6-2_60X_N2B27+RA_037-1	20230713	2726.72	281.531	DIF	444.8414921611412
20230713_R1EWT_HAUS6-2_60X_N2B27+RA_037-2	20230713	2673.61	333.641	DIF	525.1136664427614
20230713_R1EWT_HAUS6-2_60X_N2B27+RA_037-3	20230713	2307.89	254.516	DIF	435.3083726415094
20230713_R1EWT_HAUS6-2_60X_N2B27+RA_038-1	20230713	2083.13	252.281	DIF	516.225
20230713_R1EWT_HAUS6-2_60X_N2B27+RA_039-1	20230713	2134.16	272.297	DIF	423.25517805633126
20230713_R1EWT_HAUS6-2_60X_N2B27+RA_040-1	20230713	2057.98	295.891	DIF	540.1169248396536
20230807_R1E309_HAUS6-2_60x_N2B27+RA_001-1	20230807	1706.97	229.812	DIF	326.06127270446166
20230807_R1E309_HAUS6-2_60x_N2B27+RA_001-2	20230807	1814.13	225.562	DIF	327.2592937106525
20230807_R1E309_HAUS6-2_60x_N2B27+RA_002-1	20230807	1810.8	220.062	DIF	281.59378797063147
20230807_R1E309_HAUS6-2_60x_N2B27+RA_002-2	20230807	1883.75	275.906	DIF	391.79940732156837
20230807_R1E309_HAUS6-2_60x_N2B27+RA_003-1	20230807	1825.12	250.562	DIF	304.40443730142584
20230807_R1E309_HAUS6-2_60x_N2B27+RA_003-2	20230807	2131.082000000001	197.625	DIF	250.30621085647041
20230807_R1E309_HAUS6-2_60x_N2B27+RA_004-1	20230807	2064.31	323.25	DIF	451.93939810028434
20230807_R1E309_HAUS6-2_60x_N2B27+RA_004-2	20230807	2266.17	288.984	DIF	332.73768281501583
20230807_R1E309_HAUS6-2_60x_N2B27+RA_005-1	20230807	2014.78	261.938	DIF	345.89056124539115
20230807_R1E309_HAUS6-2_60x_N2B27+RA_006-1	20230807	1773.58	276.875	DIF	346.72820615244524
20230807_R1E309_HAUS6-2_60x_N2B27+RA_007-1	20230807	1626.8	241.047	DIF	307.2432569376911
20230807_R1E309_HAUS6-2_60x_N2B27+RA_008-1	20230807	2274.54	419.609	DIF	521.2691836479269
20230807_R1E309_HAUS6-2_60x_N2B27+RA_008-2	20230807	2218.36	419.047	DIF	513.591
20230807_R1E309_HAUS6-2_60x_N2B27+RA_009-1	20230807	2216.78	335.359	DIF	435.2512670501153
20230807_R1E309_HAUS6-2_60x_N2B27+RA_010-1	20230807	2561.87	337.922	DIF	434.9804151347129
20230807_R1E309_HAUS6-2_60x_N2B27+RA_010-2	20230807	1910.06	283.062	DIF	360.8557652180797
20230807_R1E309_HAUS6-2_60x_N2B27+RA_010-3	20230807	1890.1	209.016	DIF	227.5567660482149
20230807_R1E309_HAUS6-2_60x_N2B27+RA_011-1	20230807	1935.16	221.844	DIF	310.0560621644556
20230807_R1E309_HAUS6-2_60x_N2B27+RA_012-1	20230807	2232.28	275.344	DIF	343.78846444797216
20230807_R1E309_HAUS6-2_60x_N2B27+RA_013-1	20230807	1978.96	189.828	DIF	251.0388880742109
20230807_R1E309_HAUS6-2_60x_N2B27+RA_013-2	20230807	2624.3	304.531	DIF	416.844
20230807_R1E309_HAUS6-2_60x_N2B27+RA_014-1	20230807	2200.55	251.266	DIF	282.2663455738818
20230807_R1E309_HAUS6-2_60x_N2B27+RA_014-2	20230807	1919.68	218.156	DIF	265.4637882823659
20230807_R1E309_HAUS6-2_60x_N2B27+RA_015-1	20230807	2387.72	261.203	DIF	319.23814360615955
20230807_R1E309_HAUS6-2_60x_N2B27+RA_015-2	20230807	2430.77	347.031	DIF	461.5985999458129
20230807_R1EWT_HAUS6-2_60x_N2B27+RA_001-1	20230807	2175.37	209	DIF	460.19726803822937
20230807_R1EWT_HAUS6-2_60x_N2B27+RA_002-1	20230807	2018.97	257.969	DIF	439.36382901300135
20230807_R1EWT_HAUS6-2_60x_N2B27+RA_003-1	20230807	2346.85	264.25	DIF	445.6312262918973
20230807_R1EWT_HAUS6-2_60x_N2B27+RA_003-2	20230807	2420.39	276.641	DIF	395.0688889150877
20230807_R1EWT_HAUS6-2_60x_N2B27+RA_004-1	20230807	2322.97	358.609	DIF	615.5742081295688
20230807_R1EWT_HAUS6-2_60x_N2B27+RA_005-1	20230807	2247.34	290.781	DIF	548.4886008890551
20230807_R1EWT_HAUS6-2_60x_N2B27+RA_006-1	20230807	2527.63	236.391	DIF	503.6678609240088
20230807_R1EWT_HAUS6-2_60x_N2B27+RA_007-1	20230807	1988.13	290.484	DIF	487.18872051968077
20230807_R1EWT_HAUS6-2_60x_N2B27+RA_007-2	20230807	2100.2	247.531	DIF	428.2175076755138
20230807_R1EWT_HAUS6-2_60x_N2B27+RA_008-1	20230807	2650.86	364.047	DIF	726.0970092689548
20230807_R1EWT_HAUS6-2_60x_N2B27+RA_008-2	20230807	2244.8	321.219	DIF	654.3686698874658
20230807_R1EWT_HAUS6-2_60x_N2B27+RA_008-3	20230807	2124.42	241.469	DIF	469.32383271856287
20230807_R1EWT_HAUS6-2_60x_N2B27+RA_009-1	20230807	2205.71	271.5	DIF	496.4918538313245
20230807_R1EWT_HAUS6-2_60x_N2B27+RA_009-2	20230807	2435.47	300.281	DIF	545.2926190319564
20230807_R1EWT_HAUS6-2_60x_N2B27+RA_010-1	20230807	1699.79	205.812	DIF	378.998
20230807_R1EWT_HAUS6-2_60x_N2B27+RA_010-2	20230807	2033.79	274.656	DIF	422.6660141067037
20230807_R1EWT_HAUS6-2_60x_N2B27+RA_011-1	20230807	1886.16	270.828	DIF	472.8399386236417
20230807_R1EWT_HAUS6-2_60x_N2B27+RA_011-2	20230807	2196.98	257.219	DIF	453.3307151288858
20230807_R1EWT_HAUS6-2_60x_N2B27+RA_012-1	20230807	1901.14	279.578	DIF	422.01493468810213
20230807_R1EWT_HAUS6-2_60x_N2B27+RA_012-2	20230807	2211.57	330	DIF	471.0175212378642
20230807_R1EWT_HAUS6-2_60x_N2B27+RA_013-1	20230807	2204.03	237.484	DIF	398.58627041803277
20230807_R1EWT_HAUS6-2_60x_N2B27+RA_014-1	20230807	2610.68	335.766	DIF	644.9981166134488
20230807_R1EWT_HAUS6-2_60x_N2B27+RA_016-1	20230807	2289.6	272.859	DIF	537.1545457210933
20230807_R1EWT_HAUS6-2_60x_N2B27+RA_016-2	20230807	2759.69	339.594	DIF	631.9783296989083
20230807_R1EWT_HAUS6-2_60x_N2B27+RA_017-1	20230807	2108.55	255.75	DIF	491.3331275951071
20230807_R1EWT_HAUS6-2_60x_N2B27+RA_017-2	20230807	2102.78	211.5	DIF	411.72415711029925
20230807_R1EWT_HAUS6-2_60x_N2B27+RA_018-1	20230807	2520.78	375.203	DIF	717.5333259019313
20230807_R1EWT_HAUS6-2_60x_N2B27+RA_019-1	20230807	1947.32	245.516	DIF	386.2700270660436
20230807_R1EWT_HAUS6-2_60x_N2B27+RA_020-1	20230807	2096.7670000000007	216.484	DIF	387.5249845874215

## Sheet: ExtendedData_4f
Cell_ID	Spindle_Volume_um3	Condition	Experiment	TPX2_mass_Spindle_norm
20220804_R1E309_PTMs_0X_TPX2_D0_002-1	248.5	ESCs	20220804	1277.2713942345213
20220804_R1E309_PTMs_0X_TPX2_D0_002-2	457.219	ESCs	20220804	1791.0506327965613
20220804_R1E309_PTMs_0X_TPX2_D0_002-3	261.469	ESCs	20220804	1299.0197232680216
20220804_R1E309_PTMs_0X_TPX2_D0_003-1	357.875	ESCs	20220804	1575.8363752290475
20220804_R1E309_PTMs_0X_TPX2_D0_004-1	272.891	ESCs	20220804	1437.0527560660876
20220804_R1E309_PTMs_0X_TPX2_D0_005-1	364.75	ESCs	20220804	1756.1619516316073
20220804_R1E309_PTMs_0X_TPX2_D0_006-1	443.828	ESCs	20220804	1348.9139227275775
20220804_R1E309_PTMs_0X_TPX2_D0_009-1	426.531	ESCs	20220804	1876.5754879937467
20220804_R1E309_PTMs_0X_TPX2_D0_010-1	347.844	ESCs	20220804	1648.1632474286555
20220804_R1E309_PTMs_0X_TPX2_D0_011-1	413.719	ESCs	20220804	1792.3778255514153
20220804_R1E309_PTMs_0X_TPX2_D0_012-1	424.844	ESCs	20220804	1679.777462300386
20220804_R1E309_PTMs_0X_TPX2_D0_012-2	280.344	ESCs	20220804	1372.5774397687562
20220804_R1E309_PTMs_0X_TPX2_D0_013-1	382.781	ESCs	20220804	1587.6403263607956
20220804_R1E309_PTMs_0X_TPX2_D0_014-1	330.438	ESCs	20220804	1560.3801774980388
20220804_R1E309_PTMs_0X_TPX2_D0_015-1	283.312	ESCs	20220804	1607.3295773677207
20220804_R1E309_PTMs_0X_TPX2_D0_016-2	304.344	ESCs	20220804	1804.6115535019287
20220804_R1E309_PTMs_0X_TPX2_D0_016-3	454.016	ESCs	20220804	2315.655249943225
20220804_R1E309_PTMs_0X_TPX2_D0_017-1	400.344	ESCs	20220804	1741.0612127587342
20220804_R1E309_PTMs_0X_TPX2_D0_017-2	398.406	ESCs	20220804	1779.0176362680866
20220804_R1E309_PTMs_0X_TPX2_D0_019-1	348.859	ESCs	20220804	1765.8961625184593
20220804_R1E309_PTMs_0X_TPX2_D0_020-1	366.047	ESCs	20220804	1374.0584754388071
20220804_R1E309_PTMs_0X_TPX2_D0_021-1	251.734	ESCs	20220804	1222.1264330216245
20220804_R1E309_PTMs_0X_TPX2_D0_022-1	246.688	ESCs	20220804	1181.6987869913835
20220804_R1E309_PTMs_0X_TPX2_D0_023-1	279.953	ESCs	20220804	1276.4022586991314
20220804_R1E309_PTMs_0X_TPX2_D0_023-2	247.219	ESCs	20220804	1425.07
20220804_R1E309_PTMs_0X_TPX2_D0_025-1	372.672	ESCs	20220804	1830.547217929314
20220804_R1E309_PTMs_0X_TPX2_D0_025-2	310.25	ESCs	20220804	1541.013553661033
20220804_R1E309_PTMs_0X_TPX2_D0_025-3	389.688	ESCs	20220804	1655.121545992415
20220804_R1E309_PTMs_0X_TPX2_D0_026-2	441.875	ESCs	20220804	1919.2812313030124
20220804_R1E309_PTMs_0X_TPX2_D0_028-1	441.703	ESCs	20220804	1793.0664257107708
20220804_R1E309_PTMs_0X_TPX2_D0_029-1	461.719	ESCs	20220804	1806.3281334767541
20220804_R1E309_PTMs_0X_TPX2_D0_030-1	333.156	ESCs	20220804	1537.9727275758573
20220804_R1E309_PTMs_0X_TPX2_D0_031-1	415.969	ESCs	20220804	1527.7668088074731
20220804_R1E309_PTMs_0X_TPX2_D0_032-1	273.766	ESCs	20220804	1247.3617931781155
20220921_R1E309_PTMs_0X_TPX2_D0_001-1	331.156	ESCs	20220921	1994.2235207591748
20220921_R1E309_PTMs_0X_TPX2_D0_002-1	345.234	ESCs	20220921	1805.9683348877886
20220921_R1E309_PTMs_0X_TPX2_D0_003-1	313.297	ESCs	20220921	1446.3684758281995
20220921_R1E309_PTMs_0X_TPX2_D0_004-1	315.391	ESCs	20220921	1608.6921898881028
20220921_R1E309_PTMs_0X_TPX2_D0_004-2	321.344	ESCs	20220921	1579.7188533511498
20220921_R1E309_PTMs_0X_TPX2_D0_005-1	349.484	ESCs	20220921	1364.9079017680224
20220921_R1E309_PTMs_0X_TPX2_D0_006-2	237.344	ESCs	20220921	1199.222289603255
20220921_R1E309_PTMs_0X_TPX2_D0_007-1	291.422	ESCs	20220921	1513.849790572393
20220921_R1E309_PTMs_0X_TPX2_D0_008-1	411.438	ESCs	20220921	2076.0176754749436
20220921_R1E309_PTMs_0X_TPX2_D0_008-2	264.375	ESCs	20220921	1478.414247531076
20220921_R1E309_PTMs_0X_TPX2_D0_011-1	374.578	ESCs	20220921	1877.734514154111
20220921_R1E309_PTMs_0X_TPX2_D0_011-2	317.156	ESCs	20220921	1656.041963596345
20220921_R1E309_PTMs_0X_TPX2_D0_012-1	296.406	ESCs	20220921	1473.872798569977
20220921_R1E309_PTMs_0X_TPX2_D0_012-3	360.359	ESCs	20220921	1848.379658681928
20220921_R1E309_PTMs_0X_TPX2_D0_012-4	248.297	ESCs	20220921	1566.5936746471125
20220921_R1E309_PTMs_0X_TPX2_D0_012-5	269.125	ESCs	20220921	1583.299673761959
20220921_R1E309_PTMs_0X_TPX2_D0_014-1	359.953	ESCs	20220921	1771.882705283623
20220921_R1E309_PTMs_0X_TPX2_D0_014-2	332.938	ESCs	20220921	1541.5954015307047
20220921_R1E309_PTMs_0X_TPX2_D0_015-1	312.797	ESCs	20220921	1309.8651344170967
20220921_R1E309_PTMs_0X_TPX2_D0_015-2	361.531	ESCs	20220921	1666.7214749044967
20220921_R1E309_PTMs_0X_TPX2_D0_016-1	292.688	ESCs	20220921	1472.7173590470702
20220921_R1E309_PTMs_0X_TPX2_D0_016-2	348.859	ESCs	20220921	2033.8354696462648
20220921_R1E309_PTMs_0X_TPX2_D0_017-1	266.859	ESCs	20220921	1595.375734793343
20220921_R1E309_PTMs_0X_TPX2_D0_017-2	382.906	ESCs	20220921	2168.0933664051904
20220921_R1E309_PTMs_0X_TPX2_D0_018-1	334.594	ESCs	20220921	1814.63
20220921_R1E309_PTMs_0X_TPX2_D0_019-1	414.375	ESCs	20220921	1792.7718623816622
20220921_R1E309_PTMs_0X_TPX2_D0_019-2	396.938	ESCs	20220921	1965.3549625643827
20220921_R1E309_PTMs_0X_TPX2_D0_020-1	330.578	ESCs	20220921	1844.9688780243719
20220921_R1E309_PTMs_0X_TPX2_D0_020-2	268.453	ESCs	20220921	1387.7214758954956
20220921_R1E309_PTMs_0X_TPX2_D0_020-3	306.547	ESCs	20220921	1431.9341771906827
20220921_R1E309_PTMs_0X_TPX2_D0_021-1	384.734	ESCs	20220921	2065.084654087947
20220921_R1E309_PTMs_0X_TPX2_D0_022-1	321.328	ESCs	20220921	1665.275130517012
20220921_R1E309_PTMs_0X_TPX2_D0_022-2	261.797	ESCs	20220921	1482.1304802363666
20220921_R1E309_PTMs_0X_TPX2_D0_023-1	336.719	ESCs	20220921	1587.2404131873716
20220921_R1E309_PTMs_0X_TPX2_D0_024-1	281.984	ESCs	20220921	1926.0828549195176
20220921_R1E309_PTMs_0X_TPX2_D0_024-2	406.344	ESCs	20220921	1676.5217635838358
20220921_R1E309_PTMs_0X_TPX2_D0_025-1	252.812	ESCs	20220921	1359.2286448172008
20220921_R1E309_PTMs_0X_TPX2_D0_026-1	238.891	ESCs	20220921	1272.4439048086058
20220921_R1E309_PTMs_0X_TPX2_D0_026-2	216.828	ESCs	20220921	1258.2900585452735
20220921_R1E309_PTMs_0X_TPX2_D0_012-2		ESCs	20220921
20231025_R1E309_PTMs_60x_TPX2_D0_002-1	326.438	ESCs	20231025	1947.2844394175686
20231025_R1E309_PTMs_60x_TPX2_D0_003-1	377.094	ESCs	20231025	1986.374548913032
20231025_R1E309_PTMs_60x_TPX2_D0_004-1	445.047	ESCs	20231025	1758.572837029929
20231025_R1E309_PTMs_60x_TPX2_D0_005-1	319.266	ESCs	20231025	1921.9148035367432
20231025_R1E309_PTMs_60x_TPX2_D0_005-2	353.859	ESCs	20231025	1745.2225061901306
20231025_R1E309_PTMs_60x_TPX2_D0_007-1	377.688	ESCs	20231025	1729.2093666586368
20231025_R1E309_PTMs_60x_TPX2_D0_008-1	328.734	ESCs	20231025	1775.8834560134228
20231025_R1E309_PTMs_60x_TPX2_D0_009-1	219.922	ESCs	20231025	1101.4834291056484
20231025_R1E309_PTMs_60x_TPX2_D0_010-1	359.094	ESCs	20231025	1333.2312721390142
20231025_R1E309_PTMs_60x_TPX2_D0_012-1	351.484	ESCs	20231025	1626.4569253538934
20231025_R1E309_PTMs_60x_TPX2_D0_013-1	328.578	ESCs	20231025	1800.0701553769088
20231025_R1E309_PTMs_60x_TPX2_D0_014-1	324.922	ESCs	20231025	1796.8564522888435
20231025_R1E309_PTMs_60x_TPX2_D0_015-1	438.531	ESCs	20231025	1510.8663769357652
20231025_R1E309_PTMs_60x_TPX2_D0_016-1	411.484	ESCs	20231025	1792.9667697292136
20231025_R1E309_PTMs_60x_TPX2_D0_016-2	343.141	ESCs	20231025	1400.2824848205828
20231025_R1E309_PTMs_60x_TPX2_D0_016-3	321.672	ESCs	20231025	1483.4870030151333
20231025_R1E309_PTMs_60x_TPX2_D0_017-1	335.891	ESCs	20231025	1771.27
20231025_R1E309_PTMs_60x_TPX2_D0_018-1	375.484	ESCs	20231025	1979.8601951923815
20231025_R1E309_PTMs_60x_TPX2_D0_019-1	325.328	ESCs	20231025	1669.6308270262414
20231025_R1E309_PTMs_60x_TPX2_D0_020-1	314.359	ESCs	20231025	1442.8343014042414
20231025_R1E309_PTMs_60x_TPX2_D0_021-1	292.141	ESCs	20231025	1289.3202538364274
20231025_R1E309_PTMs_60x_TPX2_D0_022-1	432.5	ESCs	20231025	1685.4073611279773
20231025_R1E309_PTMs_60x_TPX2_D0_023-1	267.078	ESCs	20231025	1581.82
20231025_R1E309_PTMs_60x_TPX2_D0_024-1	401.219	ESCs	20231025	1902.898318370313
20231025_R1E309_PTMs_60x_TPX2_D0_025-1	387.797	ESCs	20231025	1799.8155351387534
20231025_R1E309_PTMs_60x_TPX2_D0_025-2	356.422	ESCs	20231025	1756.1721814680145
20231025_R1E309_PTMs_60x_TPX2_D0_026-1	315.406	ESCs	20231025	1620.9559558449334
20231025_R1E309_PTMs_60x_TPX2_D0_027-1	378.297	ESCs	20231025	1611.074199582973
20231025_R1E309_PTMs_60x_TPX2_D0_028-1	281.422	ESCs	20231025	1229.4733693863088
20231025_R1E309_PTMs_60x_TPX2_D0_029-1	300.703	ESCs	20231025	1428.3799418058313
20231025_R1E309_PTMs_60x_TPX2_D0_030-1	284.375	ESCs	20231025	1313.9032332608479
20231025_R1E309_PTMs_60x_TPX2_D0_030-2	252.281	ESCs	20231025	1281.9091019060386
20220804_R1E309_PTMs_0X_TPX2_D2_001-1	174.312	DIF	20220804	963.4179571404114
20220804_R1E309_PTMs_0X_TPX2_D2_002-1	288.531	DIF	20220804	1392.9024155417178
20220804_R1E309_PTMs_0X_TPX2_D2_003-1	295.266	DIF	20220804	1456.0892013749387
20220804_R1E309_PTMs_0X_TPX2_D2_003-2	252.672	DIF	20220804	1466.707474520047
20220804_R1E309_PTMs_0X_TPX2_D2_003-3	178.625	DIF	20220804	922.9217353146236
20220804_R1E309_PTMs_0X_TPX2_D2_004-1	190	DIF	20220804	947.8862340533664
20220804_R1E309_PTMs_0X_TPX2_D2_004-2	221.719	DIF	20220804	909.1666374892663
20220804_R1E309_PTMs_0X_TPX2_D2_004-3	245.766	DIF	20220804	946.8222632281644
20220804_R1E309_PTMs_0X_TPX2_D2_005-1	252.438	DIF	20220804	1069.7964687300587
20220804_R1E309_PTMs_0X_TPX2_D2_006-1	204.266	DIF	20220804	816.8890573773714
20220804_R1E309_PTMs_0X_TPX2_D2_006-2	190.094	DIF	20220804	806.1720661032782
20220804_R1E309_PTMs_0X_TPX2_D2_007-1	243.516	DIF	20220804	1023.4829893060147
20220804_R1E309_PTMs_0X_TPX2_D2_008-1	162.172	DIF	20220804	1010.0373104228763
20220804_R1E309_PTMs_0X_TPX2_D2_009-1	261.297	DIF	20220804	1270.5879643014998
20220804_R1E309_PTMs_0X_TPX2_D2_011-1	268.266	DIF	20220804	1313.0628246256206
20220804_R1E309_PTMs_0X_TPX2_D2_012-1	221.516	DIF	20220804	875.7652523152078
20220804_R1E309_PTMs_0X_TPX2_D2_013-1	262.844	DIF	20220804	1042.1806915671048
20220804_R1E309_PTMs_0X_TPX2_D2_014-1	205.672	DIF	20220804	1063.9638431284197
20220804_R1E309_PTMs_0X_TPX2_D2_015-1	258	DIF	20220804	1056.474123729481
20220804_R1E309_PTMs_0X_TPX2_D2_016-1	310.297	DIF	20220804	1125.4612059741362
20220804_R1E309_PTMs_0X_TPX2_D2_017-1	216.031	DIF	20220804	990.3065883764032
20220804_R1E309_PTMs_0X_TPX2_D2_018-1	226.266	DIF	20220804	948.7359689850717
20220804_R1E309_PTMs_0X_TPX2_D2_019-1	192.812	DIF	20220804	1030.4601272726416
20220804_R1E309_PTMs_0X_TPX2_D2_020-1	135.266	DIF	20220804	670.0319356133248
20220804_R1E309_PTMs_0X_TPX2_D2_020-2	152.391	DIF	20220804	768.1292116577092
20220804_R1E309_PTMs_0X_TPX2_D2_021-1	167.531	DIF	20220804	895.6265377342306
20220804_R1E309_PTMs_0X_TPX2_D2_021-2	180	DIF	20220804	869.4052852716446
20220804_R1E309_PTMs_0X_TPX2_D2_022-1	244.422	DIF	20220804	957.3274226493794
20220804_R1E309_PTMs_0X_TPX2_D2_023-1	264.906	DIF	20220804	1275.0392592876653
20220804_R1E309_PTMs_0X_TPX2_D2_026-1	200.984	DIF	20220804	1045.0166830057947
20220804_R1E309_PTMs_0X_TPX2_D2_026-2	153.594	DIF	20220804	883.3408639378036
20220804_R1E309_PTMs_0X_TPX2_D2_027-1	263.484	DIF	20220804	1025.38
20220804_R1E309_PTMs_0X_TPX2_D2_027-2	177.859	DIF	20220804	863.2550407008072
20220804_R1E309_PTMs_0X_TPX2_D2_027-3	281.5	DIF	20220804	932.3804054751457
20220804_R1E309_PTMs_0X_TPX2_D2_027-4	141.578	DIF	20220804	718.5940872322752
20220804_R1E309_PTMs_0X_TPX2_D2_028-1	323.25	DIF	20220804	1498.6214034617358
20220804_R1E309_PTMs_0X_TPX2_D2_029-1	271.266	DIF	20220804	1086.9046189316832
20220804_R1E309_PTMs_0X_TPX2_D2_029-2	275.969	DIF	20220804	1155.6565082131212
20220804_R1E309_PTMs_0X_TPX2_D2_030-1	193.25	DIF	20220804	899.2487016796028
20220804_R1E309_PTMs_0X_TPX2_D2_030-2	133.453	DIF	20220804	612.9717332172416
20220804_R1E309_PTMs_0X_TPX2_D2_031-1	210.109	DIF	20220804	995.7092899043694
20220804_R1E309_PTMs_0X_TPX2_D2_032-1	305.781	DIF	20220804	1124.1332606546514
20220804_R1E309_PTMs_0X_TPX2_D2_033-1	240.078	DIF	20220804	945.1569527170362
20220804_R1E309_PTMs_0X_TPX2_D2_034-1	146.141	DIF	20220804	582.0387475485189
20220804_R1E309_PTMs_0X_TPX2_D2_035-1	281.922	DIF	20220804	1067.3500187654056
20220804_R1E309_PTMs_0X_TPX2_D2_036-1	243.688	DIF	20220804	931.7710277759127
20220921_R1E309_PTMs_0X_TPX2_D2_001-1	233.078	DIF	20220921	1270.5926022364367
20220921_R1E309_PTMs_0X_TPX2_D2_002-1	249.938	DIF	20220921	1060.0466916434598
20220921_R1E309_PTMs_0X_TPX2_D2_004-1	254.734	DIF	20220921	1288.2089282205436
20220921_R1E309_PTMs_0X_TPX2_D2_004-2	284.062	DIF	20220921	1440.8601746593838
20220921_R1E309_PTMs_0X_TPX2_D2_005-1	241.031	DIF	20220921	1138.287229339817
20220921_R1E309_PTMs_0X_TPX2_D2_005-2	268.594	DIF	20220921	1061.3949431931114
20220921_R1E309_PTMs_0X_TPX2_D2_006-1	216.203	DIF	20220921	1111.4073123050712
20220921_R1E309_PTMs_0X_TPX2_D2_006-2	141.141	DIF	20220921	915.446
20220921_R1E309_PTMs_0X_TPX2_D2_007-1	352.562	DIF	20220921	1133.167348836008
20220921_R1E309_PTMs_0X_TPX2_D2_008-1	264.078	DIF	20220921	1369.3335757878942
20220921_R1E309_PTMs_0X_TPX2_D2_008-2	210.641	DIF	20220921	1354.8495269270325
20220921_R1E309_PTMs_0X_TPX2_D2_009-1	190.938	DIF	20220921	849.2398863234433
20220921_R1E309_PTMs_0X_TPX2_D2_010-1	239.266	DIF	20220921	1387.7887810128188
20220921_R1E309_PTMs_0X_TPX2_D2_011-1	248.047	DIF	20220921	1134.882590189659
20220921_R1E309_PTMs_0X_TPX2_D2_011-2	275.469	DIF	20220921	1378.2771127139652
20220921_R1E309_PTMs_0X_TPX2_D2_012-1	193.516	DIF	20220921	1298.3181863943673
20220921_R1E309_PTMs_0X_TPX2_D2_013-1	329.328	DIF	20220921	2055.6481675877467
20220921_R1E309_PTMs_0X_TPX2_D2_014-1	175.359	DIF	20220921	1065.008256463776
20220921_R1E309_PTMs_0X_TPX2_D2_015-1	190.625	DIF	20220921	1140.5919777141355
20220921_R1E309_PTMs_0X_TPX2_D2_016-1	230.969	DIF	20220921	1022.31
20220921_R1E309_PTMs_0X_TPX2_D2_017-1	206.609	DIF	20220921	939.5388386799808
20220921_R1E309_PTMs_0X_TPX2_D2_017-2	202.156	DIF	20220921	1196.1419999290524
20220921_R1E309_PTMs_0X_TPX2_D2_018-1	241.484	DIF	20220921	1259.1776498161776
20220921_R1E309_PTMs_0X_TPX2_D2_018-2	167.984	DIF	20220921	862.0580465821653
20220921_R1E309_PTMs_0X_TPX2_D2_018-3	273.109	DIF	20220921	1008.9094769938807
20220921_R1E309_PTMs_0X_TPX2_D2_019-1	269.859	DIF	20220921	1005.9499550240596
20220921_R1E309_PTMs_0X_TPX2_D2_020-1	242.969	DIF	20220921	979.2890644528163
20220921_R1E309_PTMs_0X_TPX2_D2_020-2	200.547	DIF	20220921	920.6023315219819
20220921_R1E309_PTMs_0X_TPX2_D2_021-1	145.828	DIF	20220921	835.5555546655527
20220921_R1E309_PTMs_0X_TPX2_D2_022-1	175.719	DIF	20220921	956.8367550488738
20220921_R1E309_PTMs_0X_TPX2_D2_022-2	231.391	DIF	20220921	1110.7258240805804
20220921_R1E309_PTMs_0X_TPX2_D2_023-1	225.938	DIF	20220921	1313.9728072007981
20220921_R1E309_PTMs_0X_TPX2_D2_024-1	207.641	DIF	20220921	1281.472445155612
20220921_R1E309_PTMs_0X_TPX2_D2_024-2	169.75	DIF	20220921	984.4386297714066
20220921_R1E309_PTMs_0X_TPX2_D2_024-3	167.266	DIF	20220921	1136.7513169609301
20220921_R1E309_PTMs_0X_TPX2_D2_025-1	271.078	DIF	20220921	1263.263606874552
20220921_R1E309_PTMs_0X_TPX2_D2_026-1	126.531	DIF	20220921	913.0519283608875
20220921_R1E309_PTMs_0X_TPX2_D2_027-1	211.719	DIF	20220921	968.1214940365712
20220921_R1E309_PTMs_0X_TPX2_D2_028-1	264.156	DIF	20220921	1153.64
20220921_R1E309_PTMs_0X_TPX2_D2_028-2	222.297	DIF	20220921	947.0320983685041
20220921_R1E309_PTMs_0X_TPX2_D2_029-1	233.25	DIF	20220921	1254.0116035897745
20220921_R1E309_PTMs_0X_TPX2_D2_029-2	158.594	DIF	20220921	845.3469694020233
20220921_R1E309_PTMs_0X_TPX2_D2_030-1	253.922	DIF	20220921	1237.3965217692364
20220921_R1E309_PTMs_0X_TPX2_D2_031-1	258.375	DIF	20220921	1297.1891306979844
20220921_R1E309_PTMs_0X_TPX2_D2_032-1	255.938	DIF	20220921	981.3974578998058
20220921_R1E309_PTMs_0X_TPX2_D2_032-2	300.953	DIF	20220921	1266.6648764123095
20231025_R1E309_PTMs_60x_TPX2_D2_001-1	223.266	DIF	20231025	1539.4630143658658
20231025_R1E309_PTMs_60x_TPX2_D2_001-2	344.906	DIF	20231025	1533.8444566255648
20231025_R1E309_PTMs_60x_TPX2_D2_001-3	261.562	DIF	20231025	1696.6083816326777
20231025_R1E309_PTMs_60x_TPX2_D2_002-1	275.344	DIF	20231025	1613.274374505337
20231025_R1E309_PTMs_60x_TPX2_D2_003-1	247.016	DIF	20231025	1383.126158704723
20231025_R1E309_PTMs_60x_TPX2_D2_003-2	248	DIF	20231025	1387.7019687587624
20231025_R1E309_PTMs_60x_TPX2_D2_004-1	258.422	DIF	20231025	1747.0483879452788
20231025_R1E309_PTMs_60x_TPX2_D2_004-2	243.312	DIF	20231025	1207.3923513366776
20231025_R1E309_PTMs_60x_TPX2_D2_004-3	295.828	DIF	20231025	1626.3761529977262
20231025_R1E309_PTMs_60x_TPX2_D2_005-1	197.781	DIF	20231025	1247.3740012821222
20231025_R1E309_PTMs_60x_TPX2_D2_006-1	259.531	DIF	20231025	1444.1707258814965
20231025_R1E309_PTMs_60x_TPX2_D2_006-2	155.969	DIF	20231025	865.1270837658934
20231025_R1E309_PTMs_60x_TPX2_D2_007-1	273.781	DIF	20231025	1346.9154421764842
20231025_R1E309_PTMs_60x_TPX2_D2_008-1	272.281	DIF	20231025	1292.1682987420993
20231025_R1E309_PTMs_60x_TPX2_D2_009-1	312.219	DIF	20231025	1377.6501192015046
20231025_R1E309_PTMs_60x_TPX2_D2_010-1	266.906	DIF	20231025	1069.3341216316092
20231025_R1E309_PTMs_60x_TPX2_D2_010-2	336.438	DIF	20231025	1278.0803303603266
20231025_R1E309_PTMs_60x_TPX2_D2_010-3	228.719	DIF	20231025	1071.3713995250257
20231025_R1E309_PTMs_60x_TPX2_D2_011-1	328.922	DIF	20231025	1250.558968775556
20231025_R1E309_PTMs_60x_TPX2_D2_011-2	229	DIF	20231025	1137.5258098445129
20231025_R1E309_PTMs_60x_TPX2_D2_012-1	287.094	DIF	20231025	1174.7495419250472
20231025_R1E309_PTMs_60x_TPX2_D2_013-1	331.438	DIF	20231025	1431.3514931680438
20231025_R1E309_PTMs_60x_TPX2_D2_014-1	303.078	DIF	20231025	1355.9189508067298
20231025_R1E309_PTMs_60x_TPX2_D2_014-2	234.469	DIF	20231025	1091.7447479795228
20231025_R1E309_PTMs_60x_TPX2_D2_014-3	213.078	DIF	20231025	1085.937371422851
20231025_R1E309_PTMs_60x_TPX2_D2_015-1	392.156	DIF	20231025	1608.4738848558288
20231025_R1E309_PTMs_60x_TPX2_D2_016-1	264.219	DIF	20231025	1507.545956840325
20231025_R1E309_PTMs_60x_TPX2_D2_016-2	355.109	DIF	20231025	1684.100170839782
20231025_R1E309_PTMs_60x_TPX2_D2_017-1	456.828	DIF	20231025	1796.8986964147127
20231025_R1E309_PTMs_60x_TPX2_D2_017-2	215.328	DIF	20231025	1172.5831491732436
20231025_R1E309_PTMs_60x_TPX2_D2_018-1	188.375	DIF	20231025	958.2179845111017
20231025_R1E309_PTMs_60x_TPX2_D2_019-1	282.281	DIF	20231025	1282.1175005893833
20231025_R1E309_PTMs_60x_TPX2_D2_020-1	267.703	DIF	20231025	1259.0300765769082
20231025_R1E309_PTMs_60x_TPX2_D2_020-2	272.859	DIF	20231025	1485.9543801491095
20231025_R1E309_PTMs_60x_TPX2_D2_021-1	236.828	DIF	20231025	1419.9695432805904
20231025_R1E309_PTMs_60x_TPX2_D2_022-1	359.953	DIF	20231025	1467.725534464688
20231025_R1E309_PTMs_60x_TPX2_D2_022-2	272.844	DIF	20231025	1232.3349214507887
20231025_R1E309_PTMs_60x_TPX2_D2_023-1	273.094	DIF	20231025	1360.4554704135626
20231025_R1E309_PTMs_60x_TPX2_D2_023-2	218.906	DIF	20231025	1131.4870952551316
20231025_R1E309_PTMs_60x_TPX2_D2_024-1	236.281	DIF	20231025	1119.1072217007415
20231025_R1E309_PTMs_60x_TPX2_D2_025-1	407.938	DIF	20231025	1855.531770456965
20231025_R1E309_PTMs_60x_TPX2_D2_026-1	203.281	DIF	20231025	1198.5739906047784
20231025_R1E309_PTMs_60x_TPX2_D2_026-2	234.75	DIF	20231025	1199.3896428199278
20231025_R1E309_PTMs_60x_TPX2_D2_027-1	253.312	DIF	20231025	1147.7784184096104
20231025_R1E309_PTMs_60x_TPX2_D2_028-1	338.406	DIF	20231025	1441.2177491125767
20231025_R1E309_PTMs_60x_TPX2_D2_029-1	182.25	DIF	20231025	942.3405189000256
20231025_R1E309_PTMs_60x_TPX2_D2_029-2	210.172	DIF	20231025	1068.956953088043
20231025_R1E309_PTMs_60x_TPX2_D2_030-1	276.891	DIF	20231025	1365.5912193450024
20231025_R1E309_PTMs_60x_TPX2_D2_030-2	358.766	DIF	20231025	1498.0437744009191
