# Supplementary material for: Cell state-specific cytoplasmic density controls spindle architecture and scaling
Source: Nat Cell Biol. 2025 Jun 13;27(6):959–71. doi: 10.1038/s41556-025-01678-x (PMC12173940; doi:10.1038/s41556-025-01678-x)
Supplement: Supplementary file 24 — Statistical Source Data. [file 41556_2025_1678_MOESM24_ESM.xlsx]

## Sheet: ExtendedData_5e, f, g
Cell_ID	Experiment	Spindle_Volume_um3	Condition	Katanin_mass_poles_norm
20210802_R1E309_PTM_D0_gTub647_Kb1568_001-1	20210802	274.578	ESCs	70.56832711659891
20210802_R1E309_PTM_D0_gTub647_Kb1568_001-2	20210802	249.438	ESCs	145.79917551105777
20210802_R1E309_PTM_D0_gTub647_Kb1568_001-3	20210802	241.891	ESCs	63.068922197346275
20210802_R1E309_PTM_D0_gTub647_Kb1568_002-1	20210802	357.891	ESCs	107.1366261879953
20210802_R1E309_PTM_D0_gTub647_Kb1568_002-2	20210802	315.516	ESCs	132.1399372038297
20210802_R1E309_PTM_D0_gTub647_Kb1568_002-3	20210802	245.547	ESCs	115.06360220567154
20210802_R1E309_PTM_D0_gTub647_Kb1568_003-1	20210802	252.969	ESCs	117.747
20210802_R1E309_PTM_D0_gTub647_Kb1568_003-2	20210802	280.266	ESCs	105.6056129177511
20210802_R1E309_PTM_D0_gTub647_Kb1568_003-3	20210802	250.219	ESCs	101.31178807622473
20210802_R1E309_PTM_D0_gTub647_Kb1568_005-1	20210802	391.031	ESCs	103.23360685881676
20210802_R1E309_PTM_D0_gTub647_Kb1568_005-2	20210802	275.844	ESCs	120.12650081759331
20210802_R1E309_PTM_D0_gTub647_Kb1568_005-3	20210802	235.625	ESCs	81.0805
20210802_R1E309_PTM_D0_gTub647_Kb1568_006-1	20210802	281.062	ESCs	92.92451604619696
20210802_R1E309_PTM_D0_gTub647_Kb1568_006-2	20210802	302.703	ESCs	75.49121344506007
20210802_R1E309_PTM_D0_gTub647_Kb1568_007-1	20210802	339.484	ESCs	126.86061347352964
20210802_R1E309_PTM_D0_gTub647_Kb1568_007-2	20210802	284.859	ESCs	120.22099446688692
20210802_R1E309_PTM_D0_gTub647_Kb1568_007-3	20210802	242.656	ESCs	130.81855996787553
20210802_R1E309_PTM_D0_gTub647_Kb1568_007-4	20210802	277.484	ESCs	84.05714286873935
20210802_R1E309_PTM_D0_gTub647_Kb1568_008-1	20210802	267.219	ESCs	125.31814860292542
20210802_R1E309_PTM_D0_gTub647_Kb1568_008-2	20210802	400.203	ESCs	43.006045829675514
20210802_R1E309_PTM_D0_gTub647_Kb1568_009-1	20210802	236.359	ESCs	101.72472123176658
20210802_R1E309_PTM_D0_gTub647_Kb1568_009-2	20210802	355.359	ESCs	98.2478
20210802_R1E309_PTM_D0_gTub647_Kb1568_010-1	20210802	230.359	ESCs	84.46587390069112
20210802_R1E309_PTM_D0_gTub647_Kb1568_010-2	20210802		ESCs	84.61476985741751
20210802_R1E309_PTM_D0_gTub647_Kb1568_011-1	20210802	327.688	ESCs	84.06121812791622
20210802_R1E309_PTM_D0_gTub647_Kb1568_011-2	20210802	332.234	ESCs	96.71511491100848
20210802_R1E309_PTM_D0_gTub647_Kb1568_012-1	20210802	331.438	ESCs	173.20553656531865
20210802_R1E309_PTM_D0_gTub647_Kb1568_012-2	20210802		ESCs	116.90592478194138
20210802_R1E309_PTM_D0_gTub647_Kb1568_013-1	20210802	281.844	ESCs	79.45019524316643
20210802_R1E309_PTM_D0_gTub647_Kb1568_013-2	20210802	218.141	ESCs	130.55551705108306
20210802_R1E309_PTM_D0_gTub647_Kb1568_014-1	20210802	284.531	ESCs	163.11460807885726
20210802_R1E309_PTM_D0_gTub647_Kb1568_014-2	20210802	292.938	ESCs	51.64961048684154
20210802_R1E309_PTM_D0_gTub647_Kb1568_015-1	20210802	219.156	ESCs	123.24716583563091
20210802_R1E309_PTM_D0_gTub647_Kb1568_015-2	20210802	227.734	ESCs	74.90437953586074
20210802_R1E309_PTM_D0_gTub647_Kb1568_015-3	20210802	260.156	ESCs	124.65797863905505
20210802_R1E309_PTM_D0_gTub647_Kb1568_015-4	20210802	285.953	ESCs	84.7938
20210802_R1E309_PTM_D0_gTub647_Kb1568_015-5	20210802		ESCs	83.76419437392464
20210802_R1E309_PTM_D0_gTub647_Kb1568_016-1	20210802	325.594	ESCs	173.26670044336055
20210802_R1E309_PTM_D0_gTub647_Kb1568_016-2	20210802	274.531	ESCs	152.5585863368093
20210802_R1E309_PTM_D0_gTub647_Kb1568_017-1	20210802	248.812	ESCs	81.2944
20210802_R1E309_PTM_D0_gTub647_Kb1568_017-2	20210802	213.297	ESCs	88.21927686820257
20210802_R1E309_PTM_D0_gTub647_Kb1568_018-1	20210802	213.203	ESCs	101.8109367961284
20210802_R1E309_PTM_D0_gTub647_Kb1568_018-2	20210802	292.891	ESCs	31.371774548519245
20210802_R1E309_PTM_D0_gTub647_Kb1568_018-3	20210802	251.922	ESCs	101.82841917312824
20210802_R1E309_PTM_D0_gTub647_Kb1568_019-1	20210802	289.25	ESCs	123.43771370302801
20210802_R1E309_PTM_D0_gTub647_Kb1568_019-2	20210802	289.781	ESCs	137.14841525500773
20210802_R1E309_PTM_D0_gTub647_Kb1568_020-1	20210802		ESCs	189.8143253422792
20210802_R1E309_PTM_D0_gTub647_Kb1568_020-2	20210802	252.344	ESCs	103.35344020121269
20210802_R1E309_PTM_D0_gTub647_Kb1568_021-1	20210802	432.984	ESCs	156.65691523505052
20210802_R1E309_PTM_D0_gTub647_Kb1568_021-2	20210802	283.781	ESCs	157.05754194878247
20210802_R1E309_PTM_D0_gTub647_Kb1568_021-3	20210802	353.562	ESCs	146.74628700170268
20211130_R1E309_PTM_D0_PolyGlu647_Kb1568_003-1	20211130	364.906	ESCs	71.17145125959767
20211130_R1E309_PTM_D0_PolyGlu647_Kb1568_003-2	20211130	385.594	ESCs	129.85332261178138
20211130_R1E309_PTM_D0_PolyGlu647_Kb1568_004-1	20211130	560.578	ESCs	37.18113881248471
20211130_R1E309_PTM_D0_PolyGlu647_Kb1568_006-1	20211130	372.734	ESCs	48.52215236396687
20211130_R1E309_PTM_D0_PolyGlu647_Kb1568_006-2	20211130	332.828	ESCs	150.14674579884462
20211130_R1E309_PTM_D0_PolyGlu647_Kb1568_007-1	20211130	382.766	ESCs	111.49390946657913
20211130_R1E309_PTM_D0_PolyGlu647_Kb1568_007-2	20211130	379.75	ESCs	96.62833932354783
20211130_R1E309_PTM_D0_PolyGlu647_Kb1568_007-3	20211130	372.797	ESCs	48.85205417985775
20211130_R1E309_PTM_D0_PolyGlu647_Kb1568_008-1	20211130	402.516	ESCs	241.68699278522487
20211130_R1E309_PTM_D0_PolyGlu647_Kb1568_008-2	20211130	431.562	ESCs	151.2867846609779
20211130_R1E309_PTM_D0_PolyGlu647_Kb1568_009-1	20211130	476.375	ESCs	51.970838200588474
20211130_R1E309_PTM_D0_PolyGlu647_Kb1568_010-1	20211130	346.578	ESCs	51.43849509220761
20211130_R1E309_PTM_D0_PolyGlu647_Kb1568_010-2	20211130	386.531	ESCs	31.92373277561812
20211130_R1E309_PTM_D0_PolyGlu647_Kb1568_011-1	20211130	361.328	ESCs	104.61992573664348
20211130_R1E309_PTM_D0_PolyGlu647_Kb1568_011-2	20211130	434.047	ESCs	43.078129627193796
20211130_R1E309_PTM_D0_PolyGlu647_Kb1568_012-1	20211130	333.297	ESCs	32.814817415595364
20211130_R1E309_PTM_D0_PolyGlu647_Kb1568_012-2	20211130	435.734	ESCs	68.73548251317443
20211130_R1E309_PTM_D0_PolyGlu647_Kb1568_012-3	20211130	262.641	ESCs	62.400295351928605
20211130_R1E309_PTM_D0_PolyGlu647_Kb1568_012-4	20211130		ESCs	214.67362025320566
20211130_R1E309_PTM_D0_PolyGlu647_Kb1568_012-5	20211130	256.516	ESCs	99.35188163223788
20211130_R1E309_PTM_D0_PolyGlu647_Kb1568_013-1	20211130	390.969	ESCs	68.32724834966088
20211130_R1E309_PTM_D0_PolyGlu647_Kb1568_013-2	20211130	426.781	ESCs	91.6724
20211130_R1E309_PTM_D0_PolyGlu647_Kb1568_014-1	20211130	299.594	ESCs	117.22812478781496
20211130_R1E309_PTM_D0_PolyGlu647_Kb1568_014-2	20211130	327.953	ESCs	98.91572733722309
20211130_R1E309_PTM_D0_PolyGlu647_Kb1568_015-1	20211130	457.094	ESCs	43.392300401613426
20211130_R1E309_PTM_D0_PolyGlu647_Kb1568_015-2	20211130	345.312	ESCs	41.3751
20211130_R1E309_PTM_D0_PolyGlu647_Kb1568_015-3	20211130	387.391	ESCs	57.75314851794686
20211130_R1E309_PTM_D0_PolyGlu647_Kb1568_016-1	20211130	454.812	ESCs	159.2276594156387
20211130_R1E309_PTM_D0_PolyGlu647_Kb1568_016-2	20211130	290.359	ESCs	68.21497143616075
20211130_R1E309_PTM_D0_PolyGlu647_Kb1568_017-2	20211130	346.703	ESCs	70.1583
20211130_R1E309_PTM_D0_PolyGlu647_Kb1568_018-1	20211130	444.078	ESCs	63.425558472254544
20211130_R1E309_PTM_D0_PolyGlu647_Kb1568_018-2	20211130	459.203	ESCs	102.66624992783414
20211130_R1E309_PTM_D0_PolyGlu647_Kb1568_019-1	20211130	429.156	ESCs	45.92269254833802
20211130_R1E309_PTM_D0_PolyGlu647_Kb1568_019-2	20211130	383.969	ESCs	19.163726769022546
20211130_R1E309_PTM_D0_PolyGlu647_Kb1568_019-3	20211130	425.531	ESCs	56.99329498984382
20211130_R1E309_PTM_D0_PolyGlu647_Kb1568_019-4	20211130	347.75	ESCs	45.3391
20211130_R1E309_PTM_D0_PolyGlu647_Kb1568_019-5	20211130	318.812	ESCs	114.6573765903684
20211130_R1E309_PTM_D0_PolyGlu647_Kb1568_021-1	20211130	351.719	ESCs	65.17724903888728
20211130_R1E309_PTM_D0_PolyGlu647_Kb1568_022-1	20211130	256.469	ESCs	83.4287
20211130_R1E309_PTM_D0_PolyGlu647_Kb1568_022-2	20211130	376.734	ESCs	97.83059965668808
20211206_R1E309_PTM_D0_gTub647_Kb1568_001-1	20211206	373.453	ESCs	82.53690731680368
20211206_R1E309_PTM_D0_gTub647_Kb1568_002-1	20211206	288.688	ESCs	45.96293106071625
20211206_R1E309_PTM_D0_gTub647_Kb1568_002-2	20211206	400.031	ESCs	30.839825118292648
20211206_R1E309_PTM_D0_gTub647_Kb1568_002-3	20211206	326.344	ESCs	78.19809575500022
20211206_R1E309_PTM_D0_gTub647_Kb1568_003-1	20211206	319.094	ESCs	39.51243356898107
20211206_R1E309_PTM_D0_gTub647_Kb1568_004-1	20211206	301.609	ESCs	41.56189545632022
20211206_R1E309_PTM_D0_gTub647_Kb1568_005-1	20211206	226.953	ESCs	66.4253
20211206_R1E309_PTM_D0_gTub647_Kb1568_006-1	20211206	396.047	ESCs	34.269801714909704
20211206_R1E309_PTM_D0_gTub647_Kb1568_007-1	20211206	325.938	ESCs	72.27923443500524
20211206_R1E309_PTM_D0_gTub647_Kb1568_008-1	20211206	340.969	ESCs	102.08338021223642
20211206_R1E309_PTM_D0_gTub647_Kb1568_008-2	20211206	269.719	ESCs	86.98757450266258
20211206_R1E309_PTM_D0_gTub647_Kb1568_008-3	20211206	330.203	ESCs	106.65128511504149
20211206_R1E309_PTM_D0_gTub647_Kb1568_009-1	20211206	282.469	ESCs	126.3051509626243
20211206_R1E309_PTM_D0_gTub647_Kb1568_010-1	20211206	408.875	ESCs	46.07927455324176
20211206_R1E309_PTM_D0_gTub647_Kb1568_010-2	20211206	335.125	ESCs	87.5975
20211206_R1E309_PTM_D0_gTub647_Kb1568_011-1	20211206	331.469	ESCs	208.03368156210288
20211206_R1E309_PTM_D0_gTub647_Kb1568_011-2	20211206	353.297	ESCs	123.25100034436949
20211206_R1E309_PTM_D0_gTub647_Kb1568_012-1	20211206	274.578	ESCs	121.94077210828192
20211206_R1E309_PTM_D0_gTub647_Kb1568_012-2	20211206	241.734	ESCs	84.46075394256026
20211206_R1E309_PTM_D0_gTub647_Kb1568_013-1	20211206	342.25	ESCs	115.93540217001369
20211206_R1E309_PTM_D0_gTub647_Kb1568_013-2	20211206	272.562	ESCs	80.47552845992455
20211206_R1E309_PTM_D0_gTub647_Kb1568_013-3	20211206	353.906	ESCs	103.73446196666748
20211206_R1E309_PTM_D0_gTub647_Kb1568_014-1	20211206	355.844	ESCs	58.409796193854866
20211206_R1E309_PTM_D0_gTub647_Kb1568_015-1	20211206	361.328	ESCs	53.540387308579646
20211206_R1E309_PTM_D0_gTub647_Kb1568_015-2	20211206	419.422	ESCs	106.21144749630352
20211206_R1E309_PTM_D0_gTub647_Kb1568_017-1	20211206	336.859	ESCs	162.65348352110152
20211206_R1E309_PTM_D0_gTub647_Kb1568_017-2	20211206	312.281	ESCs	27.309653393573623
20211206_R1E309_PTM_D0_gTub647_Kb1568_018-1	20211206	365.656	ESCs	49.12901191426813
20211206_R1E309_PTM_D0_gTub647_Kb1568_018-2	20211206	253.859	ESCs	39.372616790545116
20211206_R1E309_PTM_D0_gTub647_Kb1568_019-1	20211206	345.391	ESCs	116.91865708350464
20211206_R1E309_PTM_D0_gTub647_Kb1568_019-2	20211206	326.578	ESCs	140.29720038920104
20211206_R1E309_PTM_D0_gTub647_Kb1568_020-1	20211206	237.484	ESCs	143.78478400629285
20211206_R1E309_PTM_D0_gTub647_Kb1568_020-2	20211206	218.781	ESCs	118.62143629368305
20211206_R1E309_PTM_D0_gTub647_Kb1568_021-1	20211206	465.672	ESCs	51.518061083314066
20211206_R1E309_PTM_D0_gTub647_Kb1568_021-2	20211206	266.531	ESCs	73.6715
20211206_R1E309_PTM_D0_gTub647_Kb1568_021-3	20211206	366.453	ESCs	148.44872594787242
20211206_R1E309_PTM_D0_gTub647_Kb1568_024-1	20211206	468.609	ESCs	25.707437853924688
20211206_R1E309_PTM_D0_gTub647_Kb1568_024-2	20211206	495.531	ESCs	32.19954352941176
20211206_R1E309_PTM_D0_gTub647_Kb1568_024-3	20211206	501.156	ESCs	48.47992147898883
20211206_R1E309_PTM_D0_gTub647_Kb1568_025-1	20211206	434.625	ESCs	83.27973013587972
20211206_R1E309_PTM_D0_gTub647_Kb1568_025-2	20211206	348.641	ESCs	35.057784674982365
20211206_R1E309_PTM_D0_gTub647_Kb1568_025-3	20211206	462.766	ESCs	66.28875595937103
20211206_R1E309_PTM_D0_gTub647_Kb1568_026-1	20211206		ESCs	180.08624720499637
20211206_R1E309_PTM_D0_gTub647_Kb1568_026-2	20211206	372.719	ESCs	180.2690100708314
20211206_R1E309_PTM_D0_gTub647_Kb1568_027-1	20211206	334.812	ESCs	84.54165052587555
20211206_R1E309_PTM_D0_gTub647_Kb1568_027-2	20211206	327.125	ESCs	123.78335932643412
20211206_R1E309_PTM_D0_gTub647_Kb1568_028-1	20211206	311.875	ESCs	133.5278000628428
20211206_R1E309_PTM_D0_gTub647_Kb1568_029-1	20211206	309.219	ESCs	86.5575
20211206_R1E309_PTM_D0_gTub647_Kb1568_029-2	20211206		ESCs	64.60179090668906
20211206_R1E309_PTM_D0_gTub647_Kb1568_030-1	20211206	382.625	ESCs	105.34735130686936
20211206_R1E309_PTM_D0_gTub647_Kb1568_031-1	20211206	381.531	ESCs	72.87252290755659
20211206_R1E309_PTM_D0_gTub647_Kb1568_031-2	20211206	356.453	ESCs	72.85101858447574
20211206_R1E309_PTM_D0_gTub647_Kb1568_031-3	20211206	300.047	ESCs	68.07936955996313
20211206_R1E309_PTM_D0_gTub647_Kb1568_032-1	20211206	296.594	ESCs	129.84457930275966
20211206_R1E309_PTM_D0_gTub647_Kb1568_032-2	20211206	361.906	ESCs	111.2942812278095
20211206_R1E309_PTM_D0_gTub647_Kb1568_033-1	20211206	321.375	ESCs	41.06029560434354
20211206_R1E309_PTM_D0_gTub647_Kb1568_033-2	20211206	392.625	ESCs	60.02598349276203
20211206_R1E309_PTM_D0_gTub647_Kb1568_033-3	20211206	218.156	ESCs	86.87492631631773
20211206_R1E309_PTM_D0_gTub647_Kb1568_033-4	20211206	424.766	ESCs	53.29669658742189
20211206_R1E309_PTM_D0_gTub647_Kb1568_034-1	20211206	419.797	ESCs	61.59654324777976
20211206_R1E309_PTM_D0_gTub647_Kb1568_034-2	20211206	327.141	ESCs	33.99172557717733
20211206_R1E309_PTM_D0_gTub647_Kb1568_035-1	20211206	360.75	ESCs	129.70565912233744
20211206_R1E309_PTM_D0_gTub647_Kb1568_035-2	20211206		ESCs	39.00081546757859
20211206_R1E309_PTM_D0_gTub647_Kb1568_036-1	20211206	372.859	ESCs	46.096743276291704
20211206_R1E309_PTM_D0_gTub647_Kb1568_036-2	20211206	258.953	ESCs	66.38743490402076
20210802_R1E309_PTM_D2_gTub647_Kb1568_001-1	20210802	222.328	DIF	53.72805773502004
20210802_R1E309_PTM_D2_gTub647_Kb1568_002-1	20210802	199.391	DIF	97.50612362610266
20210802_R1E309_PTM_D2_gTub647_Kb1568_003-1	20210802	255.391	DIF	57.270144776571286
20210802_R1E309_PTM_D2_gTub647_Kb1568_003-2	20210802	376.828	DIF	77.21758257984823
20210802_R1E309_PTM_D2_gTub647_Kb1568_004-1	20210802	248.234	DIF	59.391432521121466
20210802_R1E309_PTM_D2_gTub647_Kb1568_004-2	20210802		DIF	45.529101600780784
20210802_R1E309_PTM_D2_gTub647_Kb1568_005-1	20210802	218.766	DIF	64.8381
20210802_R1E309_PTM_D2_gTub647_Kb1568_005-2	20210802	199.75	DIF	60.18758624165664
20210802_R1E309_PTM_D2_gTub647_Kb1568_006-1	20210802	256.828	DIF	46.038842357830745
20210802_R1E309_PTM_D2_gTub647_Kb1568_007-1	20210802	276.094	DIF	128.04089922028817
20210802_R1E309_PTM_D2_gTub647_Kb1568_007-2	20210802	131.453	DIF	17.036541560813642
20210802_R1E309_PTM_D2_gTub647_Kb1568_008-1	20210802	211.844	DIF	103.75133181988024
20210802_R1E309_PTM_D2_gTub647_Kb1568_008-2	20210802		DIF	96.99662423870613
20210802_R1E309_PTM_D2_gTub647_Kb1568_009-1	20210802	301.312	DIF	29.890762668426703
20210802_R1E309_PTM_D2_gTub647_Kb1568_009-2	20210802	208.359	DIF	48.51275201789628
20210802_R1E309_PTM_D2_gTub647_Kb1568_010-1	20210802	254.375	DIF	91.8864
20210802_R1E309_PTM_D2_gTub647_Kb1568_010-2	20210802	271.25	DIF	68.36468919922847
20210802_R1E309_PTM_D2_gTub647_Kb1568_010-3	20210802	228.406	DIF	79.90391665426401
20210802_R1E309_PTM_D2_gTub647_Kb1568_011-1	20210802	242.391	DIF	27.51086097872356
20210802_R1E309_PTM_D2_gTub647_Kb1568_011-2	20210802	177.141	DIF	74.73680296089219
20210802_R1E309_PTM_D2_gTub647_Kb1568_012-1	20210802	462.156	DIF	89.89445274471487
20210802_R1E309_PTM_D2_gTub647_Kb1568_012-2	20210802	223.344	DIF	46.40683073851346
20210802_R1E309_PTM_D2_gTub647_Kb1568_013-1	20210802	208.047	DIF	53.62806887542264
20210802_R1E309_PTM_D2_gTub647_Kb1568_013-2	20210802	253.125	DIF	82.04941184343635
20210802_R1E309_PTM_D2_gTub647_Kb1568_013-3	20210802	170.953	DIF	74.81460377231822
20210802_R1E309_PTM_D2_gTub647_Kb1568_013-4	20210802	241.281	DIF	41.67777479636175
20210802_R1E309_PTM_D2_gTub647_Kb1568_014-1	20210802	317.25	DIF	51.58364556847325
20210802_R1E309_PTM_D2_gTub647_Kb1568_014-2	20210802	248.484	DIF	52.058620197044355
20210802_R1E309_PTM_D2_gTub647_Kb1568_014-3	20210802		DIF	34.81668582123585
20210802_R1E309_PTM_D2_gTub647_Kb1568_015-1	20210802	254.312	DIF	106.21374688373136
20210802_R1E309_PTM_D2_gTub647_Kb1568_015-2	20210802	264.906	DIF	60.15331248633906
20210802_R1E309_PTM_D2_gTub647_Kb1568_016-1	20210802	199.156	DIF	78.86853495447285
20210802_R1E309_PTM_D2_gTub647_Kb1568_016-2	20210802	230.469	DIF	84.73155085556961
20210802_R1E309_PTM_D2_gTub647_Kb1568_017-1	20210802	265.516	DIF	37.65604766364147
20210802_R1E309_PTM_D2_gTub647_Kb1568_017-2	20210802		DIF	39.28730693672709
20210802_R1E309_PTM_D2_gTub647_Kb1568_018-1	20210802	266.656	DIF	67.45878298700701
20210802_R1E309_PTM_D2_gTub647_Kb1568_018-2	20210802	183.797	DIF	54.19050124763972
20210802_R1E309_PTM_D2_gTub647_Kb1568_018-3	20210802	299.344	DIF	74.10727385305185
20210802_R1E309_PTM_D2_gTub647_Kb1568_019-1	20210802	208.703	DIF	97.29230438750751
20210802_R1E309_PTM_D2_gTub647_Kb1568_019-2	20210802	187.375	DIF	29.51449831841165
20210802_R1E309_PTM_D2_gTub647_Kb1568_019-3	20210802	120.953	DIF	30.186676216458252
20210802_R1E309_PTM_D2_gTub647_Kb1568_020-1	20210802	228.672	DIF	58.16179197419782
20210802_R1E309_PTM_D2_gTub647_Kb1568_020-2	20210802	199.016	DIF	76.86387374693074
20210802_R1E309_PTM_D2_gTub647_Kb1568_021-1	20210802	279.109	DIF	79.18575967711995
20210802_R1E309_PTM_D2_gTub647_Kb1568_021-2	20210802	215.328	DIF	92.07775872326395
20210802_R1E309_PTM_D2_gTub647_Kb1568_022-1	20210802	243.766	DIF	38.90392560114423
20210802_R1E309_PTM_D2_gTub647_Kb1568_022-2	20210802	208.828	DIF	80.68979061359215
20210802_R1E309_PTM_D2_gTub647_Kb1568_023-2	20210802	266.078	DIF	37.62216454607274
20210802_R1E309_PTM_D2_gTub647_Kb1568_023-3	20210802	222.031	DIF	54.102527917349946
20210802_R1E309_PTM_D2_gTub647_Kb1568_024-1	20210802		DIF	87.29042602487989
20210802_R1E309_PTM_D2_gTub647_Kb1568_024-2	20210802	169	DIF	64.05211651321297
20210802_R1E309_PTM_D2_gTub647_Kb1568_024-3	20210802	170.422	DIF	134.37253121323818
20210802_R1E309_PTM_D2_gTub647_Kb1568_025-1	20210802		DIF	38.36613296987734
20210802_R1E309_PTM_D2_gTub647_Kb1568_026-1	20210802	187.203	DIF	70.55708399585997
20210802_R1E309_PTM_D2_gTub647_Kb1568_026-2	20210802	252.656	DIF	12.725
20211130_R1E309_PTM_D2_PolyGlu647_Kb1568_001-1	20211130	301.297	DIF	108.14127943194815
20211130_R1E309_PTM_D2_PolyGlu647_Kb1568_002-1	20211130	286.719	DIF	91.37524257523016
20211130_R1E309_PTM_D2_PolyGlu647_Kb1568_002-2	20211130	325.203	DIF	120.66120302714684
20211130_R1E309_PTM_D2_PolyGlu647_Kb1568_002-3	20211130	223.844	DIF	79.65199296803333
20211130_R1E309_PTM_D2_PolyGlu647_Kb1568_003-1	20211130	290.562	DIF	48.12703854139321
20211130_R1E309_PTM_D2_PolyGlu647_Kb1568_003-2	20211130	221.688	DIF	62.415789661088674
20211130_R1E309_PTM_D2_PolyGlu647_Kb1568_003-3	20211130	326.875	DIF	92.82723818593142
20211130_R1E309_PTM_D2_PolyGlu647_Kb1568_004-1	20211130	247.219	DIF	54.782475754496794
20211130_R1E309_PTM_D2_PolyGlu647_Kb1568_006-1	20211130		DIF	57.33651906359263
20211130_R1E309_PTM_D2_PolyGlu647_Kb1568_006-2	20211130	354.359	DIF	46.78407745379448
20211130_R1E309_PTM_D2_PolyGlu647_Kb1568_007-1	20211130	248.5	DIF	42.43187561498856
20211130_R1E309_PTM_D2_PolyGlu647_Kb1568_007-2	20211130	373.656	DIF	74.41732224149727
20211130_R1E309_PTM_D2_PolyGlu647_Kb1568_008-1	20211130	266.672	DIF	102.03990067541734
20211130_R1E309_PTM_D2_PolyGlu647_Kb1568_008-2	20211130		DIF	103.39392460964916
20211130_R1E309_PTM_D2_PolyGlu647_Kb1568_009-1	20211130	237.469	DIF	29.601906302216772
20211130_R1E309_PTM_D2_PolyGlu647_Kb1568_009-2	20211130		DIF	24.65332462678955
20211130_R1E309_PTM_D2_PolyGlu647_Kb1568_009-3	20211130	407.594	DIF	33.84637790164737
20211130_R1E309_PTM_D2_PolyGlu647_Kb1568_010-1	20211130	297.266	DIF	33.80439197081482
20211130_R1E309_PTM_D2_PolyGlu647_Kb1568_010-2	20211130	276.359	DIF	18.678966727394762
20211130_R1E309_PTM_D2_PolyGlu647_Kb1568_011-1	20211130	226.641	DIF	35.49764393616113
20211130_R1E309_PTM_D2_PolyGlu647_Kb1568_011-2	20211130	263.328	DIF	67.22207324394287
20211130_R1E309_PTM_D2_PolyGlu647_Kb1568_011-3	20211130	245.281	DIF	45.403620924328024
20211130_R1E309_PTM_D2_PolyGlu647_Kb1568_011-4	20211130	221.578	DIF	68.22029610675538
20211130_R1E309_PTM_D2_PolyGlu647_Kb1568_012-1	20211130	390.359	DIF	44.09603256064498
20211130_R1E309_PTM_D2_PolyGlu647_Kb1568_013-1	20211130	310.359	DIF	32.39303592186756
20211130_R1E309_PTM_D2_PolyGlu647_Kb1568_013-2	20211130	204.281	DIF	76.60943162117253
20211130_R1E309_PTM_D2_PolyGlu647_Kb1568_013-3	20211130	279.188	DIF	92.74721867104192
20211130_R1E309_PTM_D2_PolyGlu647_Kb1568_013-4	20211130	239.406	DIF	67.15135893084431
20211130_R1E309_PTM_D2_PolyGlu647_Kb1568_014-1	20211130	293.391	DIF	105.29923928613694
20211130_R1E309_PTM_D2_PolyGlu647_Kb1568_014-2	20211130	231.938	DIF	53.09422524742697
20211130_R1E309_PTM_D2_PolyGlu647_Kb1568_015-1	20211130	267.516	DIF	60.04630238472878
20211130_R1E309_PTM_D2_PolyGlu647_Kb1568_015-2	20211130	194.75	DIF	42.109780927869494
20211130_R1E309_PTM_D2_PolyGlu647_Kb1568_016-1	20211130	178.641	DIF	43.777018543646726
20211130_R1E309_PTM_D2_PolyGlu647_Kb1568_017-1	20211130	246.703	DIF	41.71195365170289
20211130_R1E309_PTM_D2_PolyGlu647_Kb1568_017-2	20211130	289.766	DIF	117.76506655009995
20211130_R1E309_PTM_D2_PolyGlu647_Kb1568_018-1	20211130	265.297	DIF	77.93224456474488
20211130_R1E309_PTM_D2_PolyGlu647_Kb1568_019-1	20211130	289.109	DIF	39.73402996679454
20211130_R1E309_PTM_D2_PolyGlu647_Kb1568_019-2	20211130	311.438	DIF	16.706665919656146
20211130_R1E309_PTM_D2_PolyGlu647_Kb1568_019-3	20211130	280.516	DIF	133.21048544654712
20211130_R1E309_PTM_D2_PolyGlu647_Kb1568_020-1	20211130	248.547	DIF	29.06468576456303
20211130_R1E309_PTM_D2_PolyGlu647_Kb1568_020-2	20211130	369.844	DIF	142.41719530227738
20211130_R1E309_PTM_D2_PolyGlu647_Kb1568_021-1	20211130		DIF	71.56877628038062
20211130_R1E309_PTM_D2_PolyGlu647_Kb1568_021-2	20211130	406.781	DIF	81.47039647532544
20211130_R1E309_PTM_D2_PolyGlu647_Kb1568_021-3	20211130	312.375	DIF	75.65318749522503
20211130_R1E309_PTM_D2_PolyGlu647_Kb1568_022-1	20211130	279.391	DIF	57.79746510944185
20211130_R1E309_PTM_D2_PolyGlu647_Kb1568_022-2	20211130	227.672	DIF	96.97176845285958
20211130_R1E309_PTM_D2_PolyGlu647_Kb1568_023-1	20211130	210.047	DIF	94.06587637950621
20211130_R1E309_PTM_D2_PolyGlu647_Kb1568_023-2	20211130	285.969	DIF	120.25747968840116
20211130_R1E309_PTM_D2_PolyGlu647_Kb1568_024-1	20211130	354.578	DIF	69.88151582072622
20211130_R1E309_PTM_D2_PolyGlu647_Kb1568_024-2	20211130	183.891	DIF	59.74164298412833
20211130_R1E309_PTM_D2_PolyGlu647_Kb1568_024-3	20211130	168.656	DIF	44.90382320974813
20211206_R1E309_PTM_D2_gTub647_Kb1568_001-1	20211206	146.312	DIF	12.960336172918847
20211206_R1E309_PTM_D2_gTub647_Kb1568_001-2	20211206	234.688	DIF	15.798188211277127
20211206_R1E309_PTM_D2_gTub647_Kb1568_002-1	20211206	258.047	DIF	28.34225995658978
20211206_R1E309_PTM_D2_gTub647_Kb1568_002-2	20211206	252.359	DIF	16.26370772398198
20211206_R1E309_PTM_D2_gTub647_Kb1568_003-1	20211206	227.531	DIF	108.57549824162331
20211206_R1E309_PTM_D2_gTub647_Kb1568_004-1	20211206	217.688	DIF	120.17269545730466
20211206_R1E309_PTM_D2_gTub647_Kb1568_005-1	20211206	186	DIF	54.2502
20211206_R1E309_PTM_D2_gTub647_Kb1568_005-2	20211206		DIF	68.95990758544747
20211206_R1E309_PTM_D2_gTub647_Kb1568_006-1	20211206	252.75	DIF	35.77668491649817
20211206_R1E309_PTM_D2_gTub647_Kb1568_006-2	20211206		DIF	71.0099
20211206_R1E309_PTM_D2_gTub647_Kb1568_007-1	20211206	235.891	DIF	73.03117169203091
20211206_R1E309_PTM_D2_gTub647_Kb1568_007-2	20211206	226.016	DIF	12.43561981279225
20211206_R1E309_PTM_D2_gTub647_Kb1568_008-1	20211206	274.312	DIF	42.0403
20211206_R1E309_PTM_D2_gTub647_Kb1568_008-2	20211206	207.359	DIF	14.021923089091976
20211206_R1E309_PTM_D2_gTub647_Kb1568_008-3	20211206	202.812	DIF	13.427337261489756
20211206_R1E309_PTM_D2_gTub647_Kb1568_009-1	20211206	244.141	DIF	36.97151662160998
20211206_R1E309_PTM_D2_gTub647_Kb1568_010-1	20211206	260.891	DIF	60.47472130949018
20211206_R1E309_PTM_D2_gTub647_Kb1568_011-1	20211206	240.375	DIF	61.98950476789892
20211206_R1E309_PTM_D2_gTub647_Kb1568_012-1	20211206	197.75	DIF	50.678148006658276
20211206_R1E309_PTM_D2_gTub647_Kb1568_012-2	20211206	245.391	DIF	75.22581726700444
20211206_R1E309_PTM_D2_gTub647_Kb1568_013-1	20211206	177.234	DIF	57.75527724272949
20211206_R1E309_PTM_D2_gTub647_Kb1568_013-2	20211206	268	DIF	56.14159945665363
20211206_R1E309_PTM_D2_gTub647_Kb1568_014-1	20211206	140.703	DIF	27.163814227919627
20211206_R1E309_PTM_D2_gTub647_Kb1568_015-1	20211206	272.438	DIF	59.8912
20211206_R1E309_PTM_D2_gTub647_Kb1568_016-1	20211206	225.281	DIF	38.543765057104814
20211206_R1E309_PTM_D2_gTub647_Kb1568_016-2	20211206	284.031	DIF	113.83254625168314
20211206_R1E309_PTM_D2_gTub647_Kb1568_016-3	20211206	202.125	DIF	94.45025092406007
20211206_R1E309_PTM_D2_gTub647_Kb1568_017-1	20211206	318.531	DIF	33.17546453791834
20211206_R1E309_PTM_D2_gTub647_Kb1568_018-1	20211206	181.953	DIF	42.11420010322696
20211206_R1E309_PTM_D2_gTub647_Kb1568_018-2	20211206	207.531	DIF	87.02208522811243
20211206_R1E309_PTM_D2_gTub647_Kb1568_019-1	20211206	178.484	DIF	26.3876
20211206_R1E309_PTM_D2_gTub647_Kb1568_020-1	20211206	194.344	DIF	83.12975642502258
20211206_R1E309_PTM_D2_gTub647_Kb1568_021-1	20211206	207.078	DIF	79.39476370344475
20211206_R1E309_PTM_D2_gTub647_Kb1568_021-2	20211206	185.562	DIF	44.968113918654076
20211206_R1E309_PTM_D2_gTub647_Kb1568_022-1	20211206	271.125	DIF	49.17957320916607
20211206_R1E309_PTM_D2_gTub647_Kb1568_023-1	20211206	371.656	DIF	40.61043641980354
20211206_R1E309_PTM_D2_gTub647_Kb1568_023-2	20211206	366.828	DIF	52.91484717011417
20211206_R1E309_PTM_D2_gTub647_Kb1568_024-1	20211206	199.188	DIF	81.56226188459655
20211206_R1E309_PTM_D2_gTub647_Kb1568_024-2	20211206	278.375	DIF	160.98778876237333
20211206_R1E309_PTM_D2_gTub647_Kb1568_025-1	20211206	280.391	DIF	29.45751855098981
20211206_R1E309_PTM_D2_gTub647_Kb1568_025-2	20211206		DIF	32.77036654561961
20211206_R1E309_PTM_D2_gTub647_Kb1568_026-1	20211206	267	DIF	104.51208089891905
20211206_R1E309_PTM_D2_gTub647_Kb1568_026-3	20211206	165	DIF	35.99854352518922
20211206_R1E309_PTM_D2_gTub647_Kb1568_026-4	20211206	214.625	DIF	17.86829413666696
20211206_R1E309_PTM_D2_gTub647_Kb1568_027-1	20211206	361.281	DIF	46.90199297630275
20211206_R1E309_PTM_D2_gTub647_Kb1568_028-1	20211206	312.766	DIF	39.85415926704475
20211206_R1E309_PTM_D2_gTub647_Kb1568_029-1	20211206	263.156	DIF	75.15289148581924
20211206_R1E309_PTM_D2_gTub647_Kb1568_029-2	20211206	185.266	DIF	87.26440158596978
20211206_R1E309_PTM_D2_gTub647_Kb1568_030-1	20211206	479.281	DIF	159.87592853458185
20211206_R1E309_PTM_D2_gTub647_Kb1568_031-1	20211206	182.594	DIF	47.451710196091874
20211206_R1E309_PTM_D2_gTub647_Kb1568_032-1	20211206	241.484	DIF	40.689350081549385
20211206_R1E309_PTM_D2_gTub647_Kb1568_032-2	20211206	307.391	DIF	58.29861157176056
20211206_R1E309_PTM_D2_gTub647_Kb1568_033-1	20211206	243.062	DIF	75.92770351377399
20211206_R1E309_PTM_D2_gTub647_Kb1568_034-1	20211206	227.5	DIF	108.4909125383788
20211206_R1E309_PTM_D2_gTub647_Kb1568_035-1	20211206	308.969	DIF	73.5142
20211206_R1E309_PTM_D2_gTub647_Kb1568_035-2	20211206	223.547	DIF	61.385347012671936
20211206_R1E309_PTM_D2_gTub647_Kb1568_036-1	20211206	277.844	DIF	54.890674618490245
20211206_R1E309_PTM_D2_gTub647_Kb1568_036-2	20211206	208.547	DIF	76.90464023017688
20211206_R1E309_PTM_D2_gTub647_Kb1568_037-2	20211206	360.25	DIF	132.40669543719105
20211206_R1E309_PTM_D2_gTub647_Kb1568_038-1	20211206	300.359	DIF	105.36054403171377
20211206_R1E309_PTM_D2_gTub647_Kb1568_039-1	20211206	300.312	DIF	62.47915219516094
20211206_R1E309_PTM_D2_gTub647_Kb1568_040-1	20211206	273.516	DIF	61.835522499704474

## Sheet: ExtendedData 5j, k, l, m
Cell_ID	Spindle_Volume_um3	Norm_Poles_Katanin_p80	Spindle_Occupancy_percent	Tubulin_Fraction_in_Spindle	Phenotype	Experiment	Condition	Staining	Norm_Poles_Katanin_p80_normalised
20210222_R1E309_RNAi_03_gTub647_KAT568_Katna1_001-1	273.422	8.652675055412953	11.491935483870968	39.307202164897085		20210222	Katna1	anti-Katnb1	0.4099605217547816
20210222_R1E309_RNAi_03_gTub647_KAT568_Katna1_002-1	342					20210222	Katna1	anti-Katnb1
20210222_R1E309_RNAi_03_gTub647_KAT568_Katna1_002-2	430.625					20210222	Katna1	anti-Katnb1
20210222_R1E309_RNAi_03_gTub647_KAT568_Katna1_002-3	269.219					20210222	Katna1	anti-Katnb1
20210222_R1E309_RNAi_03_gTub647_KAT568_Katna1_003-1	198.234					20210222	Katna1	anti-Katnb1
20210222_R1E309_RNAi_03_gTub647_KAT568_Katna1_003-2	279					20210222	Katna1	anti-Katnb1
20210222_R1E309_RNAi_03_gTub647_KAT568_Katna1_004-1	311.141					20210222	Katna1	anti-Katnb1
20210222_R1E309_RNAi_03_gTub647_KAT568_Katna1_005-1	309.125	7.617464619317955	11.343711996500652	42.740655714784126		20210222	Katna1	anti-Katnb1	0.3550277916917735
20210222_R1E309_RNAi_03_gTub647_KAT568_Katna1_007-1	263.828					20210222	Katna1	anti-Katnb1
20210222_R1E309_RNAi_03_gTub647_KAT568_Katna1_008-1	265.203					20210222	Katna1	anti-Katnb1
20210222_R1E309_RNAi_03_gTub647_KAT568_Katna1_008-2	233.656					20210222	Katna1	anti-Katnb1
20210222_R1E309_RNAi_03_gTub647_KAT568_Katna1_009-1	359.453	4.555481191016465	14.480029656712077	40.22319851924042		20210222	Katna1	anti-Katnb1	0.19254574624526258
20210222_R1E309_RNAi_03_gTub647_KAT568_Katna1_009-2	149					20210222	Katna1	anti-Katnb1
20210222_R1E309_RNAi_03_gTub647_KAT568_Katna1_010-1	357.453					20210222	Katna1	anti-Katnb1
20210222_R1E309_RNAi_03_gTub647_KAT568_Katna1_010-2	265.062					20210222	Katna1	anti-Katnb1
20210222_R1E309_RNAi_03_gTub647_KAT568_Katna1_011-1	247.828					20210222	Katna1	anti-Katnb1
20210222_R1E309_RNAi_03_gTub647_KAT568_Katna1_011-2	314.25					20210222	Katna1	anti-Katnb1
20210222_R1E309_RNAi_03_gTub647_KAT568_Katna1_011-3	248.953					20210222	Katna1	anti-Katnb1
20210222_R1E309_RNAi_03_gTub647_KAT568_Katna1_012-1	277.812					20210222	Katna1	anti-Katnb1
20210222_R1E309_RNAi_03_gTub647_KAT568_Katna1_013-1	349.234	13.778955545355034	13.502360747412787	44.099024886194336		20210222	Katna1	anti-Katnb1	0.6819830715307497
20210222_R1E309_RNAi_03_gTub647_KAT568_Katna1_013-2	327.453	9.08925	12.25842302292934	37.12445853527528		20210222	Katna1	anti-Katnb1	0.4331269407989385
20210222_R1E309_RNAi_03_gTub647_KAT568_Katna1_013-3	296.812	10.906807031137802	10.823254723396898	36.60807756287813		20210222	Katna1	anti-Katnb1	0.5295744852847292
20210222_R1E309_RNAi_03_gTub647_KAT568_Katna1_013-4	374.078	12.083463272936237	14.040490661458009	41.204331559191424		20210222	Katna1	anti-Katnb1	0.5920129397805024
20210222_R1E309_RNAi_03_gTub647_KAT568_Katna1_014-1	281.656	18.988357626078916	10.77607233218261	42.077516177645094		20210222	Katna1	anti-Katnb1	0.9584164113737582
20210222_R1E309_RNAi_03_gTub647_KAT568_Katna1_014-2	274.828	10.987484518224898	11.993047755199292	42.51905580009168		20210222	Katna1	anti-Katnb1	0.5338555806695815
20210222_R1E309_RNAi_03_gTub647_KAT568_Katna1_015-1	313.375	5.875214043981825	12.466975196537613	43.78763731232706		20210222	Katna1	anti-Katnb1	0.26257646274450863
20210222_R1E309_RNAi_03_gTub647_KAT568_Katna1_016-1	246.984	7.606646235848177	9.549209182667436	48.41907888937196		20210222	Katna1	anti-Katnb1	0.3544537216108099
20210222_R1E309_RNAi_03_gTub647_KAT568_Katna1_017-1	317.234	12.415346563720165	11.356860884221259	42.22296457498085		20210222	Katna1	anti-Katnb1	0.609624
20210222_R1E309_RNAi_03_gTub647_KAT568_Katna1_018-1	308.484	5.671073398770424	13.190138963121326	47.763336832360245		20210222	Katna1	anti-Katnb1	0.25174387975723944
20210222_R1E309_RNAi_03_gTub647_KAT568_Katna1_018-2	246.516	6.441282697099098	12.797590000550288	41.99000609121769		20210222	Katna1	anti-Katnb1	0.29261450663838623
20210222_R1E309_RNAi_03_gTub647_KAT568_Katna1_019-1	255.594	3.930009599150373	9.993280957251484	42.757714221072625		20210222	Katna1	anti-Katnb1	0.15935552624741567
20210222_R1E309_RNAi_03_gTub647_KAT568_Katna1_020-1	320.547	12.65447392471583	12.61180768645139	48.047391990241614		20210222	Katna1	anti-Katnb1	0.6223132274356707
20210222_R1E309_RNAi_03_gTub647_KAT568_Katna1_020-2	472.234	15.641838219541308	14.096152973618054	51.71372633605381		20210222	Katna1	anti-Katnb1	0.7808356598664593
20210222_R1E309_RNAi_03_gTub647_KAT568_Katna1_021-1	256.453					20210222	Katna1	anti-Katnb1
20210222_R1E309_RNAi_03_gTub647_KAT568_Katna1_021-2	274.812	7.1014861536971265	11.810525329588058	48.844141851013276		20210222	Katna1	anti-Katnb1	0.3276477491593651
20210222_R1E309_RNAi_03_gTub647_KAT568_Katna1_022-1	354.219	12.89634111057102	14.832504579952893	44.75575360473689		20210222	Katna1	anti-Katnb1	0.6351477433644334
20210222_R1E309_RNAi_03_gTub647_KAT568_Katna1_023-1	276.125					20210222	Katna1	anti-Katnb1
20210222_R1E309_RNAi_03_gTub647_KAT568_Katna1_024-1	224.156	7.560922678337346	8.879177236349463	39.284027274835424		20210222	Katna1	anti-Katnb1	0.3520274324673798
20210222_R1E309_RNAi_03_gTub647_KAT568_Katna1_024-2	289.922					20210222	Katna1	anti-Katnb1
20210222_R1E309_RNAi_03_gTub647_KAT568_Katna1_025-1	274.828	11.291035173490865	10.858278214509648	39.931411301516455		20210222	Katna1	anti-Katnb1	0.5499632874939787
20210222_R1E309_RNAi_03_gTub647_KAT568_Katna1_026-1	321.469	10.355746215953118	12.322934040402453	42.34518984164479		20210222	Katna1	anti-Katnb1	0.5003328219925486
20210222_R1E309_RNAi_03_gTub647_KAT568_Katna1_027-1	331.422					20210222	Katna1	anti-Katnb1
20210222_R1E309_RNAi_03_gTub647_KAT568_Katna1_027-2	305.047	15.214238252775594	14.418970511355203	39.62497334667601		20210222	Katna1	anti-Katnb1	0.7581453616137699
20210222_R1E309_RNAi_03_gTub647_KAT568_Katna1_028-1	275.031	8.095547499297917	9.484091296248657	45.71009473899486		20210222	Katna1	anti-Katnb1	0.3803969310261404
20210222_R1E309_RNAi_03_gTub647_KAT568_Katna1_029-1	310.156	11.591128346085597	11.556354115473278	43.19239119553458		20210222	Katna1	anti-Katnb1	0.565888
20210222_R1E309_RNAi_03_gTub647_KAT568_Katna1_030-1	246.547	8.49216	9.454220363011384	48.76545442658029		20210222	Katna1	anti-Katnb1	0.4014429384993526
20210222_R1E309_RNAi_03_gTub647_KAT568_Katna1_031-1	369.156	17.45486771012647	13.924019479341391	45.534424565850316		20210222	Katna1	anti-Katnb1	0.8770428232894605
20210222_R1E309_RNAi_03_gTub647_KAT568_Katna1_032-1	364.344	11.854526624049136	13.757256808420257	40.639894092253854		20210222	Katna1	anti-Katnb1	0.5798645739059424
20210222_R1E309_RNAi_03_gTub647_KAT568_Katna1_032-2	293.484	10.109689125771679	10.825311663852306	37.17229207516012		20210222	Katna1	anti-Katnb1	0.48727597167135855
20210222_R1E309_RNAi_03_gTub647_KAT568_Katna1_032-3	332.516	9.271472404477041	12.933791628320911	38.90034830319852		20210222	Katna1	anti-Katnb1	0.4427965776470188
20210222_R1E309_RNAi_03_gTub647_KAT568_Katna1_032-4	343.766	13.498323499043774	14.130108855465936	45.64166548409616		20210222	Katna1	anti-Katnb1	0.6670915249335211
20210222_R1E309_RNAi_03_gTub647_KAT568_Katna1_033-1	392.234	15.203644377462709	12.106230890838034	44.78478416057643		20210222	Katna1	anti-Katnb1	0.7575832049037978
20210222_R1E309_RNAi_03_gTub647_KAT568_Katna1_034-1	325.922	5.164785843170065	11.303607027118511	47.13516184545893		20210222	Katna1	anti-Katnb1	0.22487807870236817
20210222_R1E309_RNAi_03_gTub647_KAT568_Katna1_035-1	249.281	7.038275795811182	11.480504701235732	44.56663964737647		20210222	Katna1	anti-Katnb1	0.3242935349765629
20210222_R1E309_RNAi_03_gTub647_KAT568_Katna1_036-1	352.594	11.473479476812065	14.276223916378553	43.81448097729721		20210222	Katna1	anti-Katnb1	0.5596445690155237
20210222_R1E309_RNAi_03_gTub647_KAT568_Katna1_036-2	396.859					20210222	Katna1	anti-Katnb1
20210222_R1E309_RNAi_03_gTub647_KAT568_Katna1_037-1	248.516	14.564212961128145	10.642356442139198	40.59593281184072		20210222	Katna1	anti-Katnb1	0.7236522164181967
20210222_R1E309_RNAi_03_gTub647_KAT568_Katna1_037-2	340.891	7.328792763940886	14.277112811139888	44.427063737471364		20210222	Katna1	anti-Katnb1	0.3397096181540011
20210222_R1E309_RNAi_03_gTub647_KAT568_Katna1_037-3	305.938	11.118134273294821	13.757828049577872	43.98379208298899		20210222	Katna1	anti-Katnb1	0.540788
20210222_R1E309_RNAi_03_gTub647_KAT568_Katna1_037-4	256					20210222	Katna1	anti-Katnb1
20210222_R1E309_RNAi_03_gTub647_KAT568_Katnb1_001-1	380.922	1.6933862066066803	12.336116221627993	49.0323	Normal	20210222	Katnb1	anti-Katnb1	0.0406706
20210222_R1E309_RNAi_03_gTub647_KAT568_Katnb1_002-1	445.031	2.125410870937547	13.89298191448081	45.415126354274015	Mild	20210222	Katnb1	anti-Katnb1	0.0635957
20210222_R1E309_RNAi_03_gTub647_KAT568_Katnb1_003-1	347.062	2.2770341537470262	13.134103047433578	46.3133	Mild	20210222	Katnb1	anti-Katnb1	0.0716415
20210222_R1E309_RNAi_03_gTub647_KAT568_Katnb1_004-1	255.516	7.062353050115949	10.056637447132086	39.22736546912199	Normal	20210222	Katnb1	anti-Katnb1	0.325571
20210222_R1E309_RNAi_03_gTub647_KAT568_Katnb1_004-2	312.234	1.8365980637586117	13.874869520818677	46.53399275933779	Mild	20210222	Katnb1	anti-Katnb1	0.0482701
20210222_R1E309_RNAi_03_gTub647_KAT568_Katnb1_004-3	323.344	17.29204660356905	13.366144783754457	44.10973374651454	Normal	20210222	Katnb1	anti-Katnb1	0.868403
20210222_R1E309_RNAi_03_gTub647_KAT568_Katnb1_004-4	187.703	3.7893633845452293	8.599942774908378	38.51427745743447	Normal	20210222	Katnb1	anti-Katnb1	0.1518922315665463
20210222_R1E309_RNAi_03_gTub647_KAT568_Katnb1_005-1	482.531	3.992318781202105	15.655797542280084	49.631240965246306	Normal	20210222	Katnb1	anti-Katnb1	0.16266192015415226
20210222_R1E309_RNAi_03_gTub647_KAT568_Katnb1_006-1	358.078	1.6746218517587041	11.333099705087198	48.128402060559225	Severe	20210222	Katnb1	anti-Katnb1	0.039674926057337016
20210222_R1E309_RNAi_03_gTub647_KAT568_Katnb1_007-1	338.938				Normal	20210222	Katnb1	anti-Katnb1
20210222_R1E309_RNAi_03_gTub647_KAT568_Katnb1_007-2	216.328				Normal	20210222	Katnb1	anti-Katnb1
20210222_R1E309_RNAi_03_gTub647_KAT568_Katnb1_007-3	233.844				Normal	20210222	Katnb1	anti-Katnb1
20210222_R1E309_RNAi_03_gTub647_KAT568_Katnb1_008-1	356	9.457601988094718	14.052228501866656	47.88646082398659	Normal	20210222	Katnb1	anti-Katnb1	0.4526734160337907
20210222_R1E309_RNAi_03_gTub647_KAT568_Katnb1_008-2	310.203				Severe	20210222	Katnb1	anti-Katnb1
20210222_R1E309_RNAi_03_gTub647_KAT568_Katnb1_009-1	304.656	2.1767676573123524	11.936331858088096	45.514997900816404	Normal	20210222	Katnb1	anti-Katnb1	0.0663209
20210222_R1E309_RNAi_03_gTub647_KAT568_Katnb1_010-1	255.953	1.4534110608960558	9.889278715456527	43.00774240021797	Mild	20210222	Katnb1	anti-Katnb1	0.027936527527159062
20210222_R1E309_RNAi_03_gTub647_KAT568_Katnb1_011-1	359.172	2.2598600226942303	13.25563888546482	43.79876140435524	Normal	20210222	Katnb1	anti-Katnb1	0.0707302
20210222_R1E309_RNAi_03_gTub647_KAT568_Katnb1_011-2	282.875	4.0741919118089625	11.978772535231249	42.998692375247415	Normal	20210222	Katnb1	anti-Katnb1	0.16700646154035134
20210222_R1E309_RNAi_03_gTub647_KAT568_Katnb1_011-3	362.312	6.338082197508152	13.231761852572655	46.92164658736238	Normal	20210222	Katnb1	anti-Katnb1	0.2871382430800494
20210222_R1E309_RNAi_03_gTub647_KAT568_Katnb1_012-1	282.078	4.0439492791144565	9.839916286202257	45.97545110605089	Mild	20210222	Katnb1	anti-Katnb1	0.16540165702884663
20210222_R1E309_RNAi_03_gTub647_KAT568_Katnb1_013-1	217.094	16.305841634037783	9.457362230450881	38.49462532977572	Normal	20210222	Katnb1	anti-Katnb1	0.8160705445407703
20210222_R1E309_RNAi_03_gTub647_KAT568_Katnb1_013-2	354.703	16.685849236138953	14.65034333212866	45.80924430452303	Normal	20210222	Katnb1	anti-Katnb1	0.836235
20210222_R1E309_RNAi_03_gTub647_KAT568_Katnb1_013-3	479.047				Normal	20210222	Katnb1	anti-Katnb1
20210222_R1E309_RNAi_03_gTub647_KAT568_Katnb1_014-1	207.266	2.8217816348769555	10.218626375035003	41.59222483639213	Moderate	20210222	Katnb1	anti-Katnb1	0.10054817125266557
20210222_R1E309_RNAi_03_gTub647_KAT568_Katnb1_014-2	322.703	3.3419912991892415	11.911024548579494	46.649331926441185	Mild	20210222	Katnb1	anti-Katnb1	0.1281527394346004
20210222_R1E309_RNAi_03_gTub647_KAT568_Katnb1_015-1	289.203	1.3434174118114888	10.743181849419514	41.119121476606566	Normal	20210222	Katnb1	anti-Katnb1	0.0220998
20210222_R1E309_RNAi_03_gTub647_KAT568_Katnb1_015-2	300.906				Mild	20210222	Katnb1	anti-Katnb1
20210222_R1E309_RNAi_03_gTub647_KAT568_Katnb1_016-1	293.297	3.4684551718901258	10.927412038611841	46.53222454438608	Mild	20210222	Katnb1	anti-Katnb1	0.13486345789297072
20210222_R1E309_RNAi_03_gTub647_KAT568_Katnb1_016-2	317.531	2.109958228586176	11.103399718718245	49.89903916802592	Severe	20210222	Katnb1	anti-Katnb1	0.0627758
20210222_R1E309_RNAi_03_gTub647_KAT568_Katnb1_017-1	286.422				Normal	20210222	Katnb1	anti-Katnb1
20210222_R1E309_RNAi_03_gTub647_KAT568_Katnb1_018-1	261.391	2.4771352374229094	8.132637844443877	41.58798908264499	Severe	20210222	Katnb1	anti-Katnb1	0.0822597
20210222_R1E309_RNAi_03_gTub647_KAT568_Katnb1_018-2	240.875	11.95033687412219	9.743578541838835	41.078527958187195	Normal	20210222	Katnb1	anti-Katnb1	0.5849486789545602
20210222_R1E309_RNAi_03_gTub647_KAT568_Katnb1_019-1	312.234	9.727330208807807	12.301850511542254	38.69530981180613	Normal	20210222	Katnb1	anti-Katnb1	0.46698635862225574
20210222_R1E309_RNAi_03_gTub647_KAT568_Katnb1_019-2	262.781	9.154571088373068	11.147121966614787	40.33454871164708	Severe	20210222	Katnb1	anti-Katnb1	0.43659328968001004
20210222_R1E309_RNAi_03_gTub647_KAT568_Katnb1_020-1	312.969				Normal	20210222	Katnb1	anti-Katnb1
20210222_R1E309_RNAi_03_gTub647_KAT568_Katnb1_021-1	281.625				Normal	20210222	Katnb1	anti-Katnb1
20210222_R1E309_RNAi_03_gTub647_KAT568_Katnb1_021-2	241.391				Normal	20210222	Katnb1	anti-Katnb1
20210222_R1E309_RNAi_03_gTub647_KAT568_Katnb1_021-3	339.234	15.660592036175208	13.279790574809475	42.43943528013813	Normal	20210222	Katnb1	anti-Katnb1	0.7818308182525042
20210222_R1E309_RNAi_03_gTub647_KAT568_Katnb1_022-1	281.438	4.954082921787069	11.071228789856423	41.76608670628021	Normal	20210222	Katnb1	anti-Katnb1	0.21369727304175254
20210222_R1E309_RNAi_03_gTub647_KAT568_Katnb1_023-1	262.562				Normal	20210222	Katnb1	anti-Katnb1
20210222_R1E309_RNAi_03_gTub647_KAT568_Katnb1_023-3	278.203				Mild	20210222	Katnb1	anti-Katnb1
20210222_R1E309_RNAi_03_gTub647_KAT568_Katnb1_024-1	306.688				Normal	20210222	Katnb1	anti-Katnb1
20210222_R1E309_RNAi_03_gTub647_KAT568_Katnb1_024-2	216.375	1.8809909025806968	9.536862203745724	38.65060908455925	Normal	20210222	Katnb1	anti-Katnb1	0.0506258
20210222_R1E309_RNAi_03_gTub647_KAT568_Katnb1_025-1	306.141	1.8255689478103487	11.529565211169052	40.26538502315435	Severe	20210222	Katnb1	anti-Katnb1	0.0476848
20210222_R1E309_RNAi_03_gTub647_KAT568_Katnb1_026-1	343.734	5.556878396844143	12.927734720979538	44.90102585948391	Normal	20210222	Katnb1	anti-Katnb1	0.2456842004914235
20210222_R1E309_RNAi_03_gTub647_KAT568_Katnb1_027-1	262.734	10.919963888455449	10.316963628331616	42.29491100722985	Mild	20210222	Katnb1	anti-Katnb1	0.5302726448726813
20210222_R1E309_RNAi_03_gTub647_KAT568_Katnb1_028-1	251.594	12.484312572579345	12.542842898984233	33.808896472562736	Normal	20210222	Katnb1	anti-Katnb1	0.6132837322739622
20210222_R1E309_RNAi_03_gTub647_KAT568_Katnb1_029-1	489.875	2.0907724093779407	10.568718405761551	42.4942	Normal	20210222	Katnb1	anti-Katnb1	0.0617577
20210222_R1E309_RNAi_03_gTub647_KAT568_Katnb1_030-1	592.859	2.032678668161604	13.628951149425287	45.375782734368634	Normal	20210222	Katnb1	anti-Katnb1	0.058675
20210222_R1E309_RNAi_03_gTub647_KAT568_Katnb1_031-1	246.75	4.707871609640452	10.484037495251911	39.49660708852912	Normal	20210222	Katnb1	anti-Katnb1	0.2006322390380111
20210222_R1E309_RNAi_03_gTub647_KAT568_Katnb1_031-2	234.109	6.519490178705694	11.207942575119173	41.34197139926219	Normal	20210222	Katnb1	anti-Katnb1	0.2967645328805952
20210222_R1E309_RNAi_03_gTub647_KAT568_Katnb1_032-1	316.562				Mild	20210222	Katnb1	anti-Katnb1
20210222_R1E309_RNAi_03_gTub647_KAT568_Katnb1_033-1	454.797				Moderate	20210222	Katnb1	anti-Katnb1
20210222_R1E309_RNAi_03_gTub647_KAT568_Katnb1_034-1	265.234	10.582175462671772	10.9246	43.23838676079776	Mild	20210222	Katnb1	anti-Katnb1	0.5123481342949302
20210222_R1E309_RNAi_03_gTub647_KAT568_Katnb1_034-2	265.234	10.582175462671772	10.9246	43.23838676079776	Normal	20210222	Katnb1	anti-Katnb1	0.5123481342949302
20210222_R1E309_RNAi_03_gTub647_KAT568_Katnb1_035-1	304.172	11.251564363971692	13.001231640794304	44.455515687191216	Mild	20210222	Katnb1	anti-Katnb1	0.5478687961238335
20210222_R1E309_RNAi_03_gTub647_KAT568_Katnb1_035-2	276.453	5.819593587957589	10.593405033276213	43.320067225552386	Moderate	20210222	Katnb1	anti-Katnb1	0.259625
20210222_R1E309_RNAi_03_gTub647_KAT568_Katnb1_035-3	248.297				Mild	20210222	Katnb1	anti-Katnb1
20210222_R1E309_RNAi_03_gTub647_KAT568_Katnb1_035-4	220.5				Moderate	20210222	Katnb1	anti-Katnb1
20210222_R1E309_RNAi_03_gTub647_KAT568_Katnb1_035-5	358.125	12.826404564315359	16.6682	45.084762254476935	Normal	20210222	Katnb1	anti-Katnb1	0.6314366086201844
20210222_R1E309_RNAi_03_gTub647_KAT568_Katnb1_036-1	360.859	7.265930161629202	10.728138028916018	40.300247531910365	Mild	20210222	Katnb1	anti-Katnb1	0.3363738573816579
20210222_R1E309_RNAi_03_gTub647_KAT568_Katnb1_036-2	359.516				Normal	20210222	Katnb1	anti-Katnb1
20210222_R1E309_RNAi_03_gTub647_KAT568_Katnb1_039-1	332.828	2.159613135505768	13.237012179965198	42.41617417369114	Mild	20210222	Katnb1	anti-Katnb1	0.0654107
20210222_R1E309_RNAi_03_gTub647_KAT568_Katnb1_040-1	266.844	8.698593221887279	8.322692554688247	39.290224610585085	Moderate	20210222	Katnb1	anti-Katnb1	0.412397
20210222_R1E309_RNAi_03_gTub647_KAT568_Katnb1_041-1	308.078	1.8836639486632725	12.721301744606173	43.236371138625856	Normal	20210222	Katnb1	anti-Katnb1	0.0507676
20210222_R1E309_RNAi_03_gTub647_KAT568_Katnb1_042-1	303.156	7.915888051977922	12.612869646401755	40.44759814286408	Moderate	20210222	Katnb1	anti-Katnb1	0.37086342597365385
20210222_R1E309_RNAi_03_gTub647_KAT568_Katnb1_042-2	231.5	5.285526994181334	10.090856942596755	38.729954000899674	Normal	20210222	Katnb1	anti-Katnb1	0.23128512486876737
20210222_R1E309_RNAi_03_gTub647_KAT568_Katnb1_042-3	300.344				Moderate	20210222	Katnb1	anti-Katnb1
20210222_R1E309_RNAi_03_gTub647_KAT568_Katnb1_043-1	395.266	5.539199134694625	16.730154440415916	49.87147559277024	Mild	20210222	Katnb1	anti-Katnb1	0.24474606260031415
20210222_R1E309_RNAi_03_gTub647_KAT568_Katnb1_043-2	259.469				Mild	20210222	Katnb1	anti-Katnb1
20210222_R1E309_RNAi_03_gTub647_KAT568_Katnb1_043-3	251.859				Normal	20210222	Katnb1	anti-Katnb1
20210222_R1E309_RNAi_03_gTub647_KAT568_Katnb1_044-1	242.906				Severe	20210222	Katnb1	anti-Katnb1
20210222_R1E309_RNAi_03_gTub647_KAT568_Katnb1_044-2	224.203				Normal	20210222	Katnb1	anti-Katnb1
20210222_R1E309_RNAi_03_gTub647_KAT568_Katnb1_044-3	244.953				Moderate	20210222	Katnb1	anti-Katnb1
20210222_R1E309_RNAi_03_gTub647_KAT568_Katnb1_044-4	247.844				Moderate	20210222	Katnb1	anti-Katnb1
20210222_R1E309_RNAi_03_gTub647_KAT568_Katnb1_044-5	288.703				Normal	20210222	Katnb1	anti-Katnb1
20210222_R1E309_RNAi_03_gTub647_KAT568_Katnb1_044-6	393.688				Normal	20210222	Katnb1	anti-Katnb1
20210222_R1E309_RNAi_03_gTub647_KAT568_Katnb1_045-1	183.078	2.7971023977099527	8.550869037438225	31.150230338387242	Normal	20210222	Katnb1	anti-Katnb1	0.0992386
20210222_R1E309_RNAi_03_gTub647_KAT568_Katnb1_045-2	290.047	18.765230896258885	11.795169520026384	40.02921770562848	Normal	20210222	Katnb1	anti-Katnb1	0.946576
20210222_R1E309_RNAi_03_gTub647_KAT568_Katnb1_045-3	297.484	16.855816938609266	11.97346199343055	29.56928486278681	Mild	20210222	Katnb1	anti-Katnb1	0.8452546059585723
20210222_R1E309_RNAi_03_gTub647_KAT568_Katnb1_046-1	277.25	2.0352384977021827	10.348527970886016	42.671436420173066	Normal	20210222	Katnb1	anti-Katnb1	0.0588108
20210222_R1E309_RNAi_03_gTub647_KAT568_Katnb1_047-1	382.953	5.955022224942427	9.856271917125117	43.931421488094976	Normal	20210222	Katnb1	anti-Katnb1	0.2668114289974243
20210222_R1E309_RNAi_03_gTub647_KAT568_Katnb1_047-2	478.844	3.0469792520052588	10.759174908696924	41.69166734598991	Normal	20210222	Katnb1	anti-Katnb1	0.1124981279776058
20210222_R1E309_RNAi_03_gTub647_KAT568_Katnb1_047-3	340.547				Normal	20210222	Katnb1	anti-Katnb1
20210222_R1E309_RNAi_03_gTub647_KAT568_Katnb1_047-4	367.859	12.504464464624931	15.470192934063794	44.943794192175346	Normal	20210222	Katnb1	anti-Katnb1	0.6143530785705227
20210222_R1E309_RNAi_03_gTub647_KAT568_Katnb1_048-1	426.344				Normal	20210222	Katnb1	anti-Katnb1
20210222_R1E309_RNAi_03_gTub647_KAT568_Katnb1_048-2	324.984				Normal	20210222	Katnb1	anti-Katnb1
20210222_R1E309_RNAi_03_gTub647_KAT568_Katnb1_049-1	237.469				Severe	20210222	Katnb1	anti-Katnb1
20210222_R1E309_RNAi_03_gTub647_KAT568_Katnb1_049-2	224.062	12.162809789201965	10.4248	39.5345	Normal	20210222	Katnb1	anti-Katnb1	0.5962234081137885
20210222_R1E309_RNAi_03_gTub647_KAT568_Katnb1_050-1	272.547				Normal	20210222	Katnb1	anti-Katnb1
20210222_R1E309_RNAi_03_gTub647_KAT568_Katnb1_050-2	285.859	12.266104904982026	10.91893154969259	41.96820479277014	Normal	20210222	Katnb1	anti-Katnb1	0.6017046924151501
20210222_R1E309_RNAi_03_gTub647_KAT568_Katnb1_050-3	279.016	5.486899895342283	12.812105383997244	43.43882898777013	Normal	20210222	Katnb1	anti-Katnb1	0.24197083942088007
20210222_R1E309_RNAi_03_gTub647_KAT568_Katnb1_051-1	273.953	4.947725992587581	11.125	46.61770369045627	Mild	20210222	Katnb1	anti-Katnb1	0.2133599469643007
20210222_R1E309_RNAi_03_gTub647_KAT568_Katnb1_051-2	331.062				Normal	20210222	Katnb1	anti-Katnb1
20210222_R1E309_RNAi_03_gTub647_KAT568_Katnb1_052-1	309.375	9.720258731493127	14.955810565050465	41.61990184711428	Normal	20210222	Katnb1	anti-Katnb1	0.4666111155403377
20210222_R1E309_RNAi_03_gTub647_KAT568_Katnb1_052-2	285.141	8.875289982425311	14.8347	44.55138426078166	Normal	20210222	Katnb1	anti-Katnb1	0.4217734298043716
20210222_R1E309_RNAi_03_gTub647_KAT568_Katnb1_052-3	238.469	3.0046454689984095	8.92943	40.73963915119058	Normal	20210222	Katnb1	anti-Katnb1	0.11025171488769003
20210222_R1E309_RNAi_03_gTub647_KAT568_Katnb1_052-4	279.156	12.945017072904937	10.438003052622213	41.73069805744557	Normal	20210222	Katnb1	anti-Katnb1	0.6377306998399618
20210222_R1E309_RNAi_03_gTub647_KAT568_Katnb1_053-1	550.797				Normal	20210222	Katnb1	anti-Katnb1
20210222_R1E309_RNAi_03_gTub647_KAT568_Katnb1_053-2	278.594	1.9824894303027258	10.755996332223349	41.06874718698996	Moderate	20210222	Katnb1	anti-Katnb1	0.0560117
20210222_R1E309_RNAi_03_gTub647_KAT568_Katnb1_053-3	331.547				Normal	20210222	Katnb1	anti-Katnb1
20210222_R1E309_RNAi_03_gTub647_KAT568_Katnb1_053-4	550.797				Normal	20210222	Katnb1	anti-Katnb1
20210222_R1E309_RNAi_03_gTub647_KAT568_Katnb1_054-1	297.391	2.857472471436433	10.606653548811403	45.4429	Normal	20210222	Katnb1	anti-Katnb1	0.10244208095651325
20210222_R1E309_RNAi_03_gTub647_KAT568_Katnb1_054-2	260.703	0.926946	13.004880887294378	44.97165370928429	Normal	20210222	Katnb1	anti-Katnb1	0
20210222_R1E309_RNAi_03_gTub647_KAT568_Katnb1_055-1	275.578				Normal	20210222	Katnb1	anti-Katnb1
20210222_R1E309_RNAi_03_gTub647_KAT568_Katnb1_055-2	231.344				Normal	20210222	Katnb1	anti-Katnb1
20210222_R1E309_RNAi_03_gTub647_KAT568_Katnb1_055-3	329	14.032909927391445	13.290829610352464	43.066613783628924	Normal	20210222	Katnb1	anti-Katnb1	0.695459
20210222_R1E309_RNAi_03_gTub647_KAT568_Katnb1_056-1	278.688	10.19573401919293	10.898934539322397	43.521196953439514	Normal	20210222	Katnb1	anti-Katnb1	0.491842
20210222_R1E309_RNAi_03_gTub647_KAT568_Katnb1_057-1	272.281	4.6229801528058285	11.293951657894553	43.69566277694822	Normal	20210222	Katnb1	anti-Katnb1	0.19612753224569673
20210222_R1E309_RNAi_03_gTub647_KAT568_Katnb1_058-1	265.703	3.0040549817615476	13.427935488044376	40.05134802288366	Normal	20210222	Katnb1	anti-Katnb1	0.11022038108843801
20210222_R1E309_RNAi_03_gTub647_KAT568_Katnb1_058-2	250.469				Normal	20210222	Katnb1	anti-Katnb1
20210222_R1E309_RNAi_03_gTub647_KAT568_Katnb1_059-1	298.578				Normal	20210222	Katnb1	anti-Katnb1
20210222_R1E309_RNAi_03_gTub647_KAT568_Katnb1_059-2	199.734	1.8575510016271994	8.928918682592007	35.98460212050292	Normal	20210222	Katnb1	anti-Katnb1	0.0493819
20210222_R1E309_RNAi_03_gTub647_KAT568_Katnb1_060-1	207.859	1.861147334333094	8.283672396629134	39.413550363020974	Severe	20210222	Katnb1	anti-Katnb1	0.0495728
20210222_R1E309_RNAi_03_gTub647_KAT568_Katnb1_060-2	205.688	2.025624707885425	9.12506	40.59221946976982	Severe	20210222	Katnb1	anti-Katnb1	0.0583007
20210222_R1E309_RNAi_03_gTub647_KAT568_Katnb1_060-3	212.469	1.8700966796915126	8.898051856678835	42.06919810816918	Severe	20210222	Katnb1	anti-Katnb1	0.0500477
20210222_R1E309_RNAi_03_gTub647_KAT568_noRNA_001-1	251.922					20210222	noRNA	anti-Katnb1
20210222_R1E309_RNAi_03_gTub647_KAT568_noRNA_002-1	271.156					20210222	noRNA	anti-Katnb1
20210222_R1E309_RNAi_03_gTub647_KAT568_noRNA_003-1	292.469					20210222	noRNA	anti-Katnb1
20210222_R1E309_RNAi_03_gTub647_KAT568_noRNA_004-1	288.391					20210222	noRNA	anti-Katnb1
20210222_R1E309_RNAi_03_gTub647_KAT568_noRNA_004-2	310					20210222	noRNA	anti-Katnb1
20210222_R1E309_RNAi_03_gTub647_KAT568_noRNA_005-1	309.234					20210222	noRNA	anti-Katnb1
20210222_R1E309_RNAi_03_gTub647_KAT568_noRNA_006-1	375.953					20210222	noRNA	anti-Katnb1
20210222_R1E309_RNAi_03_gTub647_KAT568_noRNA_006-2	321.438					20210222	noRNA	anti-Katnb1
20210222_R1E309_RNAi_03_gTub647_KAT568_noRNA_007-1	198.062					20210222	noRNA	anti-Katnb1
20210222_R1E309_RNAi_03_gTub647_KAT568_noRNA_008-1	240.422					20210222	noRNA	anti-Katnb1
20210222_R1E309_RNAi_03_gTub647_KAT568_noRNA_008-2	298.016					20210222	noRNA	anti-Katnb1
20210222_R1E309_RNAi_03_gTub647_KAT568_noRNA_008-3	304.453					20210222	noRNA	anti-Katnb1
20210222_R1E309_RNAi_03_gTub647_KAT568_noRNA_008-4	197.672					20210222	noRNA	anti-Katnb1
20210222_R1E309_RNAi_03_gTub647_KAT568_noRNA_009-1	285.922					20210222	noRNA	anti-Katnb1
20210222_R1E309_RNAi_03_gTub647_KAT568_noRNA_009-2	337.203					20210222	noRNA	anti-Katnb1
20210222_R1E309_RNAi_03_gTub647_KAT568_noRNA_011-1	246.281					20210222	noRNA	anti-Katnb1
20210222_R1E309_RNAi_03_gTub647_KAT568_noRNA_012-1	276.125					20210222	noRNA	anti-Katnb1
20210222_R1E309_RNAi_03_gTub647_KAT568_noRNA_012-2	246.906					20210222	noRNA	anti-Katnb1
20210222_R1E309_RNAi_03_gTub647_KAT568_noRNA_012-3	237.578					20210222	noRNA	anti-Katnb1
20210222_R1E309_RNAi_03_gTub647_KAT568_noRNA_012-4	231.172					20210222	noRNA	anti-Katnb1
20210222_R1E309_RNAi_03_gTub647_KAT568_noRNA_012-5	221.516					20210222	noRNA	anti-Katnb1
20210222_R1E309_RNAi_03_gTub647_KAT568_noRNA_013-1	287.531					20210222	noRNA	anti-Katnb1
20210222_R1E309_RNAi_03_gTub647_KAT568_noRNA_014-1	244.984					20210222	noRNA	anti-Katnb1
20210222_R1E309_RNAi_03_gTub647_KAT568_noRNA_014-2	198.516					20210222	noRNA	anti-Katnb1
20210222_R1E309_RNAi_03_gTub647_KAT568_noRNA_015-1	248.516					20210222	noRNA	anti-Katnb1
20210222_R1E309_RNAi_03_gTub647_KAT568_noRNA_015-2	270.406					20210222	noRNA	anti-Katnb1
20210222_R1E309_RNAi_03_gTub647_KAT568_noRNA_016-1	262.203					20210222	noRNA	anti-Katnb1
20210222_R1E309_RNAi_03_gTub647_KAT568_noRNA_017-1	294.531					20210222	noRNA	anti-Katnb1
20210222_R1E309_RNAi_03_gTub647_KAT568_noRNA_017-2	205.203					20210222	noRNA	anti-Katnb1
20210222_R1E309_RNAi_03_gTub647_KAT568_noRNA_018-1	529.75					20210222	noRNA	anti-Katnb1
20210222_R1E309_RNAi_03_gTub647_KAT568_noRNA_018-2	455.25					20210222	noRNA	anti-Katnb1
20210222_R1E309_RNAi_03_gTub647_KAT568_noRNA_018-3	453.125					20210222	noRNA	anti-Katnb1
20210222_R1E309_RNAi_03_gTub647_KAT568_noRNA_019-1	177.438					20210222	noRNA	anti-Katnb1
20210222_R1E309_RNAi_03_gTub647_KAT568_noRNA_019-2	237.266					20210222	noRNA	anti-Katnb1
20210222_R1E309_RNAi_03_gTub647_KAT568_noRNA_019-4	257.453					20210222	noRNA	anti-Katnb1
20210222_R1E309_RNAi_03_gTub647_KAT568_noRNA_020-1	112.266					20210222	noRNA	anti-Katnb1
20210222_R1E309_RNAi_03_gTub647_KAT568_noRNA_020-2	241.672					20210222	noRNA	anti-Katnb1
20210222_R1E309_RNAi_03_gTub647_KAT568_noRNA_020-3	179.109					20210222	noRNA	anti-Katnb1
20210222_R1E309_RNAi_03_gTub647_KAT568_noRNA_020-4	197.781					20210222	noRNA	anti-Katnb1
20210222_R1E309_RNAi_03_gTub647_KAT568_noRNA_021-1	268.688					20210222	noRNA	anti-Katnb1
20210222_R1E309_RNAi_03_gTub647_KAT568_noRNA_023-1	267.875					20210222	noRNA	anti-Katnb1
20210222_R1E309_RNAi_03_gTub647_KAT568_noRNA_024-2	270.422					20210222	noRNA	anti-Katnb1
20210222_R1E309_RNAi_03_gTub647_KAT568_noRNA_025-1	314.75					20210222	noRNA	anti-Katnb1
20210222_R1E309_RNAi_03_gTub647_KAT568_noRNA_025-2	248.312					20210222	noRNA	anti-Katnb1
20210222_R1E309_RNAi_03_gTub647_KAT568_noRNA_026-1	292.969					20210222	noRNA	anti-Katnb1
20210222_R1E309_RNAi_03_gTub647_KAT568_noRNA_026-2	221.078					20210222	noRNA	anti-Katnb1
20210222_R1E309_RNAi_03_gTub647_KAT568_noRNA_027-1	188.953					20210222	noRNA	anti-Katnb1
20210222_R1E309_RNAi_03_gTub647_KAT568_noRNA_027-2	214.344					20210222	noRNA	anti-Katnb1
20210222_R1E309_RNAi_03_gTub647_KAT568_noRNA_027-3	244.297					20210222	noRNA	anti-Katnb1
20210222_R1E309_RNAi_03_gTub647_KAT568_noRNA_027-4	247.406					20210222	noRNA	anti-Katnb1
20210222_R1E309_RNAi_03_gTub647_KAT568_noRNA_028-1	241.891					20210222	noRNA	anti-Katnb1
20210222_R1E309_RNAi_03_gTub647_KAT568_noRNA_028-2	271.312					20210222	noRNA	anti-Katnb1
20210222_R1E309_RNAi_03_gTub647_KAT568_noRNA_029-1	474.656					20210222	noRNA	anti-Katnb1
20210222_R1E309_RNAi_03_gTub647_KAT568_noRNA_029-2	280					20210222	noRNA	anti-Katnb1
20210222_R1E309_RNAi_03_gTub647_KAT568_noRNA_029-3	219.344					20210222	noRNA	anti-Katnb1
20210222_R1E309_RNAi_03_gTub647_KAT568_noRNA_030-1	314.453					20210222	noRNA	anti-Katnb1
20210222_R1E309_RNAi_03_gTub647_KAT568_noRNA_031-1	237.234					20210222	noRNA	anti-Katnb1
20210222_R1E309_RNAi_03_gTub647_KAT568_noRNA_031-2	252.188					20210222	noRNA	anti-Katnb1
20210222_R1E309_RNAi_03_gTub647_KAT568_noRNA_031-3	259					20210222	noRNA	anti-Katnb1
20210222_R1E309_RNAi_03_gTub647_KAT568_noRNA_031-4	281.906					20210222	noRNA	anti-Katnb1
20210222_R1E309_RNAi_03_gTub647_KAT568_noRNA_032-1	407.203					20210222	noRNA	anti-Katnb1
20210222_R1E309_RNAi_03_gTub647_KAT568_noRNA_032-2	471.609					20210222	noRNA	anti-Katnb1
20210222_R1E309_RNAi_03_gTub647_KAT568_noRNA_032-3	363.219					20210222	noRNA	anti-Katnb1
20210222_R1E309_RNAi_03_gTub647_KAT568_noRNA_032-4	242.812					20210222	noRNA	anti-Katnb1
20210222_R1E309_RNAi_03_gTub647_KAT568_noRNA_032-5	192.172					20210222	noRNA	anti-Katnb1
20210222_R1E309_RNAi_03_gTub647_KAT568_Scrmbl_001-1	425.797	17.808398955544646	13.641664827153585	41.295614759177845	Mild	20210222	Scrmbl	anti-Katnb1	0.8958027157676054
20210222_R1E309_RNAi_03_gTub647_KAT568_Scrmbl_001-2	304.609	8.463296571792618	10.953109656095169	43.481784980692964	Mild	20210222	Scrmbl	anti-Katnb1	0.399911
20210222_R1E309_RNAi_03_gTub647_KAT568_Scrmbl_002-1	130.172	8.100654669912377	5.909599681121377	31.690863553091987	Normal	20210222	Scrmbl	anti-Katnb1	0.38066793952351236
20210222_R1E309_RNAi_03_gTub647_KAT568_Scrmbl_003-1	365.562	9.676630211436906	13.109059124120309	40.191397595076936	Mild	20210222	Scrmbl	anti-Katnb1	0.46429599811905525
20210222_R1E309_RNAi_03_gTub647_KAT568_Scrmbl_004-1	288.781	14.689883374292535	10.728195699750017	41.479694964779476	Mild	20210222	Scrmbl	anti-Katnb1	0.7303208304917825
20210222_R1E309_RNAi_03_gTub647_KAT568_Scrmbl_005-1	471.312	5.844263939818385	16.219821796618533	42.81739171947221	Normal	20210222	Scrmbl	anti-Katnb1	0.26093411674590605
20210222_R1E309_RNAi_03_gTub647_KAT568_Scrmbl_006-1	429.516	13.469612275449103	13.108352692501136	38.38250588644343	Normal	20210222	Scrmbl	anti-Katnb1	0.6655679835930239
20210222_R1E309_RNAi_03_gTub647_KAT568_Scrmbl_007-1	252.266	10.65756428580626	9.728833048139025	34.35191613887623	Normal	20210222	Scrmbl	anti-Katnb1	0.516349
20210222_R1E309_RNAi_03_gTub647_KAT568_Scrmbl_007-2	287.516	9.829827738883871	13.493736196071401	38.21546329751096	Moderate	20210222	Scrmbl	anti-Katnb1	0.47242531958659134
20210222_R1E309_RNAi_03_gTub647_KAT568_Scrmbl_008-1	247.312	5.048524811201075	10.895726165867483	36.24170076193191	Normal	20210222	Scrmbl	anti-Katnb1	0.2187087669727739
20210222_R1E309_RNAi_03_gTub647_KAT568_Scrmbl_008-2	292.641	15.635493143094605	11.205642670800104	39.52478335620955	Mild	20210222	Scrmbl	anti-Katnb1	0.780499
20210222_R1E309_RNAi_03_gTub647_KAT568_Scrmbl_009-1	253.203				Normal	20210222	Scrmbl	anti-Katnb1
20210222_R1E309_RNAi_03_gTub647_KAT568_Scrmbl_010-1	301.656				Normal	20210222	Scrmbl	anti-Katnb1
20210222_R1E309_RNAi_03_gTub647_KAT568_Scrmbl_010-2	242.672				Normal	20210222	Scrmbl	anti-Katnb1
20210222_R1E309_RNAi_03_gTub647_KAT568_Scrmbl_011-1	297.922				Normal	20210222	Scrmbl	anti-Katnb1
20210222_R1E309_RNAi_03_gTub647_KAT568_Scrmbl_011-2	554.344				Normal	20210222	Scrmbl	anti-Katnb1
20210222_R1E309_RNAi_03_gTub647_KAT568_Scrmbl_011-3	300.016				Normal	20210222	Scrmbl	anti-Katnb1
20210222_R1E309_RNAi_03_gTub647_KAT568_Scrmbl_012-1	283.688				Mild	20210222	Scrmbl	anti-Katnb1
20210222_R1E309_RNAi_03_gTub647_KAT568_Scrmbl_013-1	300.062	7.809129773009797	11.52673183803859	34.616889981187356	Normal	20210222	Scrmbl	anti-Katnb1	0.3651983712987132
20210222_R1E309_RNAi_03_gTub647_KAT568_Scrmbl_014-1	362.875				Mild	20210222	Scrmbl	anti-Katnb1
20210222_R1E309_RNAi_03_gTub647_KAT568_Scrmbl_015-2	271.703				Normal	20210222	Scrmbl	anti-Katnb1
20210222_R1E309_RNAi_03_gTub647_KAT568_Scrmbl_015-3	270.297				Moderate	20210222	Scrmbl	anti-Katnb1
20210222_R1E309_RNAi_03_gTub647_KAT568_Scrmbl_017-1	363	9.761635232200668	12.422734356765872	45.02170462168991	Severe	20210222	Scrmbl	anti-Katnb1	0.4688067311031919
20210222_R1E309_RNAi_03_gTub647_KAT568_Scrmbl_018-1	372.234	9.677722274032556	12.842585385645647	45.06955347650414	Normal	20210222	Scrmbl	anti-Katnb1	0.464354
20210222_R1E309_RNAi_03_gTub647_KAT568_Scrmbl_019-1	407.031	11.590032265999156	12.84136640577874	37.93130934674204	Mild	20210222	Scrmbl	anti-Katnb1	0.5658293626413075
20210222_R1E309_RNAi_03_gTub647_KAT568_Scrmbl_020-1	213.062	10.546691507130927	8.087253710030605	36.58539083444889	Normal	20210222	Scrmbl	anti-Katnb1	0.5104652025901012
20210222_R1E309_RNAi_03_gTub647_KAT568_Scrmbl_021-1	335.641	13.807027619694042	12.097267595501343	43.57154150367979	Normal	20210222	Scrmbl	anti-Katnb1	0.6834726968554231
20210222_R1E309_RNAi_03_gTub647_KAT568_Scrmbl_022-1	397.938	18.18193095804839	13.47320696098623	43.3203	Mild	20210222	Scrmbl	anti-Katnb1	0.915624
20210222_R1E309_RNAi_03_gTub647_KAT568_Scrmbl_023-1	311.891	6.23738	11.34386154617225	42.2177	Normal	20210222	Scrmbl	anti-Katnb1	0.28179442424129697
20210222_R1E309_RNAi_03_gTub647_KAT568_Scrmbl_024-1	310.828				Normal	20210222	Scrmbl	anti-Katnb1
20210222_R1E309_RNAi_03_gTub647_KAT568_Scrmbl_025-1	273.781	4.663528571180627	8.24767	44.36571897302717	Severe	20210222	Scrmbl	anti-Katnb1	0.19827920618888745
20210222_R1E309_RNAi_03_gTub647_KAT568_Scrmbl_026-1	348.156				Normal	20210222	Scrmbl	anti-Katnb1
20210222_R1E309_RNAi_03_gTub647_KAT568_Scrmbl_026-2	306.094	19.46261624443801	10.57158709666724	39.49918484038752	Normal	20210222	Scrmbl	anti-Katnb1	0.983583
20210222_R1E309_RNAi_03_gTub647_KAT568_Scrmbl_026-3	300.859	12.957401783725413	10.095315295545113	38.532620139510726	Normal	20210222	Scrmbl	anti-Katnb1	0.638388
20210222_R1E309_RNAi_03_gTub647_KAT568_Scrmbl_027-1	492.797				Normal	20210222	Scrmbl	anti-Katnb1
20210222_R1E309_RNAi_03_gTub647_KAT568_Scrmbl_028-1	346.375				Normal	20210222	Scrmbl	anti-Katnb1
20210222_R1E309_RNAi_03_gTub647_KAT568_Scrmbl_028-2	304.375	19.194566794317165	10.697360726074463	38.88366250873479	Normal	20210222	Scrmbl	anti-Katnb1	0.9693587591132952
20210222_R1E309_RNAi_03_gTub647_KAT568_Scrmbl_028-3	297.609	12.319497311513235	10.189540540151892	38.66887059633963	Normal	20210222	Scrmbl	anti-Katnb1	0.6045379237593559
20210222_R1E309_RNAi_03_gTub647_KAT568_Scrmbl_029-1	297.938	19.772002729222173	11.350540501928663	44.70776969092298	Normal	20210222	Scrmbl	anti-Katnb1	0.9999999999999999
20210222_R1E309_RNAi_03_gTub647_KAT568_Scrmbl_029-2	294.953	16.431667573232858	10.950235151905757	39.61248067844193	Normal	20210222	Scrmbl	anti-Katnb1	0.8227474114962472
20210222_R1E309_RNAi_03_gTub647_KAT568_Scrmbl_029-3	361.406				Normal	20210222	Scrmbl	anti-Katnb1
20210222_R1E309_RNAi_03_gTub647_KAT568_Scrmbl_029-4	299.328	17.581378173314718	10.951362846428244	35.92947005191568	Normal	20210222	Scrmbl	anti-Katnb1	0.8837560140400108
20210222_R1E309_RNAi_03_gTub647_KAT568_Scrmbl_030-1	314.828	11.0506	11.566989592476396	42.96167453509557	Mild	20210222	Scrmbl	anti-Katnb1	0.5372028363944036
20210222_R1E309_RNAi_03_gTub647_KAT568_Scrmbl_031-1	361.766	10.070914100167268	14.118889575343218	38.65242154093578	Normal	20210222	Scrmbl	anti-Katnb1	0.48521840159628465
20210222_R1E309_RNAi_03_gTub647_KAT568_Scrmbl_031-2	309.484				Normal	20210222	Scrmbl	anti-Katnb1
20210222_R1E309_RNAi_03_gTub647_KAT568_Scrmbl_032-1	290.031				Normal	20210222	Scrmbl	anti-Katnb1
20210222_R1E309_RNAi_03_gTub647_KAT568_Scrmbl_033-1	205.578	13.308178122063275	8.4357	36.36144501768992	Mild	20210222	Scrmbl	anti-Katnb1	0.6570015912328911
20210222_R1E309_RNAi_03_gTub647_KAT568_Scrmbl_033-2	295.844	18.989970460261066	14.497589237891425	42.0697	Normal	20210222	Scrmbl	anti-Katnb1	0.9585019953107775
20210222_R1E309_RNAi_03_gTub647_KAT568_Scrmbl_033-3	265.984	14.079726147707134	13.070087053858801	39.036145210090574	Normal	20210222	Scrmbl	anti-Katnb1	0.6979432567586158
20210222_R1E309_RNAi_03_gTub647_KAT568_Scrmbl_034-1	299.469	14.803515367926517	12.89502398208029	41.91423980611975	Normal	20210222	Scrmbl	anti-Katnb1	0.7363506341096473
20210222_R1E309_RNAi_03_gTub647_KAT568_Scrmbl_034-2	323.188				Normal	20210222	Scrmbl	anti-Katnb1
20210222_R1E309_RNAi_03_gTub647_KAT568_Scrmbl_034-3	283.578	19.27060691319726	11.480389124528513	40.61682826207026	Normal	20210222	Scrmbl	anti-Katnb1	0.9733937757425285
20210222_R1E309_RNAi_03_gTub647_KAT568_Scrmbl_034-4	325.844	16.182268254790262	12.074717942370789	44.16592040089702	Normal	20210222	Scrmbl	anti-Katnb1	0.8095132081302293
20210222_R1E309_RNAi_03_gTub647_KAT568_Scrmbl_035-1	367.266	6.487000680460696	12.312277189949988	46.73448566883165	Normal	20210222	Scrmbl	anti-Katnb1	0.2950404999934197
20210222_R1E309_RNAi_03_gTub647_KAT568_Scrmbl_036-1	287.609	8.946937931553027	10.583297885102102	45.3136	Normal	20210222	Scrmbl	anti-Katnb1	0.42557537896540165
20210222_R1E309_RNAi_03_gTub647_KAT568_Scrmbl_037-1	295.531	11.938915317171531	11.959458283709864	44.59322924870116	Normal	20210222	Scrmbl	anti-Katnb1	0.5843426018875277
20210222_R1E309_RNAi_03_gTub647_KAT568_Scrmbl_038-1	454.234				Normal	20210222	Scrmbl	anti-Katnb1
20210222_R1E309_RNAi_03_gTub647_KAT568_Scrmbl_039-1	303.188				Normal	20210222	Scrmbl	anti-Katnb1
20210222_R1E309_RNAi_03_gTub647_KAT568_Scrmbl_040-1	240.328	3.054914887708993	11.485473030935461	29.534399589092008	Moderate	20210222	Scrmbl	anti-Katnb1	0.1129192270303124
20210222_R1E309_RNAi_03_gTub647_KAT568_Scrmbl_040-2	272.75				Normal	20210222	Scrmbl	anti-Katnb1
20210222_R1E309_RNAi_03_gTub647_KAT568_Scrmbl_041-1	403.484	18.258874807762442	10.702457894077904	35.90522757293611	Normal	20210222	Scrmbl	anti-Katnb1	0.9197069071541699
20210222_R1E309_RNAi_03_gTub647_KAT568_Scrmbl_042-1	246.453				Normal	20210222	Scrmbl	anti-Katnb1
20210222_R1E309_RNAi_03_gTub647_KAT568_Scrmbl_042-2	272.078				Normal	20210222	Scrmbl	anti-Katnb1
20210222_R1E309_RNAi_03_gTub647_KAT568_Scrmbl_042-3	202.094				Normal	20210222	Scrmbl	anti-Katnb1
20210222_R1E309_RNAi_03_gTub647_KAT568_Scrmbl_043-1	350.469	7.821686651576247	12.527017699877362	41.407656184581334	Mild	20210222	Scrmbl	anti-Katnb1	0.3658646934267307
20210222_R1E309_RNAi_03_gTub647_KAT568_Scrmbl_044-1	318.938	10.38136536126611	12.95555941003688	41.2945	Normal	20210222	Scrmbl	anti-Katnb1	0.5016922843248954
20210222_R1E309_RNAi_03_gTub647_KAT568_Scrmbl_044-2	205.844				Mild	20210222	Scrmbl	anti-Katnb1
20210222_R1E309_RNAi_03_gTub647_KAT568_Scrmbl_045-1	383.719				Normal	20210222	Scrmbl	anti-Katnb1
20210222_R1E309_RNAi_03_gTub647_KAT568_Scrmbl_045-2	394.891	11.458632627316344	14.50487131350256	48.333693947729564	Mild	20210222	Scrmbl	anti-Katnb1	0.5588567311545464
20210222_R1E309_RNAi_03_gTub647_KAT568_Scrmbl_046-1	251.156	10.979181963627372	10.946460652561054	37.46791125876538	Normal	20210222	Scrmbl	anti-Katnb1	0.5334150113180401
20210222_R1E309_RNAi_03_gTub647_KAT568_Scrmbl_047-1	320.266	7.113385556296963	11.982553841226656	40.96943786906773	Normal	20210222	Scrmbl	anti-Katnb1	0.32827918277724255
20210222_R1E309_RNAi_03_gTub647_KAT568_Scrmbl_048-1	226.359	17.040950089282664	11.613008852917215	37.34766608718485	Mild	20210222	Scrmbl	anti-Katnb1	0.8550785693162241
20210222_R1E309_RNAi_03_gTub647_KAT568_Scrmbl_048-2	245.969	11.048897317754077	11.91591863784715	39.217209415914375	Normal	20210222	Scrmbl	anti-Katnb1	0.5371144086540401
20210222_R1E309_RNAi_03_gTub647_KAT568_Scrmbl_049-1	214.234	16.850674549297956	9.566772232589772	35.79616936890982	Normal	20210222	Scrmbl	anti-Katnb1	0.8449817286052655
20210222_R1E309_RNAi_03_gTub647_KAT568_Scrmbl_050-1	289.5	9.97677	10.89004589618307	39.66929221727483	Normal	20210222	Scrmbl	anti-Katnb1	0.4802224566628394
20210222_R1E309_RNAi_03_gTub647_KAT568_Scrmbl_015-1					Normal	20210222	Scrmbl	anti-Katnb1
20210222_R1E309_RNAi_03_gTub647_KAT568_Katnb1_023-2					Severe	20210222	Katnb1	anti-Katnb1
20210222_R1E309_RNAi_03_gTub647_KAT568_Katnb1_058-3					Severe	20210222	Katnb1	anti-Katnb1
20210222_R1E309_RNAi_03_gTub647_KAT568_Scrmbl_040-3					Mild	20210222	Scrmbl	anti-Katnb1
									0.0310291
									0.3179047460115812
									0.030586867395192813
									0.017570847305635115
									0.0968631
									0.0292446
									0.45940401225763905
									0.13739006355732258
									0.12218710990237724
									0.060551722061070734
									0.017946314174954597
									0.0392213
									0.021787447645849015
									0.025157
									0.2336624317808843
									0
									0.017998010034043624
									0.020307617524220556
									0.14997811015290644
20210419_R1E309_RNAi_04_gTub647_Ka1568_Katna1_001-1	368.375					20210419	Katna1	anti-Katna1	0.0480193
20210419_R1E309_RNAi_04_gTub647_Ka1568_Katna1_002-1	359.969					20210419	Katna1	anti-Katna1	0.0187498
20210419_R1E309_RNAi_04_gTub647_Ka1568_Katna1_002-2	263.938					20210419	Katna1	anti-Katna1
20210419_R1E309_RNAi_04_gTub647_Ka1568_Katna1_003-1	272.938					20210419	Katna1	anti-Katna1	0.6899637848685956
20210419_R1E309_RNAi_04_gTub647_Ka1568_Katna1_003-2	457.672					20210419	Katna1	anti-Katna1
20210419_R1E309_RNAi_04_gTub647_Ka1568_Katna1_004-1	340.438					20210419	Katna1	anti-Katna1	0.0288331
20210419_R1E309_RNAi_04_gTub647_Ka1568_Katna1_005-1	401.484					20210419	Katna1	anti-Katna1	0.5009670262255386
20210419_R1E309_RNAi_04_gTub647_Ka1568_Katna1_005-2	337.375					20210419	Katna1	anti-Katna1	0.017215747570285073
20210419_R1E309_RNAi_04_gTub647_Ka1568_Katna1_006-1	363.625					20210419	Katna1	anti-Katna1	0.0170387
20210419_R1E309_RNAi_04_gTub647_Ka1568_Katna1_007-1	353.719					20210419	Katna1	anti-Katna1	0.0706524
20210419_R1E309_RNAi_04_gTub647_Ka1568_Katna1_008-1	459.969					20210419	Katna1	anti-Katna1
20210419_R1E309_RNAi_04_gTub647_Ka1568_Katna1_008-2	375.719					20210419	Katna1	anti-Katna1
20210419_R1E309_RNAi_04_gTub647_Ka1568_Katna1_008-3	373.516					20210419	Katna1	anti-Katna1
20210419_R1E309_RNAi_04_gTub647_Ka1568_Katna1_009-1	250.469					20210419	Katna1	anti-Katna1
20210419_R1E309_RNAi_04_gTub647_Ka1568_Katna1_009-2	533.75					20210419	Katna1	anti-Katna1
20210419_R1E309_RNAi_04_gTub647_Ka1568_Katna1_010-1	343.453					20210419	Katna1	anti-Katna1	0.11705240005213935
20210419_R1E309_RNAi_04_gTub647_Ka1568_Katna1_010-2	501.25					20210419	Katna1	anti-Katna1	0.412138
20210419_R1E309_RNAi_04_gTub647_Ka1568_Katna1_011-1	355.125					20210419	Katna1	anti-Katna1
20210419_R1E309_RNAi_04_gTub647_Ka1568_Katna1_011-2	475.562					20210419	Katna1	anti-Katna1	0.0356141
20210419_R1E309_RNAi_04_gTub647_Ka1568_Katna1_012-1	342.172					20210419	Katna1	anti-Katna1	0.0366515
20210419_R1E309_RNAi_04_gTub647_Ka1568_Katna1_013-1	258.062					20210419	Katna1	anti-Katna1	0.0227911
20210419_R1E309_RNAi_04_gTub647_Ka1568_Katna1_013-2	297.828					20210419	Katna1	anti-Katna1
20210419_R1E309_RNAi_04_gTub647_Ka1568_Katna1_014-1	444.594					20210419	Katna1	anti-Katna1	0.039126985555809346
20210419_R1E309_RNAi_04_gTub647_Ka1568_Katna1_014-2	335.922					20210419	Katna1	anti-Katna1	0.3723224543868692
20210419_R1E309_RNAi_04_gTub647_Ka1568_Katna1_015-1	401.734					20210419	Katna1	anti-Katna1	0.0401536
20210419_R1E309_RNAi_04_gTub647_Ka1568_Katna1_015-2	400.094					20210419	Katna1	anti-Katna1
20210419_R1E309_RNAi_04_gTub647_Ka1568_Katna1_016-1	337.516					20210419	Katna1	anti-Katna1
20210419_R1E309_RNAi_04_gTub647_Ka1568_Katna1_016-2	345.25					20210419	Katna1	anti-Katna1	0.4101400754232047
20210419_R1E309_RNAi_04_gTub647_Ka1568_Katna1_018-1	445.703					20210419	Katna1	anti-Katna1	0.0789143
20210419_R1E309_RNAi_04_gTub647_Ka1568_Katna1_018-2	428.703					20210419	Katna1	anti-Katna1
20210419_R1E309_RNAi_04_gTub647_Ka1568_Katna1_019-1	454.984					20210419	Katna1	anti-Katna1	0.0331765
20210419_R1E309_RNAi_04_gTub647_Ka1568_Katna1_019-2	382.375					20210419	Katna1	anti-Katna1
20210419_R1E309_RNAi_04_gTub647_Ka1568_Katna1_019-3	463.141					20210419	Katna1	anti-Katna1	0.029707157742293086
20210419_R1E309_RNAi_04_gTub647_Ka1568_Katna1_020-1	457.156					20210419	Katna1	anti-Katna1	0.5901779392357153
20210419_R1E309_RNAi_04_gTub647_Ka1568_Katna1_020-2	367.141					20210419	Katna1	anti-Katna1	0.0797374
20210419_R1E309_RNAi_04_gTub647_Ka1568_Katna1_021-1	456.797					20210419	Katna1	anti-Katna1	0.0662298
20210419_R1E309_RNAi_04_gTub647_Ka1568_Katna1_021-2	325.422					20210419	Katna1	anti-Katna1
20210419_R1E309_RNAi_04_gTub647_Ka1568_Katna1_021-3	336.938					20210419	Katna1	anti-Katna1
20210419_R1E309_RNAi_04_gTub647_Ka1568_Katna1_022-1	416.891					20210419	Katna1	anti-Katna1	0.0971895
20210419_R1E309_RNAi_04_gTub647_Ka1568_Katna1_022-2	274.297					20210419	Katna1	anti-Katna1	0.057503269395103224
20210419_R1E309_RNAi_04_gTub647_Ka1568_Katna1_022-3	327.719					20210419	Katna1	anti-Katna1	0.0211361
20210419_R1E309_RNAi_04_gTub647_Ka1568_Katna1_023-1	374.859					20210419	Katna1	anti-Katna1	0.0173637
20210419_R1E309_RNAi_04_gTub647_Ka1568_Katna1_023-2	360.188					20210419	Katna1	anti-Katna1
20210419_R1E309_RNAi_04_gTub647_Ka1568_Katna1_024-1	358.516					20210419	Katna1	anti-Katna1
20210419_R1E309_RNAi_04_gTub647_Ka1568_Katna1_024-2	377.344					20210419	Katna1	anti-Katna1	0.057438
20210419_R1E309_RNAi_04_gTub647_Ka1568_Katna1_025-1	291.734					20210419	Katna1	anti-Katna1
20210419_R1E309_RNAi_04_gTub647_Ka1568_Katna1_025-2	310.531					20210419	Katna1	anti-Katna1	0.040693067891897736
20210419_R1E309_RNAi_04_gTub647_Ka1568_Katna1_026-1	378.109					20210419	Katna1	anti-Katna1
20210419_R1E309_RNAi_04_gTub647_Ka1568_Katna1_026-2	404.375					20210419	Katna1	anti-Katna1
20210419_R1E309_RNAi_04_gTub647_Ka1568_Katna1_027-1	356.703					20210419	Katna1	anti-Katna1
20210419_R1E309_RNAi_04_gTub647_Ka1568_Katna1_027-2	382.484					20210419	Katna1	anti-Katna1	0.0717009
20210419_R1E309_RNAi_04_gTub647_Ka1568_Katna1_028-1	461.672					20210419	Katna1	anti-Katna1
20210419_R1E309_RNAi_04_gTub647_Ka1568_Katna1_028-2	318					20210419	Katna1	anti-Katna1	0.11873111425955227
20210419_R1E309_RNAi_04_gTub647_Ka1568_Katna1_029-1	387.453					20210419	Katna1	anti-Katna1	0.0625881
20210419_R1E309_RNAi_04_gTub647_Ka1568_Katna1_029-2	275.391					20210419	Katna1	anti-Katna1	0.062071369046241026
20210419_R1E309_RNAi_04_gTub647_Ka1568_Katna1_030-1	821.672					20210419	Katna1	anti-Katna1	0.0327984
20210419_R1E309_RNAi_04_gTub647_Ka1568_Katna1_030-2	408.219					20210419	Katna1	anti-Katna1	0.1613167990508801
20210419_R1E309_RNAi_04_gTub647_Ka1568_Katnb1_001-1	464.141				Normal	20210419	Katnb1	anti-Katna1	0.058587230615129646
20210419_R1E309_RNAi_04_gTub647_Ka1568_Katnb1_002-1	354.953				Normal	20210419	Katnb1	anti-Katna1	0.0627149
20210419_R1E309_RNAi_04_gTub647_Ka1568_Katnb1_002-2	412.547				Normal	20210419	Katnb1	anti-Katna1	0.0186525
20210419_R1E309_RNAi_04_gTub647_Ka1568_Katnb1_002-3	392.438				Normal	20210419	Katnb1	anti-Katna1
20210419_R1E309_RNAi_04_gTub647_Ka1568_Katnb1_003-1	329.125				Severe	20210419	Katnb1	anti-Katna1	0.21664074666729505
20210419_R1E309_RNAi_04_gTub647_Ka1568_Katnb1_003-2	327.422				Normal	20210419	Katnb1	anti-Katna1	0.24351375895562205
20210419_R1E309_RNAi_04_gTub647_Ka1568_Katnb1_004-1	375.109				Severe	20210419	Katnb1	anti-Katna1	0.13241669502570852
20210419_R1E309_RNAi_04_gTub647_Ka1568_Katnb1_004-2	384.547				Severe	20210419	Katnb1	anti-Katna1	0.17973730926791126
20210419_R1E309_RNAi_04_gTub647_Ka1568_Katnb1_005-1	519.969				Normal	20210419	Katnb1	anti-Katna1	0.030781229933176266
20210419_R1E309_RNAi_04_gTub647_Ka1568_Katnb1_005-2	372.172				Normal	20210419	Katnb1	anti-Katna1
20210419_R1E309_RNAi_04_gTub647_Ka1568_Katnb1_006-1	520.797				Normal	20210419	Katnb1	anti-Katna1	0.0976446
20210419_R1E309_RNAi_04_gTub647_Ka1568_Katnb1_007-1	305.188				Mild	20210419	Katnb1	anti-Katna1	0.2250703911408431
20210419_R1E309_RNAi_04_gTub647_Ka1568_Katnb1_007-2	344.844				Mild	20210419	Katnb1	anti-Katna1
20210419_R1E309_RNAi_04_gTub647_Ka1568_Katnb1_008-1	376.141				Normal	20210419	Katnb1	anti-Katna1	0.0316024
20210419_R1E309_RNAi_04_gTub647_Ka1568_Katnb1_008-2	377.031				Moderate	20210419	Katnb1	anti-Katna1	0.034411201469889796
20210419_R1E309_RNAi_04_gTub647_Ka1568_Katnb1_009-1	498.594				Severe	20210419	Katnb1	anti-Katna1	0.17132769421942495
20210419_R1E309_RNAi_04_gTub647_Ka1568_Katnb1_009-2	294.766				Normal	20210419	Katnb1	anti-Katna1	0.049274
20210419_R1E309_RNAi_04_gTub647_Ka1568_Katnb1_010-1	362.312				Severe	20210419	Katnb1	anti-Katna1	0.0253439
20210419_R1E309_RNAi_04_gTub647_Ka1568_Katnb1_010-2	408.094				Moderate	20210419	Katnb1	anti-Katna1	0.038731997538669585
20210419_R1E309_RNAi_04_gTub647_Ka1568_Katnb1_011-1	418.922				Moderate	20210419	Katnb1	anti-Katna1	0.0680242
20210419_R1E309_RNAi_04_gTub647_Ka1568_Katnb1_011-2	293.438				Moderate	20210419	Katnb1	anti-Katna1	0.0331449
20210419_R1E309_RNAi_04_gTub647_Ka1568_Katnb1_012-1	448.547				Normal	20210419	Katnb1	anti-Katna1	0.031800355869851055
20210419_R1E309_RNAi_04_gTub647_Ka1568_Katnb1_012-2	413.453				Mild	20210419	Katnb1	anti-Katna1	0.10597396721362681
20210419_R1E309_RNAi_04_gTub647_Ka1568_Katnb1_013-1	324.047				Normal	20210419	Katnb1	anti-Katna1
20210419_R1E309_RNAi_04_gTub647_Ka1568_Katnb1_013-2	298.828				Normal	20210419	Katnb1	anti-Katna1	0.0621629
20210419_R1E309_RNAi_04_gTub647_Ka1568_Katnb1_013-3	372.828				Normal	20210419	Katnb1	anti-Katna1	0.1742252014627462
20210419_R1E309_RNAi_04_gTub647_Ka1568_Katnb1_014-1	417.797				Severe	20210419	Katnb1	anti-Katna1
20210419_R1E309_RNAi_04_gTub647_Ka1568_Katnb1_014-2	385.625				Moderate	20210419	Katnb1	anti-Katna1	0.051477677627934315
20210419_R1E309_RNAi_04_gTub647_Ka1568_Katnb1_014-3	394				Moderate	20210419	Katnb1	anti-Katna1	0.10480869395314496
20210419_R1E309_RNAi_04_gTub647_Ka1568_Katnb1_015-1	320.109				Normal	20210419	Katnb1	anti-Katna1	0.0229025
20210419_R1E309_RNAi_04_gTub647_Ka1568_Katnb1_015-2	329.703				Severe	20210419	Katnb1	anti-Katna1	0.0393908
20210419_R1E309_RNAi_04_gTub647_Ka1568_Katnb1_016-1	287.438				Normal	20210419	Katnb1	anti-Katna1	0.0402824
20210419_R1E309_RNAi_04_gTub647_Ka1568_Katnb1_016-2	299.125				Normal	20210419	Katnb1	anti-Katna1	0.3994775699565535
20210419_R1E309_RNAi_04_gTub647_Ka1568_Katnb1_017-1	467.203				Severe	20210419	Katnb1	anti-Katna1	0.019405839831930033
20210419_R1E309_RNAi_04_gTub647_Ka1568_Katnb1_017-2	339.922				Normal	20210419	Katnb1	anti-Katna1	0.0464597
20210419_R1E309_RNAi_04_gTub647_Ka1568_Katnb1_018-1	455.828				Normal	20210419	Katnb1	anti-Katna1	0.0816809
20210419_R1E309_RNAi_04_gTub647_Ka1568_Katnb1_018-2	353.172				Normal	20210419	Katnb1	anti-Katna1	0.0507274
20210419_R1E309_RNAi_04_gTub647_Ka1568_Katnb1_018-3	371.047				Normal	20210419	Katnb1	anti-Katna1	0.030706213083832423
20210419_R1E309_RNAi_04_gTub647_Ka1568_Katnb1_019-1	418.328				Normal	20210419	Katnb1	anti-Katna1
20210419_R1E309_RNAi_04_gTub647_Ka1568_Katnb1_019-2	415				Normal	20210419	Katnb1	anti-Katna1	0.171439
20210419_R1E309_RNAi_04_gTub647_Ka1568_Katnb1_020-1	387.062				Severe	20210419	Katnb1	anti-Katna1
20210419_R1E309_RNAi_04_gTub647_Ka1568_Katnb1_020-2	303.969				Moderate	20210419	Katnb1	anti-Katna1	0.594114
20210419_R1E309_RNAi_04_gTub647_Ka1568_Katnb1_021-1	285.375				Normal	20210419	Katnb1	anti-Katna1
20210419_R1E309_RNAi_04_gTub647_Ka1568_Katnb1_021-2	310.938				Mild	20210419	Katnb1	anti-Katna1	0.7743244054438749
20210419_R1E309_RNAi_04_gTub647_Ka1568_Katnb1_022-1	674.109				Severe	20210419	Katnb1	anti-Katna1
20210419_R1E309_RNAi_04_gTub647_Ka1568_Katnb1_022-2	350.422				Severe	20210419	Katnb1	anti-Katna1	1
20210419_R1E309_RNAi_04_gTub647_Ka1568_Katnb1_023-1	163.203				Severe	20210419	Katnb1	anti-Katna1	0.42204194799431993
20210419_R1E309_RNAi_04_gTub647_Ka1568_Katnb1_023-2	234.953				Severe	20210419	Katnb1	anti-Katna1
20210419_R1E309_RNAi_04_gTub647_Ka1568_Katnb1_024-1	246.875				Normal	20210419	Katnb1	anti-Katna1	0.18728981630059388
20210419_R1E309_RNAi_04_gTub647_Ka1568_Katnb1_024-2	255.266				Mild	20210419	Katnb1	anti-Katna1	0.22728219180789955
20210419_R1E309_RNAi_04_gTub647_Ka1568_Katnb1_025-1	301.531				Normal	20210419	Katnb1	anti-Katna1
20210419_R1E309_RNAi_04_gTub647_Ka1568_Katnb1_025-2	309.938				Normal	20210419	Katnb1	anti-Katna1
20210419_R1E309_RNAi_04_gTub647_Ka1568_Katnb1_026-1	453.25				Severe	20210419	Katnb1	anti-Katna1	0.2641073666864018
20210419_R1E309_RNAi_04_gTub647_Ka1568_Katnb1_027-1	367.453				Moderate	20210419	Katnb1	anti-Katna1	0.4664475412764132
20210419_R1E309_RNAi_04_gTub647_Ka1568_KKab1_001-1	498.359				Normal	20210419	KKab1	anti-Katna1
20210419_R1E309_RNAi_04_gTub647_Ka1568_KKab1_001-2	434.625				Normal	20210419	KKab1	anti-Katna1
20210419_R1E309_RNAi_04_gTub647_Ka1568_KKab1_002-1	361.922				Moderate	20210419	KKab1	anti-Katna1	0.8005905552107278
20210419_R1E309_RNAi_04_gTub647_Ka1568_KKab1_002-2	414.984				Moderate	20210419	KKab1	anti-Katna1	0.37368021770618237
20210419_R1E309_RNAi_04_gTub647_Ka1568_KKab1_003-1	331.844				Mild	20210419	KKab1	anti-Katna1
20210419_R1E309_RNAi_04_gTub647_Ka1568_KKab1_003-2	384.969				Normal	20210419	KKab1	anti-Katna1	0.3720574516439585
20210419_R1E309_RNAi_04_gTub647_Ka1568_KKab1_004-1	411.547				Normal	20210419	KKab1	anti-Katna1	0.17063530580261457
20210419_R1E309_RNAi_04_gTub647_Ka1568_KKab1_004-2	495.141				Mild	20210419	KKab1	anti-Katna1	0.19962462461796182
20210419_R1E309_RNAi_04_gTub647_Ka1568_KKab1_004-3	369.688				Severe	20210419	KKab1	anti-Katna1	0.21853166334645568
20210419_R1E309_RNAi_04_gTub647_Ka1568_KKab1_004-4	310.766				Severe	20210419	KKab1	anti-Katna1	0.1180943978224189
20210419_R1E309_RNAi_04_gTub647_Ka1568_KKab1_005-1	358.797				Normal	20210419	KKab1	anti-Katna1
20210419_R1E309_RNAi_04_gTub647_Ka1568_KKab1_005-2	535.5				Mild	20210419	KKab1	anti-Katna1
20210419_R1E309_RNAi_04_gTub647_Ka1568_KKab1_006-1	370.266				Normal	20210419	KKab1	anti-Katna1	0.1952139132267156
20210419_R1E309_RNAi_04_gTub647_Ka1568_KKab1_006-2	435.016				Severe	20210419	KKab1	anti-Katna1	0.3719691060555472
20210419_R1E309_RNAi_04_gTub647_Ka1568_KKab1_006-3	330.531				Severe	20210419	KKab1	anti-Katna1	0.25501668554808876
20210419_R1E309_RNAi_04_gTub647_Ka1568_KKab1_006-4	430.562				Normal	20210419	KKab1	anti-Katna1	0.38741122073374484
20210419_R1E309_RNAi_04_gTub647_Ka1568_KKab1_007-1	378.344				Mild	20210419	KKab1	anti-Katna1	0.30296475881718526
20210419_R1E309_RNAi_04_gTub647_Ka1568_KKab1_008-1	420.094				Mild	20210419	KKab1	anti-Katna1	0.24814798997599108
20210419_R1E309_RNAi_04_gTub647_Ka1568_KKab1_008-2	306.375				Normal	20210419	KKab1	anti-Katna1
20210419_R1E309_RNAi_04_gTub647_Ka1568_KKab1_009-1	344.984				Normal	20210419	KKab1	anti-Katna1	0.6324523830050416
20210419_R1E309_RNAi_04_gTub647_Ka1568_KKab1_009-2	327.719				Normal	20210419	KKab1	anti-Katna1	0.646871
20210419_R1E309_RNAi_04_gTub647_Ka1568_KKab1_009-3	456.797				Normal	20210419	KKab1	anti-Katna1	0.5740696495821768
20210419_R1E309_RNAi_04_gTub647_Ka1568_KKab1_009-4	318.453				Normal	20210419	KKab1	anti-Katna1	0.6280417958834187
20210419_R1E309_RNAi_04_gTub647_Ka1568_KKab1_010-1	386.172				Mild	20210419	KKab1	anti-Katna1
20210419_R1E309_RNAi_04_gTub647_Ka1568_KKab1_010-2	350.906				Normal	20210419	KKab1	anti-Katna1	0.27719185231555693
20210419_R1E309_RNAi_04_gTub647_Ka1568_KKab1_011-1	438.953				Normal	20210419	KKab1	anti-Katna1
20210419_R1E309_RNAi_04_gTub647_Ka1568_KKab1_012-1	377.297				Normal	20210419	KKab1	anti-Katna1	0.38845956176177315
20210419_R1E309_RNAi_04_gTub647_Ka1568_KKab1_012-2	420.578				Normal	20210419	KKab1	anti-Katna1
20210419_R1E309_RNAi_04_gTub647_Ka1568_KKab1_013-1	442.828				Normal	20210419	KKab1	anti-Katna1	0.4012595108105725
20210419_R1E309_RNAi_04_gTub647_Ka1568_KKab1_013-2	317.875				Normal	20210419	KKab1	anti-Katna1	0.14244213364573496
20210419_R1E309_RNAi_04_gTub647_Ka1568_KKab1_014-1	365.781				Normal	20210419	KKab1	anti-Katna1	0.4054847449709582
20210419_R1E309_RNAi_04_gTub647_Ka1568_KKab1_014-2	347.031				Normal	20210419	KKab1	anti-Katna1	0.5076917635461162
20210419_R1E309_RNAi_04_gTub647_Ka1568_KKab1_015-1	281.312				Mild	20210419	KKab1	anti-Katna1
20210419_R1E309_RNAi_04_gTub647_Ka1568_KKab1_015-2	322.109				Normal	20210419	KKab1	anti-Katna1
20210419_R1E309_RNAi_04_gTub647_Ka1568_KKab1_016-1	252.797				Normal	20210419	KKab1	anti-Katna1
20210419_R1E309_RNAi_04_gTub647_Ka1568_KKab1_016-2	312.406				Normal	20210419	KKab1	anti-Katna1
20210419_R1E309_RNAi_04_gTub647_Ka1568_KKab1_016-3	292.047				Normal	20210419	KKab1	anti-Katna1
20210419_R1E309_RNAi_04_gTub647_Ka1568_KKab1_016-4	254.766				Moderate	20210419	KKab1	anti-Katna1
20210419_R1E309_RNAi_04_gTub647_Ka1568_KKab1_017-1	327.844				Normal	20210419	KKab1	anti-Katna1
20210419_R1E309_RNAi_04_gTub647_Ka1568_KKab1_017-2	446				Mild	20210419	KKab1	anti-Katna1
20210419_R1E309_RNAi_04_gTub647_Ka1568_KKab1_018-1	452.016				Normal	20210419	KKab1	anti-Katna1
20210419_R1E309_RNAi_04_gTub647_Ka1568_KKab1_019-1	317.656				Moderate	20210419	KKab1	anti-Katna1
20210419_R1E309_RNAi_04_gTub647_Ka1568_KKab1_019-2	301.906				Normal	20210419	KKab1	anti-Katna1
20210419_R1E309_RNAi_04_gTub647_Ka1568_KKab1_020-1	257.141				Normal	20210419	KKab1	anti-Katna1
20210419_R1E309_RNAi_04_gTub647_Ka1568_KKab1_020-2	338.672				Normal	20210419	KKab1	anti-Katna1
20210419_R1E309_RNAi_04_gTub647_Ka1568_KKab1_021-1	326.875				Normal	20210419	KKab1	anti-Katna1
20210419_R1E309_RNAi_04_gTub647_Ka1568_KKab1_021-2	240.25				Normal	20210419	KKab1	anti-Katna1
20210419_R1E309_RNAi_04_gTub647_Ka1568_KKab1_021-3	321.312				Normal	20210419	KKab1	anti-Katna1
20210419_R1E309_RNAi_04_gTub647_Ka1568_KKab1_021-4	330.672				Normal	20210419	KKab1	anti-Katna1
20210419_R1E309_RNAi_04_gTub647_Ka1568_KKab1_022-1	316.359				Normal	20210419	KKab1	anti-Katna1
20210419_R1E309_RNAi_04_gTub647_Ka1568_KKab1_022-2	300.141				Normal	20210419	KKab1	anti-Katna1
20210419_R1E309_RNAi_04_gTub647_Ka1568_KKab1_022-3	327.219				Normal	20210419	KKab1	anti-Katna1
20210419_R1E309_RNAi_04_gTub647_Ka1568_KKab1_023-1	187.141				Normal	20210419	KKab1	anti-Katna1
20210419_R1E309_RNAi_04_gTub647_Ka1568_KKab1_023-2	257.734				Normal	20210419	KKab1	anti-Katna1
20210419_R1E309_RNAi_04_gTub647_Ka1568_KKab1_024-1	310.656				Mild	20210419	KKab1	anti-Katna1
20210419_R1E309_RNAi_04_gTub647_Ka1568_KKab1_024-2	281.438				Normal	20210419	KKab1	anti-Katna1
20210419_R1E309_RNAi_04_gTub647_Ka1568_KKab1_025-1	384.359				Normal	20210419	KKab1	anti-Katna1
20210419_R1E309_RNAi_04_gTub647_Ka1568_KKab1_025-2	309.281				Mild	20210419	KKab1	anti-Katna1
20210419_R1E309_RNAi_04_gTub647_Ka1568_KKab1_026-1	289.297				Mild	20210419	KKab1	anti-Katna1
20210419_R1E309_RNAi_04_gTub647_Ka1568_KKab1_027-1	381.016				Normal	20210419	KKab1	anti-Katna1
20210419_R1E309_RNAi_04_gTub647_Ka1568_KKab1_028-1	293.125				Normal	20210419	KKab1	anti-Katna1
20210419_R1E309_RNAi_04_gTub647_Ka1568_KKab1_029-1	334.875				Normal	20210419	KKab1	anti-Katna1
20210419_R1E309_RNAi_04_gTub647_Ka1568_KKab1_029-2	326.203				Mild	20210419	KKab1	anti-Katna1
20210419_R1E309_RNAi_04_gTub647_Ka1568_Scrmbl_001-1	304.594				Normal	20210419	Scrmbl	anti-Katna1
20210419_R1E309_RNAi_04_gTub647_Ka1568_Scrmbl_002-1	344.375				Normal	20210419	Scrmbl	anti-Katna1
20210419_R1E309_RNAi_04_gTub647_Ka1568_Scrmbl_002-2	361.5				Normal	20210419	Scrmbl	anti-Katna1
20210419_R1E309_RNAi_04_gTub647_Ka1568_Scrmbl_002-3	288.297				Normal	20210419	Scrmbl	anti-Katna1
20210419_R1E309_RNAi_04_gTub647_Ka1568_Scrmbl_003-1	347.719				Normal	20210419	Scrmbl	anti-Katna1
20210419_R1E309_RNAi_04_gTub647_Ka1568_Scrmbl_003-2	313.312				Normal	20210419	Scrmbl	anti-Katna1
20210419_R1E309_RNAi_04_gTub647_Ka1568_Scrmbl_003-3	397.531				Normal	20210419	Scrmbl	anti-Katna1
20210419_R1E309_RNAi_04_gTub647_Ka1568_Scrmbl_004-1	338.906				Normal	20210419	Scrmbl	anti-Katna1
20210419_R1E309_RNAi_04_gTub647_Ka1568_Scrmbl_004-2	373				Mild	20210419	Scrmbl	anti-Katna1
20210419_R1E309_RNAi_04_gTub647_Ka1568_Scrmbl_005-1	299.688				Normal	20210419	Scrmbl	anti-Katna1
20210419_R1E309_RNAi_04_gTub647_Ka1568_Scrmbl_006-1	315.891				Normal	20210419	Scrmbl	anti-Katna1
20210419_R1E309_RNAi_04_gTub647_Ka1568_Scrmbl_007-1	320.094				Normal	20210419	Scrmbl	anti-Katna1
20210419_R1E309_RNAi_04_gTub647_Ka1568_Scrmbl_008-1	308.078				Normal	20210419	Scrmbl	anti-Katna1
20210419_R1E309_RNAi_04_gTub647_Ka1568_Scrmbl_008-2	356.641				Normal	20210419	Scrmbl	anti-Katna1
20210419_R1E309_RNAi_04_gTub647_Ka1568_Scrmbl_008-3	297				Normal	20210419	Scrmbl	anti-Katna1
20210419_R1E309_RNAi_04_gTub647_Ka1568_Scrmbl_009-1	452.125				Normal	20210419	Scrmbl	anti-Katna1
20210419_R1E309_RNAi_04_gTub647_Ka1568_Scrmbl_010-1	373.75				Normal	20210419	Scrmbl	anti-Katna1
20210419_R1E309_RNAi_04_gTub647_Ka1568_Scrmbl_010-2	328.5				Normal	20210419	Scrmbl	anti-Katna1
20210419_R1E309_RNAi_04_gTub647_Ka1568_Scrmbl_011-1	386.984				Normal	20210419	Scrmbl	anti-Katna1
20210419_R1E309_RNAi_04_gTub647_Ka1568_Scrmbl_012-1	307.109				Mild	20210419	Scrmbl	anti-Katna1
20210419_R1E309_RNAi_04_gTub647_Ka1568_Scrmbl_013-1	399.703				Normal	20210419	Scrmbl	anti-Katna1
20210419_R1E309_RNAi_04_gTub647_Ka1568_Scrmbl_014-1	377.453				Normal	20210419	Scrmbl	anti-Katna1
20210419_R1E309_RNAi_04_gTub647_Ka1568_Scrmbl_014-2	437.906				Normal	20210419	Scrmbl	anti-Katna1
20210419_R1E309_RNAi_04_gTub647_Ka1568_Scrmbl_016-1	371.969				Normal	20210419	Scrmbl	anti-Katna1
20210419_R1E309_RNAi_04_gTub647_Ka1568_Scrmbl_017-1	393.734				Normal	20210419	Scrmbl	anti-Katna1
20210419_R1E309_RNAi_04_gTub647_Ka1568_Scrmbl_017-2	420.641				Normal	20210419	Scrmbl	anti-Katna1
20210419_R1E309_RNAi_04_gTub647_Ka1568_Scrmbl_018-1	425.953				Normal	20210419	Scrmbl	anti-Katna1
20210419_R1E309_RNAi_04_gTub647_Ka1568_Scrmbl_019-1	371.125				Normal	20210419	Scrmbl	anti-Katna1
20210419_R1E309_RNAi_04_gTub647_Ka1568_Scrmbl_020-1	425.547				Normal	20210419	Scrmbl	anti-Katna1
20210419_R1E309_RNAi_04_gTub647_Ka1568_Scrmbl_021-1	446.938				Normal	20210419	Scrmbl	anti-Katna1
20210419_R1E309_RNAi_04_gTub647_Ka1568_Scrmbl_021-2	393.672				Normal	20210419	Scrmbl	anti-Katna1
20210419_R1E309_RNAi_04_gTub647_Ka1568_Scrmbl_021-3	363.203				Normal	20210419	Scrmbl	anti-Katna1
20210419_R1E309_RNAi_04_gTub647_Ka1568_Scrmbl_022-1	410.062				Normal	20210419	Scrmbl	anti-Katna1
20210419_R1E309_RNAi_04_gTub647_Ka1568_Scrmbl_023-1	350.078				Mild	20210419	Scrmbl	anti-Katna1
20210419_R1E309_RNAi_04_gTub647_Ka1568_Scrmbl_023-2	430.297				Normal	20210419	Scrmbl	anti-Katna1
20210419_R1E309_RNAi_04_gTub647_Ka1568_Scrmbl_024-1	349.641				Normal	20210419	Scrmbl	anti-Katna1
20210419_R1E309_RNAi_04_gTub647_Ka1568_Scrmbl_025-1	465.266				Normal	20210419	Scrmbl	anti-Katna1
20210419_R1E309_RNAi_04_gTub647_Ka1568_Scrmbl_025-2	338.406				Normal	20210419	Scrmbl	anti-Katna1
20210419_R1E309_RNAi_04_gTub647_Ka1568_Scrmbl_025-3	376.781				Normal	20210419	Scrmbl	anti-Katna1
20210419_R1E309_RNAi_04_gTub647_Ka1568_Scrmbl_026-1	537.297				Normal	20210419	Scrmbl	anti-Katna1
20210419_R1E309_RNAi_04_gTub647_Ka1568_Scrmbl_027-1	303.859				Normal	20210419	Scrmbl	anti-Katna1
20210419_R1E309_RNAi_04_gTub647_Ka1568_Scrmbl_027-2	399.969				Normal	20210419	Scrmbl	anti-Katna1
20210419_R1E309_RNAi_04_gTub647_Ka1568_Scrmbl_028-1	396.188				Normal	20210419	Scrmbl	anti-Katna1
20210419_R1E309_RNAi_04_gTub647_Ka1568_Scrmbl_028-2	394.469				Normal	20210419	Scrmbl	anti-Katna1
20210419_R1E309_RNAi_04_gTub647_Ka1568_Scrmbl_029-1	325				Normal	20210419	Scrmbl	anti-Katna1
20210419_R1E309_RNAi_04_gTub647_Ka1568_Scrmbl_029-2	334.234				Normal	20210419	Scrmbl	anti-Katna1
20210419_R1E309_RNAi_04_gTub647_Ka1568_Scrmbl_029-3	408.125				Normal	20210419	Scrmbl	anti-Katna1
20210419_R1E309_RNAi_04_gTub647_Ka1568_Scrmbl_030-1	290.109				Normal	20210419	Scrmbl	anti-Katna1
20210419_R1E309_RNAi_04_gTub647_Ka1568_Scrmbl_030-2	316				Normal	20210419	Scrmbl	anti-Katna1
20210419_R1E309_RNAi_04_gTub647_Ka1568_Scrmbl_030-3	286.391				Normal	20210419	Scrmbl	anti-Katna1
20210419_R1E309_RNAi_04_gTub647_Ka1568_Scrmbl_031-1	377.453				Normal	20210419	Scrmbl	anti-Katna1
20210419_R1E309_RNAi_04_gTub647_Ka1568_Scrmbl_031-2	298.141				Normal	20210419	Scrmbl	anti-Katna1
20210419_R1E309_RNAi_04_gTub647_Ka1568_Scrmbl_032-1	480.641				Normal	20210419	Scrmbl	anti-Katna1
20210419_R1E309_RNAi_04_gTub647_Ka1568_Scrmbl_032-2	470.781				Normal	20210419	Scrmbl	anti-Katna1
20210419_R1E309_RNAi_04_gTub647_Kb1568_Katna1_001-1	203.469					20210419	Katna1	anti-Katnb1
20210419_R1E309_RNAi_04_gTub647_Kb1568_Katna1_001-2	175.188					20210419	Katna1	anti-Katnb1
20210419_R1E309_RNAi_04_gTub647_Kb1568_Katna1_002-1	267.266					20210419	Katna1	anti-Katnb1
20210419_R1E309_RNAi_04_gTub647_Kb1568_Katna1_003-1	221.219					20210419	Katna1	anti-Katnb1
20210419_R1E309_RNAi_04_gTub647_Kb1568_Katna1_003-2	313.594					20210419	Katna1	anti-Katnb1
20210419_R1E309_RNAi_04_gTub647_Kb1568_Katna1_004-1	375.781					20210419	Katna1	anti-Katnb1
20210419_R1E309_RNAi_04_gTub647_Kb1568_Katna1_005-1	279.438					20210419	Katna1	anti-Katnb1
20210419_R1E309_RNAi_04_gTub647_Kb1568_Katna1_005-2	140.688					20210419	Katna1	anti-Katnb1
20210419_R1E309_RNAi_04_gTub647_Kb1568_Katna1_005-3	215.562					20210419	Katna1	anti-Katnb1
20210419_R1E309_RNAi_04_gTub647_Kb1568_Katna1_006-1	320.828					20210419	Katna1	anti-Katnb1
20210419_R1E309_RNAi_04_gTub647_Kb1568_Katna1_006-2	334.656					20210419	Katna1	anti-Katnb1
20210419_R1E309_RNAi_04_gTub647_Kb1568_Katna1_006-3	345.141					20210419	Katna1	anti-Katnb1
20210419_R1E309_RNAi_04_gTub647_Kb1568_Katna1_007-1	387.719					20210419	Katna1	anti-Katnb1
20210419_R1E309_RNAi_04_gTub647_Kb1568_Katna1_007-2	698					20210419	Katna1	anti-Katnb1
20210419_R1E309_RNAi_04_gTub647_Kb1568_Katna1_008-1	384.75					20210419	Katna1	anti-Katnb1
20210419_R1E309_RNAi_04_gTub647_Kb1568_Katna1_008-2	273.188					20210419	Katna1	anti-Katnb1
20210419_R1E309_RNAi_04_gTub647_Kb1568_Katna1_009-1	299.453					20210419	Katna1	anti-Katnb1
20210419_R1E309_RNAi_04_gTub647_Kb1568_Katna1_009-2	348.469					20210419	Katna1	anti-Katnb1
20210419_R1E309_RNAi_04_gTub647_Kb1568_Katna1_010-1	363.594					20210419	Katna1	anti-Katnb1
20210419_R1E309_RNAi_04_gTub647_Kb1568_Katna1_010-2	250.406					20210419	Katna1	anti-Katnb1
20210419_R1E309_RNAi_04_gTub647_Kb1568_Katna1_010-3	332.297					20210419	Katna1	anti-Katnb1
20210419_R1E309_RNAi_04_gTub647_Kb1568_Katna1_011-1	377.984					20210419	Katna1	anti-Katnb1
20210419_R1E309_RNAi_04_gTub647_Kb1568_Katna1_011-2	361.203					20210419	Katna1	anti-Katnb1
20210419_R1E309_RNAi_04_gTub647_Kb1568_Katna1_011-3	349.141					20210419	Katna1	anti-Katnb1
20210419_R1E309_RNAi_04_gTub647_Kb1568_Katna1_012-1	356.484					20210419	Katna1	anti-Katnb1
20210419_R1E309_RNAi_04_gTub647_Kb1568_Katna1_012-2	375.234					20210419	Katna1	anti-Katnb1
20210419_R1E309_RNAi_04_gTub647_Kb1568_Katna1_013-1	322.406					20210419	Katna1	anti-Katnb1
20210419_R1E309_RNAi_04_gTub647_Kb1568_Katna1_013-2	323.312					20210419	Katna1	anti-Katnb1
20210419_R1E309_RNAi_04_gTub647_Kb1568_Katna1_014-1	327.156					20210419	Katna1	anti-Katnb1
20210419_R1E309_RNAi_04_gTub647_Kb1568_Katna1_014-2	256.25					20210419	Katna1	anti-Katnb1
20210419_R1E309_RNAi_04_gTub647_Kb1568_Katna1_015-1	239.312					20210419	Katna1	anti-Katnb1
20210419_R1E309_RNAi_04_gTub647_Kb1568_Katna1_015-2	276.406					20210419	Katna1	anti-Katnb1
20210419_R1E309_RNAi_04_gTub647_Kb1568_Katna1_016-1	375.344					20210419	Katna1	anti-Katnb1
20210419_R1E309_RNAi_04_gTub647_Kb1568_Katna1_016-2	386.672					20210419	Katna1	anti-Katnb1
20210419_R1E309_RNAi_04_gTub647_Kb1568_Katna1_017-1	769.312					20210419	Katna1	anti-Katnb1
20210419_R1E309_RNAi_04_gTub647_Kb1568_Katna1_017-2	285.781					20210419	Katna1	anti-Katnb1
20210419_R1E309_RNAi_04_gTub647_Kb1568_Katna1_017-3	399.094					20210419	Katna1	anti-Katnb1
20210419_R1E309_RNAi_04_gTub647_Kb1568_Katna1_018-1	409.156					20210419	Katna1	anti-Katnb1
20210419_R1E309_RNAi_04_gTub647_Kb1568_Katna1_018-2	408.422					20210419	Katna1	anti-Katnb1
20210419_R1E309_RNAi_04_gTub647_Kb1568_Katna1_019-1	299.938					20210419	Katna1	anti-Katnb1
20210419_R1E309_RNAi_04_gTub647_Kb1568_Katna1_019-3	325.391					20210419	Katna1	anti-Katnb1
20210419_R1E309_RNAi_04_gTub647_Kb1568_Katna1_020-1	346.047					20210419	Katna1	anti-Katnb1
20210419_R1E309_RNAi_04_gTub647_Kb1568_Katna1_020-2	393.984					20210419	Katna1	anti-Katnb1
20210419_R1E309_RNAi_04_gTub647_Kb1568_Katna1_021-1	398.922					20210419	Katna1	anti-Katnb1
20210419_R1E309_RNAi_04_gTub647_Kb1568_Katna1_021-2	358.547					20210419	Katna1	anti-Katnb1
20210419_R1E309_RNAi_04_gTub647_Kb1568_Katna1_022-1	544.438					20210419	Katna1	anti-Katnb1
20210419_R1E309_RNAi_04_gTub647_Kb1568_Katna1_022-2	338.25					20210419	Katna1	anti-Katnb1
20210419_R1E309_RNAi_04_gTub647_Kb1568_Katna1_023-1	360.531					20210419	Katna1	anti-Katnb1
20210419_R1E309_RNAi_04_gTub647_Kb1568_Katna1_023-2	380.875					20210419	Katna1	anti-Katnb1
20210419_R1E309_RNAi_04_gTub647_Kb1568_Katna1_024-1	317.297					20210419	Katna1	anti-Katnb1
20210419_R1E309_RNAi_04_gTub647_Kb1568_Katna1_024-2	333.531					20210419	Katna1	anti-Katnb1
20210419_R1E309_RNAi_04_gTub647_Kb1568_Katna1_025-1	332.875					20210419	Katna1	anti-Katnb1
20210419_R1E309_RNAi_04_gTub647_Kb1568_Katna1_025-2	344.891					20210419	Katna1	anti-Katnb1
20210419_R1E309_RNAi_04_gTub647_Kb1568_Katna1_026-1	752.844					20210419	Katna1	anti-Katnb1
20210419_R1E309_RNAi_04_gTub647_Kb1568_Katna1_026-2	298.172					20210419	Katna1	anti-Katnb1
20210419_R1E309_RNAi_04_gTub647_Kb1568_Katna1_026-3	293.453					20210419	Katna1	anti-Katnb1
20210419_R1E309_RNAi_04_gTub647_Kb1568_Katna1_027-1	387.734					20210419	Katna1	anti-Katnb1
20210419_R1E309_RNAi_04_gTub647_Kb1568_Katna1_027-2	262.484					20210419	Katna1	anti-Katnb1
20210419_R1E309_RNAi_04_gTub647_Kb1568_Katna1_027-4	319.922					20210419	Katna1	anti-Katnb1
20210419_R1E309_RNAi_04_gTub647_Kb1568_Katna1_028-1	353.312					20210419	Katna1	anti-Katnb1
20210419_R1E309_RNAi_04_gTub647_Kb1568_Katna1_028-2	367.016					20210419	Katna1	anti-Katnb1
20210419_R1E309_RNAi_04_gTub647_Kb1568_Katna1_028-3	364.047					20210419	Katna1	anti-Katnb1
20210419_R1E309_RNAi_04_gTub647_Kb1568_Katnb1_001-1	310.469	1.6378472537369706	12.210334246808083	46.07941010332067	Severe	20210419	Katnb1	anti-Katnb1
20210419_R1E309_RNAi_04_gTub647_Kb1568_Katnb1_001-2	480.5	6.512595651963034	16.992212226895724	50.926901380203326	Normal	20210419	Katnb1	anti-Katnb1
20210419_R1E309_RNAi_04_gTub647_Kb1568_Katnb1_002-1	359.328	1.630333396656535	13.307601330581903	47.58734077746082	Normal	20210419	Katnb1	anti-Katnb1
20210419_R1E309_RNAi_04_gTub647_Kb1568_Katnb1_002-2	360.281	1.4091580771686583	13.005369551484522	51.26694682927702	Normal	20210419	Katnb1	anti-Katnb1
20210419_R1E309_RNAi_04_gTub647_Kb1568_Katnb1_003-1	384.609	2.7565354096857693	12.61861239330134	43.0033	Mild	20210419	Katnb1	anti-Katnb1
20210419_R1E309_RNAi_04_gTub647_Kb1568_Katnb1_003-2	307.859	1.6075254041649774	12.074469774935755	50.55210270561148	Moderate	20210419	Katnb1	anti-Katnb1
20210419_R1E309_RNAi_04_gTub647_Kb1568_Katnb1_004-1	416.969	8.917028435865987	13.719601976692038	48.86470478311597	Normal	20210419	Katnb1	anti-Katnb1
20210419_R1E309_RNAi_04_gTub647_Kb1568_Katnb1_004-2	257.891	3.445191615294098	10.27209596613391	43.61217403354164	Normal	20210419	Katnb1	anti-Katnb1
20210419_R1E309_RNAi_04_gTub647_Kb1568_Katnb1_004-3	401.25	3.186854726701743	13.27358099216586	49.67371134062954	Severe	20210419	Katnb1	anti-Katnb1
20210419_R1E309_RNAi_04_gTub647_Kb1568_Katnb1_004-4	348.312	2.139512566520474	12.786215757353277	50.94346094032321	Moderate	20210419	Katnb1	anti-Katnb1
20210419_R1E309_RNAi_04_gTub647_Kb1568_Katnb1_005-1	340.344	1.415538215199136	12.111609992946775	47.98862304836675	Normal	20210419	Katnb1	anti-Katnb1
20210419_R1E309_RNAi_04_gTub647_Kb1568_Katnb1_005-2	281.922				Mild	20210419	Katnb1	anti-Katnb1
20210419_R1E309_RNAi_04_gTub647_Kb1568_Katnb1_006-1	423.922	1.777053721320649	15.019540515768288	49.49443917792706	Severe	20210419	Katnb1	anti-Katnb1
20210419_R1E309_RNAi_04_gTub647_Kb1568_Katnb1_006-2	238.438				Normal	20210419	Katnb1	anti-Katnb1
20210419_R1E309_RNAi_04_gTub647_Kb1568_Katnb1_006-3	263.047				Normal	20210419	Katnb1	anti-Katnb1
20210419_R1E309_RNAi_04_gTub647_Kb1568_Katnb1_007-1	324.078	1.4808088522122294	12.828269103872453	41.7957	Normal	20210419	Katnb1	anti-Katnb1
20210419_R1E309_RNAi_04_gTub647_Kb1568_Katnb1_007-2	313.375	1.53807	11.771473948183353	42.772284903717235	Normal	20210419	Katnb1	anti-Katnb1
20210419_R1E309_RNAi_04_gTub647_Kb1568_Katnb1_008-1	368.859	5.081104256269772	13.692123619083185	46.750645985168475	Normal	20210419	Katnb1	anti-Katnb1
20210419_R1E309_RNAi_04_gTub647_Kb1568_Katnb1_008-2	292.438	1.1105846469067968	12.653382030780467	48.84855715411327	Severe	20210419	Katnb1	anti-Katnb1
20210419_R1E309_RNAi_04_gTub647_Kb1568_Katnb1_008-3	223.094	1.41642	10.203016445564629	38.3746	Normal	20210419	Katnb1	anti-Katnb1
20210419_R1E309_RNAi_04_gTub647_Kb1568_Katnb1_009-1	403.719				Normal	20210419	Katnb1	anti-Katnb1
20210419_R1E309_RNAi_04_gTub647_Kb1568_Katnb1_009-2	283.844				Severe	20210419	Katnb1	anti-Katnb1
20210419_R1E309_RNAi_04_gTub647_Kb1568_Katnb1_009-3	566.688				Normal	20210419	Katnb1	anti-Katnb1
20210419_R1E309_RNAi_04_gTub647_Kb1568_Katnb1_010-1	277.625	1.4556627708688592	11.40443952596967	47.16869968606019	Normal	20210419	Katnb1	anti-Katnb1
20210419_R1E309_RNAi_04_gTub647_Kb1568_Katnb1_010-2	189.156				Normal	20210419	Katnb1	anti-Katnb1
20210419_R1E309_RNAi_04_gTub647_Kb1568_Katnb1_010-3	268.625	3.659094575519257	10.306709250465792	43.329446429428934	Severe	20210419	Katnb1	anti-Katnb1
20210419_R1E309_RNAi_04_gTub647_Kb1568_Katnb1_011-1	344.688	1.926555402439646	13.514342699618236	42.23763231874324	Normal	20210419	Katnb1	anti-Katnb1
20210419_R1E309_RNAi_04_gTub647_Kb1568_Katnb1_011-2	330.578	1.4291916621927596	12.123939543528776	46.0765	Normal	20210419	Katnb1	anti-Katnb1
20210419_R1E309_RNAi_04_gTub647_Kb1568_Katnb1_012-1	322.672				Normal	20210419	Katnb1	anti-Katnb1
20210419_R1E309_RNAi_04_gTub647_Kb1568_Katnb1_012-2	259.438	12.834825966709637	8.993853239728503	40.8273	Normal	20210419	Katnb1	anti-Katnb1
20210419_R1E309_RNAi_04_gTub647_Kb1568_Katnb1_012-3	433.766				Normal	20210419	Katnb1	anti-Katnb1
20210419_R1E309_RNAi_04_gTub647_Kb1568_Katnb1_013-1	238.594	1.600532788925957	8.518874836384049	39.41459175056821	Moderate	20210419	Katnb1	anti-Katnb1
20210419_R1E309_RNAi_04_gTub647_Kb1568_Katnb1_013-2	298.5	9.62329	11.034801953954746	41.133639247945744	Normal	20210419	Katnb1	anti-Katnb1
20210419_R1E309_RNAi_04_gTub647_Kb1568_Katnb1_014-1	254.469	1.403124028598073	9.860561512660269	36.00994696160386	Normal	20210419	Katnb1	anti-Katnb1
20210419_R1E309_RNAi_04_gTub647_Kb1568_Katnb1_014-2	291.625	1.4001163022181253	9.974348011970928	39.30148033626109	Normal	20210419	Katnb1	anti-Katnb1
20210419_R1E309_RNAi_04_gTub647_Kb1568_Katnb1_016-1	223.578	2.3111481090446437	8.003824921036834	40.31809138008823	Normal	20210419	Katnb1	anti-Katnb1
20210419_R1E309_RNAi_04_gTub647_Kb1568_Katnb1_016-2	183.328				Mild	20210419	Katnb1	anti-Katnb1
20210419_R1E309_RNAi_04_gTub647_Kb1568_Katnb1_016-3	293.703				Normal	20210419	Katnb1	anti-Katnb1
20210419_R1E309_RNAi_04_gTub647_Kb1568_Katnb1_017-1	293.547				Normal	20210419	Katnb1	anti-Katnb1
20210419_R1E309_RNAi_04_gTub647_Kb1568_Katnb1_017-2	286.812				Normal	20210419	Katnb1	anti-Katnb1
20210419_R1E309_RNAi_04_gTub647_Kb1568_Katnb1_018-1	805.656				Normal	20210419	Katnb1	anti-Katnb1
20210419_R1E309_RNAi_04_gTub647_Kb1568_Katnb1_018-2	687.266	3.0996029336198454	13.733122980042914	44.2787	Normal	20210419	Katnb1	anti-Katnb1
20210419_R1E309_RNAi_04_gTub647_Kb1568_Katnb1_019-1	310.125	8.113851488550813	9.767092056791329	38.61509935426221	Normal	20210419	Katnb1	anti-Katnb1
20210419_R1E309_RNAi_04_gTub647_Kb1568_Katnb1_019-2	406.766				Normal	20210419	Katnb1	anti-Katnb1
20210419_R1E309_RNAi_04_gTub647_Kb1568_Katnb1_020-1	298.406	1.7157596060820468	10.046925634442996	39.956472683027485	Normal	20210419	Katnb1	anti-Katnb1
20210419_R1E309_RNAi_04_gTub647_Kb1568_Katnb1_020-2	257.125	1.7333866397096593	10.758791349952675	42.632453049021464	Normal	20210419	Katnb1	anti-Katnb1
20210419_R1E309_RNAi_04_gTub647_Kb1568_Katnb1_021-1	361.031	1.497863753639312	10.522097114338774	43.74986818444499	Moderate	20210419	Katnb1	anti-Katnb1
20210419_R1E309_RNAi_04_gTub647_Kb1568_Katnb1_021-2	312.703				Severe	20210419	Katnb1	anti-Katnb1
20210419_R1E309_RNAi_04_gTub647_Kb1568_Katnb1_022-1	405.484	1.7754517469388882	16.023687320961493	45.48226735842149	Normal	20210419	Katnb1	anti-Katnb1
20210419_R1E309_RNAi_04_gTub647_Kb1568_Katnb1_022-2	295.719	7.437291062149007	10.325317665823096	46.077870984362725	Normal	20210419	Katnb1	anti-Katnb1
20210419_R1E309_RNAi_04_gTub647_Kb1568_Katnb1_022-3	416.281	1.7928970762111898	14.575434157771214	45.90917220069639	Normal	20210419	Katnb1	anti-Katnb1
20210419_R1E309_RNAi_04_gTub647_Kb1568_Katnb1_023-1	231.672				Normal	20210419	Katnb1	anti-Katnb1
20210419_R1E309_RNAi_04_gTub647_Kb1568_Katnb1_023-2	240.125				Normal	20210419	Katnb1	anti-Katnb1
20210419_R1E309_RNAi_04_gTub647_Kb1568_Katnb1_023-3	228.75	8.079908725415628	12.878029996380077	32.23792623591497	Normal	20210419	Katnb1	anti-Katnb1
20210419_R1E309_RNAi_04_gTub647_Kb1568_Katnb1_024-1	299.203	2.451540188255712	11.975386874600758	47.72373922427417	Normal	20210419	Katnb1	anti-Katnb1
20210419_R1E309_RNAi_04_gTub647_Kb1568_Katnb1_024-2	379.938				Moderate	20210419	Katnb1	anti-Katnb1
20210419_R1E309_RNAi_04_gTub647_Kb1568_Katnb1_024-3	343.75	1.6743377983684158	14.934490265753553	51.40878353479066	Normal	20210419	Katnb1	anti-Katnb1
20210419_R1E309_RNAi_04_gTub647_Kb1568_Katnb1_025-1	287.25				Normal	20210419	Katnb1	anti-Katnb1
20210419_R1E309_RNAi_04_gTub647_Kb1568_Katnb1_026-1	241.703	1.615384889954954	8.784065068837904	40.46532283799229	Normal	20210419	Katnb1	anti-Katnb1
20210419_R1E309_RNAi_04_gTub647_Kb1568_Katnb1_026-2	306.094	11.139210399403748	11.472779235382308	41.31791276278234	Normal	20210419	Katnb1	anti-Katnb1
20210419_R1E309_RNAi_04_gTub647_Kb1568_Katnb1_027-1	314.234	2.465526415811479	12.797487658006432	42.3085	Normal	20210419	Katnb1	anti-Katnb1
20210419_R1E309_RNAi_04_gTub647_Kb1568_Katnb1_027-2	330.578	2.2359970265749842	15.541763378154808	48.00830417214684	Normal	20210419	Katnb1	anti-Katnb1
20210419_R1E309_RNAi_04_gTub647_Kb1568_Katnb1_027-3	348.938				Severe	20210419	Katnb1	anti-Katnb1
20210419_R1E309_RNAi_04_gTub647_Kb1568_Katnb1_028-1	328.609				Normal	20210419	Katnb1	anti-Katnb1
20210419_R1E309_RNAi_04_gTub647_Kb1568_Katnb1_028-2	199.078	2.7620814314983453	7.540792366409901	39.034015309240466	Normal	20210419	Katnb1	anti-Katnb1
20210419_R1E309_RNAi_04_gTub647_Kb1568_Katnb1_029-1	308.672	2.087711594510608	11.53354336233983	50.39036878207822	Normal	20210419	Katnb1	anti-Katnb1
20210419_R1E309_RNAi_04_gTub647_Kb1568_Katnb1_030-1	327.312	1.4697399873164552	14.387362637362639	51.84682707355306	Mild	20210419	Katnb1	anti-Katnb1
20210419_R1E309_RNAi_04_gTub647_Kb1568_Katnb1_030-2	344.359	1.4056382469826307	13.33886118239481	46.78876520371641	Normal	20210419	Katnb1	anti-Katnb1
20210419_R1E309_RNAi_04_gTub647_Kb1568_Katnb1_030-3	253.547				Moderate	20210419	Katnb1	anti-Katnb1
20210419_R1E309_RNAi_04_gTub647_Kb1568_Katnb1_031-1	366				Normal	20210419	Katnb1	anti-Katnb1
20210419_R1E309_RNAi_04_gTub647_Kb1568_Katnb1_031-2	366.922	2.086602393617023	13.197812041844891	45.79879808433577	Normal	20210419	Katnb1	anti-Katnb1
20210419_R1E309_RNAi_04_gTub647_Kb1568_Katnb1_031-3	230.375				Normal	20210419	Katnb1	anti-Katnb1
20210419_R1E309_RNAi_04_gTub647_Kb1568_KKab1_001-1	397.203	1.8020634729999563	14.92736402563638	52.46145139195316	Normal	20210419	KKab1	anti-Katnb1
20210419_R1E309_RNAi_04_gTub647_Kb1568_KKab1_001-2	262.125				Normal	20210419	KKab1	anti-Katnb1
20210419_R1E309_RNAi_04_gTub647_Kb1568_KKab1_002-1	441.891				Normal	20210419	KKab1	anti-Katnb1
20210419_R1E309_RNAi_04_gTub647_Kb1568_KKab1_002-2	324.547				Severe	20210419	KKab1	anti-Katnb1
20210419_R1E309_RNAi_04_gTub647_Kb1568_KKab1_003-1	315.266	2.328964720754746	14.486019903103553	49.948526253603944	Normal	20210419	KKab1	anti-Katnb1
20210419_R1E309_RNAi_04_gTub647_Kb1568_KKab1_003-2	366.422				Mild	20210419	KKab1	anti-Katnb1
20210419_R1E309_RNAi_04_gTub647_Kb1568_KKab1_004-1	740.641	3.1281285619300894	15.629965871733262	50.26761237434447	Moderate	20210419	KKab1	anti-Katnb1
20210419_R1E309_RNAi_04_gTub647_Kb1568_KKab1_005-1	239.547	2.174116521076154	9.864683642407451	46.242	Normal	20210419	KKab1	anti-Katnb1
20210419_R1E309_RNAi_04_gTub647_Kb1568_KKab1_005-2	280.578	2.165335237747255	11.223196828459702	39.748234698179175	Normal	20210419	KKab1	anti-Katnb1
20210419_R1E309_RNAi_04_gTub647_Kb1568_KKab1_006-1	268.156	1.6679126368679387	10.596510563267577	43.616211848137354	Normal	20210419	KKab1	anti-Katnb1
20210419_R1E309_RNAi_04_gTub647_Kb1568_KKab1_006-2	381.531	3.851767767656915	14.205846520913834	47.18789784605782	Normal	20210419	KKab1	anti-Katnb1
20210419_R1E309_RNAi_04_gTub647_Kb1568_KKab1_007-1	218.172	2.1061308553524185	10.694453363084282	44.330759088688204	Normal	20210419	KKab1	anti-Katnb1
20210419_R1E309_RNAi_04_gTub647_Kb1568_KKab1_007-2	272	2.1762705381494043	12.237264359552421	44.30211072264582	Normal	20210419	KKab1	anti-Katnb1
20210419_R1E309_RNAi_04_gTub647_Kb1568_KKab1_009-1	321.344	1.4275381235180242	11.524669764359226	49.6683	Severe	20210419	KKab1	anti-Katnb1
20210419_R1E309_RNAi_04_gTub647_Kb1568_KKab1_009-2	407.203				Normal	20210419	KKab1	anti-Katnb1
20210419_R1E309_RNAi_04_gTub647_Kb1568_KKab1_010-1	286.938	4.791862489791516	10.728765224050083	44.45603036768963	Normal	20210419	KKab1	anti-Katnb1
20210419_R1E309_RNAi_04_gTub647_Kb1568_KKab1_010-2	279.844	5.248503385977651	11.172312566647118	47.01001760475729	Normal	20210419	KKab1	anti-Katnb1
20210419_R1E309_RNAi_04_gTub647_Kb1568_KKab1_011-1	338.109	3.36068	12.123230240328038	50.86473983340134	Mild	20210419	KKab1	anti-Katnb1
20210419_R1E309_RNAi_04_gTub647_Kb1568_KKab1_011-2	359.5	4.16478	12.842941365810198	50.62262372671819	Mild	20210419	KKab1	anti-Katnb1
20210419_R1E309_RNAi_04_gTub647_Kb1568_KKab1_012-1	335.797	1.6336361110146247	12.555209974567799	46.96888945083487	Normal	20210419	KKab1	anti-Katnb1
20210419_R1E309_RNAi_04_gTub647_Kb1568_KKab1_012-2	277.828				Normal	20210419	KKab1	anti-Katnb1
20210419_R1E309_RNAi_04_gTub647_Kb1568_KKab1_013-1	357.141	2.769814442841848	12.873411732900783	47.81384134991472	Normal	20210419	KKab1	anti-Katnb1
20210419_R1E309_RNAi_04_gTub647_Kb1568_KKab1_013-2	354.328	4.935103610869838	13.37939506372361	50.92390996412287	Normal	20210419	KKab1	anti-Katnb1
20210419_R1E309_RNAi_04_gTub647_Kb1568_KKab1_014-1	440.797				Mild	20210419	KKab1	anti-Katnb1
20210419_R1E309_RNAi_04_gTub647_Kb1568_KKab1_014-3	368.25	1.6475898724226028	13.421872129742212	49.964269509825876	Normal	20210419	KKab1	anti-Katnb1
20210419_R1E309_RNAi_04_gTub647_Kb1568_KKab1_015-1	391.297	1.6953185691577723	13.815838486509236	51.26838860332173	Normal	20210419	KKab1	anti-Katnb1
20210419_R1E309_RNAi_04_gTub647_Kb1568_KKab1_015-2	227.047	4.021878363832077	8.09445	40.57381924689122	Mild	20210419	KKab1	anti-Katnb1
20210419_R1E309_RNAi_04_gTub647_Kb1568_KKab1_016-1	333.656	1.9478761483075389	14.278168953812603	51.32998322989706	Normal	20210419	KKab1	anti-Katnb1
20210419_R1E309_RNAi_04_gTub647_Kb1568_KKab1_016-2	409.906	1.5412421676950303	14.890536788582667	50.134617671894176	Normal	20210419	KKab1	anti-Katnb1
20210419_R1E309_RNAi_04_gTub647_Kb1568_KKab1_017-1	299.047	1.7687398949070328	11.388261913339392	50.74327678493722	Normal	20210419	KKab1	anti-Katnb1
20210419_R1E309_RNAi_04_gTub647_Kb1568_KKab1_017-2	339.328	2.26649	13.324783023913508	49.19008466828468	Mild	20210419	KKab1	anti-Katnb1
20210419_R1E309_RNAi_04_gTub647_Kb1568_KKab1_018-1	340.234	1.6738002843201298	12.96308237964735	43.77270620538693	Moderate	20210419	KKab1	anti-Katnb1
20210419_R1E309_RNAi_04_gTub647_Kb1568_KKab1_018-2	281.953	1.6509536553247524	10.985968546852426	42.04662071986455	Normal	20210419	KKab1	anti-Katnb1
20210419_R1E309_RNAi_04_gTub647_Kb1568_KKab1_019-1	386.125	2.9113521545319454	12.664183409845936	48.29072010621891	Moderate	20210419	KKab1	anti-Katnb1
20210419_R1E309_RNAi_04_gTub647_Kb1568_KKab1_019-2	331.891				Mild	20210419	KKab1	anti-Katnb1
20210419_R1E309_RNAi_04_gTub647_Kb1568_KKab1_020-1	498.172	2.166889996395379	11.167739752314153	50.07250297056552	Normal	20210419	KKab1	anti-Katnb1
20210419_R1E309_RNAi_04_gTub647_Kb1568_KKab1_021-1	341.25	4.0711143888113375	13.538308951152988	46.20726277326773	Normal	20210419	KKab1	anti-Katnb1
20210419_R1E309_RNAi_04_gTub647_Kb1568_KKab1_021-2	257.609				Normal	20210419	KKab1	anti-Katnb1
20210419_R1E309_RNAi_04_gTub647_Kb1568_KKab1_022-1	291.672	1.985321449517186	11.038572688838537	46.91789206724554	Mild	20210419	KKab1	anti-Katnb1
20210419_R1E309_RNAi_04_gTub647_Kb1568_KKab1_022-2	289.656	2.8915511951062203	12.24891637593826	46.884275433325726	Normal	20210419	KKab1	anti-Katnb1
20210419_R1E309_RNAi_04_gTub647_Kb1568_KKab1_023-1	303.484	1.499756782823836	12.390434949112905	49.92589077982984	Normal	20210419	KKab1	anti-Katnb1
20210419_R1E309_RNAi_04_gTub647_Kb1568_KKab1_024-1	744.844	1.7799343927433877	20.40257520816362	58.71963406563101	Moderate	20210419	KKab1	anti-Katnb1
20210419_R1E309_RNAi_04_gTub647_Kb1568_KKab1_024-2	680.469	1.7950847283858395	16.373472601266336	47.85446853311844	Normal	20210419	KKab1	anti-Katnb1
20210419_R1E309_RNAi_04_gTub647_Kb1568_KKab1_025-1	290.156	7.898725611306901	11.352174707437891	43.62772873343731	Normal	20210419	KKab1	anti-Katnb1
20210419_R1E309_RNAi_04_gTub647_Kb1568_KKab1_025-2	310.047	1.4403392719938528	11.266045783375066	46.81677452578631	Moderate	20210419	KKab1	anti-Katnb1
20210419_R1E309_RNAi_04_gTub647_Kb1568_KKab1_025-3	413.359	1.9000536521805749	17.68594962645777	52.3804	Moderate	20210419	KKab1	anti-Katnb1
20210419_R1E309_RNAi_04_gTub647_Kb1568_KKab1_026-3	261.297	2.4985509155578995	9.83388	42.25229044991257	Normal	20210419	KKab1	anti-Katnb1
20210419_R1E309_RNAi_04_gTub647_Kb1568_KKab1_027-1	311.781	1.972571983373282	11.791957764249537	46.908918495674854	Moderate	20210419	KKab1	anti-Katnb1
20210419_R1E309_RNAi_04_gTub647_Kb1568_KKab1_027-2	376.844	1.6323613837549524	14.190061106575772	46.86682349771446	Mild	20210419	KKab1	anti-Katnb1
20210419_R1E309_RNAi_04_gTub647_Kb1568_Scrmbl_001-1	285.25				Normal	20210419	Scrmbl	anti-Katnb1
20210419_R1E309_RNAi_04_gTub647_Kb1568_Scrmbl_002-1	375.812	4.023762013194919	14.953152591090635	49.85185885763633	Normal	20210419	Scrmbl	anti-Katnb1
20210419_R1E309_RNAi_04_gTub647_Kb1568_Scrmbl_002-2	301.375				Normal	20210419	Scrmbl	anti-Katnb1
20210419_R1E309_RNAi_04_gTub647_Kb1568_Scrmbl_003-1	369.484	11.206091479053862	14.41424488009338	42.41211997278282	Normal	20210419	Scrmbl	anti-Katnb1
20210419_R1E309_RNAi_04_gTub647_Kb1568_Scrmbl_003-2	311.906				Normal	20210419	Scrmbl	anti-Katnb1
20210419_R1E309_RNAi_04_gTub647_Kb1568_Scrmbl_004-1	339.562	14.268327688399665	8.767288001069955	37.976182862039785	Normal	20210419	Scrmbl	anti-Katnb1
20210419_R1E309_RNAi_04_gTub647_Kb1568_Scrmbl_004-2	272.203				Normal	20210419	Scrmbl	anti-Katnb1
20210419_R1E309_RNAi_04_gTub647_Kb1568_Scrmbl_005-1	366.516	18.103130599207375	11.813081664719391	42.1243	Normal	20210419	Scrmbl	anti-Katnb1
20210419_R1E309_RNAi_04_gTub647_Kb1568_Scrmbl_006-1	279.703	8.28215	8.952155790735054	30.850689234916718	Normal	20210419	Scrmbl	anti-Katnb1
20210419_R1E309_RNAi_04_gTub647_Kb1568_Scrmbl_006-2	215.453				Normal	20210419	Scrmbl	anti-Katnb1
20210419_R1E309_RNAi_04_gTub647_Kb1568_Scrmbl_007-1	291.719	4.293115456792572	11.610622579119893	39.75761574215498	Normal	20210419	Scrmbl	anti-Katnb1
20210419_R1E309_RNAi_04_gTub647_Kb1568_Scrmbl_008-1	289.125	4.972687735342124	10.531708775895801	42.309348657204076	Normal	20210419	Scrmbl	anti-Katnb1
20210419_R1E309_RNAi_04_gTub647_Kb1568_Scrmbl_008-2	275.422				Severe	20210419	Scrmbl	anti-Katnb1
20210419_R1E309_RNAi_04_gTub647_Kb1568_Scrmbl_009-2	297.812				Normal	20210419	Scrmbl	anti-Katnb1
20210419_R1E309_RNAi_04_gTub647_Kb1568_Scrmbl_010-1	304.641	5.598441211666578	8.847514429748312	37.44062808233862	Normal	20210419	Scrmbl	anti-Katnb1
20210419_R1E309_RNAi_04_gTub647_Kb1568_Scrmbl_011-1	369.422	9.036715926383868	12.398200823522028	36.89859051370019	Normal	20210419	Scrmbl	anti-Katnb1
20210419_R1E309_RNAi_04_gTub647_Kb1568_Scrmbl_012-1	353.078				Normal	20210419	Scrmbl	anti-Katnb1
20210419_R1E309_RNAi_04_gTub647_Kb1568_Scrmbl_012-2	249.219				Mild	20210419	Scrmbl	anti-Katnb1
20210419_R1E309_RNAi_04_gTub647_Kb1568_Scrmbl_013-1	420.766	14.714656445302921	14.171592157565414	52.14591499072757	Normal	20210419	Scrmbl	anti-Katnb1
20210419_R1E309_RNAi_04_gTub647_Kb1568_Scrmbl_014-1	372.422	7.460362917744785	13.340985262014602	48.38397938660412	Normal	20210419	Scrmbl	anti-Katnb1
20210419_R1E309_RNAi_04_gTub647_Kb1568_Scrmbl_014-2	437.781				Mild	20210419	Scrmbl	anti-Katnb1
20210419_R1E309_RNAi_04_gTub647_Kb1568_Scrmbl_015-1	329.312	7.432787990862612	9.46135	40.483863881081646	Normal	20210419	Scrmbl	anti-Katnb1
20210419_R1E309_RNAi_04_gTub647_Kb1568_Scrmbl_015-2	647.438	4.010112921842587	12.515631551405743	44.30010958458223	Normal	20210419	Scrmbl	anti-Katnb1
20210419_R1E309_RNAi_04_gTub647_Kb1568_Scrmbl_016-1	255.953	4.502715253938266	9.031664427744568	44.82119294958758	Normal	20210419	Scrmbl	anti-Katnb1
20210419_R1E309_RNAi_04_gTub647_Kb1568_Scrmbl_016-2	331.875	4.823993978354125	10.818245649720607	45.76077122987889	Normal	20210419	Scrmbl	anti-Katnb1
20210419_R1E309_RNAi_04_gTub647_Kb1568_Scrmbl_016-3	266.578	3.1173091286135155	8.245575140489404	39.77066300786225	Normal	20210419	Scrmbl	anti-Katnb1
20210419_R1E309_RNAi_04_gTub647_Kb1568_Scrmbl_017-1	372.609				Normal	20210419	Scrmbl	anti-Katnb1
20210419_R1E309_RNAi_04_gTub647_Kb1568_Scrmbl_017-2	327.984				Normal	20210419	Scrmbl	anti-Katnb1
20210419_R1E309_RNAi_04_gTub647_Kb1568_Scrmbl_018-1	593.547	4.427766037940179	12.875116783379548	49.60402289104752	Normal	20210419	Scrmbl	anti-Katnb1
20210419_R1E309_RNAi_04_gTub647_Kb1568_Scrmbl_019-1	187.422	7.43129	6.962019262557846	33.941790968261756	Normal	20210419	Scrmbl	anti-Katnb1
20210419_R1E309_RNAi_04_gTub647_Kb1568_Scrmbl_019-2	335.125	5.443967394686082	11.470437332991974	40.577926832733134	Normal	20210419	Scrmbl	anti-Katnb1
20210419_R1E309_RNAi_04_gTub647_Kb1568_Scrmbl_020-1	331.328	7.693687617661818	11.58698999539777	52.212621943237245	Normal	20210419	Scrmbl	anti-Katnb1
20210419_R1E309_RNAi_04_gTub647_Kb1568_Scrmbl_020-2	293.812	6.258727233035479	10.62162801156255	48.42170746199789	Normal	20210419	Scrmbl	anti-Katnb1
20210419_R1E309_RNAi_04_gTub647_Kb1568_Scrmbl_020-3	351.203	5.3272507695448486	11.393103503088632	48.13168677030977	Normal	20210419	Scrmbl	anti-Katnb1
20210419_R1E309_RNAi_04_gTub647_Kb1568_Scrmbl_021-1	385.406				Normal	20210419	Scrmbl	anti-Katnb1
20210419_R1E309_RNAi_04_gTub647_Kb1568_Scrmbl_022-1	327.609	11.857560827761972	10.608682452944748	46.098978299482894	Normal	20210419	Scrmbl	anti-Katnb1
20210419_R1E309_RNAi_04_gTub647_Kb1568_Scrmbl_022-2	443.953	12.102576210070582	11.726469833112603	47.076671404373045	Normal	20210419	Scrmbl	anti-Katnb1
20210419_R1E309_RNAi_04_gTub647_Kb1568_Scrmbl_022-3	489.031	10.865489547253025	13.807799524691935	43.934819399169015	Normal	20210419	Scrmbl	anti-Katnb1
20210419_R1E309_RNAi_04_gTub647_Kb1568_Scrmbl_023-1	461.25	11.78261372342117	12.91932125457323	48.82036893006641	Normal	20210419	Scrmbl	anti-Katnb1
20210419_R1E309_RNAi_04_gTub647_Kb1568_Scrmbl_023-2	386.016				Normal	20210419	Scrmbl	anti-Katnb1
20210419_R1E309_RNAi_04_gTub647_Kb1568_Scrmbl_024-1	353.594	5.820779934982213	9.61146	42.19129065039649	Normal	20210419	Scrmbl	anti-Katnb1
20210419_R1E309_RNAi_04_gTub647_Kb1568_Scrmbl_024-2	273.203				Normal	20210419	Scrmbl	anti-Katnb1
20210419_R1E309_RNAi_04_gTub647_Kb1568_Scrmbl_025-1	272.75	7.711501600754271	10.469871720559794	41.28246662129785	Normal	20210419	Scrmbl	anti-Katnb1
20210419_R1E309_RNAi_04_gTub647_Kb1568_Scrmbl_025-2	218.828				Normal	20210419	Scrmbl	anti-Katnb1
20210419_R1E309_RNAi_04_gTub647_Kb1568_Scrmbl_026-1	267.484	7.929005323153101	10.289407945579509	39.63945725522063	Normal	20210419	Scrmbl	anti-Katnb1
20210419_R1E309_RNAi_04_gTub647_Kb1568_Scrmbl_026-2	232.656	3.5310391484256884	8.596203583964531	38.04016007303392	Normal	20210419	Scrmbl	anti-Katnb1
20210419_R1E309_RNAi_04_gTub647_Kb1568_Scrmbl_027-1	334.844	8.000802808782685	10.388337481300024	42.10376480798834	Normal	20210419	Scrmbl	anti-Katnb1
20210419_R1E309_RNAi_04_gTub647_Kb1568_Scrmbl_027-2	228.5	9.737560268568696	7.973307390715092	39.467042293225575	Normal	20210419	Scrmbl	anti-Katnb1
20210419_R1E309_RNAi_04_gTub647_Ka1568_Katnb1_027-2					Normal	20210419	Katnb1	anti-Katna1
20210419_R1E309_RNAi_04_gTub647_Ka1568_Katnb1_028-1					Normal	20210419	Katnb1	anti-Katna1
20210419_R1E309_RNAi_04_gTub647_Ka1568_Katnb1_029-1					Normal	20210419	Katnb1	anti-Katna1
20210419_R1E309_RNAi_04_gTub647_Ka1568_Katnb1_030-1					Normal	20210419	Katnb1	anti-Katna1
20210419_R1E309_RNAi_04_gTub647_Ka1568_Katnb1_031-2					Normal	20210419	Katnb1	anti-Katna1
20210419_R1E309_RNAi_04_gTub647_Ka1568_Katnb1_031-3					Normal	20210419	Katnb1	anti-Katna1
20210419_R1E309_RNAi_04_gTub647_Ka1568_KKab1_002-3					Normal	20210419	KKab1	anti-Katna1
20210419_R1E309_RNAi_04_gTub647_Ka1568_KKab1_018-2					Normal	20210419	KKab1	anti-Katna1
20210419_R1E309_RNAi_04_gTub647_Ka1568_Scrmbl_015-1					Normal	20210419	Scrmbl	anti-Katna1
20210419_R1E309_RNAi_04_gTub647_Kb1568_Katnb1_029-2					Normal	20210419	Katnb1	anti-Katnb1
20210419_R1E309_RNAi_04_gTub647_Kb1568_KKab1_008-1					Normal	20210419	KKab1	anti-Katnb1
20210419_R1E309_RNAi_04_gTub647_Kb1568_KKab1_008-2					Normal	20210419	KKab1	anti-Katnb1
20210419_R1E309_RNAi_04_gTub647_Kb1568_KKab1_014-2					Normal	20210419	KKab1	anti-Katnb1
20210419_R1E309_RNAi_04_gTub647_Kb1568_KKab1_015-3					Normal	20210419	KKab1	anti-Katnb1
20210419_R1E309_RNAi_04_gTub647_Kb1568_KKab1_026-2					Normal	20210419	KKab1	anti-Katnb1
20210419_R1E309_RNAi_04_gTub647_Kb1568_Scrmbl_009-1					Normal	20210419	Scrmbl	anti-Katnb1
20210419_R1E309_RNAi_04_gTub647_Kb1568_Scrmbl_018-2					Normal	20210419	Scrmbl	anti-Katnb1
20210419_R1E309_RNAi_04_gTub647_Kb1568_Scrmbl_020-4					Normal	20210419	Scrmbl	anti-Katnb1
20210419_R1E309_RNAi_04_gTub647_Ka1568_Katnb1_027-3					Moderate	20210419	Katnb1	anti-Katna1
20210419_R1E309_RNAi_04_gTub647_Ka1568_Katnb1_031-1					Severe	20210419	Katnb1	anti-Katna1
20210419_R1E309_RNAi_04_gTub647_Kb1568_KKab1_026-1					Severe	20210419	KKab1	anti-Katnb1
20210419_R1E309_RNAi_04_gTub647_Ka1568_KKab1_019-3					Mild	20210419	KKab1	anti-Katna1
									0.0454416
									0.3066338985641963
									0.0720609
									0.1000154833319571
									0.0877045
									0.0416565
									0.0700167
									0.0775278
									0.0773554
									0.41094557685954464
									0.571264
									0.10334834869209707
									0.0900737
									0.0794022
									0.062338852436694736
									0.068156
									0.0750477
									0.10593614327933666
									0.0865421
									0.10996651353092961
									0.23383995175096411
									0.0706026
									0.0615907
									0.1265173363690798
									0.0706971
									0.29934771768355983
									0.39007023997274726
									0.0595277
									0.0575024
									0.101288
									0.10283247691391224
									0.11243441434941708
									0.0754657
									0
									0.0784796
									0.062101529968040386
									0.0647514
									0.0865114
									0.0685338
									0.0951294
									0.7528591509889786
									0.087261
									0.10499666744971549
									0.0745611
									0.0895274
									0.0884237
									0.0755515
									0.0812594
									0.0750733
									0.0829777
									0.0530713
									0.0797983
									0.1648379378610042
									0.19529336454296742
									0.0696032
									0.0878307
									0.1286621067584665
									0.6106756396954413
									0.055889593180515534
									0.14792279747011916
									0.10381705349765259
									0.10783946762752673
									0.0678209
									0.14184894622380512
									0.1390198273506177
									0.14352936389198878
									0.0556144
									0.060032909023263095
									0.6906387811850085
									0.17064473330160312
									0.4712795205305643
									0.6696134939218897
									0.5956810910804392
									0.5897494008549393
									0.5783399506988189
									0.4524143097173667
									1
									0.8751848992692847
									0.7667357816481319
									0.5553828846840435
									0.6120667142125938
									0.5906440559197795
									0.37519094748892046
									0.3965771697884283
									0.6697992663798634
									0.799524
									0.4467906653286051
									0.558815
									0.3503692448219776
									0.4740372030787602
									0.4346242143242607
									0.6572867715276896
									0.4183165553407438
									0.3443582424452763
									0.8432116674267041
									0.6856280562523345
									0.6972787430569295
									0.73776
									0.5992988082231072
									0.43800845909047414
									0.6321757293646795
									0.628776
									0.280354
									0.6796620062009835
									0.4108390808405153
									0.6826984472837768
									0.6325558407070584
									0.7672762844337453
									0.41314190961544095
									0.3693416513189007
									0.5100308263426991
									0.7053489890879294
									0.9235862598501444
									0.661384
									0.6286645809486544
									0.5902735723158713
									0.3518999633144227
									0.6298419848427631
									0.7513184900915849
									0.5643694753606848
									0.629519
									0.29648604612087076
									0.5049447373801025
									0.2700187870214455
									0.4666340635016263
									0.34730318023825546
									0.7036516671206849
									0.7374237977052214
									0.8557828256126995
									0.6462762529771102
									0.7519529434090568
									0.45402725630137486
									0.8528902047181512
									0.5090438700126599
									0.3809553083463195
									0.38679538114438833
									0.28205991226642185
									0.6411507692228571
									0.826903
									0.7413605216727207
									0.7797025699783503
									0.5246890830969914
									0.3055685680288982
									0.6952302790008861
									0.5446099205181699
									0.5870414473068103
									0.8020049026280196
									0.5472925031167744
20210726_R1E309_RNAi_07_gTub647_Kb1568_Katnb1_001-1	352.609	1.1540039863993434	13.103585998636905	43.0984	Normal	20210726	Katnb1	anti-Katnb1
20210726_R1E309_RNAi_07_gTub647_Kb1568_Katnb1_002-1	285.547	4.613061590761712	12.058170170070412	44.08484563661389	Normal	20210726	Katnb1	anti-Katnb1
20210726_R1E309_RNAi_07_gTub647_Kb1568_Katnb1_003-1	255.766				Normal	20210726	Katnb1	anti-Katnb1
20210726_R1E309_RNAi_07_gTub647_Kb1568_Katnb1_004-1	329.953				Normal	20210726	Katnb1	anti-Katnb1
20210726_R1E309_RNAi_07_gTub647_Kb1568_Katnb1_005-1	330.484	1.5065322392458598	9.147130875752563	44.17632687180704	Severe	20210726	Katnb1	anti-Katnb1
20210726_R1E309_RNAi_07_gTub647_Kb1568_Katnb1_007-1	295.875	1.876744134925563	12.214489532383723	33.587863214500864	Normal	20210726	Katnb1	anti-Katnb1
20210726_R1E309_RNAi_07_gTub647_Kb1568_Katnb1_008-1	309.359	1.7137054151670665	13.065111781767932	43.43646204908873	Mild	20210726	Katnb1	anti-Katnb1
20210726_R1E309_RNAi_07_gTub647_Kb1568_Katnb1_009-1	297.844	1.1038767564955885	11.286367895947242	35.69891955666468	Normal	20210726	Katnb1	anti-Katnb1
20210726_R1E309_RNAi_07_gTub647_Kb1568_Katnb1_010-1	290.797	1.479460514423371	10.737259429080341	42.42796646661582	Mild	20210726	Katnb1	anti-Katnb1
20210726_R1E309_RNAi_07_gTub647_Kb1568_Katnb1_011-1	304.516				Mild	20210726	Katnb1	anti-Katnb1
20210726_R1E309_RNAi_07_gTub647_Kb1568_Katnb1_012-1	288.281	1.578932181546217	12.35105365667236	43.97162582478722	Normal	20210726	Katnb1	anti-Katnb1
20210726_R1E309_RNAi_07_gTub647_Kb1568_Katnb1_013-1	280.578	1.576649290382724	11.548430427012429	44.00852196707598	Normal	20210726	Katnb1	anti-Katnb1
20210726_R1E309_RNAi_07_gTub647_Kb1568_Katnb1_014-1	260.859	5.994496376457377	10.469447649626249	42.65111402389206	Normal	20210726	Katnb1	anti-Katnb1
20210726_R1E309_RNAi_07_gTub647_Kb1568_Katnb1_014-2	300.344	8.117642541164905	10.857248878193484	38.21557939594758	Normal	20210726	Katnb1	anti-Katnb1
20210726_R1E309_RNAi_07_gTub647_Kb1568_Katnb1_015-1	203.625	1.9208823965255852	9.238686833810712	40.87766296881843	Mild	20210726	Katnb1	anti-Katnb1
20210726_R1E309_RNAi_07_gTub647_Kb1568_Katnb1_016-1	309.484	1.7450819995825266	11.707580009933977	41.15591899193055	Normal	20210726	Katnb1	anti-Katnb1
20210726_R1E309_RNAi_07_gTub647_Kb1568_Katnb1_017-1	216.938	1.6037556218413365	9.4588	36.20700708405879	Normal	20210726	Katnb1	anti-Katnb1
20210726_R1E309_RNAi_07_gTub647_Kb1568_Katnb1_017-2	129.156	1.377779787145028	6.32915	24.856710945598035	Normal	20210726	Katnb1	anti-Katnb1
20210726_R1E309_RNAi_07_gTub647_Kb1568_Katnb1_018-1	302.75	1.4548179927423357	12.167107535930644	34.30789849569397	Normal	20210726	Katnb1	anti-Katnb1
20210726_R1E309_RNAi_07_gTub647_Kb1568_Katnb1_018-2	311.781	1.5460868170990285	12.339830801959135	44.83525960071116	Moderate	20210726	Katnb1	anti-Katnb1
20210726_R1E309_RNAi_07_gTub647_Kb1568_Katnb1_019-1	257.359	1.955153434241284	9.356236403322534	40.079809699476904	Moderate	20210726	Katnb1	anti-Katnb1
20210726_R1E309_RNAi_07_gTub647_Kb1568_Katnb1_019-2	288.406				Mild	20210726	Katnb1	anti-Katnb1
20210726_R1E309_RNAi_07_gTub647_Kb1568_Katnb1_020-1	358.766	1.6983115705549408	12.492108987032449	50.91841423057629	Mild	20210726	Katnb1	anti-Katnb1
20210726_R1E309_RNAi_07_gTub647_Kb1568_Katnb1_021-1	279.219				Moderate	20210726	Katnb1	anti-Katnb1
20210726_R1E309_RNAi_07_gTub647_Kb1568_Katnb1_021-2	282.438				Normal	20210726	Katnb1	anti-Katnb1
20210726_R1E309_RNAi_07_gTub647_Kb1568_Katnb1_022-1	421.609				Moderate	20210726	Katnb1	anti-Katnb1
20210726_R1E309_RNAi_07_gTub647_Kb1568_Katnb1_023-1	246.188				Moderate	20210726	Katnb1	anti-Katnb1
20210726_R1E309_RNAi_07_gTub647_Kb1568_Katnb1_024-1	319.312	2.0085289886928104	12.69987197216558	44.6343	Normal	20210726	Katnb1	anti-Katnb1
20210726_R1E309_RNAi_07_gTub647_Kb1568_Katnb1_025-1	292				Mild	20210726	Katnb1	anti-Katnb1
20210726_R1E309_RNAi_07_gTub647_Kb1568_Katnb1_026-1	229.531	3.6490267678231616	9.799278751737587	39.295	Normal	20210726	Katnb1	anti-Katnb1
20210726_R1E309_RNAi_07_gTub647_Kb1568_Katnb1_027-2	211.781	1.487219346516223	9.681012564488658	37.958972614084836	Normal	20210726	Katnb1	anti-Katnb1
20210726_R1E309_RNAi_07_gTub647_Kb1568_Katnb1_028-1	283.844	1.3678714951586153	9.810604672833238	41.818498736219425	Mild	20210726	Katnb1	anti-Katnb1
20210726_R1E309_RNAi_07_gTub647_Kb1568_Katnb1_029-1	187.469	2.2277171253822625	8.500476786202537	38.634286635404266	Normal	20210726	Katnb1	anti-Katnb1
20210726_R1E309_RNAi_07_gTub647_Kb1568_Katnb1_030-1	191.109	1.4884709065536637	6.612138231542193	33.21847387911356	Moderate	20210726	Katnb1	anti-Katnb1
20210726_R1E309_RNAi_07_gTub647_Kb1568_Katnb1_031-1	262.797	4.516568236538393	11.321122415615063	44.37926116676855	Normal	20210726	Katnb1	anti-Katnb1
20210726_R1E309_RNAi_07_gTub647_Kb1568_Katnb1_031-2	186.531	5.718037239668435	8.379190297040823	41.10282192439651	Normal	20210726	Katnb1	anti-Katnb1
20210726_R1E309_RNAi_07_gTub647_Kb1568_Katnb1_033-1	318.125				Normal	20210726	Katnb1	anti-Katnb1
20210726_R1E309_RNAi_07_gTub647_Kb1568_Katnb1_034-1	266.797	1.3405504504605836	9.761048168849086	36.65133335153062	Moderate	20210726	Katnb1	anti-Katnb1
20210726_R1E309_RNAi_07_gTub647_Kb1568_Katnb1_034-2	298.047	1.313728679582338	10.239247217630172	39.39211576723742	Normal	20210726	Katnb1	anti-Katnb1
20210726_R1E309_RNAi_07_gTub647_Kb1568_Katnb1_035-1	342.172	1.8935993574383934	12.284659715318561	49.191046521821576	Normal	20210726	Katnb1	anti-Katnb1
20210726_R1E309_RNAi_07_gTub647_Kb1568_Katnb1_035-2	308.125	1.9140505323375177	11.67866086457529	50.323433747221024	Normal	20210726	Katnb1	anti-Katnb1
20210726_R1E309_RNAi_07_gTub647_Kb1568_Katnb1_036-1	241.5				Normal	20210726	Katnb1	anti-Katnb1
20210726_R1E309_RNAi_07_gTub647_Kb1568_Katnb1_037-1	446.734	2.0412122327362288	10.62538620199857	42.71754206866496	Normal	20210726	Katnb1	anti-Katnb1
20210726_R1E309_RNAi_07_gTub647_Kb1568_Katnb1_038-1	369.641	1.5516236328018715	15.799983970933958	44.994934055057875	Normal	20210726	Katnb1	anti-Katnb1
20210726_R1E309_RNAi_07_gTub647_Kb1568_Katnb1_039-1	264.5	0.5522053101189076	10.252557906602105	39.25449056318761	Mild	20210726	Katnb1	anti-Katnb1
20210726_R1E309_RNAi_07_gTub647_Kb1568_Katnb1_040-1	460.047	1.5915371433364887	12.194799898422366	40.13324963482112	Mild	20210726	Katnb1	anti-Katnb1
20210726_R1E309_RNAi_07_gTub647_Kb1568_Katnb1_041-1	170.422	1.3746368455397935	7.035321740027865	31.78544964966076	Normal	20210726	Katnb1	anti-Katnb1
20210726_R1E309_RNAi_07_gTub647_Kb1568_Katnb1_042-1	322.453				Normal	20210726	Katnb1	anti-Katnb1
20210726_R1E309_RNAi_07_gTub647_Kb1568_Katnb1_043-1	196.359	1.4097300751602877	9.116101837339553	35.79516307959889	Severe	20210726	Katnb1	anti-Katnb1
20210726_R1E309_RNAi_07_gTub647_Kb1568_Katnb1_044-1	211.969				Normal	20210726	Katnb1	anti-Katnb1
20210726_R1E309_RNAi_07_gTub647_Kb1568_Katnb1_044-2	172.703				Normal	20210726	Katnb1	anti-Katnb1
20210726_R1E309_RNAi_07_gTub647_Kb1568_Katnb1_046-1	238.25	1.6979048331024647	12.506666722660139	41.152776965219324	Mild	20210726	Katnb1	anti-Katnb1
20210726_R1E309_RNAi_07_gTub647_Kb1568_Katnb1_047-1	192.531	1.4598209218319123	9.697167577129077	36.68216304153867	Normal	20210726	Katnb1	anti-Katnb1
20210726_R1E309_RNAi_07_gTub647_Kb1568_Katnb1_048-1	251.844	1.8120363277155076	10.326755509994873	44.00159858794683	Mild	20210726	Katnb1	anti-Katnb1
20210726_R1E309_RNAi_07_gTub647_Kb1568_Katnb1_049-1	256.359	10.522573315902006	9.63536	37.4907	Normal	20210726	Katnb1	anti-Katnb1
20210726_R1E309_RNAi_07_gTub647_Kb1568_Katnb1_050-1	253.703				Normal	20210726	Katnb1	anti-Katnb1
20210726_R1E309_RNAi_07_gTub647_Kb1568_Katnb1_051-2	472.203	1.7078316934042814	11.01593252097784	47.59328032959391	Normal	20210726	Katnb1	anti-Katnb1
20210726_R1E309_RNAi_07_gTub647_Kb1568_Katnb1_052-1	310				Normal	20210726	Katnb1	anti-Katnb1
20210726_R1E309_RNAi_07_gTub647_Kb1568_Katnb1_052-2	320.297	1.9427116385328083	15.361267885284787	46.46155460517482	Normal	20210726	Katnb1	anti-Katnb1
20210726_R1E309_RNAi_07_gTub647_Kb1568_Katnb1_053-1	356.484	1.5396430869360782	14.717932801537833	45.511444370006984	Normal	20210726	Katnb1	anti-Katnb1
20210726_R1E309_RNAi_07_gTub647_Kb1568_Katnb1_054-1	261.172	1.7378471540244333	9.60836	36.87750069265756	Normal	20210726	Katnb1	anti-Katnb1
20210726_R1E309_RNAi_07_gTub647_Kb1568_Katnb1_055-1	268.109	1.7232306340413517	11.701685751982692	48.63231908369465	Mild	20210726	Katnb1	anti-Katnb1
20210726_R1E309_RNAi_07_gTub647_Kb1568_Katnb1_056-1	268.438	1.5527594724052756	11.508036709109842	43.000837183070196	Normal	20210726	Katnb1	anti-Katnb1
20210726_R1E309_RNAi_07_gTub647_Kb1568_Katnb1_057-1	277.812	1.6283509906931282	11.40043391923784	44.91878099987843	Normal	20210726	Katnb1	anti-Katnb1
20210726_R1E309_RNAi_07_gTub647_Kb1568_Katnb1_058-1	206.984	1.5464262948593905	9.288058110836886	36.573601138057825	Normal	20210726	Katnb1	anti-Katnb1
20210726_R1E309_RNAi_07_gTub647_Kb1568_Katnb1_058-2	276.469	1.6511073038358932	11.784842425454045	45.30634885645118	Normal	20210726	Katnb1	anti-Katnb1
20210726_R1E309_RNAi_07_gTub647_Kb1568_Katnb1_059-1	419.531				Severe	20210726	Katnb1	anti-Katnb1
20210726_R1E309_RNAi_07_gTub647_Kb1568_Katnb1_059-2	377.531	1.2550464594681197	10.531821321448657	44.54133575002487	Severe	20210726	Katnb1	anti-Katnb1
20210726_R1E309_RNAi_07_gTub647_Kb1568_Katnb1_060-1	312.125	1.6090007903783337	11.429616631341812	44.3133	Moderate	20210726	Katnb1	anti-Katnb1
20210726_R1E309_RNAi_07_gTub647_Kb1568_Katnb1_061-1	309.484	2.7352097932678126	10.438361650997091	45.76587488138447	Moderate	20210726	Katnb1	anti-Katnb1
20210726_R1E309_RNAi_07_gTub647_Kb1568_Katnb1_061-2	251.828	3.1385412947756746	8.506810261891316	41.864302157457026	Normal	20210726	Katnb1	anti-Katnb1
20210726_R1E309_RNAi_07_gTub647_Kb1568_Katnb1_061-3	225.469	1.4739842274976154	10.670864455085761	47.847088661327135	Normal	20210726	Katnb1	anti-Katnb1
20210726_R1E309_RNAi_07_gTub647_Kb1568_Katnb1_062-1	279.562	1.7153763273863836	10.99753466399323	41.95694974742066	Normal	20210726	Katnb1	anti-Katnb1
20210726_R1E309_RNAi_07_gTub647_Kb1568_Katnb1_063-1	288.562	2.256121044019635	11.414375913248964	43.377058171800144	Normal	20210726	Katnb1	anti-Katnb1
20210726_R1E309_RNAi_07_gTub647_Kb1568_Katnb1_065-1	322.25				Normal	20210726	Katnb1	anti-Katnb1
20210726_R1E309_RNAi_07_gTub647_Kb1568_Katnb1_065-2	237.062	8.639589055049557	11.090804123942851	39.637802736538355	Normal	20210726	Katnb1	anti-Katnb1
20210726_R1E309_RNAi_07_gTub647_Kb1568_Katnb1_066-1	237.438	1.292370068654735	8.859813174782401	41.29688686345986	Normal	20210726	Katnb1	anti-Katnb1
20210726_R1E309_RNAi_07_gTub647_Kb1568_Katnb1_066-3	316.766				Normal	20210726	Katnb1	anti-Katnb1
20210726_R1E309_RNAi_07_gTub647_Kb1568_Katnb1_067-1	258.641	2.511196876183567	10.215568553630025	41.17168116124745	Normal	20210726	Katnb1	anti-Katnb1
20210726_R1E309_RNAi_07_gTub647_Kb1568_Katnb1_067-2	213.469	1.9270896125650379	8.79722	42.81131931497819	Normal	20210726	Katnb1	anti-Katnb1
20210726_R1E309_RNAi_07_gTub647_Kb1568_Katnb1_068-1	206.344				Normal	20210726	Katnb1	anti-Katnb1
20210726_R1E309_RNAi_07_gTub647_Kb1568_Katnb1_069-1	216.031				Normal	20210726	Katnb1	anti-Katnb1
20210726_R1E309_RNAi_07_gTub647_Kb1568_Katnb1_070-1	194.016				Normal	20210726	Katnb1	anti-Katnb1
20210726_R1E309_RNAi_07_gTub647_Kb1568_Katnb1_070-2	150.984				Normal	20210726	Katnb1	anti-Katnb1
20210726_R1E309_RNAi_07_gTub647_Kb1568_Katnb1_071-1	206.312				Normal	20210726	Katnb1	anti-Katnb1
20210726_R1E309_RNAi_07_gTub647_Kb1568_Katnb1_072-1	277.125	1.9803598014095567	10.977625648011669	38.68345803071618	Mild	20210726	Katnb1	anti-Katnb1
20210726_R1E309_RNAi_07_gTub647_Kb1568_Katnb1_072-2	121.562	1.4503809934584135	5.9849365455180115	28.10176939684344	Mild	20210726	Katnb1	anti-Katnb1
20210726_R1E309_RNAi_07_gTub647_Kb1568_Katnb1_072-3	161.406	2.4307588127575146	7.891641784185157	32.25734733198456	Normal	20210726	Katnb1	anti-Katnb1
20210726_R1E309_RNAi_07_gTub647_Kb1568_Katnb1_075-1	179.641	2.3932918360185975	9.885724906613133	38.448401178862305	Normal	20210726	Katnb1	anti-Katnb1
20210726_R1E309_RNAi_07_gTub647_Kb1568_Katnb1_075-2	193.203				Normal	20210726	Katnb1	anti-Katnb1
20210726_R1E309_RNAi_07_gTub647_Kb1568_Katnb1_076-1	212.125				Mild	20210726	Katnb1	anti-Katnb1
20210726_R1E309_RNAi_07_gTub647_Kb1568_Katnb1_076-2	299.141				Normal	20210726	Katnb1	anti-Katnb1
20210726_R1E309_RNAi_07_gTub647_Kb1568_Katnb1_076-3	174.016	2.453013151478379	8.755022994965309	33.687563949073244	Normal	20210726	Katnb1	anti-Katnb1
20210726_R1E309_RNAi_07_gTub647_Kb1568_Katnb1_077-2	198.781				Normal	20210726	Katnb1	anti-Katnb1
20210726_R1E309_RNAi_07_gTub647_Kb1568_Katnb1_078-1	169.719				Normal	20210726	Katnb1	anti-Katnb1
20210726_R1E309_RNAi_07_gTub647_Kb1568_Katnb1_079-1	246.625	1.2887256875386808	11.288637119922516	36.95769736667195	Moderate	20210726	Katnb1	anti-Katnb1
20210726_R1E309_RNAi_07_gTub647_Kb1568_Katnb1_079-2	258.922				Mild	20210726	Katnb1	anti-Katnb1
20210726_R1E309_RNAi_07_gTub647_Kb1568_Katnb1_079-3	257.594				Severe	20210726	Katnb1	anti-Katnb1
20210726_R1E309_RNAi_07_gTub647_Kb1568_Katnb1_080-1	203.688				Normal	20210726	Katnb1	anti-Katnb1
20210726_R1E309_RNAi_07_gTub647_Kb1568_Katnb1_080-2	242.062	1.347241399715954	13.74561616703085	38.24296621133529	Normal	20210726	Katnb1	anti-Katnb1
20210726_R1E309_RNAi_07_gTub647_Kb1568_Scrmbl_001-1	210.906	9.69857	9.358467031794328	42.20090582203367	Normal	20210726	Scrmbl	anti-Katnb1
20210726_R1E309_RNAi_07_gTub647_Kb1568_Scrmbl_002-1	241.391	2.8121111464638533	10.01094964222114	42.57681963675533	Normal	20210726	Scrmbl	anti-Katnb1
20210726_R1E309_RNAi_07_gTub647_Kb1568_Scrmbl_003-1	204.531	6.79352	8.569277152602421	35.93642392891834	Normal	20210726	Scrmbl	anti-Katnb1
20210726_R1E309_RNAi_07_gTub647_Kb1568_Scrmbl_003-2	176.609	9.420122964130636	8.125750821388822	38.35017661977941	Normal	20210726	Scrmbl	anti-Katnb1
20210726_R1E309_RNAi_07_gTub647_Kb1568_Scrmbl_004-1	216.547	8.441011183510389	9.542402058421231	44.121708380840474	Normal	20210726	Scrmbl	anti-Katnb1
20210726_R1E309_RNAi_07_gTub647_Kb1568_Scrmbl_005-1	170.672				Normal	20210726	Scrmbl	anti-Katnb1
20210726_R1E309_RNAi_07_gTub647_Kb1568_Scrmbl_006-1	181.906	8.362455806496175	8.12252	36.983670854181476	Normal	20210726	Scrmbl	anti-Katnb1
20210726_R1E309_RNAi_07_gTub647_Kb1568_Scrmbl_006-2	209.953	8.21136	10.157079226457649	38.41240418185568	Normal	20210726	Scrmbl	anti-Katnb1
20210726_R1E309_RNAi_07_gTub647_Kb1568_Scrmbl_007-1	206.734	6.543680811265486	8.479072641306685	38.24682014107643	Normal	20210726	Scrmbl	anti-Katnb1
20210726_R1E309_RNAi_07_gTub647_Kb1568_Scrmbl_008-1	258.328	13.795543048241266	7.966635827454609	39.59523434947411	Normal	20210726	Scrmbl	anti-Katnb1
20210726_R1E309_RNAi_07_gTub647_Kb1568_Scrmbl_009-1	245.062	12.14257451444664	11.084176646665961	43.313311236174414	Normal	20210726	Scrmbl	anti-Katnb1
20210726_R1E309_RNAi_07_gTub647_Kb1568_Scrmbl_010-1	268.359	10.706346222388357	12.020662858054077	43.2175	Normal	20210726	Scrmbl	anti-Katnb1
20210726_R1E309_RNAi_07_gTub647_Kb1568_Scrmbl_011-1	209.156	7.907328425962358	9.296349797210956	29.481069624654737	Normal	20210726	Scrmbl	anti-Katnb1
20210726_R1E309_RNAi_07_gTub647_Kb1568_Scrmbl_012-1	206.469				Normal	20210726	Scrmbl	anti-Katnb1
20210726_R1E309_RNAi_07_gTub647_Kb1568_Scrmbl_013-1	204.844	8.658011524699104	9.27912	40.73908025943552	Normal	20210726	Scrmbl	anti-Katnb1
20210726_R1E309_RNAi_07_gTub647_Kb1568_Scrmbl_014-1	196.609	8.374304025678976	8.850919758488555	39.53875147239822	Normal	20210726	Scrmbl	anti-Katnb1
20210726_R1E309_RNAi_07_gTub647_Kb1568_Scrmbl_015-1	220.625				Mild	20210726	Scrmbl	anti-Katnb1
20210726_R1E309_RNAi_07_gTub647_Kb1568_Scrmbl_016-1	211.859	5.520985744000812	9.21059	42.1836	Normal	20210726	Scrmbl	anti-Katnb1
20210726_R1E309_RNAi_07_gTub647_Kb1568_Scrmbl_017-1	193.969				Normal	20210726	Scrmbl	anti-Katnb1
20210726_R1E309_RNAi_07_gTub647_Kb1568_Scrmbl_017-2	186.922	5.8042107088557575	10.897544462491531	37.04444322954291	Normal	20210726	Scrmbl	anti-Katnb1
20210726_R1E309_RNAi_07_gTub647_Kb1568_Scrmbl_018-1	199.375	9.422583211534022	10.878740308713414	34.50230689877103	Normal	20210726	Scrmbl	anti-Katnb1
20210726_R1E309_RNAi_07_gTub647_Kb1568_Scrmbl_019-1	160				Normal	20210726	Scrmbl	anti-Katnb1
20210726_R1E309_RNAi_07_gTub647_Kb1568_Scrmbl_019-2	159.125	11.14056906038866	7.6896944322021445	34.14543318287014	Normal	20210726	Scrmbl	anti-Katnb1
20210726_R1E309_RNAi_07_gTub647_Kb1568_Scrmbl_020-1	318.781	6.4692	10.700161686670231	38.192249881844894	Normal	20210726	Scrmbl	anti-Katnb1
20210726_R1E309_RNAi_07_gTub647_Kb1568_Scrmbl_021-1	206.531				Normal	20210726	Scrmbl	anti-Katnb1
20210726_R1E309_RNAi_07_gTub647_Kb1568_Scrmbl_022-1	212.812	7.952777605033982	10.328903846368522	42.6275	Normal	20210726	Scrmbl	anti-Katnb1
20210726_R1E309_RNAi_07_gTub647_Kb1568_Scrmbl_022-2	188.172	5.192263552347235	9.54014	39.23497759468604	Normal	20210726	Scrmbl	anti-Katnb1
20210726_R1E309_RNAi_07_gTub647_Kb1568_Scrmbl_023-1	253.562	6.830040090925824	11.696782493932782	45.17866540394947	Normal	20210726	Scrmbl	anti-Katnb1
20210726_R1E309_RNAi_07_gTub647_Kb1568_Scrmbl_024-1	252.469	6.308080569581168	8.97871	40.24885413672848	Normal	20210726	Scrmbl	anti-Katnb1
20210726_R1E309_RNAi_07_gTub647_Kb1568_Scrmbl_025-1	242.422	9.256876016260167	10.845704030265015	40.88049456142093	Normal	20210726	Scrmbl	anti-Katnb1
20210726_R1E309_RNAi_07_gTub647_Kb1568_Scrmbl_025-2	227.531	6.0921127339443295	10.80884417307547	38.02312605266026	Normal	20210726	Scrmbl	anti-Katnb1
20210726_R1E309_RNAi_07_gTub647_Kb1568_Scrmbl_026-1	298.031	5.112657817727923	10.181869085825523	43.08128541430853	Normal	20210726	Scrmbl	anti-Katnb1
20210726_R1E309_RNAi_07_gTub647_Kb1568_Scrmbl_027-1	212.312	11.719142206576056	9.374071423304697	40.17229814862308	Normal	20210726	Scrmbl	anti-Katnb1
20210726_R1E309_RNAi_07_gTub647_Kb1568_Scrmbl_028-1	238.359	9.632209221800927	9.813825648094625	44.364834414518874	Normal	20210726	Scrmbl	anti-Katnb1
20210726_R1E309_RNAi_07_gTub647_Kb1568_Scrmbl_028-2	345.375	9.786503202035265	12.914381994238585	48.86462304514615	Normal	20210726	Scrmbl	anti-Katnb1
20210726_R1E309_RNAi_07_gTub647_Kb1568_Scrmbl_029-1	306.375	10.322611511089043	10.41234058201033	46.112936815385204	Normal	20210726	Scrmbl	anti-Katnb1
20210726_R1E309_RNAi_07_gTub647_Kb1568_Scrmbl_030-1	184.656	8.488921833471737	7.703238254158627	40.122077117204256	Normal	20210726	Scrmbl	anti-Katnb1
20210726_R1E309_RNAi_07_gTub647_Kb1568_Scrmbl_032-1	241.844	6.352899266008606	10.487941482842873	51.01296703267556	Normal	20210726	Scrmbl	anti-Katnb1
20210726_R1E309_RNAi_07_gTub647_Kb1568_Scrmbl_033-1	259.547	8.924322003939194	10.079858255019795	45.52161147243002	Normal	20210726	Scrmbl	anti-Katnb1
20210726_R1E309_RNAi_07_gTub647_Kb1568_Scrmbl_034-1	239.641	8.879298086725207	10.90499405924194	42.49672006293499	Normal	20210726	Scrmbl	anti-Katnb1
20210726_R1E309_RNAi_07_gTub647_Kb1568_Scrmbl_034-2	170.719	4.265026657617163	7.779281769088703	37.32414400001113	Normal	20210726	Scrmbl	anti-Katnb1
20210726_R1E309_RNAi_07_gTub647_Kb1568_Scrmbl_035-1	207.594	9.553198806008345	9.762368978809473	40.21335759035391	Normal	20210726	Scrmbl	anti-Katnb1
20210726_R1E309_RNAi_07_gTub647_Kb1568_Scrmbl_036-1	195.531	5.993086013709606	8.27498	40.7796	Normal	20210726	Scrmbl	anti-Katnb1
20210726_R1E309_RNAi_07_gTub647_Kb1568_Scrmbl_036-2	253.859	9.593411420789685	12.176607531038771	42.72346746973117	Normal	20210726	Scrmbl	anti-Katnb1
20210726_R1E309_RNAi_07_gTub647_Kb1568_Scrmbl_037-1	227.891				Normal	20210726	Scrmbl	anti-Katnb1
20210726_R1E309_RNAi_07_gTub647_Kb1568_Scrmbl_037-2	264.156				Normal	20210726	Scrmbl	anti-Katnb1
20210726_R1E309_RNAi_07_gTub647_Kb1568_Scrmbl_038-1	211.641				Normal	20210726	Scrmbl	anti-Katnb1
20210726_R1E309_RNAi_07_gTub647_Kb1568_Scrmbl_039-1	259.625	8.929355946824408	11.007472574063279	45.50998481291007	Normal	20210726	Scrmbl	anti-Katnb1
20210726_R1E309_RNAi_07_gTub647_Kb1568_Scrmbl_040-1	283.5	10.71350428332663	10.25687409551375	44.513367774832965	Normal	20210726	Scrmbl	anti-Katnb1
20210726_R1E309_RNAi_07_gTub647_Kb1568_Scrmbl_042-1	214.984	6.023583152929013	11.271861135258533	43.743228197862905	Normal	20210726	Scrmbl	anti-Katnb1
20210726_R1E309_RNAi_07_gTub647_Kb1568_Scrmbl_043-1	189.422	5.443521539290934	11.198766681663635	40.794585425816024	Normal	20210726	Scrmbl	anti-Katnb1
20210726_R1E309_RNAi_07_gTub647_Kb1568_Scrmbl_043-2	232.5	7.306715800228906	11.37353678837737	41.097483647163344	Normal	20210726	Scrmbl	anti-Katnb1
20210726_R1E309_RNAi_07_gTub647_Kb1568_Scrmbl_044-1	253.375	9.893380195853538	11.818723750422139	41.95975859571873	Normal	20210726	Scrmbl	anti-Katnb1
20210726_R1E309_RNAi_07_gTub647_Kb1568_Scrmbl_045-1	247.734	12.783570079603606	10.162873655308555	42.37205987579618	Normal	20210726	Scrmbl	anti-Katnb1
20210726_R1E309_RNAi_07_gTub647_Kb1568_Scrmbl_046-1	256.438	9.311141177765924	10.537195091634304	47.145459234233115	Normal	20210726	Scrmbl	anti-Katnb1
20210726_R1E309_RNAi_07_gTub647_Kb1568_Scrmbl_047-1	183.047	8.87782	8.655144638659864	36.684740710695316	Normal	20210726	Scrmbl	anti-Katnb1
20210726_R1E309_RNAi_07_gTub647_Kb1568_Scrmbl_047-2	243.328	8.369397586185983	10.542100490608087	39.79426661806042	Normal	20210726	Scrmbl	anti-Katnb1
20210726_R1E309_RNAi_07_gTub647_Kb1568_Scrmbl_047-3	309	5.212535374324674	12.470045658930934	48.632607842832535	Normal	20210726	Scrmbl	anti-Katnb1
20210726_R1E309_RNAi_07_gTub647_Kb1568_Scrmbl_048-1	325.219	8.893415437040963	11.368800524360935	47.0193	Normal	20210726	Scrmbl	anti-Katnb1
20210726_R1E309_RNAi_07_gTub647_Kb1568_Scrmbl_049-1	229.938	10.502169823297903	10.575106423685847	40.399953015665204	Normal	20210726	Scrmbl	anti-Katnb1
20210726_R1E309_RNAi_07_gTub647_Kb1568_Scrmbl_050-1	226.844	8.02634	9.733565011578907	39.325	Normal	20210726	Scrmbl	anti-Katnb1
20210726_R1E309_RNAi_07_gTub647_Kb1568_Scrmbl_050-2	259.531	8.889140462674845	11.61912353558471	44.39346242765542	Normal	20210726	Scrmbl	anti-Katnb1
20210726_R1E309_RNAi_07_gTub647_Kb1568_Scrmbl_051-1	266.859	4.478670153538121	11.867257481312562	43.27329706838194	Normal	20210726	Scrmbl	anti-Katnb1
20210726_R1E309_RNAi_07_gTub647_Kb1568_Scrmbl_052-1	297.094	7.239359006331102	12.36369375514211	49.154743155724155	Normal	20210726	Scrmbl	anti-Katnb1
20210726_R1E309_RNAi_07_gTub647_Kb1568_Scrmbl_053-1	314.297	4.12816	13.4656	46.871462170773405	Mild	20210726	Scrmbl	anti-Katnb1
20210726_R1E309_RNAi_07_gTub647_Kb1568_Scrmbl_054-1	271.328	6.731997813183379	12.797174489993724	48.50860052845373	Normal	20210726	Scrmbl	anti-Katnb1
20210726_R1E309_RNAi_07_gTub647_Kb1568_Scrmbl_055-1	242.734				Normal	20210726	Scrmbl	anti-Katnb1
20210726_R1E309_RNAi_07_gTub647_Kb1568_Scrmbl_056-1	400.328	5.151658623538107	12.128284942260635	52.83482754144707	Normal	20210726	Scrmbl	anti-Katnb1
20210726_R1E309_RNAi_07_gTub647_Kb1568_Scrmbl_057-1	244.531	9.870901987790985	11.063040413618875	39.36680792005559	Normal	20210726	Scrmbl	anti-Katnb1
20210726_R1E309_RNAi_07_gTub647_Kb1568_Scrmbl_057-2	239.125	10.318157719257973	10.435946527802933	50.31596643229381	Normal	20210726	Scrmbl	anti-Katnb1
20210726_R1E309_RNAi_07_gTub647_Kb1568_Scrmbl_057-3	353.625	11.885626300192556	13.340644515820898	48.174992679457446	Normal	20210726	Scrmbl	anti-Katnb1
20210726_R1E309_RNAi_07_gTub647_Kb1568_Scrmbl_058-1	200.75	9.111060000422983	9.266833092680333	41.91205581397844	Normal	20210726	Scrmbl	anti-Katnb1
20210726_R1E309_RNAi_07_gTub647_Kb1568_Scrmbl_058-2	153.938	10.510572102860255	7.315551859332303	38.502519175095934	Normal	20210726	Scrmbl	anti-Katnb1
20210726_R1E309_RNAi_07_gTub647_Kb1568_Scrmbl_059-1	321.938	6.565041607631057	15.645836816260832	47.17062200516549	Normal	20210726	Scrmbl	anti-Katnb1
20210726_R1E309_RNAi_07_gTub647_Kb1568_Scrmbl_059-2	266.453				Normal	20210726	Scrmbl	anti-Katnb1
20210726_R1E309_RNAi_07_gTub647_Kb1568_Scrmbl_060-1	198.594				Normal	20210726	Scrmbl	anti-Katnb1
20210726_R1E309_RNAi_07_gTub647_Kb1568_Scrmbl_061-1	247.078	11.847318344737703	11.8159	45.12658631523753	Normal	20210726	Scrmbl	anti-Katnb1
20210726_R1E309_RNAi_07_gTub647_Kb1568_Scrmbl_062-1	148.797				Normal	20210726	Scrmbl	anti-Katnb1
20210726_R1E309_RNAi_07_gTub647_Kb1568_Scrmbl_063-1	213.078	7.293645204217419	10.90079285702227	34.85625912652275	Normal	20210726	Scrmbl	anti-Katnb1
20210726_R1E309_RNAi_07_gTub647_Kb1568_Scrmbl_064-1	284.031	5.59733	9.98078	42.32058284158225	Normal	20210726	Scrmbl	anti-Katnb1
20210726_R1E309_RNAi_07_gTub647_Kb1568_Scrmbl_064-2	241.062	5.674667178159806	9.220545699482024	43.67006048180575	Normal	20210726	Scrmbl	anti-Katnb1
20210726_R1E309_RNAi_07_gTub647_Kb1568_Scrmbl_064-4	346.953	4.2876199906482935	11.506848826673494	44.716799309108865	Normal	20210726	Scrmbl	anti-Katnb1
20210726_R1E309_RNAi_07_gTub647_Kb1568_Scrmbl_065-1	275.5	9.043181487994149	11.589172053563427	45.128543840905984	Normal	20210726	Scrmbl	anti-Katnb1
20210726_R1E309_RNAi_07_gTub647_Kb1568_Scrmbl_065-2	284.844	11.503166059430052	11.036378810462647	44.50525630806471	Normal	20210726	Scrmbl	anti-Katnb1
20210726_R1E309_RNAi_07_gTub647_Kb1568_Scrmbl_065-3	238.781	10.370293084341327	11.430496834824968	42.437993324326705	Normal	20210726	Scrmbl	anti-Katnb1
20210726_R1E309_RNAi_07_gTub647_Kb1568_Scrmbl_066-1	376.141				Normal	20210726	Scrmbl	anti-Katnb1
20210726_R1E309_RNAi_07_gTub647_Kb1568_Scrmbl_066-2	441.531				Normal	20210726	Scrmbl	anti-Katnb1
20210726_R1E309_RNAi_07_gTub647_Kb1568_Scrmbl_066-3	227.188	10.878069779624182	9.621240225772791	39.06611522411694	Normal	20210726	Scrmbl	anti-Katnb1
20210726_R1E309_RNAi_07_gTub647_Kb1568_Scrmbl_067-1	415.859	7.500840045078111	13.057580007862319	49.67082121925254	Normal	20210726	Scrmbl	anti-Katnb1
20210726_R1E309_RNAi_07_gTub647_Kb1568_Scrmbl_067-2	324.312	4.598953058680024	10.341597576530612	40.683710655940516	Normal	20210726	Scrmbl	anti-Katnb1
20210726_R1E309_RNAi_07_gTub647_Kb1568_Scrmbl_068-1	287.828				Normal	20210726	Scrmbl	anti-Katnb1
20210726_R1E309_RNAi_07_gTub647_Kb1568_Scrmbl_068-2	278.297	9.759374700696677	13.809655603269894	46.03685345733122	Normal	20210726	Scrmbl	anti-Katnb1
20210726_R1E309_RNAi_07_gTub647_Kb1568_Scrmbl_069-1	256.641	7.764658423073005	12.37362554445459	47.86907984857972	Normal	20210726	Scrmbl	anti-Katnb1
20210726_R1E309_RNAi_07_gTub647_Kb1568_Scrmbl_069-2	265.906	8.326593463079156	12.792312381022022	42.44740644783422	Normal	20210726	Scrmbl	anti-Katnb1
20210726_R1E309_RNAi_07_gTub647_Kb1568_Scrmbl_070-1	261.906	11.173427103251706	13.060623484026426	47.1553	Mild	20210726	Scrmbl	anti-Katnb1
20210726_R1E309_RNAi_07_gTub647_Kb1568_Scrmbl_070-2	336.719	7.800184770436733	16.414167265041137	48.088851309794066	Mild	20210726	Scrmbl	anti-Katnb1
20210726_R1E309_RNAi_07_gTub647_Kb1568_Scrmbl_064-3					Normal	20210726	Scrmbl	anti-Katnb1
20210726_R1E309_RNAi_07_gTub647_Kb1568_Katnb1_027-1					Normal	20210726	Katnb1	anti-Katnb1
20210726_R1E309_RNAi_07_gTub647_Kb1568_Katnb1_032-1					Normal	20210726	Katnb1	anti-Katnb1
20210726_R1E309_RNAi_07_gTub647_Kb1568_Katnb1_033-2					Normal	20210726	Katnb1	anti-Katnb1
20210726_R1E309_RNAi_07_gTub647_Kb1568_Katnb1_045-1					Normal	20210726	Katnb1	anti-Katnb1
20210726_R1E309_RNAi_07_gTub647_Kb1568_Katnb1_064-1					Normal	20210726	Katnb1	anti-Katnb1
20210726_R1E309_RNAi_07_gTub647_Kb1568_Katnb1_073-3					Normal	20210726	Katnb1	anti-Katnb1
20210726_R1E309_RNAi_07_gTub647_Kb1568_Katnb1_073-4					Normal	20210726	Katnb1	anti-Katnb1
20210726_R1E309_RNAi_07_gTub647_Kb1568_Katnb1_074-1					Normal	20210726	Katnb1	anti-Katnb1
20210726_R1E309_RNAi_07_gTub647_Kb1568_Katnb1_077-1					Normal	20210726	Katnb1	anti-Katnb1
20210726_R1E309_RNAi_07_gTub647_Kb1568_Katnb1_077-3					Normal	20210726	Katnb1	anti-Katnb1
20210726_R1E309_RNAi_07_gTub647_Kb1568_Katnb1_078-2					Normal	20210726	Katnb1	anti-Katnb1
20210726_R1E309_RNAi_07_gTub647_Kb1568_Katnb1_066-2					Moderate	20210726	Katnb1	anti-Katnb1
20210726_R1E309_RNAi_07_gTub647_Kb1568_Katnb1_051-1					Mild	20210726	Katnb1	anti-Katnb1
20210726_R1E309_RNAi_07_gTub647_Kb1568_Katnb1_073-1					Mild	20210726	Katnb1	anti-Katnb1
