# Supplementary material for: Cell state-specific cytoplasmic density controls spindle architecture and scaling
Source: Nat Cell Biol. 2025 Jun 13;27(6):959–71. doi: 10.1038/s41556-025-01678-x (PMC12173940; doi:10.1038/s41556-025-01678-x)
Supplement: Supplementary file 26 — Statistical Source Data. [file 41556_2025_1678_MOESM26_ESM.xlsx]

## Sheet: ExtendedData 6
Cell_ID	Experiment	Cell_Volume_um3	Centrosome_Volume_um3	Target	Condition
20221110_R1E309_Cent-C_100X_PCNTgTub_D0_030-2	20221110	3265.71	5.207999999999998	Pericentrin	ESCs
20221110_R1E309_Cent-C_100X_PCNTgTub_D0_030-1	20221110	2472.36	4.85	Pericentrin	ESCs
20221110_R1E309_Cent-C_100X_PCNTgTub_D0_029-1	20221110	2561.06	8.254	Pericentrin	ESCs
20221110_R1E309_Cent-C_100X_PCNTgTub_D0_028-1	20221110	3164.24	5.254	Pericentrin	ESCs
20221110_R1E309_Cent-C_100X_PCNTgTub_D0_027-1	20221110	2775.34	6.684	Pericentrin	ESCs
20221110_R1E309_Cent-C_100X_PCNTgTub_D0_026-2	20221110	2820.7	5.767	Pericentrin	ESCs
20221110_R1E309_Cent-C_100X_PCNTgTub_D0_026-1	20221110	2707.81	4.9430000000000005	Pericentrin	ESCs
20221110_R1E309_Cent-C_100X_PCNTgTub_D0_025-1	20221110	2425.72	3.731	Pericentrin	ESCs
20221110_R1E309_Cent-C_100X_PCNTgTub_D0_023-1	20221110	3129.43	6.824	Pericentrin	ESCs
20221110_R1E309_Cent-C_100X_PCNTgTub_D0_022-1	20221110	2398.96	6.933	Pericentrin	ESCs
20221110_R1E309_Cent-C_100X_PCNTgTub_D0_021-1	20221110	3369.5840000000007	5.099	Pericentrin	ESCs
20221110_R1E309_Cent-C_100X_PCNTgTub_D0_020-1	20221110	2852.93	4.928	Pericentrin	ESCs
20221110_R1E309_Cent-C_100X_PCNTgTub_D0_019-1	20221110	3734.84	5.752000000000002	Pericentrin	ESCs
20221110_R1E309_Cent-C_100X_PCNTgTub_D0_018-1	20221110	2850.57	5.985	Pericentrin	ESCs
20221110_R1E309_Cent-C_100X_PCNTgTub_D0_017-1	20221110	2987.97	7.244	Pericentrin	ESCs
20221110_R1E309_Cent-C_100X_PCNTgTub_D0_016-1	20221110	3128.19	4.337	Pericentrin	ESCs
20221110_R1E309_Cent-C_100X_PCNTgTub_D0_015-1	20221110	2813.43	4.306	Pericentrin	ESCs
20221110_R1E309_Cent-C_100X_PCNTgTub_D0_014-1	20221110	2560.61	4.586	Pericentrin	ESCs
20221110_R1E309_Cent-C_100X_PCNTgTub_D0_013-1	20221110	3336.47	6.622000000000001	Pericentrin	ESCs
20221110_R1E309_Cent-C_100X_PCNTgTub_D0_012-1	20221110	1870.39	2.7510000000000003	Pericentrin	ESCs
20221110_R1E309_Cent-C_100X_PCNTgTub_D0_011-1	20221110	3750.5	7.353	Pericentrin	ESCs
20221110_R1E309_Cent-C_100X_PCNTgTub_D0_010-1	20221110	3941.56	6.638	Pericentrin	ESCs
20221110_R1E309_Cent-C_100X_PCNTgTub_D0_009-1	20221110	3237.7	5.441	Pericentrin	ESCs
20221110_R1E309_Cent-C_100X_PCNTgTub_D0_008-1	20221110	3272.09	5.223	Pericentrin	ESCs
20221110_R1E309_Cent-C_100X_PCNTgTub_D0_007-2	20221110	3277.54	6.731	Pericentrin	ESCs
20221110_R1E309_Cent-C_100X_PCNTgTub_D0_007-1	20221110	3151.27	6.513	Pericentrin	ESCs
20221110_R1E309_Cent-C_100X_PCNTgTub_D0_006-1	20221110	3529.53	4.99	Pericentrin	ESCs
20221110_R1E309_Cent-C_100X_PCNTgTub_D0_005-1	20221110	2335.96	4.461	Pericentrin	ESCs
20221110_R1E309_Cent-C_100X_PCNTgTub_D0_004-1	20221110	3164.45	6.871	Pericentrin	ESCs
20221110_R1E309_Cent-C_100X_PCNTgTub_D0_003-1	20221110	2939.12	5.689	Pericentrin	ESCs
20221110_R1E309_Cent-C_100X_PCNTgTub_D0_002-1	20221110	2822.22	6.109	Pericentrin	ESCs
20221110_R1E309_Cent-C_100X_PCNTgTub_D0_001-1	20221110	2279.44	3.917	Pericentrin	ESCs
20230303_R1E309_Cent-C_100X_PCNTgTub_D0_002-1	20230303	2766.9040000000005	5.7570000000000014	Pericentrin	ESCs
20230303_R1E309_Cent-C_100X_PCNTgTub_D0_003-1	20230303	3476.4040000000005	4.96	Pericentrin	ESCs
20230303_R1E309_Cent-C_100X_PCNTgTub_D0_004-1	20230303	3002.22	4.909	Pericentrin	ESCs
20230303_R1E309_Cent-C_100X_PCNTgTub_D0_005-1	20230303	3542.83	5.148	Pericentrin	ESCs
20230303_R1E309_Cent-C_100X_PCNTgTub_D0_006-1	20230303	4462.56	7.693	Pericentrin	ESCs
20230303_R1E309_Cent-C_100X_PCNTgTub_D0_007-1	20230303	3044.109000000001	6.1789999999999985	Pericentrin	ESCs
20230303_R1E309_Cent-C_100X_PCNTgTub_D0_008-1	20230303	3144.544000000001	5.541	Pericentrin	ESCs
20230303_R1E309_Cent-C_100X_PCNTgTub_D0_009-1	20230303	3893.38	5.6720000000000015	Pericentrin	ESCs
20230303_R1E309_Cent-C_100X_PCNTgTub_D0_010-1	20230303	2656.11	4.63	Pericentrin	ESCs
20230303_R1E309_Cent-C_100X_PCNTgTub_D0_011-1	20230303	3412.83	5.074	Pericentrin	ESCs
20230303_R1E309_Cent-C_100X_PCNTgTub_D0_012-1	20230303	3546.45	4.8180000000000005	Pericentrin	ESCs
20230303_R1E309_Cent-C_100X_PCNTgTub_D0_013-1	20230303	3343.19	5.9910000000000005	Pericentrin	ESCs
20230303_R1E309_Cent-C_100X_PCNTgTub_D0_014-1	20230303	3324.37	6.337999999999999	Pericentrin	ESCs
20230303_R1E309_Cent-C_100X_PCNTgTub_D0_015-1	20230303	2885.9709999999995	4.721	Pericentrin	ESCs
20230303_R1E309_Cent-C_100X_PCNTgTub_D0_016-1	20230303	3118.98	5.49	Pericentrin	ESCs
20230303_R1E309_Cent-C_100X_PCNTgTub_D0_017-1	20230303	3119.93	6.589	Pericentrin	ESCs
20230303_R1E309_Cent-C_100X_PCNTgTub_D0_018-1	20230303	2548.5	5.393	Pericentrin	ESCs
20230303_R1E309_Cent-C_100X_PCNTgTub_D0_019-1	20230303	3258.17	5.689	Pericentrin	ESCs
20230303_R1E309_Cent-C_100X_PCNTgTub_D0_020-1	20230303	3331.99	4.476	Pericentrin	ESCs
20230303_R1E309_Cent-C_100X_PCNTgTub_D0_021-1	20230303	3552.8140000000008	5.7170000000000005	Pericentrin	ESCs
20230303_R1E309_Cent-C_100X_PCNTgTub_D0_022-1	20230303	2962.52	5.0680000000000005	Pericentrin	ESCs
20230303_R1E309_Cent-C_100X_PCNTgTub_D0_023-1	20230303	3328.38	5.097	Pericentrin	ESCs
20230303_R1E309_Cent-C_100X_PCNTgTub_D0_024-1	20230303	3340.2	5.0280000000000005	Pericentrin	ESCs
20230303_R1E309_Cent-C_100X_PCNTgTub_D0_025-1	20230303	4043.58	6.127000000000002	Pericentrin	ESCs
20230303_R1E309_Cent-C_100X_PCNTgTub_D0_026-1	20230303	3157.62	4.795	Pericentrin	ESCs
20230321_R1E309_Cent-C_100X_PCNTgTub_D0_001-1	20230321	3180.52	5.319	Pericentrin	ESCs
20230321_R1E309_Cent-C_100X_PCNTgTub_D0_001-2	20230321	2963.2290000000007	6.059	Pericentrin	ESCs
20230321_R1E309_Cent-C_100X_PCNTgTub_D0_002-1	20230321	2991.39	4.573	Pericentrin	ESCs
20230321_R1E309_Cent-C_100X_PCNTgTub_D0_003-1	20230321	2807.04	5.649	Pericentrin	ESCs
20230321_R1E309_Cent-C_100X_PCNTgTub_D0_004-1	20230321	2305.97	4.032	Pericentrin	ESCs
20230321_R1E309_Cent-C_100X_PCNTgTub_D0_005-1	20230321	2604.93	4.299	Pericentrin	ESCs
20230321_R1E309_Cent-C_100X_PCNTgTub_D0_006-1	20230321	3292.88	5.102	Pericentrin	ESCs
20230321_R1E309_Cent-C_100X_PCNTgTub_D0_007-1	20230321	2957.0170000000007	6.1389999999999985	Pericentrin	ESCs
20230321_R1E309_Cent-C_100X_PCNTgTub_D0_008-1	20230321	3268.54	6.412000000000001	Pericentrin	ESCs
20230321_R1E309_Cent-C_100X_PCNTgTub_D0_008-2	20230321	2427.4	4.476	Pericentrin	ESCs
20230321_R1E309_Cent-C_100X_PCNTgTub_D0_009-1	20230321	2686.24	4.413	Pericentrin	ESCs
20230321_R1E309_Cent-C_100X_PCNTgTub_D0_010-1	20230321	2521.18	5.643	Pericentrin	ESCs
20230321_R1E309_Cent-C_100X_PCNTgTub_D0_011-1	20230321	2712.8	5.751	Pericentrin	ESCs
20230321_R1E309_Cent-C_100X_PCNTgTub_D0_012-1	20230321	2574.05	2.779	Pericentrin	ESCs
20230321_R1E309_Cent-C_100X_PCNTgTub_D0_013-1	20230321	2469.56	5.285	Pericentrin	ESCs
20230321_R1E309_Cent-C_100X_PCNTgTub_D0_014-1	20230321	2037.37	4.687	Pericentrin	ESCs
20230321_R1E309_Cent-C_100X_PCNTgTub_D0_014-2	20230321	2510.62	7.226	Pericentrin	ESCs
20230321_R1E309_Cent-C_100X_PCNTgTub_D0_015-1	20230321	2201.84	5.376	Pericentrin	ESCs
20230321_R1E309_Cent-C_100X_PCNTgTub_D0_016-1	20230321	3319.06	5.336	Pericentrin	ESCs
20230321_R1E309_Cent-C_100X_PCNTgTub_D0_017-1	20230321	3719.93	4.339	Pericentrin	ESCs
20230321_R1E309_Cent-C_100X_PCNTgTub_D0_018-1	20230321	2707.51	4.499	Pericentrin	ESCs
20230321_R1E309_Cent-C_100X_PCNTgTub_D0_019-1	20230321	2803.04	3.422	Pericentrin	ESCs
20230321_R1E309_Cent-C_100X_PCNTgTub_D0_020-1	20230321	2851.22	4.465	Pericentrin	ESCs
20230321_R1E309_Cent-C_100X_PCNTgTub_D0_021-1	20230321	2877.93	4.447	Pericentrin	ESCs
20230321_R1E309_Cent-C_100X_PCNTgTub_D0_022-1	20230321	2866.97	5.182	Pericentrin	ESCs
20230321_R1E309_Cent-C_100X_PCNTgTub_D0_023-1	20230321	3334.7	4.875	Pericentrin	ESCs
20230321_R1E309_Cent-C_100X_PCNTgTub_D0_024-1	20230321	3044.93	4.447	Pericentrin	ESCs
20230321_R1E309_Cent-C_100X_PCNTgTub_D0_025-1	20230321	3701.66	5.444	Pericentrin	ESCs
20230321_R1E309_Cent-C_100X_PCNTgTub_D0_026-1	20230321	3285.59	4.721	Pericentrin	ESCs
20230321_R1E309_Cent-C_100X_PCNTgTub_D0_027-1	20230321	2705.67	3.457	Pericentrin	ESCs
20230321_R1E309_Cent-C_100X_PCNTgTub_D0_028-1	20230321	3134.73	4.67	Pericentrin	ESCs
20230321_R1E309_Cent-C_100X_PCNTgTub_D0_029-1	20230321	2970.12	4.499	Pericentrin	ESCs
20221110_R1E309_Cent-C_100X_PCNTgTub_D2_028-1	20221110	2219.56	5.332000000000002	Pericentrin	DIF
20221110_R1E309_Cent-C_100X_PCNTgTub_D2_027-1	20221110	2791.8	7.43	Pericentrin	DIF
20221110_R1E309_Cent-C_100X_PCNTgTub_D2_025-2	20221110	1888.93	5.487	Pericentrin	DIF
20221110_R1E309_Cent-C_100X_PCNTgTub_D2_025-1	20221110	1830.52	5.752000000000002	Pericentrin	DIF
20221110_R1E309_Cent-C_100X_PCNTgTub_D2_024-1	20221110	3040.7	6.855	Pericentrin	DIF
20221110_R1E309_Cent-C_100X_PCNTgTub_D2_023-1	20221110	2794.36	5.9689999999999985	Pericentrin	DIF
20221110_R1E309_Cent-C_100X_PCNTgTub_D2_022-1	20221110	2360.91	4.85	Pericentrin	DIF
20221110_R1E309_Cent-C_100X_PCNTgTub_D2_021-1	20221110	2407.28	6.964	Pericentrin	DIF
20221110_R1E309_Cent-C_100X_PCNTgTub_D2_020-2	20221110	2122.06	7.648	Pericentrin	DIF
20221110_R1E309_Cent-C_100X_PCNTgTub_D2_019-1	20221110	3247.1220000000008	6.715	Pericentrin	DIF
20221110_R1E309_Cent-C_100X_PCNTgTub_D2_018-2	20221110	2603.53	6.4670000000000005	Pericentrin	DIF
20221110_R1E309_Cent-C_100X_PCNTgTub_D2_018-1	20221110	2751.88	7.151	Pericentrin	DIF
20221110_R1E309_Cent-C_100X_PCNTgTub_D2_017-1	20221110	2782.47	8.021	Pericentrin	DIF
20221110_R1E309_Cent-C_100X_PCNTgTub_D2_016-1	20221110	2253.51	4.897	Pericentrin	DIF
20221110_R1E309_Cent-C_100X_PCNTgTub_D2_015-2	20221110	2136.1	5.689	Pericentrin	DIF
20221110_R1E309_Cent-C_100X_PCNTgTub_D2_015-1	20221110	2106.0660000000007	4.974	Pericentrin	DIF
20221110_R1E309_Cent-C_100X_PCNTgTub_D2_014-1	20221110	2198.05	5.565	Pericentrin	DIF
20221110_R1E309_Cent-C_100X_PCNTgTub_D2_013-1	20221110	2390.61	5.581	Pericentrin	DIF
20221110_R1E309_Cent-C_100X_PCNTgTub_D2_012-1	20221110	2283.96	5.767	Pericentrin	DIF
20221110_R1E309_Cent-C_100X_PCNTgTub_D2_011-1	20221110	2303.32	4.9430000000000005	Pericentrin	DIF
20221110_R1E309_Cent-C_100X_PCNTgTub_D2_010-1	20221110	2179.2670000000007	5.316	Pericentrin	DIF
20221110_R1E309_Cent-C_100X_PCNTgTub_D2_009-1	20221110	2312.56	6.0470000000000015	Pericentrin	DIF
20221110_R1E309_Cent-C_100X_PCNTgTub_D2_008-1	20221110	2044.87	5.627000000000002	Pericentrin	DIF
20221110_R1E309_Cent-C_100X_PCNTgTub_D2_007-1	20221110	2157.05	5.7360000000000015	Pericentrin	DIF
20221110_R1E309_Cent-C_100X_PCNTgTub_D2_006-1	20221110	1744.07	4.492	Pericentrin	DIF
20221110_R1E309_Cent-C_100X_PCNTgTub_D2_005-1	20221110	1872.01	5.176	Pericentrin	DIF
20221110_R1E309_Cent-C_100X_PCNTgTub_D2_004-1	20221110	3403.01	8.083	Pericentrin	DIF
20221110_R1E309_Cent-C_100X_PCNTgTub_D2_003-1	20221110	2548.95	6.792999999999998	Pericentrin	DIF
20221110_R1E309_Cent-C_100X_PCNTgTub_D2_002-3	20221110	3266.05	8.937999999999997	Pericentrin	DIF
20221110_R1E309_Cent-C_100X_PCNTgTub_D2_002-2	20221110	2616.08	7.7570000000000014	Pericentrin	DIF
20221110_R1E309_Cent-C_100X_PCNTgTub_D2_002-1	20221110	2085.47	7.586	Pericentrin	DIF
20221110_R1E309_Cent-C_100X_PCNTgTub_D2_001-2	20221110	2296.76	5.797999999999999	Pericentrin	DIF
20221110_R1E309_Cent-C_100X_PCNTgTub_D2_001-1	20221110	2385.86	5.316	Pericentrin	DIF
20230303_R1E309_Cent-C_100X_PCNTgTub_D2_001-1	20230303	2639.45	5.296	Pericentrin	DIF
20230303_R1E309_Cent-C_100X_PCNTgTub_D2_002-1	20230303	2202.16	5.006	Pericentrin	DIF
20230303_R1E309_Cent-C_100X_PCNTgTub_D2_003-1	20230303	2484.2	5.558	Pericentrin	DIF
20230303_R1E309_Cent-C_100X_PCNTgTub_D2_004-1	20230303	2388.46	6.327000000000001	Pericentrin	DIF
20230303_R1E309_Cent-C_100X_PCNTgTub_D2_005-1	20230303	2515.39	8.314	Pericentrin	DIF
20230303_R1E309_Cent-C_100X_PCNTgTub_D2_006-1	20230303	2572.41	6.947	Pericentrin	DIF
20230303_R1E309_Cent-C_100X_PCNTgTub_D2_007-1	20230303	2545.2	7.83	Pericentrin	DIF
20230303_R1E309_Cent-C_100X_PCNTgTub_D2_008-1	20230303	2275.7270000000008	5.649	Pericentrin	DIF
20230303_R1E309_Cent-C_100X_PCNTgTub_D2_010-1	20230303	2189.8	8.707	Pericentrin	DIF
20230303_R1E309_Cent-C_100X_PCNTgTub_D2_011-1	20230303	2143.06	7.631	Pericentrin	DIF
20230303_R1E309_Cent-C_100X_PCNTgTub_D2_012-1	20230303	2482.33	8.417	Pericentrin	DIF
20230303_R1E309_Cent-C_100X_PCNTgTub_D2_013-1	20230303	2647.35	5.689	Pericentrin	DIF
20230303_R1E309_Cent-C_100X_PCNTgTub_D2_013-2	20230303	2810.88	6.832999999999998	Pericentrin	DIF
20230321_R1E309_Cent-C_100X_PCNTgTub_D2_001-1	20230321	2139.457000000001	4.92	Pericentrin	DIF
20230321_R1E309_Cent-C_100X_PCNTgTub_D2_002-1	20230321	2535.63	4.9830000000000005	Pericentrin	DIF
20230321_R1E309_Cent-C_100X_PCNTgTub_D2_002-2	20230321	2440.68	4.966	Pericentrin	DIF
20230321_R1E309_Cent-C_100X_PCNTgTub_D2_003-1	20230321	1709.08	5.683	Pericentrin	DIF
20230321_R1E309_Cent-C_100X_PCNTgTub_D2_004-1	20230321	2256.37	6.982	Pericentrin	DIF
20230321_R1E309_Cent-C_100X_PCNTgTub_D2_004-2	20230321	2374.29	6.509	Pericentrin	DIF
20230321_R1E309_Cent-C_100X_PCNTgTub_D2_005-1	20230321	2072.69	4.539	Pericentrin	DIF
20230321_R1E309_Cent-C_100X_PCNTgTub_D2_006-1	20230321	1986.69	5.006	Pericentrin	DIF
20230321_R1E309_Cent-C_100X_PCNTgTub_D2_008-1	20230321	2086.24	5.233	Pericentrin	DIF
20230321_R1E309_Cent-C_100X_PCNTgTub_D2_008-2	20230321	2094.55	3.2060000000000004	Pericentrin	DIF
20230321_R1E309_Cent-C_100X_PCNTgTub_D2_009-1	20230321	2524.06	5.569	Pericentrin	DIF
20230321_R1E309_Cent-C_100X_PCNTgTub_D2_010-1	20230321	2038.22	3.645	Pericentrin	DIF
20230321_R1E309_Cent-C_100X_PCNTgTub_D2_011-1	20230321	2629.24	5.216	Pericentrin	DIF
20230321_R1E309_Cent-C_100X_PCNTgTub_D2_012-1	20230321	2833.39	3.867	Pericentrin	DIF
20230321_R1E309_Cent-C_100X_PCNTgTub_D2_013-1	20230321	2110.08	5.438	Pericentrin	DIF
20230321_R1E309_Cent-C_100X_PCNTgTub_D2_014-1	20230321	2105.91	4.163	Pericentrin	DIF
20230321_R1E309_Cent-C_100X_PCNTgTub_D2_015-1	20230321	2212.81	4.783	Pericentrin	DIF
20230321_R1E309_Cent-C_100X_PCNTgTub_D2_016-1	20230321	2088.2	4.573	Pericentrin	DIF
20230321_R1E309_Cent-C_100X_PCNTgTub_D2_016-2	20230321	2071.33	3.844	Pericentrin	DIF
20230321_R1E309_Cent-C_100X_PCNTgTub_D2_017-1	20230321	2062.28	5.803	Pericentrin	DIF
20230321_R1E309_Cent-C_100X_PCNTgTub_D2_017-2	20230321	2009.08	4.966	Pericentrin	DIF
20230321_R1E309_Cent-C_100X_PCNTgTub_D2_018-1	20230321	2456.86	6.714	Pericentrin	DIF
20230321_R1E309_Cent-C_100X_PCNTgTub_D2_019-1	20230321	2209.9210000000007	6.634	Pericentrin	DIF
20230321_R1E309_Cent-C_100X_PCNTgTub_D2_020-1	20230321	2859.43	5.86	Pericentrin	DIF
20230321_R1E309_Cent-C_100X_PCNTgTub_D2_020-2	20230321	2632.46	5.29	Pericentrin	DIF
20230321_R1E309_Cent-C_100X_PCNTgTub_D2_021-1	20230321	2197.13	7.494	Pericentrin	DIF
20230321_R1E309_Cent-C_100X_PCNTgTub_D2_021-2	20230321	2223.65	5.211	Pericentrin	DIF
20230303_R1E309_Cent-X_100X_CDK5RAP2_D2_001-1	20230303	2676.9	4.214	CDK5RAP2	DIF
20230303_R1E309_Cent-X_100X_CDK5RAP2_D2_001-2	20230303	2396.09	4.242	CDK5RAP2	DIF
20230303_R1E309_Cent-X_100X_CDK5RAP2_D2_002-1	20230303	2906.53	4.892	CDK5RAP2	DIF
20230303_R1E309_Cent-X_100X_CDK5RAP2_D2_003-1	20230303	3496.83	5.541	CDK5RAP2	DIF
20230303_R1E309_Cent-X_100X_CDK5RAP2_D2_004-1	20230303	2642.524000000001	4.954	CDK5RAP2	DIF
20230303_R1E309_Cent-X_100X_CDK5RAP2_D2_005-1	20230303	2358.26	5.011	CDK5RAP2	DIF
20230303_R1E309_Cent-X_100X_CDK5RAP2_D2_006-1	20230303	2406.2	5.023	CDK5RAP2	DIF
20230303_R1E309_Cent-X_100X_CDK5RAP2_D2_006-2	20230303	2383.49	4.066	CDK5RAP2	DIF
20230303_R1E309_Cent-X_100X_CDK5RAP2_D2_007-1	20230303	2849.082000000001	5.7860000000000005	CDK5RAP2	DIF
20230303_R1E309_Cent-X_100X_CDK5RAP2_D2_008-1	20230303	2829.56	4.63	CDK5RAP2	DIF
20230303_R1E309_Cent-X_100X_CDK5RAP2_D2_009-1	20230303	2359.8	3.901	CDK5RAP2	DIF
20230303_R1E309_Cent-X_100X_CDK5RAP2_D2_010-1	20230303	2498.35	4.47	CDK5RAP2	DIF
20230303_R1E309_Cent-X_100X_CDK5RAP2_D2_011-1	20230303	3030.379000000001	5.08	CDK5RAP2	DIF
20230303_R1E309_Cent-X_100X_CDK5RAP2_D2_012-1	20230303	2814.56	4.539	CDK5RAP2	DIF
20230303_R1E309_Cent-X_100X_CDK5RAP2_D2_013-1	20230303	2590.64	4.43	CDK5RAP2	DIF
20230303_R1E309_Cent-X_100X_CDK5RAP2_D2_014-1	20230303	3162.29	5.996	CDK5RAP2	DIF
20230303_R1E309_Cent-X_100X_CDK5RAP2_D2_015-1	20230303	2313.0660000000007	5.097	CDK5RAP2	DIF
20230303_R1E309_Cent-X_100X_CDK5RAP2_D2_016-1	20230303	2515.07	3.377	CDK5RAP2	DIF
20230303_R1E309_Cent-X_100X_CDK5RAP2_D2_017-1	20230303	2730.86	4.892	CDK5RAP2	DIF
20230303_R1E309_Cent-X_100X_CDK5RAP2_D2_018-1	20230303	3486.67	7.494	CDK5RAP2	DIF
20230303_R1E309_Cent-X_100X_CDK5RAP2_D2_019-1	20230303	2502.19	5.1080000000000005	CDK5RAP2	DIF
20230303_R1E309_Cent-X_100X_CDK5RAP2_D2_020-1	20230303	2714.879000000001	5.051	CDK5RAP2	DIF
20230303_R1E309_Cent-X_100X_CDK5RAP2_D2_021-1	20230303	3109.91	4.339	CDK5RAP2	DIF
20230303_R1E309_Cent-X_100X_CDK5RAP2_D2_022-1	20230303	2690.59	4.8	CDK5RAP2	DIF
20230303_R1E309_Cent-X_100X_CDK5RAP2_D2_023-1	20230303	2549.77	5.404	CDK5RAP2	DIF
20230303_R1E309_Cent-X_100X_CDK5RAP2_D2_024-1	20230303	2515.74	5.171	CDK5RAP2	DIF
20230303_R1E309_Cent-X_100X_CDK5RAP2_D2_025-1	20230303	2655.14	3.946	CDK5RAP2	DIF
20230303_R1E309_Cent-X_100X_CDK5RAP2_D2_026-1	20230303	2613.05	4.812	CDK5RAP2	DIF
20230303_R1E309_Cent-X_100X_CDK5RAP2_D2_027-1	20230303	2730.06	4.521	CDK5RAP2	DIF
20230303_R1E309_Cent-X_100X_CDK5RAP2_D2_028-1	20230303	2604.58	3.781	CDK5RAP2	DIF
20230303_R1E309_Cent-X_100X_CDK5RAP2_D2_029-1	20230303	2393.0460000000007	4.675	CDK5RAP2	DIF
20230303_R1E309_Cent-X_100X_CDK5RAP2_D2_030-1	20230303	2846.64	5.5920000000000005	CDK5RAP2	DIF
20230322_R1E309_Cent-C_100X_CDK5RAP2_D2_001-1	20230322	1768.63	2.842	CDK5RAP2	DIF
20230322_R1E309_Cent-C_100X_CDK5RAP2_D2_002-1	20230322	867.273	1.765	CDK5RAP2	DIF
20230322_R1E309_Cent-C_100X_CDK5RAP2_D2_003-1	20230322	2228.05	2.9730000000000003	CDK5RAP2	DIF
20230322_R1E309_Cent-C_100X_CDK5RAP2_D2_004-1	20230322	1928.36	3.411	CDK5RAP2	DIF
20230322_R1E309_Cent-C_100X_CDK5RAP2_D2_005-1	20230322	2333.38	3.673	CDK5RAP2	DIF
20230322_R1E309_Cent-C_100X_CDK5RAP2_D2_006-1	20230322	2409.35	5.285	CDK5RAP2	DIF
20230322_R1E309_Cent-C_100X_CDK5RAP2_D2_007-1	20230322	2196.99	3.673	CDK5RAP2	DIF
20230322_R1E309_Cent-C_100X_CDK5RAP2_D2_007-2	20230322	2110.08	6.167000000000002	CDK5RAP2	DIF
20230322_R1E309_Cent-C_100X_CDK5RAP2_D2_008-1	20230322	2302.23	3.986	CDK5RAP2	DIF
20230322_R1E309_Cent-C_100X_CDK5RAP2_D2_009-1	20230322	2539.57	4.248	CDK5RAP2	DIF
20230322_R1E309_Cent-C_100X_CDK5RAP2_D2_010-1	20230322	2372.06	5.034	CDK5RAP2	DIF
20230322_R1E309_Cent-C_100X_CDK5RAP2_D2_011-1	20230322	2106.9120000000007	3.451	CDK5RAP2	DIF
20230322_R1E309_Cent-C_100X_CDK5RAP2_D2_012-1	20230322	2438.48	3.2060000000000004	CDK5RAP2	DIF
20230322_R1E309_Cent-C_100X_CDK5RAP2_D2_013-1	20230322	2255.2	4.875	CDK5RAP2	DIF
20230322_R1E309_Cent-C_100X_CDK5RAP2_D2_014-1	20230322	3323.15	6.697	CDK5RAP2	DIF
20230322_R1E309_Cent-C_100X_CDK5RAP2_D2_015-1	20230322	2359.31	4.852	CDK5RAP2	DIF
20230322_R1E309_Cent-C_100X_CDK5RAP2_D2_016-1	20230322	2305.43	4.521	CDK5RAP2	DIF
20230322_R1E309_Cent-C_100X_CDK5RAP2_D2_017-1	20230322	2004.56	3.895	CDK5RAP2	DIF
20230322_R1E309_Cent-C_100X_CDK5RAP2_D2_017-2	20230322	2891.51	5.33	CDK5RAP2	DIF
20230322_R1E309_Cent-C_100X_CDK5RAP2_D2_018-1	20230322	2362.96	5.25	CDK5RAP2	DIF
20230403_R1E309_Cent-C_100X_CDK5RAP2_D2_001-1	20230403	2013.7	3.212	CDK5RAP2	DIF
20230403_R1E309_Cent-C_100X_CDK5RAP2_D2_002-1	20230403	2254.52	3.622	CDK5RAP2	DIF
20230403_R1E309_Cent-C_100X_CDK5RAP2_D2_003-1	20230403	1980.85	3.525	CDK5RAP2	DIF
20230403_R1E309_Cent-C_100X_CDK5RAP2_D2_004-1	20230403	1652.6	2.642	CDK5RAP2	DIF
20230403_R1E309_Cent-C_100X_CDK5RAP2_D2_004-2	20230403	1611.32	2.4090000000000003	CDK5RAP2	DIF
20230403_R1E309_Cent-C_100X_CDK5RAP2_D2_005-1	20230403	2171.65	5.165	CDK5RAP2	DIF
20230403_R1E309_Cent-C_100X_CDK5RAP2_D2_006-1	20230403	2174.4	4.493	CDK5RAP2	DIF
20230403_R1E309_Cent-C_100X_CDK5RAP2_D2_007-1	20230403	1640.92	2.5340000000000003	CDK5RAP2	DIF
20230403_R1E309_Cent-C_100X_CDK5RAP2_D2_007-2	20230403	1724.2620000000004	4.949	CDK5RAP2	DIF
20230403_R1E309_Cent-C_100X_CDK5RAP2_D2_008-1	20230403	1908.55	2.847	CDK5RAP2	DIF
20230403_R1E309_Cent-C_100X_CDK5RAP2_D2_008-2	20230403	2066.32	2.819	CDK5RAP2	DIF
20230403_R1E309_Cent-C_100X_CDK5RAP2_D2_009-1	20230403	1880.2	3.138	CDK5RAP2	DIF
20230403_R1E309_Cent-C_100X_CDK5RAP2_D2_009-2	20230403	1733.3	3.485	CDK5RAP2	DIF
20230403_R1E309_Cent-C_100X_CDK5RAP2_D2_010-1	20230403	1917.23	3.4	CDK5RAP2	DIF
20230403_R1E309_Cent-C_100X_CDK5RAP2_D2_010-2	20230403	2070.17	2.13	CDK5RAP2	DIF
20230403_R1E309_Cent-C_100X_CDK5RAP2_D2_010-3	20230403	2308.8	2.9210000000000003	CDK5RAP2	DIF
20230403_R1E309_Cent-C_100X_CDK5RAP2_D2_011-1	20230403	2300.49	2.802	CDK5RAP2	DIF
20230403_R1E309_Cent-C_100X_CDK5RAP2_D2_011-2	20230403	2080.2960000000007	3.667	CDK5RAP2	DIF
20230403_R1E309_Cent-C_100X_CDK5RAP2_D2_012-1	20230403	1565.27	2.745	CDK5RAP2	DIF
20230403_R1E309_Cent-C_100X_CDK5RAP2_D2_013-1	20230403	1966.66	2.842	CDK5RAP2	DIF
20230403_R1E309_Cent-C_100X_CDK5RAP2_D2_013-2	20230403	1526.7520000000004	2.386	CDK5RAP2	DIF
20230403_R1E309_Cent-C_100X_CDK5RAP2_D2_014-1	20230403	1816.81	2.392	CDK5RAP2	DIF
20230403_R1E309_Cent-C_100X_CDK5RAP2_D2_015-1	20230403	1774.66	4.1	CDK5RAP2	DIF
20230403_R1E309_Cent-C_100X_CDK5RAP2_D2_015-2	20230403	1972.98	2.87	CDK5RAP2	DIF
20230403_R1E309_Cent-C_100X_CDK5RAP2_D2_016-1	20230403	1790.0739999999996	4.0939999999999985	CDK5RAP2	DIF
20230403_R1E309_Cent-C_100X_CDK5RAP2_D2_017-1	20230403	1604.29	2.528	CDK5RAP2	DIF
20230403_R1E309_Cent-C_100X_CDK5RAP2_D2_018-1	20230403	1580.41	2.204	CDK5RAP2	DIF
20230403_R1E309_Cent-C_100X_CDK5RAP2_D2_018-2	20230403	1772.36	3.138	CDK5RAP2	DIF
20230403_R1E309_Cent-C_100X_CDK5RAP2_D2_019-1	20230403	1798.54	2.386	CDK5RAP2	DIF
20230403_R1E309_Cent-C_100X_CDK5RAP2_D2_019-2	20230403	1513.27	2.625	CDK5RAP2	DIF
20230403_R1E309_Cent-C_100X_CDK5RAP2_D2_019-3	20230403	1770.51	1.976	CDK5RAP2	DIF
20230403_R1E309_Cent-C_100X_CDK5RAP2_D2_020-1	20230403	1852.42	3.69	CDK5RAP2	DIF
20230403_R1E309_Cent-C_100X_CDK5RAP2_D2_021-1	20230403	1199.54	3.2460000000000004	CDK5RAP2	DIF
20230403_R1E309_Cent-C_100X_CDK5RAP2_D2_021-2	20230403	1774.92	2.563	CDK5RAP2	DIF
20230403_R1E309_Cent-C_100X_CDK5RAP2_D2_022-1	20230403	1690.28	2.637	CDK5RAP2	DIF
20230403_R1E309_Cent-C_100X_CDK5RAP2_D2_022-2	20230403	1580.95	2.785	CDK5RAP2	DIF
20230403_R1E309_Cent-C_100X_CDK5RAP2_D2_023-1	20230403	1778.79	3.417	CDK5RAP2	DIF
20230403_R1E309_Cent-C_100X_CDK5RAP2_D2_023-2	20230403	1771.4	3.155	CDK5RAP2	DIF
20230403_R1E309_Cent-C_100X_CDK5RAP2_D2_024-1	20230403	1630.5	3.047	CDK5RAP2	DIF
20230403_R1E309_Cent-C_100X_CDK5RAP2_D2_024-2	20230403	2130.6420000000007	2.454	CDK5RAP2	DIF
20230403_R1E309_Cent-C_100X_CDK5RAP2_D2_025-1	20230403	1781.24	3.0010000000000003	CDK5RAP2	DIF
20230403_R1E309_Cent-C_100X_CDK5RAP2_D2_025-2	20230403	1961.01	2.437	CDK5RAP2	DIF
20230403_R1E309_Cent-C_100X_CDK5RAP2_D2_026-1	20230403	1933.59	2.181	CDK5RAP2	DIF
20230403_R1E309_Cent-C_100X_CDK5RAP2_D2_027-1	20230403	1588.83	3.252	CDK5RAP2	DIF
20230403_R1E309_Cent-C_100X_CDK5RAP2_D2_027-2	20230403	1734.72	2.141	CDK5RAP2	DIF
20230403_R1E309_Cent-C_100X_CDK5RAP2_D2_027-3	20230403	1790.81	2.022	CDK5RAP2	DIF
20230403_R1E309_Cent-C_100X_CDK5RAP2_D2_028-1	20230403	2094.54	4.316	CDK5RAP2	DIF
20230403_R1E309_Cent-C_100X_CDK5RAP2_D2_028-2	20230403	2245.09	3.559	CDK5RAP2	DIF
20230323_R1E309_Cent-C_100X_CEP1921to500_D2_001-1	20230331	2372.35	3.229	CEP192	DIF
20230323_R1E309_Cent-C_100X_CEP1921to500_D2_002-1	20230331	2089.78	3.889	CEP192	DIF
20230323_R1E309_Cent-C_100X_CEP1921to500_D2_002-2	20230331	2071.34	3.212	CEP192	DIF
20230323_R1E309_Cent-C_100X_CEP1921to500_D2_003-1	20230331	1784.98	3.417	CEP192	DIF
20230323_R1E309_Cent-C_100X_CEP1921to500_D2_003-2	20230331	2336.86	4.032	CEP192	DIF
20230323_R1E309_Cent-C_100X_CEP1921to500_D2_004-1	20230331	2193.06	3.787	CEP192	DIF
20230323_R1E309_Cent-C_100X_CEP1921to500_D2_004-2	20230331	2380.85	3.713	CEP192	DIF
20230323_R1E309_Cent-C_100X_CEP1921to500_D2_005-1	20230331	2199.81	3.383	CEP192	DIF
20230323_R1E309_Cent-C_100X_CEP1921to500_D2_005-2	20230331	2276.84	3.924	CEP192	DIF
20230323_R1E309_Cent-C_100X_CEP1921to500_D2_006-1	20230331	2302.92	3.793	CEP192	DIF
20230323_R1E309_Cent-C_100X_CEP1921to500_D2_006-2	20230331	1816.25	3.627	CEP192	DIF
20230323_R1E309_Cent-C_100X_CEP1921to500_D2_007-1	20230331	2051.53	2.432	CEP192	DIF
20230323_R1E309_Cent-C_100X_CEP1921to500_D2_008-1	20230331	2001.1	3.707	CEP192	DIF
20230323_R1E309_Cent-C_100X_CEP1921to500_D2_008-2	20230331	2182.43	4.06	CEP192	DIF
20230323_R1E309_Cent-C_100X_CEP1921to500_D2_009-1	20230331	2822.66	3.781	CEP192	DIF
20230323_R1E309_Cent-C_100X_CEP1921to500_D2_009-2	20230331	1959.56	2.654	CEP192	DIF
20230323_R1E309_Cent-C_100X_CEP1921to500_D2_010-1	20230331	2252.47	3.804	CEP192	DIF
20230323_R1E309_Cent-C_100X_CEP1921to500_D2_010-2	20230331	2054.09	3.109	CEP192	DIF
20230323_R1E309_Cent-C_100X_CEP1921to500_D2_011-1	20230331	2174.43	2.95	CEP192	DIF
20230323_R1E309_Cent-C_100X_CEP1921to500_D2_011-2	20230331	2679.04	3.36	CEP192	DIF
20230323_R1E309_Cent-C_100X_CEP1921to500_D2_012-1	20230331	2399.79	4.556	CEP192	DIF
20230323_R1E309_Cent-C_100X_CEP1921to500_D2_013-1	20230331	2236.36	3.514	CEP192	DIF
20230323_R1E309_Cent-C_100X_CEP1921to500_D2_013-2	20230331	2065.03	4.863	CEP192	DIF
20230323_R1E309_Cent-C_100X_CEP1921to500_D2_014-1	20230331	2318.19	3.565	CEP192	DIF
20230323_R1E309_Cent-C_100X_CEP1921to500_D2_015-1	20230331	1980.35	3.417	CEP192	DIF
20230323_R1E309_Cent-C_100X_CEP1921to500_D2_015-2	20230331	2054.74	3.0860000000000003	CEP192	DIF
20230323_R1E309_Cent-C_100X_CEP1921to500_D2_016-1	20230331	2126.01	4.351	CEP192	DIF
20230323_R1E309_Cent-C_100X_CEP1921to500_D2_016-2	20230331	2268.26	3.337	CEP192	DIF
20230323_R1E309_Cent-C_100X_CEP1921to500_D2_017-1	20230331	1724.3470000000002	2.768	CEP192	DIF
20230323_R1E309_Cent-C_100X_CEP1921to500_D2_017-2	20230331	1738.35	1.651	CEP192	DIF
20230323_R1E309_Cent-C_100X_CEP1921to500_D2_018-1	20230331	1859.79	2.904	CEP192	DIF
20230323_R1E309_Cent-C_100X_CEP1921to500_D2_018-2	20230331	1546.2679999999998	2.289	CEP192	DIF
20230323_R1E309_Cent-C_100X_CEP1921to500_D2_019-1	20230331	2004.02	3.235	CEP192	DIF
20230323_R1E309_Cent-C_100X_CEP1921to500_D2_020-1	20230331	2220.15	4.311	CEP192	DIF
20230323_R1E309_Cent-C_100X_CEP1921to500_D2_021-1	20230331	2181.7	3.525	CEP192	DIF
20230323_R1E309_Cent-C_100X_CEP1921to500_D2_022-1	20230331	1958.23	2.449	CEP192	DIF
20230323_R1E309_Cent-C_100X_CEP1921to500_D2_022-2	20230331	2015.26	2.6710000000000003	CEP192	DIF
20230323_R1E309_Cent-C_100X_CEP1921to500_D2_023-1	20230331	2353.94	3.217	CEP192	DIF
20230323_R1E309_Cent-C_100X_CEP1921to500_D2_023-2	20230331	2083.17	3.548	CEP192	DIF
20230323_R1E309_Cent-C_100X_CEP1921to500_D2_024-1	20230331	2283.57	3.906	CEP192	DIF
20230323_R1E309_Cent-C_100X_CEP1921to500_D2_024-2	20230331	2312.41	3.815	CEP192	DIF
20230323_R1E309_Cent-C_100X_CEP1921to500_D2_025-1	20230331	2325.12	3.986	CEP192	DIF
20230323_R1E309_Cent-C_100X_CEP1921to500_D2_026-1	20230331	1944.42	3.457	CEP192	DIF
20230323_R1E309_Cent-C_100X_CEP1921to500_D2_026-2	20230331	2057.71	3.616	CEP192	DIF
20230303_R1E309_Cent-X_100X_CDK5RAP2_D0_001-1	20230303	2820.31	3.986	CDK5RAP2	ESCs
20230303_R1E309_Cent-X_100X_CDK5RAP2_D0_002-1	20230303	2905.22	2.7960000000000003	CDK5RAP2	ESCs
20230303_R1E309_Cent-X_100X_CDK5RAP2_D0_003-1	20230303	2852.09	3.679	CDK5RAP2	ESCs
20230303_R1E309_Cent-X_100X_CDK5RAP2_D0_004-1	20230303	3109.12	4.174	CDK5RAP2	ESCs
20230303_R1E309_Cent-X_100X_CDK5RAP2_D0_005-1	20230303	2612.5	4.282	CDK5RAP2	ESCs
20230303_R1E309_Cent-X_100X_CDK5RAP2_D0_006-1	20230303	3205.4120000000007	5.609	CDK5RAP2	ESCs
20230303_R1E309_Cent-X_100X_CDK5RAP2_D0_007-1	20230303	3686.24	4.197	CDK5RAP2	ESCs
20230303_R1E309_Cent-X_100X_CDK5RAP2_D0_008-1	20230303	3698.89	3.673	CDK5RAP2	ESCs
20230303_R1E309_Cent-X_100X_CDK5RAP2_D0_009-1	20230303	3185.62	3.963	CDK5RAP2	ESCs
20230303_R1E309_Cent-X_100X_CDK5RAP2_D0_009-2	20230303	3378.16	4.578	CDK5RAP2	ESCs
20230303_R1E309_Cent-X_100X_CDK5RAP2_D0_010-1	20230303	3474.51	2.7960000000000003	CDK5RAP2	ESCs
20230303_R1E309_Cent-X_100X_CDK5RAP2_D0_011-1	20230303	2623.8	4.698	CDK5RAP2	ESCs
20230303_R1E309_Cent-X_100X_CDK5RAP2_D0_012-1	20230303	3306.57	4.715	CDK5RAP2	ESCs
20230303_R1E309_Cent-X_100X_CDK5RAP2_D0_013-1	20230303	3000.47	1.982	CDK5RAP2	ESCs
20230303_R1E309_Cent-X_100X_CDK5RAP2_D0_013-2	20230303	3159.19	4.499	CDK5RAP2	ESCs
20230303_R1E309_Cent-X_100X_CDK5RAP2_D0_014-1	20230303	2863.55	4.299	CDK5RAP2	ESCs
20230303_R1E309_Cent-X_100X_CDK5RAP2_D0_015-1	20230303	2961.53	4.516	CDK5RAP2	ESCs
20230303_R1E309_Cent-X_100X_CDK5RAP2_D0_016-1	20230303	2900.7490000000007	4.237	CDK5RAP2	ESCs
20230303_R1E309_Cent-X_100X_CDK5RAP2_D0_017-1	20230303	3552.9390000000008	4.328	CDK5RAP2	ESCs
20230303_R1E309_Cent-X_100X_CDK5RAP2_D0_018-1	20230303	3557.97	4.231	CDK5RAP2	ESCs
20230303_R1E309_Cent-X_100X_CDK5RAP2_D0_019-1	20230303	3445.92	4.248	CDK5RAP2	ESCs
20230303_R1E309_Cent-X_100X_CDK5RAP2_D0_020-1	20230303	3034.01	4.066	CDK5RAP2	ESCs
20230303_R1E309_Cent-X_100X_CDK5RAP2_D0_021-1	20230303	2647.58	3.798	CDK5RAP2	ESCs
20230303_R1E309_Cent-X_100X_CDK5RAP2_D0_022-1	20230303	2866.7	7.255	CDK5RAP2	ESCs
20230322_R1E309_Cent-C_100X_CDK5RAP2_D0_001-1	20230322	3756.91	5.074	CDK5RAP2	ESCs
20230322_R1E309_Cent-C_100X_CDK5RAP2_D0_002-1	20230322	2859.91	4.225	CDK5RAP2	ESCs
20230322_R1E309_Cent-C_100X_CDK5RAP2_D0_003-1	20230322	3912.02	5.928	CDK5RAP2	ESCs
20230322_R1E309_Cent-C_100X_CDK5RAP2_D0_004-1	20230322	3207.85	2.9210000000000003	CDK5RAP2	ESCs
20230322_R1E309_Cent-C_100X_CDK5RAP2_D0_004-2	20230322	2554.11	5.5120000000000005	CDK5RAP2	ESCs
20230322_R1E309_Cent-C_100X_CDK5RAP2_D0_005-1	20230322	2932.7	4.208	CDK5RAP2	ESCs
20230322_R1E309_Cent-C_100X_CDK5RAP2_D0_006-1	20230322	3129.8	4.294	CDK5RAP2	ESCs
20230322_R1E309_Cent-C_100X_CDK5RAP2_D0_006-2	20230322	3575.6	3.576	CDK5RAP2	ESCs
20230322_R1E309_Cent-C_100X_CDK5RAP2_D0_007-1	20230322	3086.39	4.652	CDK5RAP2	ESCs
20230322_R1E309_Cent-C_100X_CDK5RAP2_D0_008-1	20230322	3625.93	5.25	CDK5RAP2	ESCs
20230322_R1E309_Cent-C_100X_CDK5RAP2_D0_009-1	20230322	2691.5370000000007	3.069	CDK5RAP2	ESCs
20230322_R1E309_Cent-C_100X_CDK5RAP2_D0_010-1	20230322	2799.57	3.872	CDK5RAP2	ESCs
20230322_R1E309_Cent-C_100X_CDK5RAP2_D0_011-1	20230322	3397.484000000001	4.055	CDK5RAP2	ESCs
20230322_R1E309_Cent-C_100X_CDK5RAP2_D0_012-1	20230322	2887.34	4.328	CDK5RAP2	ESCs
20230322_R1E309_Cent-C_100X_CDK5RAP2_D0_012-2	20230322	2561.38	3.73	CDK5RAP2	ESCs
20230322_R1E309_Cent-C_100X_CDK5RAP2_D0_013-1	20230322	3069.66	4.368	CDK5RAP2	ESCs
20230322_R1E309_Cent-C_100X_CDK5RAP2_D0_014-1	20230322	2629.03	3.1210000000000004	CDK5RAP2	ESCs
20230322_R1E309_Cent-C_100X_CDK5RAP2_D0_014-2	20230322	3340.35	5.182	CDK5RAP2	ESCs
20230322_R1E309_Cent-C_100X_CDK5RAP2_D0_016-1	20230322	3028.8190000000004	5.774	CDK5RAP2	ESCs
20230322_R1E309_Cent-C_100X_CDK5RAP2_D0_017-1	20230322	2779.95	4.641	CDK5RAP2	ESCs
20230322_R1E309_Cent-C_100X_CDK5RAP2_D0_018-1	20230322	2769.95	4.39	CDK5RAP2	ESCs
20230322_R1E309_Cent-C_100X_CDK5RAP2_D0_019-1	20230322	2667.97	4.1110000000000015	CDK5RAP2	ESCs
20230322_R1E309_Cent-C_100X_CDK5RAP2_D0_020-1	20230322	3265.37	4.43	CDK5RAP2	ESCs
20230322_R1E309_Cent-C_100X_CDK5RAP2_D0_021-1	20230322	2679.94	3.969	CDK5RAP2	ESCs
20230322_R1E309_Cent-C_100X_CDK5RAP2_D0_022-1	20230322	3257.88	4.14	CDK5RAP2	ESCs
20230322_R1E309_Cent-C_100X_CDK5RAP2_D0_023-1	20230322	2993.72	4.692	CDK5RAP2	ESCs
20230322_R1E309_Cent-C_100X_CDK5RAP2_D0_024-1	20230322	2374.06	3.662	CDK5RAP2	ESCs
20230322_R1E309_Cent-C_100X_CDK5RAP2_D0_025-1	20230322	2998.68	4.909	CDK5RAP2	ESCs
20230322_R1E309_Cent-C_100X_CDK5RAP2_D0_026-1	20230322	2377.86	3.508	CDK5RAP2	ESCs
20230322_R1E309_Cent-C_100X_CDK5RAP2_D0_027-1	20230322	2915.41	3.912	CDK5RAP2	ESCs
20230322_R1E309_Cent-C_100X_CDK5RAP2_D0_028-1	20230322	2682.46	4.9430000000000005	CDK5RAP2	ESCs
20230322_R1E309_Cent-C_100X_CDK5RAP2_D0_029-1	20230322	2536.87	3.411	CDK5RAP2	ESCs
20230322_R1E309_Cent-C_100X_CDK5RAP2_D0_030-1	20230322	3134.98	4.749	CDK5RAP2	ESCs
20230322_R1E309_Cent-C_100X_CDK5RAP2_D0_030-2	20230322	2461.28	3.138	CDK5RAP2	ESCs
20230403_R1E309_Cent-C_100X_CDK5RAP2_D0_001-1	20230403	2616.91	2.5	CDK5RAP2	ESCs
20230403_R1E309_Cent-C_100X_CDK5RAP2_D0_002-1	20230403	2983.14	3.605	CDK5RAP2	ESCs
20230403_R1E309_Cent-C_100X_CDK5RAP2_D0_003-1	20230403	2531.29	3.428	CDK5RAP2	ESCs
20230403_R1E309_Cent-C_100X_CDK5RAP2_D0_003-2	20230403	2319.38	3.531	CDK5RAP2	ESCs
20230403_R1E309_Cent-C_100X_CDK5RAP2_D0_004-1	20230403	2640.88	2.437	CDK5RAP2	ESCs
20230403_R1E309_Cent-C_100X_CDK5RAP2_D0_004-2	20230403	3013.89	2.403	CDK5RAP2	ESCs
20230403_R1E309_Cent-C_100X_CDK5RAP2_D0_005-1	20230403	2954.59	2.619	CDK5RAP2	ESCs
20230403_R1E309_Cent-C_100X_CDK5RAP2_D0_006-1	20230403	2566.07	2.642	CDK5RAP2	ESCs
20230403_R1E309_Cent-C_100X_CDK5RAP2_D0_007-1	20230403	2360.42	2.079	CDK5RAP2	ESCs
20230403_R1E309_Cent-C_100X_CDK5RAP2_D0_008-1	20230403	2854.8340000000007	1.908	CDK5RAP2	ESCs
20230403_R1E309_Cent-C_100X_CDK5RAP2_D0_009-1	20230403	2607.2	2.83	CDK5RAP2	ESCs
20230403_R1E309_Cent-C_100X_CDK5RAP2_D0_010-1	20230403	2703.9	4.339	CDK5RAP2	ESCs
20230403_R1E309_Cent-C_100X_CDK5RAP2_D0_011-1	20230403	2552.97	3.257	CDK5RAP2	ESCs
20230403_R1E309_Cent-C_100X_CDK5RAP2_D0_012-1	20230403	2296.48	1.896	CDK5RAP2	ESCs
20230403_R1E309_Cent-C_100X_CDK5RAP2_D0_012-2	20230403	2455.15	3.662	CDK5RAP2	ESCs
20230403_R1E309_Cent-C_100X_CDK5RAP2_D0_013-1	20230403	2700.75	3.0410000000000004	CDK5RAP2	ESCs
20230403_R1E309_Cent-C_100X_CDK5RAP2_D0_014-1	20230403	2653.01	1.27	CDK5RAP2	ESCs
20230403_R1E309_Cent-C_100X_CDK5RAP2_D0_014-2	20230403	2818.1890000000008	3.815	CDK5RAP2	ESCs
20230403_R1E309_Cent-C_100X_CDK5RAP2_D0_015-1	20230403	2816.36	2.944	CDK5RAP2	ESCs
20230403_R1E309_Cent-C_100X_CDK5RAP2_D0_016-1	20230403	2485.38	3.616	CDK5RAP2	ESCs
20230403_R1E309_Cent-C_100X_CDK5RAP2_D0_017-1	20230403	2466.56	2.768	CDK5RAP2	ESCs
20230403_R1E309_Cent-C_100X_CDK5RAP2_D0_018-1	20230403	2561.92	2.329	CDK5RAP2	ESCs
20230403_R1E309_Cent-C_100X_CDK5RAP2_D0_018-2	20230403	2564.67	1.987	CDK5RAP2	ESCs
20230403_R1E309_Cent-C_100X_CDK5RAP2_D0_019-1	20230403	2412.96	1.6569999999999998	CDK5RAP2	ESCs
20230403_R1E309_Cent-C_100X_CDK5RAP2_D0_020-1	20230403	2629.5690000000004	2.039	CDK5RAP2	ESCs
20230403_R1E309_Cent-C_100X_CDK5RAP2_D0_021-1	20230403	2689.9990000000007	1.686	CDK5RAP2	ESCs
20230403_R1E309_Cent-C_100X_CDK5RAP2_D0_022-1	20230403	2675.399000000001	2.978	CDK5RAP2	ESCs
20230403_R1E309_Cent-C_100X_CDK5RAP2_D0_023-1	20230403	2443.42	2.215	CDK5RAP2	ESCs
20230403_R1E309_Cent-C_100X_CDK5RAP2_D0_024-1	20230403	3262.06	3.747	CDK5RAP2	ESCs
20230403_R1E309_Cent-C_100X_CDK5RAP2_D0_025-1	20230403	2738.4770000000008	3.73	CDK5RAP2	ESCs
20230403_R1E309_Cent-C_100X_CDK5RAP2_D0_026-1	20230403	2308.9210000000007	2.9730000000000003	CDK5RAP2	ESCs
20230403_R1E309_Cent-C_100X_CDK5RAP2_D0_027-1	20230403	2362.14	4.043	CDK5RAP2	ESCs
20230403_R1E309_Cent-C_100X_CDK5RAP2_D0_027-2	20230403	2193.07	1.856	CDK5RAP2	ESCs
20230403_R1E309_Cent-C_100X_CDK5RAP2_D0_027-3	20230403	1279.1989999999996	1.817	CDK5RAP2	ESCs
20230403_R1E309_Cent-C_100X_CDK5RAP2_D0_028-1	20230403	2668.332000000001	3.468	CDK5RAP2	ESCs
20230403_R1E309_Cent-C_100X_CDK5RAP2_D0_028-2	20230403	2520.25	3.508	CDK5RAP2	ESCs
20230403_R1E309_Cent-C_100X_CDK5RAP2_D0_029-1	20230403	2625.67	3.542	CDK5RAP2	ESCs
20230403_R1E309_Cent-C_100X_CDK5RAP2_D0_029-2	20230403	2182.57	3.394	CDK5RAP2	ESCs
20230403_R1E309_Cent-C_100X_CDK5RAP2_D0_030-1	20230403	2239.68	2.9730000000000003	CDK5RAP2	ESCs
20230403_R1E309_Cent-C_100X_CDK5RAP2_D0_030-2	20230403	2618.41	2.244	CDK5RAP2	ESCs
20230403_R1E309_Cent-C_100X_CDK5RAP2_D0_031-1	20230403	2472.15	1.5719999999999998	CDK5RAP2	ESCs
20230403_R1E309_Cent-C_100X_CDK5RAP2_D0_031-2	20230403	2147.89	2.454	CDK5RAP2	ESCs
20230403_R1E309_Cent-C_100X_CDK5RAP2_D0_032-1	20230403	2527.2	3.855	CDK5RAP2	ESCs
20230403_R1E309_Cent-C_100X_CDK5RAP2_D0_033-1	20230403	2266.53	2.483	CDK5RAP2	ESCs
20230403_R1E309_Cent-C_100X_CDK5RAP2_D0_033-2	20230403	2210.49	3.0860000000000003	CDK5RAP2	ESCs
20230403_R1E309_Cent-C_100X_CDK5RAP2_D0_033-3	20230403	2890.56	2.175	CDK5RAP2	ESCs
20230403_R1E309_Cent-C_100X_CDK5RAP2_D0_033-4	20230403	2287.05	2.187	CDK5RAP2	ESCs
20230403_R1E309_Cent-C_100X_CDK5RAP2_D0_033-5	20230403	2345.67	2.13	CDK5RAP2	ESCs
20230403_R1E309_Cent-C_100X_CDK5RAP2_D0_034-1	20230403	2389.65	2.511	CDK5RAP2	ESCs
20230403_R1E309_Cent-C_100X_CDK5RAP2_D0_034-2	20230403	1933.54	2.523	CDK5RAP2	ESCs
20230403_R1E309_Cent-C_100X_CDK5RAP2_D0_035-1	20230403	1826.04	3.901	CDK5RAP2	ESCs
20230403_R1E309_Cent-C_100X_CDK5RAP2_D0_036-1	20230403	2465.55	2.893	CDK5RAP2	ESCs
20230403_R1E309_Cent-C_100X_CDK5RAP2_D0_036-2	20230403	2579.95	3.542	CDK5RAP2	ESCs
20230403_R1E309_Cent-C_100X_CDK5RAP2_D0_036-3	20230403	2360.19	4.106	CDK5RAP2	ESCs
20230403_R1E309_Cent-C_100X_CDK5RAP2_D0_037-1	20230403	2772.93	2.096	CDK5RAP2	ESCs
20230403_R1E309_Cent-C_100X_CDK5RAP2_D0_037-2	20230403	2495.49	1.5319999999999998	CDK5RAP2	ESCs
20230403_R1E309_Cent-C_100X_CDK5RAP2_D0_037-3	20230403	1795.0510000000004	2.306	CDK5RAP2	ESCs
20230323_R1E309_Cent-C_100X_CEP1921to100_D0_001-1	20230331	3111.21	3.2060000000000004	CEP192	ESCs
20230323_R1E309_Cent-C_100X_CEP1921to100_D0_001-2	20230331	2909.82	1.446	CEP192	ESCs
20230323_R1E309_Cent-C_100X_CEP1921to500_D0_001-1	20230331	2571.56	4.299	CEP192	ESCs
20230323_R1E309_Cent-C_100X_CEP1921to500_D0_001-2	20230331	2659.48	3.4960000000000004	CEP192	ESCs
20230323_R1E309_Cent-C_100X_CEP1921to500_D0_002-1	20230331	2801.22	3.252	CEP192	ESCs
20230323_R1E309_Cent-C_100X_CEP1921to500_D0_002-2	20230331	2516.82	3.861	CEP192	ESCs
20230323_R1E309_Cent-C_100X_CEP1921to500_D0_003-1	20230331	2392.67	3.434	CEP192	ESCs
20230323_R1E309_Cent-C_100X_CEP1921to500_D0_004-1	20230331	2487.39	2.523	CEP192	ESCs
20230323_R1E309_Cent-C_100X_CEP1921to500_D0_004-2	20230331	2370.31	2.278	CEP192	ESCs
20230323_R1E309_Cent-C_100X_CEP1921to500_D0_005-1	20230331	3297.92	3.946	CEP192	ESCs
20230323_R1E309_Cent-C_100X_CEP1921to500_D0_006-1	20230331	2980.22	3.719	CEP192	ESCs
20230323_R1E309_Cent-C_100X_CEP1921to500_D0_006-2	20230331	2695.02	3.758	CEP192	ESCs
20230323_R1E309_Cent-C_100X_CEP1921to500_D0_007-1	20230331	2552.22	3.0860000000000003	CEP192	ESCs
20230323_R1E309_Cent-C_100X_CEP1921to500_D0_008-1	20230331	2720.11	2.91	CEP192	ESCs
20230323_R1E309_Cent-C_100X_CEP1921to500_D0_009-1	20230331	2236.89	2.033	CEP192	ESCs
20230323_R1E309_Cent-C_100X_CEP1921to500_D0_009-2	20230331	2597.61	2.847	CEP192	ESCs
20230323_R1E309_Cent-C_100X_CEP1921to500_D0_010-1	20230331	2390.53	2.637	CEP192	ESCs
20230323_R1E309_Cent-C_100X_CEP1921to500_D0_011-1	20230331	3293.39	3.411	CEP192	ESCs
20230323_R1E309_Cent-C_100X_CEP1921to500_D0_011-2	20230331	3023.47	3.178	CEP192	ESCs
20230323_R1E309_Cent-C_100X_CEP1921to500_D0_012-1	20230331	2609.14	3.815	CEP192	ESCs
20230323_R1E309_Cent-C_100X_CEP1921to500_D0_012-2	20230331	2758.0490000000004	2.699	CEP192	ESCs
20230323_R1E309_Cent-C_100X_CEP1921to500_D0_013-1	20230331	3118.53	2.597	CEP192	ESCs
20230323_R1E309_Cent-C_100X_CEP1921to500_D0_014-1	20230331	2181.05	3.269	CEP192	ESCs
20230323_R1E309_Cent-C_100X_CEP1921to500_D0_015-1	20230331	3191.25	3.149	CEP192	ESCs
20230323_R1E309_Cent-C_100X_CEP1921to500_D0_016-1	20230331	2494.82	3.32	CEP192	ESCs
20230323_R1E309_Cent-C_100X_CEP1921to500_D0_017-1	20230331	2724.61	2.722	CEP192	ESCs
20230323_R1E309_Cent-C_100X_CEP1921to500_D0_017-2	20230331	3204.95	2.853	CEP192	ESCs
20230323_R1E309_Cent-C_100X_CEP1921to500_D0_018-1	20230331	2828.149000000001	3.075	CEP192	ESCs
20230323_R1E309_Cent-C_100X_CEP1921to500_D0_018-2	20230331	2983.38	3.252	CEP192	ESCs
20230323_R1E309_Cent-C_100X_CEP1921to500_D0_019-1	20230331	2622.67	3.252	CEP192	ESCs
20230323_R1E309_Cent-C_100X_CEP1921to500_D0_019-2	20230331	2705.38	2.9160000000000004	CEP192	ESCs
20230323_R1E309_Cent-C_100X_CEP1921to500_D0_020-1	20230331	2888.89	3.61	CEP192	ESCs
20230323_R1E309_Cent-C_100X_CEP1921to500_D0_021-1	20230331	2532.83	3.36	CEP192	ESCs
20230323_R1E309_Cent-C_100X_CEP1921to500_D0_022-1	20230331	3004.62	2.819	CEP192	ESCs
20230323_R1E309_Cent-C_100X_CEP1921to500_D0_022-2	20230331	2722.19	3.3710000000000004	CEP192	ESCs
20230323_R1E309_Cent-C_100X_CEP1921to500_D0_023-1	20230331	2702.3	2.466	CEP192	ESCs
20230323_R1E309_Cent-C_100X_CEP1921to500_D0_023-2	20230331	3041.51	4.806	CEP192	ESCs
20230323_R1E309_Cent-C_100X_CEP1921to500_D0_024-1	20230331	3282.004000000001	3.656	CEP192	ESCs
20230323_R1E309_Cent-C_100X_CEP1921to500_D0_024-2	20230331	2586.13	2.511	CEP192	ESCs
20230323_R1E309_Cent-C_100X_CEP1921to500_D0_025-1	20230331	3020.14	2.847	CEP192	ESCs
20230323_R1E309_Cent-C_100X_CEP1921to500_D0_026-1	20230331	2771.31	3.178	CEP192	ESCs
20230323_R1E309_Cent-C_100X_CEP1921to500_D0_026-2	20230331	2883.9040000000005	3.0010000000000003	CEP192	ESCs
20230323_R1E309_Cent-C_100X_CEP1921to500_D0_027-1	20230331	2892.32	3.303	CEP192	ESCs
20230323_R1E309_Cent-C_100X_CEP1921to500_D0_028-1	20230331	2705.59	3.531	CEP192	ESCs
20230323_R1E309_Cent-C_100X_CEP1921to500_D0_029-1	20230331	2393.19	3.274	CEP192	ESCs
20230323_R1E309_Cent-C_100X_CEP1921to500_D0_030-1	20230331	2302.18	2.175	CEP192	ESCs
20230323_R1E309_Cent-C_100X_CEP1921to500_D0_030-2	20230331	2100.01	2.79	CEP192	ESCs
20230323_R1E309_Cent-C_100X_CEP1921to500_D0_031-1	20230331	2434.59	2.9610000000000003	CEP192	ESCs
20230323_R1E309_Cent-C_100X_CEP1921to500_D0_031-2	20230331	3238.47	3.85	CEP192	ESCs
20230323_R1E309_Cent-C_100X_CEP1921to500_D0_032-1	20230331	2360.93	2.938	CEP192	ESCs
20230323_R1E309_Cent-C_100X_CEP1921to500_D0_033-1	20230331	2604.49	3.286	CEP192	ESCs
20230323_R1E309_Cent-C_100X_CEP1921to500_D0_033-2	20230331	2688.58	2.181	CEP192	ESCs
20230323_R1E309_Cent-C_100X_CEP1921to500_D0_034-1	20230331	2713.37	2.745	CEP192	ESCs
20230323_R1E309_Cent-C_100X_CEP1921to500_D0_035-1	20230331	3129.21	3.622	CEP192	ESCs
20230323_R1E309_Cent-C_100X_CEP1921to500_D0_035-2	20230331	2582.56	3.217	CEP192	ESCs
20230323_R1E309_Cent-C_100X_CEP1921to500_D0_035-3	20230331	2618.62	3.104	CEP192	ESCs
