# Supplementary material for: Cell state-specific cytoplasmic density controls spindle architecture and scaling
Source: Nat Cell Biol. 2025 Jun 13;27(6):959–71. doi: 10.1038/s41556-025-01678-x (PMC12173940; doi:10.1038/s41556-025-01678-x)
Supplement: Supplementary file 27 — Statistical Source Data. [file 41556_2025_1678_MOESM27_ESM.xlsx]

## Sheet: ExtendedData 7
Condition	Dataset	Cell_Volume_um3	Cell mass density (mg/ml)
ESCs	20220714	2201.61	133.634
ESCs	20220714	2037.81	129.836
ESCs	20220714	1997.36	137.81
ESCs	20220714	2187.34	132.611
ESCs	20220714	2041.95	147.7
ESCs	20220714	2053.99	136.956
ESCs	20220714	1869.44	127.56
ESCs	20220714	2167.14	133.056
ESCs	20220714	1479.52	147.906
ESCs	20220714	1719.05	114.37
ESCs	20220714	2596.41	140.214
ESCs	20220714	1729.37	156.379
ESCs	20220714	2209.91	120.77
ESCs	20220714	1383.9	163.476
ESCs	20220714	1450.26	139.04
ESCs	20220714	1733.97	160.822
ESCs	20220714	2199.92	126.503
ESCs	20220714	1805.67	150.877
ESCs	20220801	2550.03	126.448
ESCs	20220801	2074.99	138.414
ESCs	20220801	2077.34	135.337
ESCs	20220801	1586.28	148.413
ESCs	20220801	1952.87	126.765
ESCs	20220801	1690.56	140.891
ESCs	20220801	2132.39	120.625
ESCs	20220801	2446.72	150.527
ESCs	20220801	2215.25	142.708
ESCs	20220801	1851.38	132.935
ESCs	20220801	2304.89	134.728
ESCs	20220801	1714.19	166.672
ESCs	20220801	1842.32	152.024
ESCs	20220801	2442.04	155.757
ESCs	20220801	2015.5	139.942
ESCs	20220801	2431.29	135.965
ESCs	20220801	1889.96	137.939
ESCs	20220801	2499.2	158.947
ESCs	20220801	1768.82	164.538
ESCs	20220801	2122.22	148.687
ESCs	20220801	1511.32	152.104
ESCs	20220801	1914.87	143.444
ESCs	20221121	2014.88	158.755
ESCs	20221121	2485.58	134.855
ESCs	20221121	2004.86	137.872
ESCs	20221121	1986.46	136.929
ESCs	20221121	2187.22	139.458
ESCs	20221121	2272.78	139.753
ESCs	20221121	2822.28	137.445
ESCs	20221121	2547.53	130.054
ESCs	20221121	2498.22	124.838
ESCs	20221121	2478.99	138.857
ESCs	20221121	2038.19	130.985
ESCs	20221121	2295.95	133.702
ESCs	20221121	2784.95	158.965
ESCs	20221121	2363.83	144.762
ESCs	20221121	2240.68	124.347
ESCs	20221121	2396.47	138.478
ESCs	20221121	2071.09	120.938
ESCs	20221121	1816.33	138.873
ESCs	20221121	2012.92	125.285
DIF	20220714	1981.59	127.276
DIF	20220714	1529.57	119.864
DIF	20220714	1675.45	133.905
DIF	20220714	1761.05	131.775
DIF	20220714	1869.23	132.064
DIF	20220714	2142.14	143.129
DIF	20220714	1465.07	129.848
DIF	20220714	1653.66	143.703
DIF	20220714	1934.47	126.288
DIF	20220714	2460.67	120.807
DIF	20220714	2111.86	131.588
DIF	20220714	1578.59	123.141
DIF	20220714	1926.83	140.575
DIF	20220714	1480.35	145.829
DIF	20220714	1773.57	127.271
DIF	20220714	1541.74	141.591
DIF	20220714	1722.47	136.928
DIF	20220714	1851.88	130.733
DIF	20220801	1919.1	126.849
DIF	20220801	1534.11	131.423
DIF	20220801	1811.94	131.559
DIF	20220801	1862.59	134.801
DIF	20220801	1862.59	134.801
DIF	20220801	1706.73	116.355
DIF	20220801	1727.15	131.802
DIF	20220801	1602.98	134.822
DIF	20220801	1745.1	126.559
DIF	20220801	2898.09	106.144
DIF	20220801	1672.56	121.17
DIF	20220801	2221.52	125.633
DIF	20220801	1680.75	108.071
DIF	20220801	1908.38	115.974
DIF	20220801	1907.21	130.957
DIF	20220801	2301.12	125.108
DIF	20220801	1976.65	131.984
DIF	20220801	1519.11	130.999
DIF	20220801	1405.66	144.76
DIF	20220801	2306.57	130.967
DIF	20220801	1690.65	129.215
DIF	20221121	1864.44	114.827
DIF	20221121	1689.23	124.937
DIF	20221121	2297.32	124.186
DIF	20221121	2695.87	117.043
DIF	20221121	2238.84	115.616
DIF	20221121	2374.46	114.547
DIF	20221121	3043.95	110.982
DIF	20221121	2146.87	122.718
DIF	20221121	2544.42	109.528
DIF	20221121	2625.45	107.781
DIF	20221121	2105.09	144.761
DIF	20221121	1651.96	117.479
DIF	20221121	2495.38	130.161
DIF	20221121	2395.9	127.407
DIF	20221121	2087.96	125.887
DIF	20221121	1754.48	136.602
DIF	20221121	2107.16	118.243
DIF	20221121	1851.54	118.28
DIF	20221121	2214.17	111.967
DIF	20221121	2159.44	150.958
DIF	20221121	3174.23	117.144
DIF	20221121	2356.15	120.456
DIF	20221121	2061.91	99.3737
DIF	20221121	2519.98	115.818
DIF	20221121	4041.08	123.638
DIF	20221121	2933.26	110.61
DIF	20221121	2179.28	117.52
DIF	20221121	2024.35	118.688
DIF	20221121	2895.24	111.535
DIF	20220801	2365.08	121.582
