# Supplementary material for: Cell state-specific cytoplasmic density controls spindle architecture and scaling
Source: Nat Cell Biol. 2025 Jun 13;27(6):959–71. doi: 10.1038/s41556-025-01678-x (PMC12173940; doi:10.1038/s41556-025-01678-x)
Supplement: Supplementary file 28 — Statistical Source Data. [file 41556_2025_1678_MOESM28_ESM.xlsx]

## Sheet: ExtendedData 8b
Condition	Experiment	Cell_volume_um3	Cell mass density (mg/ml)
Hypo_8020	20230907	2632.9	106.041
Hypo_8020	20230907	2737.93	95.18105263157778
Control_8020	20230907	2408.4	135.59263157894722
Control_8020	20230907	1805.69	133.43789473684132
Hypo_8020	20230907	2463.12	119.24105263157954
Hypo_8020	20230907	2463.12	119.24105263157954
Hypo_8020	20230907	2463.12	119.24105263157954
Hypo_8020	20230907	2463.12	119.24105263157954
Control_8020	20230907	2045.46	124.05315789473644
Control_8020	20230907	2120.28	119.44526315789538
Hypo_8020	20230907	2358.85	107.46631578947344
Control_8020	20230907	1875.63	118.60736842105251
Control_8020	20230907	2288.79	115.18631578947338
Control_8020	20230907	2279.41	119.73315789473727
Hypo_8020	20230907	2319.52	116.71473684210451
Control_8020	20230907	1647.72	113.3852631578958
Control_8020	20230907	2277.28	124.73473684210548
Hypo_8020	20230907	2386.64	108.83947368421032
Control_8020	20230907	2434.62	109.71842105263154
Hypo_8020	20230907	1987.09	116.778
Hypo_8020	20230907	2100.65	116.38315789473648
Control_8020	20230907	2357.11	126.23210526315822
Control_8020	20230907	1950.97	124.30105263157957
Hypo_8020	20230907	2297.08	117.90631578947333
Hypo_8020	20230907	2491.29	114.26157894736812
Hypo_8020	20230907	2304.02	115.49052631578915
Control_8020	20230907	2075.6	127.51368421052696
Control_8020	20230907	2074.74	121.36157894736836
Hypo_8020	20230907	2187.61	114.63894736842136
Control_8020	20230907	2164.47	142.11210526315793
Hypo_8020	20230907	4530.25	118.28421052631518
Control_8020	20230907	2231.01	118.37684210526288
Hypo_8020	20230907	2806.46	106.3052631578944
Control_8020	20230907	2383.96	119.15210526315798
Control_8020	20230907	1976.93	129.23105263157962
Hypo_8020	20230907	2419.13	115.17157894736768
Control_8020	20230907	2245.61	115.18736842105297
Control_8020	20230907	2649.34	124.124
Hypo_8020	20230907	2163.96	112.52421052631549
Hypo_8020	20230907	2198.63	115.93157894736852
Hypo_8020	20230907	2378.65	121.5752631578944
Hypo_8020	20230907	2168.39	132.70473684210415
Hypo_8020	20230908	1945.68	113.85105263157853
Control_8020	20230908	1784.45	119.28999999999998
Control_8020	20230908	1838.03	119.864
Hypo_8020	20230908	2280.37	107.07368421052588
Control_8020	20230908	2047.93	123.93894736842176
Control_8020	20230908	2380.57	114.45578947368512
Hypo_8020	20230908	2159.67	109.84631578947352
Control_8020	20230908	1729.61	111.69578947368404
Hypo_8020	20230908	2443.53	111.2789473684206
Hypo_8020	20230908	2417.58	112.53105263157796
Hypo_8020	20230908	1681.88	116.222
Control_8020	20230908	2611.58	116.7626315789477
Control_8020	20230908	2155.51	123.2542105263164
Hypo_8020	20230908	2374.85	101.74105263157944
Control_8020	20230908	2127.36	118.72421052631496
Control_8020	20230908	2164.76	116.63789473684209
Hypo_8020	20230908	2318.91	109.6757894736838
Control_8020	20230908	1830.5	127.0731578947374
Control_8020	20230908	2208.39	103.19789473684123
Control_8020	20230908	1455.66	144.41631578947394
Hypo_8020	20230908	1984.39	106.09842105263084
Control_8020	20230908	1667.42	129.87157894736794
Hypo_8020	20230908	2083.68	118.53368421052645
Control_8020	20230908	1422.15	138.14578947368472
Hypo_8020	20230908	1877.99	119.8842105263156
Control_8020	20230908	1815.99	125.20263157894732
Hypo_8020	20230908	2416.17	114.14157894736816
Control_8020	20230914	2497.09	122.52736842105308
Hypo_8020	20230914	1883.58	110.92842105263098
Control_8020	20230914	2096.49	116.71157894736932
Hypo_8020	20230914	2735.86	101.54263157894768
Control_8020	20230914	2066.48	125.74684210526296
Control_8020	20230914	2676.63	102.78947368421078
Hypo_8020	20230914	2794.93	102.5310526315779
Control_8020	20230914	1955.94	118.26684210526408
Control_8020	20230914	2607.97	112.15473684210544
Hypo_8020	20230914	2214.55	112.24368421052584
Hypo_8020	20230914	2136.37	119.41736842105216
Hypo_8020	20230914	2139.49	119.48578947368397
Control_8020	20230914	2038.69	109.84315789473716
Hypo_8020	20230914	2015.16	124.084
Control_8020	20230914	2957.93	114.68368421052588
Hypo_8020	20230914	4075.54	134.9663157894736
Control_8020	20230914	2662.42	105.31210526315851
Control_8020	20230914	2096.77	126.05947368421056
Hypo_8020	20230914	2745.69	126.76736842105228
Hypo_8020	20230914	1819.94	133.0542105263154
Control_8020	20230914	2669.84	123.70842105263208
Hypo_8020	20230914	2446.68	103.2736842105253
Control_8020	20230914	2080.68	106.54842105263182
Hypo_8020	20230914	1761.32	137.94736842105297
Hypo_8020	20230914	2434.48	106.30999999999892
Control_8020	20230914	2163.81	129.76157894736914
Control_8020	20230914	1986.08	119.64842105263163
Hypo_8020	20230914	2418.02	114.33736842105218
Control_8020	20230914	2009.33	124.0010526315797
Hypo_8020	20230914	2592.76	116.52263157894664
Control_8020	20230914	2633.1	123.50578947368446
Control_8020	20230914	2328.63	116.11631578947296
Hypo_8020	20230914	1939.04	127.38473684210544
Hypo_8020	20230914	2604.72	131.54157894736835
Hypo_8020	20230914	1479.91	186.39473684210515
Hypo_8020	20230914	2117.5	117.27578947368382
Hypo_8020	20230914	2103.08	113.01789473684138
Hypo_8020	20230914	1865	126.5131578947365
Hypo_8020	20230914	2107.18	122.51842105263148
Control_7525ON_Short	20230919	1763.22	128.843
Hypo_7525ON_Short	20230919	3202.33	125.505
Control_7525ON_Short	20230919	2684.28	124.572
Control_7525ON_Short	20230919	2387.54	131.254
Hypo_7525ON_Short	20230919	2311.57	118.932
Control_7525ON_Short	20230919	2916.63	117.709
Control_7525ON_Short	20230919	1945.05	122.191
Control_7525ON_Short	20230919	2091.3	124.525
Hypo_7525ON_Short	20230919	1915.29	111.745
Control_7525ON_Short	20230919	1838.38	157.088
Hypo_7525ON_Short	20230919	2885.18	108.719
Hypo_7525ON_Short	20230919	3920.8	110.07
Control_7525ON_Short	20230919	2199.56	108.237
Hypo_7525ON_Short	20230919	2186.16	112.327
Control_7525ON_Short	20230919	2393.42	118.561
Hypo_7525ON_Short	20230919	2393.86	103.131
Control_7525ON_Short	20230919	2693.8	118.137
Control_7525ON_Short	20230919	2172.3	112.676
Control_7525ON_Short	20230919	2109.18	124.638
Hypo_7525ON_Short	20230919	2032.95	103.091
Control_7525ON_Short	20230919	1786.56	123.502
Hypo_7525ON_Short	20230919	1953.51	107.687
Control_7525ON_Short	20230919	1609.18	116.098
Hypo_7525ON_Short	20230919	2206.9	117.789
Control_7525ON_Short	20230919	1935.13	122.234
Hypo_7525ON_Short	20230919	2295.97	106.867
Control_7525ON_Short	20230919	2248.93	121.593
Hypo_7525ON_Short	20230919	2306.89	114.806
Control_7525ON_Short	20230919	2265.35	124.366
Hypo_7525ON_Short	20230919	2309.37	120.446
Control_7525ON_Short	20230919	3053.01	126.803
Control_7525ON_Short	20230919	2431.75	118.903
Control_7525ON_Short	20230919	1873.78	124.303
Hypo_7525ON_Short	20230919	2385.04	114.963
Control_7525ON_Short	20230919	2434.05	126.137
Hypo_7525ON_Short	20230919	2330.99	120.466
Control_7525ON_Short	20230919	2217.65	130.346
Control_7525ON_Short	20230919	2350.68	115.308
Hypo_7525ON_Short	20230919	2465.81	115.42
Control_7525ON_Short	20230919	2107.8	129.244
Hypo_7525ON_Short	20230919	1828.25	135.327
Control_7525ON_Short	20230919	2206.66	114.56
Hypo_7525ON_Short	20230919	2469.23	115.155
Control_7525ON_Short	20230919	2181.23	125.708
Hypo_7525ON_Short	20230919	2540.7	141.717
Hypo_7525ON_Short	20230919	2535.83	126.248
Control_7525ON_Short	20230919	1769.87	116.356
Hypo_7525ON_Short	20230919	2464.78	128.765
Hypo_7525ON_Short	20230919	2373.97	121.801
Hypo_7525ON_Short	20230919	2588.44	121.068
Hypo_7525ON_Short	20230919	1975.32	120.51
Hypo_7525ON_Short	20230919	3017.37	101.59
Hypo_7525ON_Short	20230919	2031.39	125.862
Control_7525ON_Short	20230926	2035.35	115.981
Hypo_7525ON_Short	20230926	2290.48	132.755
Control_7525ON_Short	20230926	1954.27	119.776
Hypo_7525ON_Short	20230926	2230.41	115.589
Control_7525ON_Short	20230926	2477.03	117.508
Hypo_7525ON_Short	20230926	2067.47	103.11
Control_7525ON_Short	20230926	2527.45	93.3311
Hypo_7525ON_Short	20230926	1781.04	116.953
Control_7525ON_Short	20230926	2154.06	123.646
Hypo_7525ON_Short	20230926	2221	103.329
Control_7525ON_Short	20230926	2080.06	102.967
Hypo_7525ON_Short	20230926	2220.9	110.107
Control_7525ON_Short	20230926	2178.05	121.856
Hypo_7525ON_Short	20230926	2748.99	98.1932
Control_7525ON_Short	20230926	2332.29	124.223
Hypo_7525ON_Short	20230926	2170.63	104.657
Control_7525ON_Short	20230926	2349.15	115.751
Hypo_7525ON_Short	20230926	2043.01	115.724
Control_7525ON_Short	20230926	2243.13	131.691
Hypo_7525ON_Short	20230926	2271.93	118.163
Control_7525ON_Short	20230926	2175.92	125.384
Hypo_7525ON_Short	20230926	2087.04	105.648
Control_7525ON_Short	20230926	2099.68	119.141
Hypo_7525ON_Short	20230926	4047.26	111.659
Control_7525ON_Short	20230926	2438.18	113.923
Hypo_7525ON_Short	20230926	2261.95	109.525
Control_7525ON_Short	20230926	2210.16	112.111
Control_7525ON_Short	20230926	2335.48	117.554
Hypo_7525ON_Short	20230926	2056.22	118.678
Control_7525ON_Short	20230926	2161.55	121.467
Hypo_7525ON_Short	20230926	2519.79	117.436
Control_7525ON_Short	20230926	2772.66	120.837
Hypo_7525ON_Short	20230926	2092.31	116.964
Control_7525ON_Short	20230926	2031.88	110.418
Hypo_7525ON_Short	20230926	3808.16	122.434
Hypo_7525ON_Short	20230926	3701.08	130.896
Control_7525ON_Short	20230926	2321.68	123.316
Hypo_7525ON_Short	20230926	2552.45	113.544
Control_7525ON_Short	20230926	2118.09	106.975
Hypo_7525ON_Short	20230926	2101.01	117.151
Control_7525ON_Short	20230926	2370.72	98.0832
Hypo_7525ON_Short	20230926	3175.76	111.615
Control_7525ON_Short	20230926	2233.09	117.357
Hypo_7525ON_Short	20230926
Control_7525ON_Short	20230926	2353.31	123.659
Hypo_7525ON_Short	20230926	2594.9	84.8805
Control_7525ON_Short	20230926	2237.12	112.844
Hypo_7525ON_Short	20230926	2177.18	124.655
Control_7525ON_Short	20230926	2463.62	119.241
Hypo_7525ON_Short	20230926	1986.33	114.077
Hypo_7525ON_Short	20230926	1860.96	120.555
Control_7525ON_Short	20230926	2013.2	136.855
Hypo_7525ON_Short	20230926	1938.13	117.953
Control_7525ON_Short	20230926	1938.3	135.398
Hypo_7525ON_Short	20230926	2306.44	99.3453
Control_7525ON_Short	20230926	1967.96	131.184
Hypo_7525ON_Short	20230926	2422.48	115.031
Control_7525ON_Short	20230926	2076.48	139.028
Hypo_7525ON_Short	20230926	2429.35	102.006
Control_7525ON_Short	20230926	2167.97	125.567
Hypo_7525ON_Short	20230926	2244.24	111.873
Control_7525ON_Short	20230926	2111.83	111.918
Control_7525ON_Short	20230926	2050.98	113.183
Hypo_7525ON_Short	20230926	2592.61	95.0995
Hypo_7525ON_Short	20230926	1840.26	131.436
Hypo_7525ON_Short	20230926	2398.98	103.653
Control_7525ON_Short	20230928	2397.91	106.173
Hypo_7525ON_Short	20230928	2112.2	116.182
Control_7525ON_Short	20230928	2268.64	110.893
Hypo_7525ON_Short	20230928	2715.97	116.081
Control_7525ON_Short	20230928	2543.11	107.226
Hypo_7525ON_Short	20230928	4370.08	112.749
Control_7525ON_Short	20230928	2459.95	120.968
Hypo_7525ON_Short	20230928	2857.17	98.9553
Control_7525ON_Short	20230928	2368.82	111.175
Hypo_7525ON_Short	20230928	2995.01	96.3468
Control_7525ON_Short	20230928	2994.11	117.542
Hypo_7525ON_Short	20230928	2166.47	109.857
Control_7525ON_Short	20230928	2343.54	120.893
Hypo_7525ON_Short	20230928	2757.33	104.241
Control_7525ON_Short	20230928	2982.9	119.837
Hypo_7525ON_Short	20230928	2586.43	108.728
Control_7525ON_Short	20230928	2240.95	107.787
Hypo_7525ON_Short	20230928
Control_7525ON_Short	20230928	2647.08	97.7405
Hypo_7525ON_Short	20230928	2666.64	108.019
Control_7525ON_Short	20230928	2451.46	109.766
Hypo_7525ON_Short	20230928	3137.34	110.181
Control_7525ON_Short	20230928	2292.25	99.5789
Hypo_7525ON_Short	20230928	2375.75	118.056
Control_7525ON_Short	20230928	2383.83	90.6489
Control_7525ON_Short	20230928	2116.19	126.201
Hypo_7525ON_Short	20230928	2682.84	93.6632
Control_7525ON_Short	20230928	2245.99	119.776
Hypo_7525ON_Short	20230928	4603.02	121.111
Control_7525ON_Short	20230928	1963.01	121.76
Control_7525ON_Short	20230928	2214.62	123.167
Hypo_7525ON_Short	20230928	2091.83	112.633
Control_7525ON_Short	20230928	2301.07	129.447
Hypo_7525ON_Short	20230928	2438.7	101.998
Control_7525ON_Short	20230928	2430.5	129.227
Hypo_7525ON_Short	20230928	2592.09	115.975
Control_7525ON_Short	20230928	2265.23	127.787
Hypo_7525ON_Short	20230928	3153.03	110.513
Control_7525ON_Short	20230928	2526.91	126.594
Control_7525ON_Short	20230928	2351.42	104.324
Hypo_7525ON_Short	20230928	3117.99	110.421
Control_7525ON_Short	20230928	2584.66	101.463
Hypo_7525ON_Short	20230928	2260.99	107.98
Control_7525ON_Short	20230928	2538.75	125.132
Hypo_7525ON_Short	20230928	2687.8	112.169
Control_7525ON_Short	20230928	2274.64	121.982
Hypo_7525ON_Short	20230928
Control_7525ON_Short	20230928	2044.83	126.112
Hypo_7525ON_Short	20230928	2126.48	119.621
Control_7525ON_Short	20230928	2643.49	130.6
Hypo_7525ON_Short	20230928	2544.17	113.152
Control_7525ON_Short	20230928	2048.32	129.324
Hypo_7525ON_Short	20230928	2255.36	114.86
Control_7525ON_Short	20230928	2619.08	127.609
Hypo_7525ON_Short	20230928	2386.8	116.919
Control_7525ON_Short	20230928	1679.65	126.591
Hypo_7525ON_Short	20230928	2108.36	118.161
Control_7525ON_Short	20230928	2193.54	133.899
Hypo_7525ON_Short	20230928	2704.02	119.042
Control_7525ON_Short	20230928	1680.25	130.436
Hypo_7525ON_Short	20230928	2174.18	112.222
Control_7525ON_Short	20231013	4101.05	117.095
Hypo_7525ON_Short	20231013	1858.71	108.964
Hypo_7525ON_Short	20231013	2909.92	106.301
Control_7525ON_Short	20231013	4014.96	120.467
Hypo_7525ON_Short	20231013	2485.07	105.164
Control_7525ON_Short	20231013	2723.48	120.439
Hypo_7525ON_Short	20231013	2735.69	101.596
Hypo_7525ON_Short	20231013	2652.91	101.66
Control_7525ON_Short	20231013	3937.36	117.311
Hypo_7525ON_Short	20231013	4180.58	107.454
Control_7525ON_Short	20231013	2736.65	122.179
Hypo_7525ON_Short	20231013	2228.82	113.005
Control_7525ON_Short	20231013	2582.62	122.939
Hypo_7525ON_Short	20231013	2679.32	110.199
Control_7525ON_Short	20231013	2259.29	103.876
Hypo_7525ON_Short	20231013	4186.28	111.124
Control_7525ON_Short	20231013	2476.51	138.258
Hypo_7525ON_Short	20231013	2358.72	117.724
Control_7525ON_Short	20231013	4829.37	114.83
Hypo_7525ON_Short	20231013	4193.02	113.959
Control_7525ON_Short	20231013	4484.27	136.201
Control_7525ON_Short	20231013	2223.88	117.87
Hypo_7525ON_Short	20231013	3557.33	94.9189
Control_7525ON_Short	20231013	2837.17	100.684
Hypo_7525ON_Short	20231013	2638.67	114.781
Control_7525ON_Short	20231013	2726.92	87.9726
Hypo_7525ON_Short	20231013	2870.68	112.487
Control_7525ON_Short	20231013	2962.8	118.608
Hypo_7525ON_Short	20231013	2769.6	108.44
Control_7525ON_Short	20231013	3489.93	110.299
Hypo_7525ON_Short	20231013	3666.85	127.044
Control_7525ON_Short	20231013	2354.6	102.964
Hypo_7525ON_Short	20231013	2639.4	105.765
Control_7525ON_Short	20231013	2731.35	119.568
Hypo_7525ON_Short	20231013	3147.39	114.517
Control_7525ON_Short	20231013	3052.6	112.41
Hypo_7525ON_Short	20231013	2829.82	86.8647
Control_7525ON_Short	20231013	3024.93	106.456
Hypo_7525ON_Short	20231013	2957.67	111.148
Control_7525ON_Short	20231013	2794.55	110.385
Hypo_7525ON_Short	20231013	3082.94	103.18
Control_7525ON_Short	20231013	2054.02	109.371
Hypo_7525ON_Short	20231013	2787.28	122.225
Control_7525ON_Short	20231013	2386.8	121.133

## Sheet: ExtendedData 8c, i, j
Cell_ID	Spindle_Volume_um3	Cell_Volume_um3	Experiment	Condition	Spindle_Occupancy	Spindle_Occupancy_norm	Origin	Mass_density_norm	Cell_Volume_bin
20220517_R1E309_FBS+LIF_Hoechst_48hrs_001-1	307.25	2605.96	20220517	ESCs	11.7903	1.01056	DIF	1	(2500, 3000]
20220517_R1E309_FBS+LIF_Hoechst_48hrs_002-1	364.047	2838.96	20220517	ESCs	12.8233	1.09909	DIF	1	(2500, 3000]
20220517_R1E309_FBS+LIF_Hoechst_48hrs_005-1	318.312	3400.55	20220517	ESCs	9.36063	0.802308	DIF	1	(3000, 3500]
20220517_R1E309_FBS+LIF_Hoechst_48hrs_006-1	227.062	2252.75	20220517	ESCs	10.0793	0.86391	DIF	1	(2000, 2500]
20220517_R1E309_FBS+LIF_Hoechst_48hrs_010-1	295.188	2809.53	20220517	ESCs	10.5067	0.900535	DIF	1	(2500, 3000]
20220517_R1E309_FBS+LIF_Hoechst_48hrs_013-1	358.922	2712.4	20220517	ESCs	13.2326	1.13418	DIF	1	(2500, 3000]
20220517_R1E309_FBS+LIF_Hoechst_48hrs_014-1	242.953	2780.88	20220517	ESCs	8.73656	0.748819	DIF	1	(2500, 3000]
20220517_R1E309_FBS+LIF_Hoechst_48hrs_015-1	298.562	2501.02	20220517	ESCs	11.9376	1.02319	DIF	1	(2500, 3000]
20220517_R1E309_FBS+LIF_Hoechst_48hrs_016-1	192.516	2504.55	20220517	ESCs	7.68663	0.658828	DIF	1	(2500, 3000]
20220517_R1E309_FBS+LIF_Hoechst_48hrs_017-2	275.266	2277.28	20220517	ESCs	12.0875	1.03603	DIF	1	(2000, 2500]
20220517_R1E309_FBS+LIF_Hoechst_48hrs_017-3	291.453	2152.76	20220517	ESCs	13.5386	1.1604	DIF	1	(2000, 2500]
20220517_R1E309_FBS+LIF_Hoechst_48hrs_019-1	237.969	2402.85	20220517	ESCs	9.9036	0.848847	DIF	1	(2000, 2500]
20220517_R1E309_FBS+LIF_Hoechst_48hrs_020-1	312.469	2323.37	20220517	ESCs	13.4489	1.15272	DIF	1	(2000, 2500]
20220517_R1E309_FBS+LIF_Hoechst_48hrs_021-1	243.312	2054.2	20220517	ESCs	11.8446	1.01521	DIF	1	(2000, 2500]
20220517_R1E309_FBS+LIF_Hoechst_48hrs_022-1	346.391	2916.29	20220517	ESCs	11.8778	1.01806	DIF	1	(2500, 3000]
20220517_R1E309_FBS+LIF_Hoechst_48hrs_023-1	281.219	2617.02	20220517	ESCs	10.7458	0.921029	DIF	1	(2500, 3000]
20220517_R1E309_FBS+LIF_Hoechst_48hrs_024-2	351.828	3206.89	20220517	ESCs	10.971	0.940336	DIF	1	(3000, 3500]
20220517_R1E309_FBS+LIF_Hoechst_48hrs_025-1	279.625	2047.98	20220517	ESCs	13.6537	1.17027	DIF	1	(2000, 2500]
20220517_R1E309_FBS+LIF_Hoechst_48hrs_025-2	313.203	2219.99	20220517	ESCs	14.1083	1.20924	DIF	1	(2000, 2500]
20220517_R1E309_FBS+LIF_Hoechst_48hrs_026-1	368.5	2804.49	20220517	ESCs	13.1397	1.12621	DIF	1	(2500, 3000]
20220517_R1E309_FBS+LIF_Hoechst_48hrs_027-1	200.391	2062.19	20220517	ESCs	9.71738	0.832886	DIF	1	(2000, 2500]
20220517_R1E309_FBS+LIF_Hoechst_48hrs_028-1	373.156	2409.6	20220517	ESCs	15.4862	1.32734	DIF	1	(2000, 2500]
20220624_R1E309_FBS+LIF_Hoechst_48hrs_001-1	274.938	1945.86	20220624	ESCs	14.1294	1.09356	DIF	1	(1500, 2000]
20220624_R1E309_FBS+LIF_Hoechst_48hrs_001-2	282.438	2697.69	20220624	ESCs	10.4696	0.810313	DIF	1	(2500, 3000]
20220624_R1E309_FBS+LIF_Hoechst_48hrs_002-1	277.234	2550.25	20220624	ESCs	10.8709	0.841368	DIF	1	(2500, 3000]
20220624_R1E309_FBS+LIF_Hoechst_48hrs_002-2	341.422	2386.03	20220624	ESCs	14.3092	1.10748	DIF	1	(2000, 2500]
20220624_R1E309_FBS+LIF_Hoechst_48hrs_004-1	260.844	2466.14	20220624	ESCs	10.577	0.818624	DIF	1	(2000, 2500]
20220624_R1E309_FBS+LIF_Hoechst_48hrs_005-2	344.734	2373.12	20220624	ESCs	14.5266	1.12431	DIF	1	(2000, 2500]
20220624_R1E309_FBS+LIF_Hoechst_48hrs_006-1	392.75	3076.61	20220624	ESCs	12.7657	0.98802	DIF	1	(3000, 3500]
20220624_R1E309_FBS+LIF_Hoechst_48hrs_007-1	407.625	2688.11	20220624	ESCs	15.164	1.17364	DIF	1	(2500, 3000]
20220624_R1E309_FBS+LIF_Hoechst_48hrs_009-1	367.328	2809.66	20220624	ESCs	13.0738	1.01187	DIF	1	(2500, 3000]
20220624_R1E309_FBS+LIF_Hoechst_48hrs_010-1	371.609	2811.02	20220624	ESCs	13.2198	1.02316	DIF	1	(2500, 3000]
20220624_R1E309_FBS+LIF_Hoechst_48hrs_011-1	286.922	2930.17	20220624	ESCs	9.79198	0.757866	DIF	1	(2500, 3000]
20220624_R1E309_FBS+LIF_Hoechst_48hrs_011-2	366.5	2885.77	20220624	ESCs	12.7003	0.982958	DIF	1	(2500, 3000]
20220624_R1E309_FBS+LIF_Hoechst_48hrs_012-1	488.859	3287.56	20220624	ESCs	14.87	1.15088	DIF	1	(3000, 3500]
20220624_R1E309_FBS+LIF_Hoechst_48hrs_012-2	353.453	2839.14	20220624	ESCs	12.4493	0.963533	DIF	1	(2500, 3000]
20220624_R1E309_FBS+LIF_Hoechst_48hrs_013-2	415.203	2556.64	20220624	ESCs	16.2402	1.25693	DIF	1	(2500, 3000]
20220624_R1E309_FBS+LIF_Hoechst_48hrs_014-1	344.562	3281.66	20220624	ESCs	10.4997	0.812637	DIF	1	(3000, 3500]
20220624_R1E309_FBS+LIF_Hoechst_48hrs_014-2	327.312	2159.36	20220624	ESCs	15.1579	1.17317	DIF	1	(2000, 2500]
20220624_R1E309_FBS+LIF_Hoechst_48hrs_015-1	324.391	2407.41	20220624	ESCs	13.4747	1.0429	DIF	1	(2000, 2500]
20220624_R1E309_FBS+LIF_Hoechst_48hrs_015-2	339.375	2570.91	20220624	ESCs	13.2006	1.02168	DIF	1	(2500, 3000]
20220624_R1E309_FBS+LIF_Hoechst_48hrs_016-1	322.734	3224.28	20220624	ESCs	10.0095	0.774701	DIF	1	(3000, 3500]
20220624_R1E309_FBS+LIF_Hoechst_48hrs_017-1	278.469	2548.23	20220624	ESCs	10.9279	0.845783	DIF	1	(2500, 3000]
20220624_R1E309_FBS+LIF_Hoechst_48hrs_018-1	286.391	2336.45	20220624	ESCs	12.2575	0.948689	DIF	1	(2000, 2500]
20220624_R1E309_FBS+LIF_Hoechst_48hrs_019-1	334.031	2747.41	20220624	ESCs	12.1581	0.940992	DIF	1	(2500, 3000]
20220624_R1E309_FBS+LIF_Hoechst_48hrs_022-1	317.719	2907.02	20220624	ESCs	10.9294	0.845897	DIF	1	(2500, 3000]
20220624_R1E309_FBS+LIF_Hoechst_48hrs_023-1	351.938	2376.94	20220624	ESCs	14.8063	1.14596	DIF	1	(2000, 2500]
20220624_R1E309_FBS+LIF_Hoechst_48hrs_023-2	445.375	3217.11	20220624	ESCs	13.844	1.07147	DIF	1	(3000, 3500]
20220624_R1E309_FBS+LIF_Hoechst_48hrs_025-1	321.453	2272.55	20220624	ESCs	14.1451	1.09478	DIF	1	(2000, 2500]
20220624_R1E309_FBS+LIF_Hoechst_48hrs_026-1	360.531	2518.62	20220624	ESCs	14.3146	1.1079	DIF	1	(2500, 3000]
20220624_R1E309_FBS+LIF_Hoechst_48hrs_026-2	364.828	2510.3	20220624	ESCs	14.5333	1.12483	DIF	1	(2500, 3000]
20220624_R1E309_FBS+LIF_Hoechst_48hrs_027-1	340.906	2550.22	20220624	ESCs	13.3677	1.03462	DIF	1	(2500, 3000]
20220624_R1E309_FBS+LIF_Hoechst_48hrs_027-2	265.016	2255.31	20220624	ESCs	11.7507	0.909467	DIF	1	(2000, 2500]
20220721_R1E309_FBS+LIF_Hoechst_48hrs_001-1	273.688	2417.09	20220721	ESCs	11.323	0.903033	DIF	1	(2000, 2500]
20220721_R1E309_FBS+LIF_Hoechst_48hrs_001-2	366.859	2234.37	20220721	ESCs	16.4189	1.30944	DIF	1	(2000, 2500]
20220721_R1E309_FBS+LIF_Hoechst_48hrs_003-1	342.406	2476.46	20220721	ESCs	13.8265	1.10269	DIF	1	(2000, 2500]
20220721_R1E309_FBS+LIF_Hoechst_48hrs_004-1	409.031	2795.3	20220721	ESCs	14.6328	1.167	DIF	1	(2500, 3000]
20220721_R1E309_FBS+LIF_Hoechst_48hrs_005-1	269.719	2302.28	20220721	ESCs	11.7153	0.934315	DIF	1	(2000, 2500]
20220721_R1E309_FBS+LIF_Hoechst_48hrs_006-1	374.891	2688.89	20220721	ESCs	13.9422	1.11192	DIF	1	(2500, 3000]
20220721_R1E309_FBS+LIF_Hoechst_48hrs_006-2	278.016	2277.51	20220721	ESCs	12.207	0.97353	DIF	1	(2000, 2500]
20220721_R1E309_FBS+LIF_Hoechst_48hrs_007-1	336.75	2582.28	20220721	ESCs	13.0408	1.04003	DIF	1	(2500, 3000]
20220721_R1E309_FBS+LIF_Hoechst_48hrs_008-1	482.734	3063.44	20220721	ESCs	15.7579	1.25672	DIF	1	(3000, 3500]
20220721_R1E309_FBS+LIF_Hoechst_48hrs_009-1	264.328	2451.98	20220721	ESCs	10.7802	0.85974	DIF	1	(2000, 2500]
20220721_R1E309_FBS+LIF_Hoechst_48hrs_010-1	271.375	2522.74	20220721	ESCs	10.7572	0.857904	DIF	1	(2500, 3000]
20220721_R1E309_FBS+LIF_Hoechst_48hrs_011-1	330.625	2663.14	20220721	ESCs	12.4149	0.99011	DIF	1	(2500, 3000]
20220721_R1E309_FBS+LIF_Hoechst_48hrs_012-1	229.531	2688.49	20220721	ESCs	8.53757	0.680887	DIF	1	(2500, 3000]
20220721_R1E309_FBS+LIF_Hoechst_48hrs_012-2	265.547	2652.74	20220721	ESCs	10.0103	0.798339	DIF	1	(2500, 3000]
20220721_R1E309_FBS+LIF_Hoechst_48hrs_013-1	346.203	2291.86	20220721	ESCs	15.1058	1.20472	DIF	1	(2000, 2500]
20220721_R1E309_FBS+LIF_Hoechst_48hrs_013-2	323.359	2372.57	20220721	ESCs	13.6291	1.08695	DIF	1	(2000, 2500]
20220721_R1E309_FBS+LIF_Hoechst_48hrs_014-1	302.812	2028.13	20220721	ESCs	14.9307	1.19075	DIF	1	(2000, 2500]
20220721_R1E309_FBS+LIF_Hoechst_48hrs_015-1	337.266	2586.93	20220721	ESCs	13.0373	1.03975	DIF	1	(2500, 3000]
20220721_R1E309_FBS+LIF_Hoechst_48hrs_015-2	363.156	2522.53	20220721	ESCs	14.3965	1.14815	DIF	1	(2500, 3000]
20220721_R1E309_FBS+LIF_Hoechst_48hrs_017-1	350.156	2687.8	20220721	ESCs	13.0276	1.03898	DIF	1	(2500, 3000]
20220721_R1E309_FBS+LIF_Hoechst_48hrs_018-1	232.734	2266.16	20220721	ESCs	10.27	0.81905	DIF	1	(2000, 2500]
20220721_R1E309_FBS+LIF_Hoechst_48hrs_018-2	491.641	3764.01	20220721	ESCs	13.0616	1.04169	DIF	1	(3500, 4000]
20220721_R1E309_FBS+LIF_Hoechst_48hrs_019-1	395.25	3036.62	20220721	ESCs	13.0161	1.03806	DIF	1	(3000, 3500]
20220721_R1E309_FBS+LIF_Hoechst_48hrs_020-1	468.844	3125.71	20220721	ESCs	14.9996	1.19625	DIF	1	(3000, 3500]
20220721_R1E309_FBS+LIF_Hoechst_48hrs_020-2	299.109	1929.36	20220721	ESCs	15.503	1.2364	DIF	1	(1500, 2000]
20220721_R1E309_FBS+LIF_Hoechst_48hrs_021-1	336.688	2732	20220721	ESCs	12.3239	0.982852	DIF	1	(2500, 3000]
20220721_R1E309_FBS+LIF_Hoechst_48hrs_021-2	316.891	2472.59	20220721	ESCs	12.8162	1.02211	DIF	1	(2000, 2500]
20220721_R1E309_FBS+LIF_Hoechst_48hrs_022-1	294.703	2413.06	20220721	ESCs	12.2128	0.973998	DIF	1	(2000, 2500]
20220721_R1E309_FBS+LIF_Hoechst_48hrs_023-1	341.25	2454.39	20220721	ESCs	13.9036	1.10884	DIF	1	(2000, 2500]
20220721_R1E309_FBS+LIF_Hoechst_48hrs_023-2	275.594	2366.9	20220721	ESCs	11.6437	0.928604	DIF	1	(2000, 2500]
20220721_R1E309_FBS+LIF_Hoechst_48hrs_024-1	329.312	3255.01	20220721	ESCs	10.1171	0.806858	DIF	1	(3000, 3500]
20220721_R1E309_FBS+LIF_Hoechst_48hrs_025-1	381.766	2532.8	20220721	ESCs	15.0728	1.20209	DIF	1	(2500, 3000]
20220721_R1E309_FBS+LIF_Hoechst_48hrs_026-1	417.562	2618.92	20220721	ESCs	15.9441	1.27157	DIF	1	(2500, 3000]
20220721_R1E309_FBS+LIF_Hoechst_48hrs_028-1	484.312	3062.07	20220721	ESCs	15.8165	1.2614	DIF	1	(3000, 3500]
20220721_R1E309_FBS+LIF_Hoechst_48hrs_029-1	287.312	2733.95	20220721	ESCs	10.509	0.838117	DIF	1	(2500, 3000]
20220721_R1E309_FBS+LIF_Hoechst_48hrs_030-1	388.922	2397.51	20220721	ESCs	16.2219	1.29373	DIF	1	(2000, 2500]
20220721_R1E309_FBS+LIF_Hoechst_48hrs_032-1	228.203	3035.68	20220721	ESCs	7.51735	0.599523	DIF	1	(3000, 3500]
20220721_R1E309_FBS+LIF_Hoechst_48hrs_033-1	174.734	2435.07	20220721	ESCs	7.17573	0.572279	DIF	1	(2000, 2500]
20220721_R1E309_FBS+LIF_Hoechst_48hrs_033-2	300.344	2870.89	20220721	ESCs	10.4617	0.83434	DIF	1	(2500, 3000]
20220721_R1E309_FBS+LIF_Hoechst_48hrs_036-1	277.516	2574.86	20220721	ESCs	10.7779	0.859557	DIF	1	(2500, 3000]
20220721_R1E309_FBS+LIF_Hoechst_48hrs_037-1	310.688	2520.3	20220721	ESCs	12.3274	0.983136	DIF	1	(2500, 3000]
20220721_R1E309_FBS+LIF_Hoechst_48hrs_038-1	328.672	2853.92	20220721	ESCs	11.5165	0.918464	DIF	1	(2500, 3000]
20220721_R1E309_FBS+LIF_Hoechst_48hrs_038-2	262.609	2290.71	20220721	ESCs	11.4641	0.914283	DIF	1	(2000, 2500]
20220721_R1E309_FBS+LIF_Hoechst_48hrs_038-3	246.703	2684.63	20220721	ESCs	9.18945	0.732877	DIF	1	(2500, 3000]
20220721_R1E309_FBS+LIF_Hoechst_48hrs_038-4	242.734	2197.29	20220721	ESCs	11.047	0.88102	DIF	1	(2000, 2500]
20220721_R1E309_FBS+LIF_Hoechst_48hrs_039-1	292.812	2363.63	20220721	ESCs	12.3883	0.987987	DIF	1	(2000, 2500]
20220721_R1E309_N2B27RA_Hoechst_48hrs_001-1	265.047	2727.17	20220721	DIF	9.71874	0.775088	DIF	0.901507	(2500, 3000]
20220721_R1E309_N2B27RA_Hoechst_48hrs_005-1	223.516	2102.75	20220721	DIF	10.6297	0.847738	DIF	0.901507	(2000, 2500]
20220721_R1E309_N2B27RA_Hoechst_48hrs_006-1	245.188	2312.02	20220721	DIF	10.6049	0.84576	DIF	0.901507	(2000, 2500]
20220721_R1E309_N2B27RA_Hoechst_48hrs_007-2	252.734	1933.29	20220721	DIF	13.0728	1.04258	DIF	0.901507	(1500, 2000]
20220721_R1E309_N2B27RA_Hoechst_48hrs_008-1	308.031	2152.93	20220721	DIF	14.3075	1.14105	DIF	0.901507	(2000, 2500]
20220721_R1E309_N2B27RA_Hoechst_48hrs_011-2	302.172	2673.75	20220721	DIF	11.3014	0.90131	DIF	0.901507	(2500, 3000]
20220721_R1E309_N2B27RA_Hoechst_48hrs_012-2	317.781	2737.34	20220721	DIF	11.6091	0.925851	DIF	0.901507	(2500, 3000]
20220721_R1E309_N2B27RA_Hoechst_48hrs_012-3	306.797	2739.76	20220721	DIF	11.1979	0.893057	DIF	0.901507	(2500, 3000]
20220721_R1E309_N2B27RA_Hoechst_48hrs_013-1	268.422	2254.51	20220721	DIF	11.906	0.949524	DIF	0.901507	(2000, 2500]
20220721_R1E309_N2B27RA_Hoechst_48hrs_013-2	236.219	2273.08	20220721	DIF	10.392	0.828782	DIF	0.901507	(2000, 2500]
20220721_R1E309_N2B27RA_Hoechst_48hrs_014-1	266.375	1972.86	20220721	DIF	13.502	1.07681	DIF	0.901507	(1500, 2000]
20220721_R1E309_N2B27RA_Hoechst_48hrs_015-1	328.188	2985.39	20220721	DIF	10.9931	0.876721	DIF	0.901507	(2500, 3000]
20220721_R1E309_N2B27RA_Hoechst_48hrs_016-1	275.656	2749.06	20220721	DIF	10.0273	0.799695	DIF	0.901507	(2500, 3000]
20220721_R1E309_N2B27RA_Hoechst_48hrs_016-2	295.016	2477.46	20220721	DIF	11.908	0.949686	DIF	0.901507	(2000, 2500]
20220721_R1E309_N2B27RA_Hoechst_48hrs_017-1	141.938	2306.65	20220721	DIF	6.1534	0.490745	DIF	0.901507	(2000, 2500]
20220721_R1E309_N2B27RA_Hoechst_48hrs_019-1	325.734	2511.7	20220721	DIF	12.9687	1.03428	DIF	0.901507	(2500, 3000]
20220721_R1E309_N2B27RA_Hoechst_48hrs_021-1	244.156	2598.3	20220721	DIF	9.39677	0.749411	DIF	0.901507	(2500, 3000]
20220721_R1E309_N2B27RA_Hoechst_48hrs_022-1	211.781	1977.43	20220721	DIF	10.7099	0.854138	DIF	0.901507	(1500, 2000]
20220721_R1E309_N2B27RA_Hoechst_48hrs_023-1	297.25	2890.35	20220721	DIF	10.2842	0.820185	DIF	0.901507	(2500, 3000]
20220721_R1E309_N2B27RA_Hoechst_48hrs_023-2	330.891	2671.64	20220721	DIF	12.3853	0.987752	DIF	0.901507	(2500, 3000]
20220721_R1E309_N2B27RA_Hoechst_48hrs_023-3	230.328	2690.66	20220721	DIF	8.56028	0.682699	DIF	0.901507	(2500, 3000]
20220721_R1E309_N2B27RA_Hoechst_48hrs_024-1	357.328	2750.25	20220721	DIF	12.9926	1.03618	DIF	0.901507	(2500, 3000]
20220721_R1E309_N2B27RA_Hoechst_48hrs_025-1	332.156	2289.62	20220721	DIF	14.5071	1.15697	DIF	0.901507	(2000, 2500]
20220721_R1E309_N2B27RA_Hoechst_48hrs_025-2	296.359	2739.61	20220721	DIF	10.8176	0.862724	DIF	0.901507	(2500, 3000]
20220721_R1E309_N2B27RA_Hoechst_48hrs_026-1	230.953	2575.33	20220721	DIF	8.9679	0.715208	DIF	0.901507	(2500, 3000]
20220721_R1E309_N2B27RA_Hoechst_48hrs_026-2	229.953	2666.74	20220721	DIF	8.62301	0.687702	DIF	0.901507	(2500, 3000]
20220721_R1E309_N2B27RA_Hoechst_48hrs_027-1	264.844	2203.64	20220721	DIF	12.0184	0.958494	DIF	0.901507	(2000, 2500]
20220721_R1E309_N2B27RA_Hoechst_48hrs_029-1	308.953	2398.31	20220721	DIF	12.8821	1.02737	DIF	0.901507	(2000, 2500]
20220721_R1E309_N2B27RA_Hoechst_48hrs_030-1	281.156	2241.97	20220721	DIF	12.5406	1.00014	DIF	0.901507	(2000, 2500]
20220721_R1E309_N2B27RA_Hoechst_48hrs_031-1	307.578	1479.98	20220721	DIF	20.7825	1.65745	DIF	0.901507	(1000, 1500]
20220721_R1E309_N2B27RA_Hoechst_48hrs_031-2	268.859	2426.24	20220721	DIF	11.0813	0.883756	DIF	0.901507	(2000, 2500]
20220721_R1E309_N2B27RA_Hoechst_48hrs_032-1	282.5	2259.63	20220721	DIF	12.502	0.99706	DIF	0.901507	(2000, 2500]
20220721_R1E309_N2B27RA_Hoechst_48hrs_033-1	212.469	2159.26	20220721	DIF	9.83991	0.784752	DIF	0.901507	(2000, 2500]
20220721_R1E309_N2B27RA_Hoechst_48hrs_035-1	329.297	2787.91	20220721	DIF	11.8116	0.941999	DIF	0.901507	(2500, 3000]
20220721_R1E309_N2B27RA_Hoechst_48hrs_035-2	359.078	2174.11	20220721	DIF	16.5161	1.31719	DIF	0.901507	(2000, 2500]
20220721_R1E309_N2B27RA_Hoechst_48hrs_037-2	280.734	2356.9	20220721	DIF	11.9112	0.94994	DIF	0.901507	(2000, 2500]
20220721_R1E309_N2B27RA_Hoechst_48hrs_038-3	271.641	2634.05	20220721	DIF	10.3127	0.822456	DIF	0.901507	(2500, 3000]
20220721_R1E309_N2B27RA_Hoechst_48hrs_039-1	208.078	2327.38	20220721	DIF	8.94043	0.713017	DIF	0.901507	(2000, 2500]
20220927_R1E309_Full+LIF_SiRDNA_48hrs_001-1	334.125	2949.53	20220927	ESCs	11.3281	0.767087	DIF	1	(2500, 3000]
20220927_R1E309_Full+LIF_SiRDNA_48hrs_001-2	328.328	3155.19	20220927	ESCs	10.406	0.704646	DIF	1	(3000, 3500]
20220927_R1E309_Full+LIF_SiRDNA_48hrs_002-1	586.922	3317.7	20220927	ESCs	17.6907	1.19793	DIF	1	(3000, 3500]
20220927_R1E309_Full+LIF_SiRDNA_48hrs_003-1	354.391	2799.79	20220927	ESCs	12.6578	0.857127	DIF	1	(2500, 3000]
20220927_R1E309_Full+LIF_SiRDNA_48hrs_004-1	373.578	2783.74	20220927	ESCs	13.42	0.908741	DIF	1	(2500, 3000]
20220927_R1E309_Full+LIF_SiRDNA_48hrs_005-1	432.516	3239.29	20220927	ESCs	13.3522	0.904148	DIF	1	(3000, 3500]
20220927_R1E309_Full+LIF_SiRDNA_48hrs_006-1	398.031	2747.54	20220927	ESCs	14.4868	0.980981	DIF	1	(2500, 3000]
20220927_R1E309_Full+LIF_SiRDNA_48hrs_008-1	425.906	2754.31	20220927	ESCs	15.4632	1.0471	DIF	1	(2500, 3000]
20220927_R1E309_Full+LIF_SiRDNA_48hrs_009-1	283.812	2725.86	20220927	ESCs	10.4119	0.705045	DIF	1	(2500, 3000]
20220927_R1E309_Full+LIF_SiRDNA_48hrs_010-1	313	2502.87	20220927	ESCs	12.5057	0.846827	DIF	1	(2500, 3000]
20220927_R1E309_Full+LIF_SiRDNA_48hrs_012-1	437.609	2615.61	20220927	ESCs	16.7307	1.13293	DIF	1	(2500, 3000]
20220927_R1E309_Full+LIF_SiRDNA_48hrs_013-1	374.5	2606.12	20220927	ESCs	14.37	0.973073	DIF	1	(2500, 3000]
20220927_R1E309_Full+LIF_SiRDNA_48hrs_014-1	444.422	2845.93	20220927	ESCs	15.616	1.05745	DIF	1	(2500, 3000]
20220927_R1E309_Full+LIF_SiRDNA_48hrs_015-1	385.062	2558.1	20220927	ESCs	15.0527	1.0193	DIF	1	(2500, 3000]
20220927_R1E309_Full+LIF_SiRDNA_48hrs_015-2	471.266	2675.25	20220927	ESCs	17.6158	1.19286	DIF	1	(2500, 3000]
20220927_R1E309_Full+LIF_SiRDNA_48hrs_016-1	409.688	2746.8	20220927	ESCs	14.9151	1.00998	DIF	1	(2500, 3000]
20220927_R1E309_Full+LIF_SiRDNA_48hrs_017-1	431.203	3004.53	20220927	ESCs	14.3518	0.971839	DIF	1	(3000, 3500]
20220927_R1E309_Full+LIF_SiRDNA_48hrs_017-2	583.641	2953.86	20220927	ESCs	19.7586	1.33796	DIF	1	(2500, 3000]
20220927_R1E309_Full+LIF_SiRDNA_48hrs_018-1	361.281	2568.25	20220927	ESCs	14.0672	0.952568	DIF	1	(2500, 3000]
20220927_R1E309_Full+LIF_SiRDNA_48hrs_018-2	355.984	2384.08	20220927	ESCs	14.9318	1.01111	DIF	1	(2000, 2500]
20220927_R1E309_Full+LIF_SiRDNA_48hrs_019-1	352.328	2785.38	20220927	ESCs	12.6492	0.856546	DIF	1	(2500, 3000]
20220927_R1E309_Full+LIF_SiRDNA_48hrs_019-2	354.172	3197.31	20220927	ESCs	11.0772	0.750097	DIF	1	(3000, 3500]
20220927_R1E309_Full+LIF_SiRDNA_48hrs_020-1	550.172	2348.68	20220927	ESCs	23.4247	1.58622	DIF	1	(2000, 2500]
20220927_R1E309_Full+LIF_SiRDNA_48hrs_021-1	360.906	2978.66	20220927	ESCs	12.1164	0.820467	DIF	1	(2500, 3000]
20220927_R1E309_Full+LIF_SiRDNA_48hrs_022-1	401.266	3159.49	20220927	ESCs	12.7003	0.86001	DIF	1	(3000, 3500]
20220927_R1E309_Full+LIF_SiRDNA_48hrs_023-1	407.875	2912.83	20220927	ESCs	14.0027	0.9482	DIF	1	(2500, 3000]
20220927_R1E309_Full+LIF_SiRDNA_48hrs_024-1	398.688	2147.58	20220927	ESCs	18.5645	1.25711	DIF	1	(2000, 2500]
20220927_R1E309_Full+LIF_SiRDNA_48hrs_024-2	466.312	2051.24	20220927	ESCs	22.7332	1.53939	DIF	1	(2000, 2500]
20220927_R1E309_Full+LIF_SiRDNA_48hrs_025-1	497.656	2772.46	20220927	ESCs	17.95	1.21549	DIF	1	(2500, 3000]
20220927_R1E309_Full+LIF_SiRDNA_48hrs_026-1	386.328	2166.26	20220927	ESCs	17.8338	1.20763	DIF	1	(2000, 2500]
20220927_R1E309_Full+LIF_SiRDNA_48hrs_027-1	401.297	3063.67	20220927	ESCs	13.0986	0.886978	DIF	1	(3000, 3500]
20220927_R1E309_Full+LIF_SiRDNA_48hrs_027-2	328.641	2665.76	20220927	ESCs	12.3282	0.834812	DIF	1	(2500, 3000]
20220927_R1E309_Full+LIF_SiRDNA_48hrs_027-3	392.219	2912.23	20220927	ESCs	13.468	0.911993	DIF	1	(2500, 3000]
20220927_R1E309_Full+LIF_SiRDNA_48hrs_028-1	348.266	2873.32	20220927	ESCs	12.1207	0.820757	DIF	1	(2500, 3000]
20220927_R1E309_Full+LIF_SiRDNA_48hrs_028-3	410.859	3005.81	20220927	ESCs	13.6688	0.925593	DIF	1	(3000, 3500]
20220927_R1E309_N2B27fromFBS_SiRDNA_48hrs_001-1	159.703	1578.28	20220927	DIF	10.1188	0.685203	DIF	0.901507	(1500, 2000]
20220927_R1E309_N2B27fromFBS_SiRDNA_48hrs_002-1	255.328	1878.09	20220927	DIF	13.5951	0.9206	DIF	0.901507	(1500, 2000]
20220927_R1E309_N2B27fromFBS_SiRDNA_48hrs_003-1	217.406	1992.46	20220927	DIF	10.9115	0.738875	DIF	0.901507	(1500, 2000]
20220927_R1E309_N2B27fromFBS_SiRDNA_48hrs_003-2	386.562	2172.76	20220927	DIF	17.7913	1.20475	DIF	0.901507	(2000, 2500]
20220927_R1E309_N2B27fromFBS_SiRDNA_48hrs_003-3	253.281	2219.24	20220927	DIF	11.413	0.772837	DIF	0.901507	(2000, 2500]
20220927_R1E309_N2B27fromFBS_SiRDNA_48hrs_005-1	297.984	2309.09	20220927	DIF	12.9048	0.873858	DIF	0.901507	(2000, 2500]
20220927_R1E309_N2B27fromFBS_SiRDNA_48hrs_006-1	287.25	2935.29	20220927	DIF	9.78608	0.66267	DIF	0.901507	(2500, 3000]
20220927_R1E309_N2B27fromFBS_SiRDNA_48hrs_006-2	277.578	2359.85	20220927	DIF	11.7625	0.796505	DIF	0.901507	(2000, 2500]
20220927_R1E309_N2B27fromFBS_SiRDNA_48hrs_007-1	245.578	2105.35	20220927	DIF	11.6645	0.789868	DIF	0.901507	(2000, 2500]
20220927_R1E309_N2B27fromFBS_SiRDNA_48hrs_008-1	308.641	2404.36	20220927	DIF	12.8367	0.869246	DIF	0.901507	(2000, 2500]
20220927_R1E309_N2B27fromFBS_SiRDNA_48hrs_009-2	353.219	2060.18	20220927	DIF	17.1451	1.16099	DIF	0.901507	(2000, 2500]
20220927_R1E309_N2B27fromFBS_SiRDNA_48hrs_010-1	290.672	2723.12	20220927	DIF	10.6742	0.72281	DIF	0.901507	(2500, 3000]
20220927_R1E309_N2B27fromFBS_SiRDNA_48hrs_011-1	356.672	1897.6	20220927	DIF	18.796	1.27278	DIF	0.901507	(1500, 2000]
20220927_R1E309_N2B27fromFBS_SiRDNA_48hrs_012-1	283.391	2652.68	20220927	DIF	10.6832	0.723417	DIF	0.901507	(2500, 3000]
20220927_R1E309_N2B27fromFBS_SiRDNA_48hrs_013-1	321.594	2528.73	20220927	DIF	12.7176	0.86118	DIF	0.901507	(2500, 3000]
20220927_R1E309_N2B27fromFBS_SiRDNA_48hrs_014-1	312.703	2591.56	20220927	DIF	12.0662	0.817069	DIF	0.901507	(2500, 3000]
20220927_R1E309_N2B27fromFBS_SiRDNA_48hrs_015-1	364.312	2618.81	20220927	DIF	13.9114	0.942015	DIF	0.901507	(2500, 3000]
20220927_R1E309_N2B27fromFBS_SiRDNA_48hrs_016-1	239.594	1748.83	20220927	DIF	13.7002	0.927717	DIF	0.901507	(1500, 2000]
20220927_R1E309_N2B27fromFBS_SiRDNA_48hrs_017-2	233.344	2429.32	20220927	DIF	9.60531	0.650429	DIF	0.901507	(2000, 2500]
20220927_R1E309_N2B27fromFBS_SiRDNA_48hrs_018-1	373.781	1992.23	20220927	DIF	18.762	1.27048	DIF	0.901507	(1500, 2000]
20220927_R1E309_N2B27fromFBS_SiRDNA_48hrs_019-1	199.859	1762.96	20220927	DIF	11.3366	0.767662	DIF	0.901507	(1500, 2000]
20220927_R1E309_N2B27fromFBS_SiRDNA_48hrs_022-1	177.516	1887.19	20220927	DIF	9.40633	0.636954	DIF	0.901507	(1500, 2000]
20220927_R1E309_N2B27fromFBS_SiRDNA_48hrs_023-1	428.125	2755.15	20220927	DIF	15.5391	1.05224	DIF	0.901507	(2500, 3000]
20220927_R1E309_N2B27fromFBS_SiRDNA_48hrs_025-1	306.766	2268.16	20220927	DIF	13.5249	0.915844	DIF	0.901507	(2000, 2500]
20220927_R1E309_N2B27fromFBS_SiRDNA_48hrs_025-2	289.219	2049.74	20220927	DIF	14.11	0.955465	DIF	0.901507	(2000, 2500]
20220927_R1E309_N2B27fromFBS_SiRDNA_48hrs_028-1	311.172	2362.73	20220927	DIF	13.17	0.891815	DIF	0.901507	(2000, 2500]
20220927_R1E309_N2B27fromFBS_SiRDNA_48hrs_028-2	250.766	1856.66	20220927	DIF	13.5062	0.914582	DIF	0.901507	(1500, 2000]
20220927_R1E309_N2B27fromFBS_SiRDNA_48hrs_029-1	351.531	2666.05	20220927	DIF	13.1855	0.892861	DIF	0.901507	(2500, 3000]
20220927_R1E309_N2B27fromFBS_SiRDNA_48hrs_029-2	222.609	2336.7	20220927	DIF	9.52666	0.645103	DIF	0.901507	(2000, 2500]
20220927_R1E309_N2B27fromFBS_SiRDNA_48hrs_029-3	293.469	2056.33	20220927	DIF	14.2715	0.966401	DIF	0.901507	(2000, 2500]
20220927_R1E309_N2B27fromFBS_SiRDNA_48hrs_029-4	363.766	2495.34	20220927	DIF	14.5778	0.987144	DIF	0.901507	(2000, 2500]
20220927_R1E309_N2B27fromFBS_SiRDNA_48hrs_030-1	232.641	1852.62	20220927	DIF	12.5574	0.850332	DIF	0.901507	(1500, 2000]
20220927_R1E309_N2B27fromFBS_SiRDNA_48hrs_032-1	310.891	3056.99	20220927	DIF	10.1698	0.688656	DIF	0.901507	(3000, 3500]
20220927_R1E309_N2B27fromFBS_SiRDNA_48hrs_032-2	182.047	1728.07	20220927	DIF	10.5347	0.713361	DIF	0.901507	(1500, 2000]
20220927_R1E309_N2B27fromFBS_SiRDNA_48hrs_034-1	292.688	2116.23	20220927	DIF	13.8306	0.936548	DIF	0.901507	(2000, 2500]
20221124_R1E309_Full+LIF_SiRDNA_48hrs_002-1	373.453	2953.41	20221124	ESCs	12.6448	0.933493	DIF	1	(2500, 3000]
20221124_R1E309_Full+LIF_SiRDNA_48hrs_002-2	400.719	2550.66	20221124	ESCs	15.7104	1.15981	DIF	1	(2500, 3000]
20221124_R1E309_Full+LIF_SiRDNA_48hrs_003-1	420.641	3617.99	20221124	ESCs	11.6264	0.858307	DIF	1	(3500, 4000]
20221124_R1E309_Full+LIF_SiRDNA_48hrs_003-2	339.625	2588.8	20221124	ESCs	13.119	0.968502	DIF	1	(2500, 3000]
20221124_R1E309_Full+LIF_SiRDNA_48hrs_004-1	362.266	2722.49	20221124	ESCs	13.3064	0.982335	DIF	1	(2500, 3000]
20221124_R1E309_Full+LIF_SiRDNA_48hrs_004-2	273.406	3290.13	20221124	ESCs	8.30988	0.61347	DIF	1	(3000, 3500]
20221124_R1E309_Full+LIF_SiRDNA_48hrs_005-1	425.797	3031.78	20221124	ESCs	14.0445	1.03682	DIF	1	(3000, 3500]
20221124_R1E309_Full+LIF_SiRDNA_48hrs_006-1	387.25	2925.35	20221124	ESCs	13.2377	0.977263	DIF	1	(2500, 3000]
20221124_R1E309_Full+LIF_SiRDNA_48hrs_006-2	321.438	2877.06	20221124	ESCs	11.1724	0.824794	DIF	1	(2500, 3000]
20221124_R1E309_Full+LIF_SiRDNA_48hrs_008-1	480.391	3472.01	20221124	ESCs	13.8361	1.02144	DIF	1	(3000, 3500]
20221124_R1E309_Full+LIF_SiRDNA_48hrs_009-1	319.766	2777.02	20221124	ESCs	11.5147	0.850063	DIF	1	(2500, 3000]
20221124_R1E309_Full+LIF_SiRDNA_48hrs_009-2	263.719	2440.88	20221124	ESCs	10.8042	0.797614	DIF	1	(2000, 2500]
20221124_R1E309_Full+LIF_SiRDNA_48hrs_010-1	493.219	3427.58	20221124	ESCs	14.3897	1.06231	DIF	1	(3000, 3500]
20221124_R1E309_Full+LIF_SiRDNA_48hrs_010-2	344.469	2603.53	20221124	ESCs	13.2309	0.976756	DIF	1	(2500, 3000]
20221124_R1E309_Full+LIF_SiRDNA_48hrs_011-1	383.703	3029.43	20221124	ESCs	12.6659	0.935046	DIF	1	(3000, 3500]
20221124_R1E309_Full+LIF_SiRDNA_48hrs_012-2	308.234	2563.03	20221124	ESCs	12.0262	0.887823	DIF	1	(2500, 3000]
20221124_R1E309_Full+LIF_SiRDNA_48hrs_013-1	396	2209.11	20221124	ESCs	17.9258	1.32335	DIF	1	(2000, 2500]
20221124_R1E309_Full+LIF_SiRDNA_48hrs_014-1	449.547	3416.2	20221124	ESCs	13.1592	0.97147	DIF	1	(3000, 3500]
20221124_R1E309_Full+LIF_SiRDNA_48hrs_015-1	432.875	2452.68	20221124	ESCs	17.6491	1.30293	DIF	1	(2000, 2500]
20221124_R1E309_Full+LIF_SiRDNA_48hrs_015-2	459.672	2454.24	20221124	ESCs	18.7297	1.38271	DIF	1	(2000, 2500]
20221124_R1E309_Full+LIF_SiRDNA_48hrs_015-3	346.266	2852.89	20221124	ESCs	12.1374	0.896031	DIF	1	(2500, 3000]
20221124_R1E309_Full+LIF_SiRDNA_48hrs_016-1	425.047	2746.82	20221124	ESCs	15.4742	1.14237	DIF	1	(2500, 3000]
20221124_R1E309_Full+LIF_SiRDNA_48hrs_016-2	387.875	2478.94	20221124	ESCs	15.6468	1.15511	DIF	1	(2000, 2500]
20221124_R1E309_Full+LIF_SiRDNA_48hrs_017-1	247.906	2676.19	20221124	ESCs	9.2634	0.683862	DIF	1	(2500, 3000]
20221124_R1E309_Full+LIF_SiRDNA_48hrs_017-2	320.688	2607.28	20221124	ESCs	12.2997	0.908014	DIF	1	(2500, 3000]
20221124_R1E309_Full+LIF_SiRDNA_48hrs_018-1	400.062	2470.7	20221124	ESCs	16.1923	1.19538	DIF	1	(2000, 2500]
20221124_R1E309_Full+LIF_SiRDNA_48hrs_018-2	296.703	2561.17	20221124	ESCs	11.5847	0.855227	DIF	1	(2500, 3000]
20221124_R1E309_Full+LIF_SiRDNA_48hrs_019-1	533.062	3589.33	20221124	ESCs	14.8513	1.09638	DIF	1	(3500, 4000]
20221124_R1E309_Full+LIF_SiRDNA_48hrs_020-1	402.625	2607.14	20221124	ESCs	15.4431	1.14008	DIF	1	(2500, 3000]
20221124_R1E309_Full+LIF_SiRDNA_48hrs_021-1	390.078	2565.58	20221124	ESCs	15.2043	1.12244	DIF	1	(2500, 3000]
20221124_R1E309_Full+LIF_SiRDNA_48hrs_022-1	383.453	3571.07	20221124	ESCs	10.7378	0.792705	DIF	1	(3500, 4000]
20221124_R1E309_Full+LIF_SiRDNA_48hrs_022-2	331.781	3090.33	20221124	ESCs	10.7361	0.792584	DIF	1	(3000, 3500]
20221124_R1E309_Full+LIF_SiRDNA_48hrs_023-1	425.047	3262.84	20221124	ESCs	13.0269	0.961701	DIF	1	(3000, 3500]
20221124_R1E309_Full+LIF_SiRDNA_48hrs_024-1	447.172	2769.18	20221124	ESCs	16.1481	1.19212	DIF	1	(2500, 3000]
20221124_R1E309_Full+LIF_SiRDNA_48hrs_024-2	368.203	2829.59	20221124	ESCs	13.0126	0.960643	DIF	1	(2500, 3000]
20221124_R1E309_Full+LIF_SiRDNA_48hrs_025-1	207.938	2526.64	20221124	ESCs	8.2298	0.607558	DIF	1	(2500, 3000]
20221124_R1E309_Full+LIF_SiRDNA_48hrs_025-2	411.875	3118.54	20221124	ESCs	13.2073	0.975018	DIF	1	(3000, 3500]
20221124_R1E309_Full+LIF_SiRDNA_48hrs_026-1	457.953	2755.57	20221124	ESCs	16.6192	1.2269	DIF	1	(2500, 3000]
20221124_R1E309_Full+LIF_SiRDNA_48hrs_026-2	454.734	3122.09	20221124	ESCs	14.565	1.07525	DIF	1	(3000, 3500]
20221124_R1E309_Full+LIF_SiRDNA_48hrs_026-3	398.094	3033.79	20221124	ESCs	13.122	0.968721	DIF	1	(3000, 3500]
20221124_R1E309_Full+LIF_SiRDNA_48hrs_027-1	381.828	2684.74	20221124	ESCs	14.2222	1.04994	DIF	1	(2500, 3000]
20221124_R1E309_Full+LIF_SiRDNA_48hrs_028-1	405.109	3028.99	20221124	ESCs	13.3744	0.987352	DIF	1	(3000, 3500]
20221124_R1E309_Full+LIF_SiRDNA_48hrs_028-2	476.719	2974.04	20221124	ESCs	16.0293	1.18335	DIF	1	(2500, 3000]
20221124_R1E309_Full+LIF_SiRDNA_48hrs_029-1	409.969	2657.4	20221124	ESCs	15.4275	1.13892	DIF	1	(2500, 3000]
20221124_R1E309_Full+LIF_SiRDNA_48hrs_029-2	407.516	2968.17	20221124	ESCs	13.7295	1.01357	DIF	1	(2500, 3000]
20221124_R1E309_Full+LIF_SiRDNA_48hrs_030-1	316.641	2362.54	20221124	ESCs	13.4025	0.98943	DIF	1	(2000, 2500]
20221124_R1E309_Full+LIF_SiRDNA_48hrs_030-2	305.25	2202.73	20221124	ESCs	13.8578	1.02304	DIF	1	(2000, 2500]
20221124_R1E309_N2B27fromFBS_SiRDNA_48hrs_001-1	243.609	2849.95	20221124	DIF	8.54785	0.631037	DIF	0.901507	(2500, 3000]
20221124_R1E309_N2B27fromFBS_SiRDNA_48hrs_001-2	303.984	3258.46	20221124	DIF	9.32908	0.688711	DIF	0.901507	(3000, 3500]
20221124_R1E309_N2B27fromFBS_SiRDNA_48hrs_003-1	313	2316.31	20221124	DIF	13.5129	0.997576	DIF	0.901507	(2000, 2500]
20221124_R1E309_N2B27fromFBS_SiRDNA_48hrs_003-2	259.703	2112.22	20221124	DIF	12.2952	0.907686	DIF	0.901507	(2000, 2500]
20221124_R1E309_N2B27fromFBS_SiRDNA_48hrs_004-1	287.016	2448.16	20221124	DIF	11.7237	0.865493	DIF	0.901507	(2000, 2500]
20221124_R1E309_N2B27fromFBS_SiRDNA_48hrs_005-1	269.578	2793.33	20221124	DIF	9.65078	0.712461	DIF	0.901507	(2500, 3000]
20221124_R1E309_N2B27fromFBS_SiRDNA_48hrs_007-1	212.156	2466.03	20221124	DIF	8.60315	0.63512	DIF	0.901507	(2000, 2500]
20221124_R1E309_N2B27fromFBS_SiRDNA_48hrs_008-1	216.25	2999.84	20221124	DIF	7.20871	0.532177	DIF	0.901507	(2500, 3000]
20221124_R1E309_N2B27fromFBS_SiRDNA_48hrs_009-1	295.828	2647.15	20221124	DIF	11.1754	0.825011	DIF	0.901507	(2500, 3000]
20221124_R1E309_N2B27fromFBS_SiRDNA_48hrs_009-2	313.922	2496.76	20221124	DIF	12.5732	0.928203	DIF	0.901507	(2000, 2500]
20221124_R1E309_N2B27fromFBS_SiRDNA_48hrs_009-3	247.906	2827.17	20221124	DIF	8.76872	0.647343	DIF	0.901507	(2500, 3000]
20221124_R1E309_N2B27fromFBS_SiRDNA_48hrs_010-1	355.109	3078.8	20221124	DIF	11.534	0.851489	DIF	0.901507	(3000, 3500]
20221124_R1E309_N2B27fromFBS_SiRDNA_48hrs_010-2	309.891	2113.45	20221124	DIF	14.6628	1.08247	DIF	0.901507	(2000, 2500]
20221124_R1E309_N2B27fromFBS_SiRDNA_48hrs_011-1	312.391	3049.51	20221124	DIF	10.244	0.756252	DIF	0.901507	(3000, 3500]
20221124_R1E309_N2B27fromFBS_SiRDNA_48hrs_011-2	266.469	2691.34	20221124	DIF	9.90097	0.73093	DIF	0.901507	(2500, 3000]
20221124_R1E309_N2B27fromFBS_SiRDNA_48hrs_012-1	339.422	2441.79	20221124	DIF	13.9005	1.02619	DIF	0.901507	(2000, 2500]
20221124_R1E309_N2B27fromFBS_SiRDNA_48hrs_013-1	341.953	2397.23	20221124	DIF	14.2645	1.05307	DIF	0.901507	(2000, 2500]
20221124_R1E309_N2B27fromFBS_SiRDNA_48hrs_014-1	312.938	2384.62	20221124	DIF	13.1232	0.968807	DIF	0.901507	(2000, 2500]
20221124_R1E309_N2B27fromFBS_SiRDNA_48hrs_015-1	339.609	2549.01	20221124	DIF	13.3232	0.983574	DIF	0.901507	(2500, 3000]
20221124_R1E309_N2B27fromFBS_SiRDNA_48hrs_015-2	255.828	2136	20221124	DIF	11.977	0.88419	DIF	0.901507	(2000, 2500]
20221124_R1E309_N2B27fromFBS_SiRDNA_48hrs_017-1	291.891	1931.06	20221124	DIF	15.1155	1.11589	DIF	0.901507	(1500, 2000]
20221124_R1E309_N2B27fromFBS_SiRDNA_48hrs_017-2	248.734	1991.01	20221124	DIF	12.4929	0.922277	DIF	0.901507	(1500, 2000]
20221124_R1E309_N2B27fromFBS_SiRDNA_48hrs_018-1	282.172	2625.91	20221124	DIF	10.7457	0.793291	DIF	0.901507	(2500, 3000]
20221124_R1E309_N2B27fromFBS_SiRDNA_48hrs_019-1	280.312	2254.7	20221124	DIF	12.4324	0.91781	DIF	0.901507	(2000, 2500]
20221124_R1E309_N2B27fromFBS_SiRDNA_48hrs_020-1	251.266	2435.38	20221124	DIF	10.3173	0.761666	DIF	0.901507	(2000, 2500]
20221124_R1E309_N2B27fromFBS_SiRDNA_48hrs_020-2	288.797	2523.53	20221124	DIF	11.4441	0.844854	DIF	0.901507	(2500, 3000]
20221124_R1E309_N2B27fromFBS_SiRDNA_48hrs_020-3	271.297	2543.98	20221124	DIF	10.6643	0.787279	DIF	0.901507	(2500, 3000]
20221124_R1E309_N2B27fromFBS_SiRDNA_48hrs_021-1	236.953	2924.08	20221124	DIF	8.1035	0.598234	DIF	0.901507	(2500, 3000]
20221124_R1E309_N2B27fromFBS_SiRDNA_48hrs_021-2	232.375	2816.93	20221124	DIF	8.24922	0.608991	DIF	0.901507	(2500, 3000]
20221124_R1E309_N2B27fromFBS_SiRDNA_48hrs_022-1	286.578	2449.04	20221124	DIF	11.7016	0.863863	DIF	0.901507	(2000, 2500]
20221124_R1E309_N2B27fromFBS_SiRDNA_48hrs_023-1	240.297	2398.28	20221124	DIF	10.0195	0.739684	DIF	0.901507	(2000, 2500]
20221124_R1E309_N2B27fromFBS_SiRDNA_48hrs_024-1	283.188	2744.98	20221124	DIF	10.3166	0.761612	DIF	0.901507	(2500, 3000]
20221124_R1E309_N2B27fromFBS_SiRDNA_48hrs_026-1	276.109	3060.43	20221124	DIF	9.0219	0.666034	DIF	0.901507	(3000, 3500]
20221124_R1E309_N2B27fromFBS_SiRDNA_48hrs_026-3	304.234	2525.78	20221124	DIF	12.0452	0.889226	DIF	0.901507	(2500, 3000]
20221124_R1E309_N2B27fromFBS_SiRDNA_48hrs_027-1	293.719	2679.28	20221124	DIF	10.9626	0.809303	DIF	0.901507	(2500, 3000]
20221124_R1E309_N2B27fromFBS_SiRDNA_48hrs_027-3	287.797	2258.02	20221124	DIF	12.7455	0.940928	DIF	0.901507	(2000, 2500]
20221124_R1E309_N2B27fromFBS_SiRDNA_48hrs_028-1	213.797	2522.16	20221124	DIF	8.47674	0.625788	DIF	0.901507	(2500, 3000]
20221124_R1E309_N2B27fromFBS_SiRDNA_48hrs_030-1	285.031	2219.13	20221124	DIF	12.8443	0.948219	DIF	0.901507	(2000, 2500]
20221124_R1E309_N2B27fromFBS_SiRDNA_48hrs_030-2	354.594	3587.27	20221124	DIF	9.88477	0.729734	DIF	0.901507	(3500, 4000]
20221124_R1E309_N2B27fromFBS_SiRDNA_48hrs_030-3	250.859	2187.63	20221124	DIF	11.4672	0.846556	DIF	0.901507	(2000, 2500]
20221124_R1E309_N2B27fromFBS_SiRDNA_48hrs_030-4	188.469	2014.19	20221124	DIF	9.35704	0.690775	DIF	0.901507	(2000, 2500]
20221124_R1E309_N2B27fromFBS_SiRDNA_48hrs_031-1	232.812	1991.05	20221124	DIF	11.6929	0.863221	DIF	0.901507	(1500, 2000]
20221124_R1E309_N2B27fromFBS_SiRDNA_48hrs_032-1	272.312	1791.5	20221124	DIF	15.2003	1.12215	DIF	0.901507	(1500, 2000]
20221124_R1E309_N2B27fromFBS_SiRDNA_48hrs_033-1	256.469	2239.72	20221124	DIF	11.4509	0.845356	DIF	0.901507	(2000, 2500]
20221124_R1E309_N2B27fromFBS_SiRDNA_48hrs_033-2	266.844	2217.06	20221124	DIF	12.0359	0.888543	DIF	0.901507	(2000, 2500]
20221124_R1E309_N2B27fromFBS_SiRDNA_48hrs_033-3	234.969	2279.74	20221124	DIF	10.3068	0.760893	DIF	0.901507	(2000, 2500]
Mitotic_20230804_R1E309_Osm01_Full_LoopX+1_001-1	271.594	1948.2	20230804	ESCs_Iso	13.9407	1.11335	Hypo	1	(1500, 2000]
Mitotic_20230804_R1E309_Osm01_Full_LoopX+1_001-2	209.234	2159.07	20230804	ESCs_Iso	9.69096	0.773949	Hypo	1	(2000, 2500]
Mitotic_20230804_R1E309_Osm01_Full_LoopX+1_002-1	438.938	3500.02	20230804	ESCs_Iso	12.541	1.00156	Hypo	1	(3500, 4000]
Mitotic_20230804_R1E309_Osm01_Full_LoopX+1_002-2	333.406	2906.54	20230804	ESCs_Iso	11.4709	0.916101	Hypo	1	(2500, 3000]
Mitotic_20230804_R1E309_Osm01_Full_LoopX+1_003-1	320.531	2919.94	20230804	ESCs_Iso	10.9773	0.87668	Hypo	1	(2500, 3000]
Mitotic_20230804_R1E309_Osm01_Full_LoopX+1_003-2	382.188	2933.94	20230804	ESCs_Iso	13.0264	1.04033	Hypo	1	(2500, 3000]
Mitotic_20230804_R1E309_Osm01_Full_LoopX+1_005-1	360.016	2900.87	20230804	ESCs_Iso	12.4106	0.991149	Hypo	1	(2500, 3000]
Mitotic_20230804_R1E309_Osm01_Full_LoopX+1_006-1	413.766	2945.28	20230804	ESCs_Iso	14.0484	1.12195	Hypo	1	(2500, 3000]
Mitotic_20230804_R1E309_Osm01_Full_LoopX+1_007-1	444.297	2800.75	20230804	ESCs_Iso	15.8635	1.26691	Hypo	1	(2500, 3000]
Mitotic_20230804_R1E309_Osm01_Full_LoopX+1_007-2	403.188	2413.76	20230804	ESCs_Iso	16.7037	1.33401	Hypo	1	(2000, 2500]
Mitotic_20230804_R1E309_Osm01_Full_LoopX+1_008-1	302.594	3135	20230804	ESCs_Iso	9.65211	0.770846	Hypo	1	(3000, 3500]
Mitotic_20230804_R1E309_Osm01_Full_LoopX+1_009-1	352.953	3378.23	20230804	ESCs_Iso	10.4479	0.834398	Hypo	1	(3000, 3500]
Mitotic_20230804_R1E309_Osm01_Full_LoopX+1_010-1	281.578	2371.76	20230804	ESCs_Iso	11.8721	0.948142	Hypo	1	(2000, 2500]
Mitotic_20230804_R1E309_Osm01_Full_LoopX+2_001-1	409.516	3138.07	20230804	ESCs_Iso	13.0499	1.0422	Hypo	1	(3000, 3500]
Mitotic_20230804_R1E309_Osm01_Full_LoopX+2_002-1	494.812	4453.45	20230804	ESCs_Iso	11.1108	0.887338	Hypo	1	(4000, 4500]
Mitotic_20230804_R1E309_Osm01_Full_LoopX+2_003-1		2766.38	20230804	ESCs_Iso			Hypo	1	(2500, 3000]
Mitotic_20230804_R1E309_Osm01_Full_LoopX+2_004-1	378.062	2868.2	20230804	ESCs_Iso	13.1812	1.05269	Hypo	1	(2500, 3000]
Mitotic_20230804_R1E309_Osm01_Full_LoopX+2_004-2	383.688	2946.76	20230804	ESCs_Iso	13.0207	1.03987	Hypo	1	(2500, 3000]
Mitotic_20230804_R1E309_Osm01_Full_LoopX+2_005-1	361.75	2923.9	20230804	ESCs_Iso	12.3722	0.988078	Hypo	1	(2500, 3000]
Mitotic_20230804_R1E309_Osm01_Full_LoopX+2_006-1	467.75	3007.6	20230804	ESCs_Iso	15.5523	1.24205	Hypo	1	(3000, 3500]
Mitotic_20230804_R1E309_Osm01_Full_LoopX+2_007-1	306.938	2960.34	20230804	ESCs_Iso	10.3683	0.828043	Hypo	1	(2500, 3000]
Mitotic_20230804_R1E309_Osm01_Full_LoopX+2_008-1	356.812	2725.86	20230804	ESCs_Iso	13.0899	1.0454	Hypo	1	(2500, 3000]
Mitotic_20230804_R1E309_Osm01_Full_LoopX+2_010-1	335.359	2884.56	20230804	ESCs_Iso	11.626	0.928487	Hypo	1	(2500, 3000]
Mitotic_20230804_R1E309_Osm01_Full_LoopX+3_001-1	365.734	2885.8	20230804	ESCs_Iso	12.6736	1.01215	Hypo	1	(2500, 3000]
Mitotic_20230804_R1E309_Osm01_Full_LoopX+3_001-2	329.828	3129.8	20230804	ESCs_Iso	10.5383	0.84162	Hypo	1	(3000, 3500]
Mitotic_20230804_R1E309_Osm01_Full_LoopX+3_002-1		3252.72	20230804	ESCs_Iso			Hypo	1	(3000, 3500]
Mitotic_20230804_R1E309_Osm01_Full_LoopX+3_002-2	286.812	2882.91	20230804	ESCs_Iso	9.94872	0.794534	Hypo	1	(2500, 3000]
Mitotic_20230804_R1E309_Osm01_Full_LoopX+3_003-1	338.359	2624.97	20230804	ESCs_Iso	12.89	1.02943	Hypo	1	(2500, 3000]
Mitotic_20230804_R1E309_Osm01_Full_LoopX+3_003-2	215.328	2264.79	20230804	ESCs_Iso	9.50763	0.759307	Hypo	1	(2000, 2500]
Mitotic_20230804_R1E309_Osm01_Full_LoopX+3_004-1	345.469	3243.44	20230804	ESCs_Iso	10.6513	0.850644	Hypo	1	(3000, 3500]
Mitotic_20230804_R1E309_Osm01_Full_LoopX+3_005-1	403.953	3300.74	20230804	ESCs_Iso	12.2383	0.977384	Hypo	1	(3000, 3500]
Mitotic_20230804_R1E309_Osm01_Full_LoopX+3_006-1		2152.51	20230804	ESCs_Iso			Hypo	1	(2000, 2500]
Mitotic_20230804_R1E309_Osm01_Full_LoopX+3_007-1	432.969	3003.05	20230804	ESCs_Iso	14.4176	1.15144	Hypo	1	(3000, 3500]
Mitotic_20230804_R1E309_Osm01_Full_LoopX+3_008-1	403.797	2921.95	20230804	ESCs_Iso	13.8194	1.10366	Hypo	1	(2500, 3000]
Mitotic_20230804_R1E309_Osm01_Full_LoopX+3_009-1	412.297	3293.24	20230804	ESCs_Iso	12.5195	0.999845	Hypo	1	(3000, 3500]
Mitotic_20230804_R1E309_Osm01_Full_LoopX+3_010-1	409.469	3109.31	20230804	ESCs_Iso	13.1691	1.05173	Hypo	1	(3000, 3500]
Mitotic_20230804_R1E309_Osm01_Full_LoopX+4_001-1	342.422	2811.26	20230804	ESCs_Iso	12.1804	0.972759	Hypo	1	(2500, 3000]
Mitotic_20230804_R1E309_Osm01_Full_LoopX+4_002-1		2715.46	20230804	ESCs_Iso			Hypo	1	(2500, 3000]
Mitotic_20230804_R1E309_Osm01_Full_LoopX+4_003-1	381.828	2672.28	20230804	ESCs_Iso	14.2885	1.14112	Hypo	1	(2500, 3000]
Mitotic_20230804_R1E309_Osm01_Full_LoopX+4_004-1	390.312	2914.33	20230804	ESCs_Iso	13.3929	1.06959	Hypo	1	(2500, 3000]
Mitotic_20230804_R1E309_Osm01_Full_LoopX+4_005-1	327.469	3056.86	20230804	ESCs_Iso	10.7126	0.85554	Hypo	1	(3000, 3500]
Mitotic_20230804_R1E309_Osm01_Full_LoopX+4_006-1	388.656	2781.97	20230804	ESCs_Iso	13.9706	1.11573	Hypo	1	(2500, 3000]
Mitotic_20230804_R1E309_Osm01_Full_LoopX+4_007-1	372.188	2926.86	20230804	ESCs_Iso	12.7163	1.01556	Hypo	1	(2500, 3000]
Mitotic_20230804_R1E309_Osm01_Full_LoopX+4_008-1	435.219	3611.89	20230804	ESCs_Iso	12.0496	0.962317	Hypo	1	(3500, 4000]
Mitotic_20230804_R1E309_Osm01_Full_LoopX+4_009-1	291.594	2534.96	20230804	ESCs_Iso	11.5029	0.918656	Hypo	1	(2500, 3000]
Mitotic_20230804_R1E309_Osm01_Full_LoopX+4_010-1	378.016	3058.1	20230804	ESCs_Iso	12.3611	0.987197	Hypo	1	(3000, 3500]
Mitotic_20230804_R1E309_Osm01_Full_LoopX+4_010-2		1609.7	20230804	ESCs_Iso			Hypo	1	(1500, 2000]
Mitotic_20230804_R1E309_Osm01_Full_LoopX+5_001-1	413.562	2999.39	20230804	ESCs_Iso	13.7882	1.10117	Hypo	1	(2500, 3000]
Mitotic_20230804_R1E309_Osm01_Full_LoopX+5_002-1	497.047	3254.78	20230804	ESCs_Iso	15.2713	1.21961	Hypo	1	(3000, 3500]
Mitotic_20230804_R1E309_Osm01_Full_LoopX+5_003-1	325.016	2765.61	20230804	ESCs_Iso	11.7521	0.938554	Hypo	1	(2500, 3000]
Mitotic_20230804_R1E309_Osm01_Full_LoopX+5_004-1	309.938	2135.03	20230804	ESCs_Iso	14.5168	1.15935	Hypo	1	(2000, 2500]
Mitotic_20230804_R1E309_Osm01_Full_LoopX+5_005-1	356.5	3069.38	20230804	ESCs_Iso	11.6147	0.927586	Hypo	1	(3000, 3500]
Mitotic_20230804_R1E309_Osm01_Hypo_LoopX+1_001-1	262.359	3016.1	20230804	ESCs_Hypo80	8.69862	0.694698	Hypo	0.971498	(3000, 3500]
Mitotic_20230804_R1E309_Osm01_Hypo_LoopX+1_001-2	332.734	2230.83	20230804	ESCs_Hypo80	14.9153	1.19118	Hypo	0.971498	(2000, 2500]
Mitotic_20230804_R1E309_Osm01_Hypo_LoopX+1_002-1	475.484	2891.06	20230804	ESCs_Hypo80	16.4467	1.31348	Hypo	0.971498	(2500, 3000]
Mitotic_20230804_R1E309_Osm01_Hypo_LoopX+1_003-1	229.547	2470.28	20230804	ESCs_Hypo80	9.29234	0.742114	Hypo	0.971498	(2000, 2500]
Mitotic_20230804_R1E309_Osm01_Hypo_LoopX+1_005-1		2634.84	20230804	ESCs_Hypo80			Hypo	0.971498	(2500, 3000]
Mitotic_20230804_R1E309_Osm01_Hypo_LoopX+1_005-2		3141.14	20230804	ESCs_Hypo80			Hypo	0.971498	(3000, 3500]
Mitotic_20230804_R1E309_Osm01_Hypo_LoopX+1_006-1		2540.86	20230804	ESCs_Hypo80			Hypo	0.971498	(2500, 3000]
Mitotic_20230804_R1E309_Osm01_Hypo_LoopX+1_007-1	332.719	3145.28	20230804	ESCs_Hypo80	10.5784	0.844819	Hypo	0.971498	(3000, 3500]
Mitotic_20230804_R1E309_Osm01_Hypo_LoopX+1_007-2		3537.76	20230804	ESCs_Hypo80			Hypo	0.971498	(3500, 4000]
Mitotic_20230804_R1E309_Osm01_Hypo_LoopX+1_008-1	354.125	2362.37	20230804	ESCs_Hypo80	14.9902	1.19717	Hypo	0.971498	(2000, 2500]
Mitotic_20230804_R1E309_Osm01_Hypo_LoopX+1_009-1	326.281	3203.75	20230804	ESCs_Hypo80	10.1843	0.813352	Hypo	0.971498	(3000, 3500]
Mitotic_20230804_R1E309_Osm01_Hypo_LoopX+1_010-1	333.828	2861.47	20230804	ESCs_Hypo80	11.6663	0.931707	Hypo	0.971498	(2500, 3000]
Mitotic_20230804_R1E309_Osm01_Hypo_LoopX+2_001-1	326.641	2988.81	20230804	ESCs_Hypo80	10.9288	0.872804	Hypo	0.971498	(2500, 3000]
Mitotic_20230804_R1E309_Osm01_Hypo_LoopX+2_002-1	238.219	3017.93	20230804	ESCs_Hypo80	7.89344	0.630393	Hypo	0.971498	(3000, 3500]
Mitotic_20230804_R1E309_Osm01_Hypo_LoopX+2_003-1	353.172	2853.32	20230804	ESCs_Hypo80	12.3776	0.98851	Hypo	0.971498	(2500, 3000]
Mitotic_20230804_R1E309_Osm01_Hypo_LoopX+2_004-1	410.719	2861.35	20230804	ESCs_Hypo80	14.354	1.14635	Hypo	0.971498	(2500, 3000]
Mitotic_20230804_R1E309_Osm01_Hypo_LoopX+2_005-1		2560.95	20230804	ESCs_Hypo80			Hypo	0.971498	(2500, 3000]
Mitotic_20230804_R1E309_Osm01_Hypo_LoopX+2_006-1	394.016	2699.1	20230804	ESCs_Hypo80	14.598	1.16584	Hypo	0.971498	(2500, 3000]
Mitotic_20230804_R1E309_Osm01_Hypo_LoopX+2_007-1	410.109	2635.84	20230804	ESCs_Hypo80	15.559	1.24258	Hypo	0.971498	(2500, 3000]
Mitotic_20230804_R1E309_Osm01_Hypo_LoopX+2_008-1	300.625	3121.77	20230804	ESCs_Hypo80	9.62995	0.769076	Hypo	0.971498	(3000, 3500]
Mitotic_20230804_R1E309_Osm01_Hypo_LoopX+2_008-2	410.062	3373.62	20230804	ESCs_Hypo80	12.155	0.970731	Hypo	0.971498	(3000, 3500]
Mitotic_20230804_R1E309_Osm01_Hypo_LoopX+2_009-1	302.188	3173.45	20230804	ESCs_Hypo80	9.52236	0.760484	Hypo	0.971498	(3000, 3500]
Mitotic_20230804_R1E309_Osm01_Hypo_LoopX+2_010-1	264.672	3127.91	20230804	ESCs_Hypo80	8.46162	0.67577	Hypo	0.971498	(3000, 3500]
Mitotic_20230804_R1E309_Osm01_Hypo_LoopX+3_001-1	309.609	2715.93	20230804	ESCs_Hypo80	11.3997	0.910417	Hypo	0.971498	(2500, 3000]
Mitotic_20230804_R1E309_Osm01_Hypo_LoopX+3_001-2	398.266	2600.64	20230804	ESCs_Hypo80	15.3142	1.22303	Hypo	0.971498	(2500, 3000]
Mitotic_20230804_R1E309_Osm01_Hypo_LoopX+3_002-1	362.5	3513.55	20230804	ESCs_Hypo80	10.3172	0.823962	Hypo	0.971498	(3500, 4000]
Mitotic_20230804_R1E309_Osm01_Hypo_LoopX+3_003-1	260.281	2761.77	20230804	ESCs_Hypo80	9.42444	0.752664	Hypo	0.971498	(2500, 3000]
Mitotic_20230804_R1E309_Osm01_Hypo_LoopX+3_004-1		3211.02	20230804	ESCs_Hypo80			Hypo	0.971498	(3000, 3500]
Mitotic_20230804_R1E309_Osm01_Hypo_LoopX+3_005-1	316.656	2994.37	20230804	ESCs_Hypo80	10.5751	0.844556	Hypo	0.971498	(2500, 3000]
Mitotic_20230804_R1E309_Osm01_Hypo_LoopX+3_006-1		2522.61	20230804	ESCs_Hypo80			Hypo	0.971498	(2500, 3000]
Mitotic_20230804_R1E309_Osm01_Hypo_LoopX+3_008-1	386.156	3761.27	20230804	ESCs_Hypo80	10.2667	0.819925	Hypo	0.971498	(3500, 4000]
Mitotic_20230804_R1E309_Osm01_Hypo_LoopX+3_009-1	448.062	2714.34	20230804	ESCs_Hypo80	16.5072	1.31832	Hypo	0.971498	(2500, 3000]
Mitotic_20230804_R1E309_Osm01_Hypo_LoopX+3_009-2	349.438	3090.23	20230804	ESCs_Hypo80	11.3078	0.903076	Hypo	0.971498	(3000, 3500]
Mitotic_20230804_R1E309_Osm01_Hypo_LoopX+3_010-1	324.672	2224.93	20230804	ESCs_Hypo80	14.5925	1.1654	Hypo	0.971498	(2000, 2500]
Mitotic_20230804_R1E309_Osm01_Hypo_LoopX+3_010-2	290.375	2587.76	20230804	ESCs_Hypo80	11.2211	0.896149	Hypo	0.971498	(2500, 3000]
Mitotic_20230804_R1E309_Osm01_Hypo_LoopX+4_001-1	415.438	2626.92	20230804	ESCs_Hypo80	15.8146	1.263	Hypo	0.971498	(2500, 3000]
Mitotic_20230804_R1E309_Osm01_Hypo_LoopX+4_002-1	307.922	2863.48	20230804	ESCs_Hypo80	10.7534	0.8588	Hypo	0.971498	(2500, 3000]
Mitotic_20230804_R1E309_Osm01_Hypo_LoopX+4_004-1	417.906	2973.34	20230804	ESCs_Hypo80	14.0551	1.12248	Hypo	0.971498	(2500, 3000]
Mitotic_20230804_R1E309_Osm01_Hypo_LoopX+4_005-1	282.109	2650.31	20230804	ESCs_Hypo80	10.6444	0.850092	Hypo	0.971498	(2500, 3000]
Mitotic_20230804_R1E309_Osm01_Hypo_LoopX+4_006-1	298.891	2953.55	20230804	ESCs_Hypo80	10.1197	0.808189	Hypo	0.971498	(2500, 3000]
Mitotic_20230804_R1E309_Osm01_Hypo_LoopX+4_008-1	405.703	3264.47	20230804	ESCs_Hypo80	12.4278	0.992524	Hypo	0.971498	(3000, 3500]
Mitotic_20230804_R1E309_Osm01_Hypo_LoopX+4_008-2	295	2089.61	20230804	ESCs_Hypo80	14.1175	1.12746	Hypo	0.971498	(2000, 2500]
Mitotic_20230804_R1E309_Osm01_Hypo_LoopX+4_009-1	356.078	2621.31	20230804	ESCs_Hypo80	13.584	1.08486	Hypo	0.971498	(2500, 3000]
Mitotic_20230804_R1E309_Osm01_Hypo_LoopX+4_010-1	403.062	2800.45	20230804	ESCs_Hypo80	14.3928	1.14945	Hypo	0.971498	(2500, 3000]
Mitotic_20230804_R1E309_Osm01_Hypo_LoopX+5_001-2		2772.81	20230804	ESCs_Hypo80			Hypo	0.971498	(2500, 3000]
Mitotic_20230804_R1E309_Osm01_Hypo_LoopX+5_002-1	295.453	2658.11	20230804	ESCs_Hypo80	11.1152	0.88769	Hypo	0.971498	(2500, 3000]
Mitotic_20230804_R1E309_Osm01_Hypo_LoopX+5_002-2	301.984	2253.63	20230804	ESCs_Hypo80	13.3999	1.07016	Hypo	0.971498	(2000, 2500]
Mitotic_20230804_R1E309_Osm01_Hypo_LoopX+5_002-3	211.547	2516.35	20230804	ESCs_Hypo80	8.40689	0.671399	Hypo	0.971498	(2500, 3000]
Mitotic_20230804_R1E309_Osm01_Hypo_LoopX+5_003-1	394.484	2808.43	20230804	ESCs_Hypo80	14.0464	1.12179	Hypo	0.971498	(2500, 3000]
Mitotic_20230804_R1E309_Osm01_Hypo_LoopX+5_004-1	425.875	2475.36	20230804	ESCs_Hypo80	17.2046	1.37401	Hypo	0.971498	(2000, 2500]
Mitotic_20230804_R1E309_Osm01_Hypo_LoopX+5_005-1	368.047	2680.73	20230804	ESCs_Hypo80	13.7294	1.09647	Hypo	0.971498	(2500, 3000]
Mitotic_20230823_R1E309_Osm02_40x_Ctrl_001-1	403.422	3389.28	20230823	ESCs_Iso	11.9029	0.852546	Hypo	1	(3000, 3500]
Mitotic_20230823_R1E309_Osm02_40x_Ctrl_001-2	424.344	3453.66	20230823	ESCs_Iso	12.2868	0.880043	Hypo	1	(3000, 3500]
Mitotic_20230823_R1E309_Osm02_40x_Ctrl_001-3	369.172	2561.77	20230823	ESCs_Iso	14.4108	1.03217	Hypo	1	(2500, 3000]
Mitotic_20230823_R1E309_Osm02_40x_Ctrl_002-1	454.812	3246.34	20230823	ESCs_Iso	14.01	1.00347	Hypo	1	(3000, 3500]
Mitotic_20230823_R1E309_Osm02_40x_Ctrl_002-2	396.109	3238.3	20230823	ESCs_Iso	12.232	0.876118	Hypo	1	(3000, 3500]
Mitotic_20230823_R1E309_Osm02_40x_Ctrl_002-4	355.562	2643.93	20230823	ESCs_Iso	13.4482	0.963232	Hypo	1	(2500, 3000]
Mitotic_20230823_R1E309_Osm02_40x_Ctrl_003-1	371.078	2698.63	20230823	ESCs_Iso	13.7506	0.98489	Hypo	1	(2500, 3000]
Mitotic_20230823_R1E309_Osm02_40x_Ctrl_003-2	444.469	3088.87	20230823	ESCs_Iso	14.3894	1.03064	Hypo	1	(3000, 3500]
Mitotic_20230823_R1E309_Osm02_40x_Ctrl_004-1	447.938	3188.75	20230823	ESCs_Iso	14.0474	1.00615	Hypo	1	(3000, 3500]
Mitotic_20230823_R1E309_Osm02_40x_Ctrl_004-2	517.906	3812.95	20230823	ESCs_Iso	13.5828	0.972871	Hypo	1	(3500, 4000]
Mitotic_20230823_R1E309_Osm02_40x_Ctrl_005-1	474.469	3221.47	20230823	ESCs_Iso	14.7283	1.05492	Hypo	1	(3000, 3500]
Mitotic_20230823_R1E309_Osm02_40x_Ctrl_005-2	548.297	3363.64	20230823	ESCs_Iso	16.3007	1.16754	Hypo	1	(3000, 3500]
Mitotic_20230823_R1E309_Osm02_40x_Ctrl_005-3	418.938	2685.75	20230823	ESCs_Iso	15.5985	1.11725	Hypo	1	(2500, 3000]
Mitotic_20230823_R1E309_Osm02_40x_Ctrl_005-4	373.469	2227.82	20230823	ESCs_Iso	16.7639	1.20071	Hypo	1	(2000, 2500]
Mitotic_20230823_R1E309_Osm02_40x_Ctrl_005-5	379.922	2072.12	20230823	ESCs_Iso	18.3349	1.31324	Hypo	1	(2000, 2500]
Mitotic_20230823_R1E309_Osm02_40x_Ctrl_005-6	292.094	2134.14	20230823	ESCs_Iso	13.6867	0.980312	Hypo	1	(2000, 2500]
Mitotic_20230823_R1E309_Osm02_40x_Ctrl_006-1	420.047	2759.46	20230823	ESCs_Iso	15.222	1.09028	Hypo	1	(2500, 3000]
Mitotic_20230823_R1E309_Osm02_40x_Ctrl_006-2		2452.86	20230823	ESCs_Iso			Hypo	1	(2000, 2500]
Mitotic_20230823_R1E309_Osm02_40x_Ctrl_006-4	476.969	3815.61	20230823	ESCs_Iso	12.5005	0.895347	Hypo	1	(3500, 4000]
Mitotic_20230823_R1E309_Osm02_40x_Ctrl_006-5	406.125	2932.64	20230823	ESCs_Iso	13.8484	0.991895	Hypo	1	(2500, 3000]
Mitotic_20230823_R1E309_Osm02_40x_Ctrl_007-1	365.484	2378.85	20230823	ESCs_Iso	15.3639	1.10044	Hypo	1	(2000, 2500]
Mitotic_20230823_R1E309_Osm02_40x_Ctrl_007-2	343.797	2582.21	20230823	ESCs_Iso	13.3141	0.95362	Hypo	1	(2500, 3000]
Mitotic_20230823_R1E309_Osm02_40x_Ctrl_008-1	416.203	2773.82	20230823	ESCs_Iso	15.0047	1.07471	Hypo	1	(2500, 3000]
Mitotic_20230823_R1E309_Osm02_40x_Ctrl_008-2	425.922	2935.77	20230823	ESCs_Iso	14.508	1.03914	Hypo	1	(2500, 3000]
Mitotic_20230823_R1E309_Osm02_40x_Ctrl_009-1	451.703	3413.55	20230823	ESCs_Iso	13.2326	0.947789	Hypo	1	(3000, 3500]
Mitotic_20230823_R1E309_Osm02_40x_Ctrl_010-1	463.844	3340.43	20230823	ESCs_Iso	13.8858	0.994568	Hypo	1	(3000, 3500]
Mitotic_20230823_R1E309_Osm02_40x_Ctrl_011-1	432.531	2983.56	20230823	ESCs_Iso	14.4972	1.03836	Hypo	1	(2500, 3000]
Mitotic_20230823_R1E309_Osm02_40x_Ctrl_011-2	418.797	3383.25	20230823	ESCs_Iso	12.3785	0.886614	Hypo	1	(3000, 3500]
Mitotic_20230823_R1E309_Osm02_40x_Ctrl_011-3	411.594	3049.77	20230823	ESCs_Iso	13.4959	0.966645	Hypo	1	(3000, 3500]
Mitotic_20230823_R1E309_Osm02_40x_Ctrl_012-1	405.406	3343.8	20230823	ESCs_Iso	12.1241	0.868392	Hypo	1	(3000, 3500]
Mitotic_20230823_R1E309_Osm02_40x_Ctrl_012-2	448.453	3051.07	20230823	ESCs_Iso	14.6982	1.05276	Hypo	1	(3000, 3500]
Mitotic_20230823_R1E309_Osm02_40x_Ctrl_012-3	404.031	3097.91	20230823	ESCs_Iso	13.0421	0.93414	Hypo	1	(3000, 3500]
Mitotic_20230823_R1E309_Osm02_40x_Ctrl_013-2	402.328	3795.88	20230823	ESCs_Iso	10.5991	0.75916	Hypo	1	(3500, 4000]
Mitotic_20230823_R1E309_Osm02_40x_Ctrl_013-3	383.062	2302.59	20230823	ESCs_Iso	16.6361	1.19156	Hypo	1	(2000, 2500]
Mitotic_20230823_R1E309_Osm02_40x_Ctrl_014-1	514.438	2946.23	20230823	ESCs_Iso	17.4609	1.25064	Hypo	1	(2500, 3000]
Mitotic_20230823_R1E309_Osm02_40x_Ctrl_014-2	433.484	2876.53	20230823	ESCs_Iso	15.0697	1.07937	Hypo	1	(2500, 3000]
Mitotic_20230823_R1E309_Osm02_40x_Ctrl_015-1	377.891	2854.97	20230823	ESCs_Iso	13.2362	0.948046	Hypo	1	(2500, 3000]
Mitotic_20230823_R1E309_Osm02_40x_Ctrl_015-3	340.984	2919.29	20230823	ESCs_Iso	11.6804	0.836608	Hypo	1	(2500, 3000]
Mitotic_20230823_R1E309_Osm02_40x_Ctrl_015-5	319.703	3449.58	20230823	ESCs_Iso	9.26788	0.663813	Hypo	1	(3000, 3500]
Mitotic_20230912_R1E309_Osm04_40x_Ctrl_001-1	340.188	2740.98	20230912	ESCs_Iso	12.4112	0.789819	Hypo	1	(2500, 3000]
Mitotic_20230912_R1E309_Osm04_40x_Ctrl_001-2	321.844	2484.87	20230912	ESCs_Iso	12.9521	0.824244	Hypo	1	(2000, 2500]
Mitotic_20230912_R1E309_Osm04_40x_Ctrl_001-3	382.094	2726.8	20230912	ESCs_Iso	14.0125	0.891725	Hypo	1	(2500, 3000]
Mitotic_20230912_R1E309_Osm04_40x_Ctrl_001-4	481.844	2949.89	20230912	ESCs_Iso	16.3343	1.03948	Hypo	1	(2500, 3000]
Mitotic_20230912_R1E309_Osm04_40x_Ctrl_002-1	340.375	2794.43	20230912	ESCs_Iso	12.1805	0.775137	Hypo	1	(2500, 3000]
Mitotic_20230912_R1E309_Osm04_40x_Ctrl_002-2	478.062	2844.28	20230912	ESCs_Iso	16.8078	1.06961	Hypo	1	(2500, 3000]
Mitotic_20230912_R1E309_Osm04_40x_Ctrl_003-1		2762.59	20230912	ESCs_Iso			Hypo	1	(2500, 3000]
Mitotic_20230912_R1E309_Osm04_40x_Ctrl_003-2	371.078	2789.88	20230912	ESCs_Iso	13.3008	0.846435	Hypo	1	(2500, 3000]
Mitotic_20230912_R1E309_Osm04_40x_Ctrl_003-3	411.219	2580.5	20230912	ESCs_Iso	15.9356	1.01411	Hypo	1	(2500, 3000]
Mitotic_20230912_R1E309_Osm04_40x_Ctrl_004-2	414.547	2924.96	20230912	ESCs_Iso	14.1727	0.901919	Hypo	1	(2500, 3000]
Mitotic_20230912_R1E309_Osm04_40x_Ctrl_004-3	357.141	2421.26	20230912	ESCs_Iso	14.7502	0.93867	Hypo	1	(2000, 2500]
Mitotic_20230912_R1E309_Osm04_40x_Ctrl_005-1		2858.69	20230912	ESCs_Iso			Hypo	1	(2500, 3000]
Mitotic_20230912_R1E309_Osm04_40x_Ctrl_005-2	316.047	2603.83	20230912	ESCs_Iso	12.1378	0.77242	Hypo	1	(2500, 3000]
Mitotic_20230912_R1E309_Osm04_40x_Ctrl_005-3	368.188	3156.97	20230912	ESCs_Iso	11.6627	0.742186	Hypo	1	(3000, 3500]
Mitotic_20230912_R1E309_Osm04_40x_Ctrl_006-1	350.672	2395.27	20230912	ESCs_Iso	14.6402	0.931668	Hypo	1	(2000, 2500]
Mitotic_20230912_R1E309_Osm04_40x_Ctrl_006-2		3006.18	20230912	ESCs_Iso			Hypo	1	(3000, 3500]
Mitotic_20230912_R1E309_Osm04_40x_Ctrl_006-3		2734.07	20230912	ESCs_Iso			Hypo	1	(2500, 3000]
Mitotic_20230912_R1E309_Osm04_40x_Ctrl_007-1		2373.06	20230912	ESCs_Iso			Hypo	1	(2000, 2500]
Mitotic_20230912_R1E309_Osm04_40x_Ctrl_007-2		2482.8	20230912	ESCs_Iso			Hypo	1	(2000, 2500]
Mitotic_20230912_R1E309_Osm04_40x_Ctrl_008-1	480.359	2872.1	20230912	ESCs_Iso	16.725	1.06434	Hypo	1	(2500, 3000]
Mitotic_20230912_R1E309_Osm04_40x_Ctrl_008-2	447.016	2470.16	20230912	ESCs_Iso	18.0966	1.15163	Hypo	1	(2000, 2500]
Mitotic_20230912_R1E309_Osm04_40x_Ctrl_009-1	405.578	2615.64	20230912	ESCs_Iso	15.5059	0.986759	Hypo	1	(2500, 3000]
Mitotic_20230912_R1E309_Osm04_40x_Ctrl_009-2	518.688	2007.74	20230912	ESCs_Iso	25.8344	1.64404	Hypo	1	(2000, 2500]
Mitotic_20230912_R1E309_Osm04_40x_Ctrl_009-3	626.516	2210.63	20230912	ESCs_Iso	28.341	1.80356	Hypo	1	(2000, 2500]
Mitotic_20230912_R1E309_Osm04_40x_Ctrl_010-1	365.719	2856.39	20230912	ESCs_Iso	12.8035	0.814787	Hypo	1	(2500, 3000]
Mitotic_20230912_R1E309_Osm04_40x_Ctrl_011-1	458.75	2342.41	20230912	ESCs_Iso	19.5846	1.24632	Hypo	1	(2000, 2500]
Mitotic_20230912_R1E309_Osm04_40x_Ctrl_011-2	377.047	2949.89	20230912	ESCs_Iso	12.7817	0.8134	Hypo	1	(2500, 3000]
Mitotic_20230912_R1E309_Osm04_40x_Ctrl_012-1	387.516	2393.91	20230912	ESCs_Iso	16.1876	1.03014	Hypo	1	(2000, 2500]
Mitotic_20230912_R1E309_Osm04_40x_Ctrl_012-2	391.516	2670.69	20230912	ESCs_Iso	14.6597	0.932911	Hypo	1	(2500, 3000]
Mitotic_20230912_R1E309_Osm04_40x_Ctrl_012-3	396.797	2590.66	20230912	ESCs_Iso	15.3165	0.974704	Hypo	1	(2500, 3000]
Mitotic_20230912_R1E309_Osm04_40x_Hypo80_001-1	442.328	2870.8	20230912	ESCs_Hypo80	15.4078	0.980518	Hypo	0.971498	(2500, 3000]
Mitotic_20230912_R1E309_Osm04_40x_Hypo80_002-1	424.156	2966.9	20230912	ESCs_Hypo80	14.2963	0.909782	Hypo	0.971498	(2500, 3000]
Mitotic_20230912_R1E309_Osm04_40x_Hypo80_002-2	430.297	2875.7	20230912	ESCs_Hypo80	14.9632	0.952222	Hypo	0.971498	(2500, 3000]
Mitotic_20230912_R1E309_Osm04_40x_Hypo80_002-3	403.188	2201.24	20230912	ESCs_Hypo80	18.3164	1.16561	Hypo	0.971498	(2000, 2500]
Mitotic_20230912_R1E309_Osm04_40x_Hypo80_004-1	401.812	2653.91	20230912	ESCs_Hypo80	15.1404	0.963498	Hypo	0.971498	(2500, 3000]
Mitotic_20230912_R1E309_Osm04_40x_Hypo80_005-1		2890.41	20230912	ESCs_Hypo80			Hypo	0.971498	(2500, 3000]
Mitotic_20230912_R1E309_Osm04_40x_Hypo80_005-2	331.328	2483.75	20230912	ESCs_Hypo80	13.3398	0.848917	Hypo	0.971498	(2000, 2500]
Mitotic_20230912_R1E309_Osm04_40x_Hypo80_006-1	430.938	2698.33	20230912	ESCs_Hypo80	15.9705	1.01633	Hypo	0.971498	(2500, 3000]
Mitotic_20230912_R1E309_Osm04_40x_Hypo80_007-1	391.891	3490.69	20230912	ESCs_Hypo80	11.2267	0.714444	Hypo	0.971498	(3000, 3500]
Mitotic_20230912_R1E309_Osm04_40x_Hypo80_008-1	468.625	2660.77	20230912	ESCs_Hypo80	17.6124	1.12081	Hypo	0.971498	(2500, 3000]
Mitotic_20230912_R1E309_Osm04_40x_Hypo80_009-1	406.328	3517.03	20230912	ESCs_Hypo80	11.5532	0.735216	Hypo	0.971498	(3500, 4000]
Mitotic_20230912_R1E309_Osm04_40x_Hypo80_009-2		4317.72	20230912	ESCs_Hypo80			Hypo	0.971498	(4000, 4500]
Mitotic_20230912_R1E309_Osm04_40x_Hypo80_010-1	426.766	2856.15	20230912	ESCs_Hypo80	14.942	0.950872	Hypo	0.971498	(2500, 3000]
Mitotic_20230912_R1E309_Osm04_40x_Hypo80_010-2	399.922	3603.27	20230912	ESCs_Hypo80	11.0989	0.706306	Hypo	0.971498	(3500, 4000]
Mitotic_20230912_R1E309_Osm04_40x_Hypo80_012-1	387.172	3159.04	20230912	ESCs_Hypo80	12.256	0.779943	Hypo	0.971498	(3000, 3500]
Mitotic_20230912_R1E309_Osm04_40x_Hypo80_012-2	404.469	2540.33	20230912	ESCs_Hypo80	15.9219	1.01323	Hypo	0.971498	(2500, 3000]
Mitotic_20230912_R1E309_Osm04_40x_Hypo80_012-3		2847.77	20230912	ESCs_Hypo80			Hypo	0.971498	(2500, 3000]
Mitotic_20230912_R1E309_Osm04_40x_Hypo80_013-1	453.531	3665.41	20230912	ESCs_Hypo80	12.3733	0.787408	Hypo	0.971498	(3500, 4000]
Mitotic_20230912_R1E309_Osm04_40x_Hypo80_013-2		2916.22	20230912	ESCs_Hypo80			Hypo	0.971498	(2500, 3000]
Mitotic_20230912_R1E309_Osm04_40x_Hypo80_014-1	409.406	3261.58	20230912	ESCs_Hypo80	12.5524	0.798806	Hypo	0.971498	(3000, 3500]
Mitotic_20230912_R1E309_Osm04_40x_Hypo80_014-2	363.109	2785.98	20230912	ESCs_Hypo80	13.0334	0.829418	Hypo	0.971498	(2500, 3000]
Mitotic_20230912_R1E309_Osm04_40x_Hypo80_015-1	400.484	2462.01	20230912	ESCs_Hypo80	16.2665	1.03517	Hypo	0.971498	(2000, 2500]
Mitotic_20230912_R1E309_Osm04_40x_Hypo80_015-2	394.609	2412.04	20230912	ESCs_Hypo80	16.36	1.04111	Hypo	0.971498	(2000, 2500]
Mitotic_20230912_R1E309_Osm04_40x_Hypo80_016-1	349.719	2142.59	20230912	ESCs_Hypo80	16.3223	1.03871	Hypo	0.971498	(2000, 2500]
Mitotic_20230912_R1E309_Osm04_40x_Hypo80_016-2	438.438	2488.36	20230912	ESCs_Hypo80	17.6196	1.12127	Hypo	0.971498	(2000, 2500]
Mitotic_20230912_R1E309_Osm04_40x_Hypo80_017-1	351.672	2903.94	20230912	ESCs_Hypo80	12.1102	0.770664	Hypo	0.971498	(2500, 3000]
Mitotic_20230912_R1E309_Osm04_40x_Hypo80_017-2		2866.02	20230912	ESCs_Hypo80			Hypo	0.971498	(2500, 3000]
Mitotic_20230912_R1E309_Osm04_40x_Hypo80_017-3	383.344	3308.41	20230912	ESCs_Hypo80	11.5869	0.737365	Hypo	0.971498	(3000, 3500]
Mitotic_20230912_R1E309_Osm04_40x_Hypo80_018-1	336.219	2453.98	20230912	ESCs_Hypo80	13.701	0.871898	Hypo	0.971498	(2000, 2500]
Mitotic_20230920_R1E309_Osm05_40x_Ctrl_001-1	440.516	3058.63	20230920	ESCs_Iso	14.4024	1.00298	Hypo	1	(3000, 3500]
Mitotic_20230920_R1E309_Osm05_40x_Ctrl_001-2	452.234	2918.47	20230920	ESCs_Iso	15.4956	1.07911	Hypo	1	(2500, 3000]
Mitotic_20230920_R1E309_Osm05_40x_Ctrl_002-1	419.078	3016.57	20230920	ESCs_Iso	13.8925	0.967474	Hypo	1	(3000, 3500]
Mitotic_20230920_R1E309_Osm05_40x_Ctrl_003-1	317.969	2246.9	20230920	ESCs_Iso	14.1515	0.985507	Hypo	1	(2000, 2500]
Mitotic_20230920_R1E309_Osm05_40x_Ctrl_003-2	519.859	3772.84	20230920	ESCs_Iso	13.779	0.959567	Hypo	1	(3500, 4000]
Mitotic_20230920_R1E309_Osm05_40x_Ctrl_004-1	481.75	2988.81	20230920	ESCs_Iso	16.1184	1.12249	Hypo	1	(2500, 3000]
Mitotic_20230920_R1E309_Osm05_40x_Ctrl_004-2	464.078	3103.46	20230920	ESCs_Iso	14.9536	1.04137	Hypo	1	(3000, 3500]
Mitotic_20230920_R1E309_Osm05_40x_Ctrl_005-1	513.688	3484.31	20230920	ESCs_Iso	14.7429	1.02669	Hypo	1	(3000, 3500]
Mitotic_20230920_R1E309_Osm05_40x_Ctrl_006-1	365.406	3227.38	20230920	ESCs_Iso	11.3221	0.788469	Hypo	1	(3000, 3500]
Mitotic_20230920_R1E309_Osm05_40x_Ctrl_007-1	326.609	3272.45	20230920	ESCs_Iso	9.98059	0.695048	Hypo	1	(3000, 3500]
Mitotic_20230920_R1E309_Osm05_40x_Ctrl_007-2	336.625	2713.33	20230920	ESCs_Iso	12.4063	0.863976	Hypo	1	(2500, 3000]
Mitotic_20230920_R1E309_Osm05_40x_Ctrl_008-1	481.578	2585.58	20230920	ESCs_Iso	18.6256	1.29708	Hypo	1	(2500, 3000]
Mitotic_20230920_R1E309_Osm05_40x_Ctrl_009-1	387.906	3232.04	20230920	ESCs_Iso	12.0019	0.835811	Hypo	1	(3000, 3500]
Mitotic_20230920_R1E309_Osm05_40x_Ctrl_009-2	367.844	3126.85	20230920	ESCs_Iso	11.764	0.819247	Hypo	1	(3000, 3500]
Mitotic_20230920_R1E309_Osm05_40x_Ctrl_010-1	394.953	3753	20230920	ESCs_Iso	10.5237	0.732867	Hypo	1	(3500, 4000]
Mitotic_20230920_R1E309_Osm05_40x_Ctrl_010-2	370.766	3403.92	20230920	ESCs_Iso	10.8923	0.758539	Hypo	1	(3000, 3500]
Mitotic_20230920_R1E309_Osm05_40x_Ctrl_011-1	377.234	3094.48	20230920	ESCs_Iso	12.1906	0.848949	Hypo	1	(3000, 3500]
Mitotic_20230920_R1E309_Osm05_40x_Ctrl_013-1	384	3100.09	20230920	ESCs_Iso	12.3867	0.862611	Hypo	1	(3000, 3500]
Mitotic_20230920_R1E309_Osm05_40x_Ctrl_013-2	412.266	2074.37	20230920	ESCs_Iso	19.8743	1.38404	Hypo	1	(2000, 2500]
Mitotic_20230920_R1E309_Osm05_40x_Ctrl_014-1	419.297	3881.76	20230920	ESCs_Iso	10.8017	0.752231	Hypo	1	(3500, 4000]
Mitotic_20230920_R1E309_Osm05_40x_Ctrl_015-1	376.078	2497.04	20230920	ESCs_Iso	15.061	1.04884	Hypo	1	(2000, 2500]
Mitotic_20230920_R1E309_Osm05_40x_Ctrl_016-1	511.484	3515.08	20230920	ESCs_Iso	14.5511	1.01334	Hypo	1	(3500, 4000]
Mitotic_20230920_R1E309_Osm05_40x_Ctrl_017-1	385.984	2744.99	20230920	ESCs_Iso	14.0614	0.979235	Hypo	1	(2500, 3000]
Mitotic_20230920_R1E309_Osm05_40x_Ctrl_018-1	393	2954.38	20230920	ESCs_Iso	13.3023	0.92637	Hypo	1	(2500, 3000]
Mitotic_20230920_R1E309_Osm05_40x_Ctrl_018-2	513.391	3869.24	20230920	ESCs_Iso	13.2685	0.924019	Hypo	1	(3500, 4000]
Mitotic_20230920_R1E309_Osm05_40x_Ctrl_019-1	429.875	3046.52	20230920	ESCs_Iso	14.1104	0.982644	Hypo	1	(3000, 3500]
Mitotic_20230920_R1E309_Osm05_40x_Ctrl_020-1	387.625	2888.05	20230920	ESCs_Iso	13.4217	0.934686	Hypo	1	(2500, 3000]
Mitotic_20230920_R1E309_Osm05_40x_Ctrl_020-2	368.078	2870.21	20230920	ESCs_Iso	12.8241	0.893068	Hypo	1	(2500, 3000]
Mitotic_20230920_R1E309_Osm05_40x_Ctrl_020-3		2570.28	20230920	ESCs_Iso			Hypo	1	(2500, 3000]
Mitotic_20230920_R1E309_Osm05_40x_Ctrl_021-1	478.922	3134.47	20230920	ESCs_Iso	15.2792	1.06404	Hypo	1	(3000, 3500]
Mitotic_20230920_R1E309_Osm05_40x_Ctrl_022-1	431.188	2793.66	20230920	ESCs_Iso	15.4345	1.07486	Hypo	1	(2500, 3000]
Mitotic_20230920_R1E309_Osm05_40x_Ctrl_023-1	559.906	4016.72	20230920	ESCs_Iso	13.9394	0.970737	Hypo	1	(4000, 4500]
Mitotic_20230920_R1E309_Osm05_40x_Ctrl_024-1	676.078	3255.49	20230920	ESCs_Iso	20.7673	1.44623	Hypo	1	(3000, 3500]
Mitotic_20230920_R1E309_Osm05_40x_Ctrl_024-2	648.594	3137.36	20230920	ESCs_Iso	20.6732	1.43968	Hypo	1	(3000, 3500]
Mitotic_20230920_R1E309_Osm05_40x_Ctrl_025-1	516.984	2435.61	20230920	ESCs_Iso	21.2261	1.47818	Hypo	1	(2000, 2500]
Mitotic_20230920_R1E309_Osm05_40x_Hypo80_001-1	321.516	2837.37	20230920	ESCs_Hypo80	11.3315	0.789122	Hypo	0.971498	(2500, 3000]
Mitotic_20230920_R1E309_Osm05_40x_Hypo80_002-1	330.594	2958.34	20230920	ESCs_Hypo80	11.175	0.778226	Hypo	0.971498	(2500, 3000]
Mitotic_20230920_R1E309_Osm05_40x_Hypo80_003-1	549.609	3220.41	20230920	ESCs_Hypo80	17.0665	1.18851	Hypo	0.971498	(3000, 3500]
Mitotic_20230920_R1E309_Osm05_40x_Hypo80_004-1	448.797	3226.79	20230920	ESCs_Hypo80	13.9085	0.968585	Hypo	0.971498	(3000, 3500]
Mitotic_20230920_R1E309_Osm05_40x_Hypo80_005-1	368.125	2969.62	20230920	ESCs_Hypo80	12.3964	0.863283	Hypo	0.971498	(2500, 3000]
Mitotic_20230920_R1E309_Osm05_40x_Hypo80_006-1	493.938	3087.81	20230920	ESCs_Hypo80	15.9964	1.11399	Hypo	0.971498	(3000, 3500]
Mitotic_20230920_R1E309_Osm05_40x_Hypo80_007-1	335.781	3253.19	20230920	ESCs_Hypo80	10.3216	0.718796	Hypo	0.971498	(3000, 3500]
Mitotic_20230920_R1E309_Osm05_40x_Hypo80_008-1	366.047	3476.28	20230920	ESCs_Hypo80	10.5299	0.733298	Hypo	0.971498	(3000, 3500]
Mitotic_20230920_R1E309_Osm05_40x_Hypo80_009-1	314.734	2601.76	20230920	ESCs_Hypo80	12.097	0.842433	Hypo	0.971498	(2500, 3000]
Mitotic_20230920_R1E309_Osm05_40x_Hypo80_010-1	441.625	4076.32	20230920	ESCs_Hypo80	10.8339	0.754473	Hypo	0.971498	(4000, 4500]
Mitotic_20230920_R1E309_Osm05_40x_Hypo80_011-1	481.094	3200.44	20230920	ESCs_Hypo80	15.0321	1.04683	Hypo	0.971498	(3000, 3500]
Mitotic_20230920_R1E309_Osm05_40x_Hypo80_012-1	389.078	2439.98	20230920	ESCs_Hypo80	15.9459	1.11047	Hypo	0.971498	(2000, 2500]
Mitotic_20230920_R1E309_Osm05_40x_Hypo80_013-1	358.109	2791.59	20230920	ESCs_Hypo80	12.8281	0.89335	Hypo	0.971498	(2500, 3000]
Mitotic_20230920_R1E309_Osm05_40x_Hypo80_014-1	381.531	3026.91	20230920	ESCs_Hypo80	12.6046	0.877786	Hypo	0.971498	(3000, 3500]
Mitotic_20230920_R1E309_Osm05_40x_Hypo80_014-2		2190.84	20230920	ESCs_Hypo80			Hypo	0.971498	(2000, 2500]
Mitotic_20230920_R1E309_Osm05_40x_Hypo80_016-1	428.328	2975.88	20230920	ESCs_Hypo80	14.3933	1.00235	Hypo	0.971498	(2500, 3000]
Mitotic_20230920_R1E309_Osm05_40x_Hypo80_016-2	517.406	3572.38	20230920	ESCs_Hypo80	14.4835	1.00863	Hypo	0.971498	(3500, 4000]
Mitotic_20230920_R1E309_Osm05_40x_Hypo80_017-1	338.094	3075.34	20230920	ESCs_Hypo80	10.9937	0.7656	Hypo	0.971498	(3000, 3500]
Mitotic_20230920_R1E309_Osm05_40x_Hypo80_018-1	402.703	2478.67	20230920	ESCs_Hypo80	16.2468	1.13142	Hypo	0.971498	(2000, 2500]
Mitotic_20230920_R1E309_Osm05_40x_Hypo80_019-1	361.828	2683.33	20230920	ESCs_Hypo80	13.4843	0.939046	Hypo	0.971498	(2500, 3000]
Mitotic_20230920_R1E309_Osm05_40x_Hypo80_020-1	488.703	3006.41	20230920	ESCs_Hypo80	16.2553	1.13202	Hypo	0.971498	(3000, 3500]
Mitotic_20230920_R1E309_Osm05_40x_Hypo80_022-1	433.719	2739.15	20230920	ESCs_Hypo80	15.8341	1.10268	Hypo	0.971498	(2500, 3000]
Mitotic_20230920_R1E309_Osm05_40x_Hypo80_022-2	370.109	2980.9	20230920	ESCs_Hypo80	12.416	0.864652	Hypo	0.971498	(2500, 3000]
Mitotic_20230920_R1E309_Osm05_40x_Hypo80_023-1	484.25	2634.13	20230920	ESCs_Hypo80	18.3837	1.28024	Hypo	0.971498	(2500, 3000]
Mitotic_20230920_R1E309_Osm05_40x_Hypo80_025-1	341.469	3126.32	20230920	ESCs_Hypo80	10.9224	0.760635	Hypo	0.971498	(3000, 3500]
Mitotic_20230920_R1E309_Osm05_40x_Hypo80_026-1	365.891	2770.39	20230920	ESCs_Hypo80	13.2072	0.919747	Hypo	0.971498	(2500, 3000]
Mitotic_20230920_R1E309_Osm05_40x_Hypo80_027-1	385.094	2794.73	20230920	ESCs_Hypo80	13.7793	0.95959	Hypo	0.971498	(2500, 3000]
Mitotic_20230920_R1E309_Osm05_40x_Hypo80_028-1	511.344	2897.44	20230920	ESCs_Hypo80	17.6481	1.22901	Hypo	0.971498	(2500, 3000]
Mitotic_20230920_R1E309_Osm05_40x_Hypo80_029-1	277.5	2432.6	20230920	ESCs_Hypo80	11.4076	0.794421	Hypo	0.971498	(2000, 2500]
Mitotic_20230920_R1E309_Osm05_40x_Hypo80_030-1	390.531	2742.28	20230920	ESCs_Hypo80	14.2411	0.991752	Hypo	0.971498	(2500, 3000]
Mitotic_20230920_R1E309_Osm05_40x_Hypo80_031-1	471.375	2704.18	20230920	ESCs_Hypo80	17.4314	1.21392	Hypo	0.971498	(2500, 3000]
Mitotic_20230920_R1E309_Osm05_40x_Hypo80_033-1	398.953	3306.7	20230920	ESCs_Hypo80	12.065	0.840205	Hypo	0.971498	(3000, 3500]
Mitotic_20230920_R1E309_Osm05_40x_Hypo75_001-1	329.906	3574.09	20230920	ESCs_Hypo75	9.2305	0.642811	Hypo	0.946936	(3500, 4000]
Mitotic_20230920_R1E309_Osm05_40x_Hypo75_002-1	504.109	3642.96	20230920	ESCs_Hypo75	13.8379	0.963671	Hypo	0.946936	(3500, 4000]
Mitotic_20230920_R1E309_Osm05_40x_Hypo75_005-1	374.594	2995.66	20230920	ESCs_Hypo75	12.5045	0.870814	Hypo	0.946936	(2500, 3000]
Mitotic_20230920_R1E309_Osm05_40x_Hypo75_006-1	341.672	3040.44	20230920	ESCs_Hypo75	11.2376	0.782585	Hypo	0.946936	(3000, 3500]
Mitotic_20230920_R1E309_Osm05_40x_Hypo75_007-1	491.281	2709.97	20230920	ESCs_Hypo75	18.1287	1.26248	Hypo	0.946936	(2500, 3000]
Mitotic_20230920_R1E309_Osm05_40x_Hypo75_008-1	339.203	3200.03	20230920	ESCs_Hypo75	10.6	0.738183	Hypo	0.946936	(3000, 3500]
Mitotic_20230920_R1E309_Osm05_40x_Hypo75_009-1	275.312	2915.45	20230920	ESCs_Hypo75	9.44321	0.657624	Hypo	0.946936	(2500, 3000]
Mitotic_20230920_R1E309_Osm05_40x_Hypo75_010-1	440.797	3213.85	20230920	ESCs_Hypo75	13.7155	0.955149	Hypo	0.946936	(3000, 3500]
Mitotic_20230920_R1E309_Osm05_40x_Hypo75_012-2	294.203	2283.22	20230920	ESCs_Hypo75	12.8854	0.897341	Hypo	0.946936	(2000, 2500]
Mitotic_20230920_R1E309_Osm05_40x_Hypo75_013-1	336.828	3276.05	20230920	ESCs_Hypo75	10.2815	0.716006	Hypo	0.946936	(3000, 3500]
Mitotic_20230920_R1E309_Osm05_40x_Hypo75_014-1	417.625	3024.14	20230920	ESCs_Hypo75	13.8097	0.961709	Hypo	0.946936	(3000, 3500]
Mitotic_20230920_R1E309_Osm05_40x_Hypo75_015-1	369.703	2383.75	20230920	ESCs_Hypo75	15.5093	1.08007	Hypo	0.946936	(2000, 2500]
Mitotic_20230920_R1E309_Osm05_40x_Hypo75_015-2	298.312	2775.47	20230920	ESCs_Hypo75	10.7482	0.748502	Hypo	0.946936	(2500, 3000]
Mitotic_20230920_R1E309_Osm05_40x_Hypo75_016-1	351.891	3208.83	20230920	ESCs_Hypo75	10.9663	0.763693	Hypo	0.946936	(3000, 3500]
Mitotic_20230920_R1E309_Osm05_40x_Hypo75_017-1	413.219	3449.17	20230920	ESCs_Hypo75	11.9802	0.834303	Hypo	0.946936	(3000, 3500]
Mitotic_20230920_R1E309_Osm05_40x_Hypo75_018-1	367.25	2957.63	20230920	ESCs_Hypo75	12.417	0.864722	Hypo	0.946936	(2500, 3000]
Mitotic_20230920_R1E309_Osm05_40x_Hypo75_021-1	354.672	2848.36	20230920	ESCs_Hypo75	12.4518	0.867143	Hypo	0.946936	(2500, 3000]
Mitotic_20230920_R1E309_Osm05_40x_Hypo75_022-1	364.812	2534.6	20230920	ESCs_Hypo75	14.3933	1.00235	Hypo	0.946936	(2500, 3000]
Mitotic_20230920_R1E309_Osm05_40x_Hypo75_022-2	296.188	3217.81	20230920	ESCs_Hypo75	9.20463	0.64101	Hypo	0.946936	(3000, 3500]
Mitotic_20230920_R1E309_Osm05_40x_Hypo75_023-1	448.047	3444.74	20230920	ESCs_Hypo75	13.0067	0.905786	Hypo	0.946936	(3000, 3500]
Mitotic_20230920_R1E309_Osm05_40x_Hypo75_024-1	430.938	2894.78	20230920	ESCs_Hypo75	14.8867	1.03671	Hypo	0.946936	(2500, 3000]
Mitotic_20230920_R1E309_Osm05_40x_Hypo75_026-1	303.609	3297.9	20230920	ESCs_Hypo75	9.20614	0.641115	Hypo	0.946936	(3000, 3500]
Mitotic_20230920_R1E309_Osm05_40x_Hypo75_027-1	535.109	3695.7	20230920	ESCs_Hypo75	14.4792	1.00833	Hypo	0.946936	(3500, 4000]
Mitotic_20230920_R1E309_Osm05_40x_Hypo75_027-2	434.688	3233.64	20230920	ESCs_Hypo75	13.4427	0.936147	Hypo	0.946936	(3000, 3500]
Mitotic_20230920_R1E309_Osm05_40x_Hypo75_028-1	458.344	3026.08	20230920	ESCs_Hypo75	15.1464	1.0548	Hypo	0.946936	(3000, 3500]
Mitotic_20230920_R1E309_Osm05_40x_Hypo75_029-1	490.234	3081.61	20230920	ESCs_Hypo75	15.9084	1.10786	Hypo	0.946936	(3000, 3500]
Mitotic_20230920_R1E309_Osm05_40x_Hypo75_030-1	287.844	3162.17	20230920	ESCs_Hypo75	9.10273	0.633913	Hypo	0.946936	(3000, 3500]
Mitotic_20230920_R1E309_Osm05_40x_Hypo75_031-1	435.109	3146.93	20230920	ESCs_Hypo75	13.8265	0.962874	Hypo	0.946936	(3000, 3500]
Mitotic_20230920_R1E309_Osm05_40x_Hypo75_032-1	367.469	2772.46	20230920	ESCs_Hypo75	13.2543	0.923026	Hypo	0.946936	(2500, 3000]
Mitotic_20230920_R1E309_Osm05_40x_Hypo75_033-1	355.984	3127.03	20230920	ESCs_Hypo75	11.3841	0.792789	Hypo	0.946936	(3000, 3500]
20241029_R1E309_Hyper_01_100mMSorbitol_001-1	204.141	1584.5	20241029	DIF_100mMSorbitol	12.8836	0.854636	Hyper	1.05	(1500, 2000]
20241029_R1E309_Hyper_01_100mMSorbitol_001-2	296.188	2141.51	20241029	DIF_100mMSorbitol	13.8308	0.917467	Hyper	1.05	(2000, 2500]
20241029_R1E309_Hyper_01_100mMSorbitol_002-1	182.828	1236.6	20241029	DIF_100mMSorbitol	14.7847	0.980749	Hyper	1.05	(1000, 1500]
20241029_R1E309_Hyper_01_100mMSorbitol_002-2	223.453	1193.48	20241029	DIF_100mMSorbitol	18.7229	1.24199	Hyper	1.05	(1000, 1500]
20241029_R1E309_Hyper_01_100mMSorbitol_003-1	386.562	2194.17	20241029	DIF_100mMSorbitol	17.6177	1.16868	Hyper	1.05	(2000, 2500]
20241029_R1E309_Hyper_01_100mMSorbitol_003-2	144.453	1633.78	20241029	DIF_100mMSorbitol	8.84165	0.586513	Hyper	1.05	(1500, 2000]
20241029_R1E309_Hyper_01_100mMSorbitol_003-3	188.047	1336.78	20241029	DIF_100mMSorbitol	14.0672	0.933151	Hyper	1.05	(1000, 1500]
20241029_R1E309_Hyper_01_100mMSorbitol_004-1	376.422	1432.63	20241029	DIF_100mMSorbitol	26.2749	1.74295	Hyper	1.05	(1000, 1500]
20241029_R1E309_Hyper_01_100mMSorbitol_004-2	198.297	1367.79	20241029	DIF_100mMSorbitol	14.4976	0.961704	Hyper	1.05	(1000, 1500]
20241029_R1E309_Hyper_01_100mMSorbitol_004-3	201.562	1666.59	20241029	DIF_100mMSorbitol	12.0943	0.802277	Hyper	1.05	(1500, 2000]
20241029_R1E309_Hyper_01_100mMSorbitol_005-1	198.406	2060.15	20241029	DIF_100mMSorbitol	9.63066	0.638852	Hyper	1.05	(2000, 2500]
20241029_R1E309_Hyper_01_100mMSorbitol_005-2	224.875	1504.9	20241029	DIF_100mMSorbitol	14.9428	0.991236	Hyper	1.05	(1500, 2000]
20241029_R1E309_Hyper_01_100mMSorbitol_006-1	238.953	1311.1	20241029	DIF_100mMSorbitol	18.2254	1.20898	Hyper	1.05	(1000, 1500]
20241029_R1E309_Hyper_01_100mMSorbitol_006-2	453.297	3015.05	20241029	DIF_100mMSorbitol	15.0345	0.997317	Hyper	1.05	(3000, 3500]
20241029_R1E309_Hyper_01_100mMSorbitol_007-1	209.109	2092.94	20241029	DIF_100mMSorbitol	9.99118	0.662768	Hyper	1.05	(2000, 2500]
20241029_R1E309_Hyper_01_100mMSorbitol_007-2	270.547	1308.02	20241029	DIF_100mMSorbitol	20.6837	1.37206	Hyper	1.05	(1000, 1500]
20241029_R1E309_Hyper_01_100mMSorbitol_008-1	311.047	1620.39	20241029	DIF_100mMSorbitol	19.1958	1.27336	Hyper	1.05	(1500, 2000]
20241029_R1E309_Hyper_01_100mMSorbitol_008-2	503.016	3314.72	20241029	DIF_100mMSorbitol	15.1752	1.00665	Hyper	1.05	(3000, 3500]
20241029_R1E309_Hyper_01_100mMSorbitol_009-1	335.719	1774.11	20241029	DIF_100mMSorbitol	18.9233	1.25528	Hyper	1.05	(1500, 2000]
20241029_R1E309_Hyper_01_100mMSorbitol_009-2	239.172	1493.51	20241029	DIF_100mMSorbitol	16.0141	1.0623	Hyper	1.05	(1000, 1500]
20241029_R1E309_Hyper_01_100mMSorbitol_009-3	276.469	1491.44	20241029	DIF_100mMSorbitol	18.537	1.22966	Hyper	1.05	(1000, 1500]
20241029_R1E309_Hyper_01_100mMSorbitol_009-4	246.875	1482.48	20241029	DIF_100mMSorbitol	16.6528	1.10467	Hyper	1.05	(1000, 1500]
20241029_R1E309_Hyper_01_50mMSorbitol_001-1	362.891	1669.31	20241029	DIF_50mMSorbitol	21.7389	1.44206	Hyper	0.97617	(1500, 2000]
20241029_R1E309_Hyper_01_50mMSorbitol_001-2	273.688	1456.47	20241029	DIF_50mMSorbitol	18.7911	1.24652	Hyper	0.97617	(1000, 1500]
20241029_R1E309_Hyper_01_50mMSorbitol_002-1	288.859	1613.95	20241029	DIF_50mMSorbitol	17.8977	1.18725	Hyper	0.97617	(1500, 2000]
20241029_R1E309_Hyper_01_50mMSorbitol_003-1	331.469	1615.08	20241029	DIF_50mMSorbitol	20.5234	1.36143	Hyper	0.97617	(1500, 2000]
20241029_R1E309_Hyper_01_50mMSorbitol_004-1	325	1626.6	20241029	DIF_50mMSorbitol	19.9804	1.3254	Hyper	0.97617	(1500, 2000]
20241029_R1E309_Hyper_01_50mMSorbitol_004-2	381.859	2616.92	20241029	DIF_50mMSorbitol	14.5919	0.967959	Hyper	0.97617	(2500, 3000]
20241029_R1E309_Hyper_01_50mMSorbitol_004-3	189.422	1922.02	20241029	DIF_50mMSorbitol	9.85534	0.653756	Hyper	0.97617	(1500, 2000]
20241029_R1E309_Hyper_01_50mMSorbitol_005-1	328.703	1578.42	20241029	DIF_50mMSorbitol	20.8248	1.38142	Hyper	0.97617	(1500, 2000]
20241029_R1E309_Hyper_01_50mMSorbitol_005-2	312.578	2166.69	20241029	DIF_50mMSorbitol	14.4265	0.956986	Hyper	0.97617	(2000, 2500]
20241029_R1E309_Hyper_01_50mMSorbitol_005-3	270.219	1579.55	20241029	DIF_50mMSorbitol	17.1074	1.13482	Hyper	0.97617	(1500, 2000]
20241029_R1E309_Hyper_01_50mMSorbitol_006-1	344.625	1648.05	20241029	DIF_50mMSorbitol	20.9111	1.38715	Hyper	0.97617	(1500, 2000]
20241029_R1E309_Hyper_01_50mMSorbitol_007-2	178.344	1415.14	20241029	DIF_50mMSorbitol	12.6026	0.835996	Hyper	0.97617	(1000, 1500]
20241029_R1E309_Hyper_01_50mMSorbitol_007-3	189.203	1695.39	20241029	DIF_50mMSorbitol	11.1598	0.74029	Hyper	0.97617	(1500, 2000]
20241029_R1E309_Hyper_01_50mMSorbitol_008-1	312.438	1695.62	20241029	DIF_50mMSorbitol	18.4262	1.2223	Hyper	0.97617	(1500, 2000]
20241029_R1E309_Hyper_01_50mMSorbitol_008-2	214.594	1710.93	20241029	DIF_50mMSorbitol	12.5425	0.832012	Hyper	0.97617	(1500, 2000]
20241029_R1E309_Hyper_01_50mMSorbitol_009-1	214.703	1366.62	20241029	DIF_50mMSorbitol	15.7105	1.04216	Hyper	0.97617	(1000, 1500]
20241029_R1E309_Hyper_01_50mMSorbitol_009-2	286.25	1672.26	20241029	DIF_50mMSorbitol	17.1176	1.1355	Hyper	0.97617	(1500, 2000]
20241029_R1E309_Hyper_01_50mMSorbitol_009-3	237.984	2056.22	20241029	DIF_50mMSorbitol	11.5739	0.767755	Hyper	0.97617	(2000, 2500]
20241029_R1E309_Hyper_01_50mMSorbitol_010-1	190.094	1377.98	20241029	DIF_50mMSorbitol	13.7951	0.915099	Hyper	0.97617	(1000, 1500]
20241029_R1E309_Hyper_01_50mMSorbitol_010-2	273.969	1605.44	20241029	DIF_50mMSorbitol	17.065	1.13201	Hyper	0.97617	(1500, 2000]
20241029_R1E309_Hyper_01_50mMSorbitol_010-3	258.422	1401.02	20241029	DIF_50mMSorbitol	18.4452	1.22357	Hyper	0.97617	(1000, 1500]
20241029_R1E309_Hyper_01_50mMSorbitol_010-4	262.594	1553.73	20241029	DIF_50mMSorbitol	16.9009	1.12112	Hyper	0.97617	(1500, 2000]
20241029_R1E309_Hyper_01_50mMSorbitol_011-1	292.781	1446.57	20241029	DIF_50mMSorbitol	20.2397	1.3426	Hyper	0.97617	(1000, 1500]
20241029_R1E309_Hyper_01_50mMSorbitol_011-2	286.547	1646.53	20241029	DIF_50mMSorbitol	17.4031	1.15444	Hyper	0.97617	(1500, 2000]
20241029_R1E309_Hyper_01_50mMSorbitol_011-3	408.609	2875.52	20241029	DIF_50mMSorbitol	14.2099	0.942619	Hyper	0.97617	(2500, 3000]
20241029_R1E309_Hyper_01_50mMSorbitol_011-4	308.406	1772.19	20241029	DIF_50mMSorbitol	17.4025	1.1544	Hyper	0.97617	(1500, 2000]
20241029_R1E309_Hyper_01_50mMSorbitol_012-1	205.359	1865.62	20241029	DIF_50mMSorbitol	11.0076	0.73019	Hyper	0.97617	(1500, 2000]
20241029_R1E309_Hyper_01_50mMSorbitol_012-2	255.984	2251.5	20241029	DIF_50mMSorbitol	11.3695	0.754198	Hyper	0.97617	(2000, 2500]
20241029_R1E309_Hyper_01_50mMSorbitol_013-1	245.781	1729.9	20241029	DIF_50mMSorbitol	14.2078	0.942481	Hyper	0.97617	(1500, 2000]
20241029_R1E309_Hyper_01_50mMSorbitol_013-2	279.203	1880.7	20241029	DIF_50mMSorbitol	14.8457	0.984792	Hyper	0.97617	(1500, 2000]
20241029_R1E309_Hyper_01_50mMSorbitol_013-3	361.984	1932.81	20241029	DIF_50mMSorbitol	18.7284	1.24235	Hyper	0.97617	(1500, 2000]
20241029_R1E309_Hyper_01_50mMSorbitol_014-1	258.438	1953.54	20241029	DIF_50mMSorbitol	13.2292	0.877561	Hyper	0.97617	(1500, 2000]
20241029_R1E309_Hyper_01_50mMSorbitol_015-1	333.938	2391.84	20241029	DIF_50mMSorbitol	13.9615	0.92614	Hyper	0.97617	(2000, 2500]
20241029_R1E309_Hyper_01_50mMSorbitol_015-2	229.453	1821.69	20241029	DIF_50mMSorbitol	12.5956	0.835532	Hyper	0.97617	(1500, 2000]
20241029_R1E309_Hyper_01_50mMSorbitol_015-3	190.016	1778.82	20241029	DIF_50mMSorbitol	10.6821	0.708599	Hyper	0.97617	(1500, 2000]
20241029_R1E309_Hyper_01_50mMSorbitol_016-1	290.141	1617.81	20241029	DIF_50mMSorbitol	17.9342	1.18967	Hyper	0.97617	(1500, 2000]
20241029_R1E309_Hyper_01_50mMSorbitol_016-2	209.891	1698.21	20241029	DIF_50mMSorbitol	12.3595	0.819872	Hyper	0.97617	(1500, 2000]
20241029_R1E309_Hyper_01_50mMSorbitol_016-3	247.516	1609.81	20241029	DIF_50mMSorbitol	15.3755	1.01993	Hyper	0.97617	(1500, 2000]
20241029_R1E309_Hyper_01_50mMSorbitol_017-1	292.156	2054.91	20241029	DIF_50mMSorbitol	14.2174	0.943118	Hyper	0.97617	(2000, 2500]
20241029_R1E309_Hyper_01_50mMSorbitol_017-2	325.328	1456.27	20241029	DIF_50mMSorbitol	22.3398	1.48191	Hyper	0.97617	(1000, 1500]
20241029_R1E309_Hyper_01_50mMSorbitol_017-3	329.203	2658.44	20241029	DIF_50mMSorbitol	12.3833	0.82145	Hyper	0.97617	(2500, 3000]
20241029_R1E309_Hyper_01_50mMSorbitol_017-4	237.594	1785.02	20241029	DIF_50mMSorbitol	13.3104	0.88295	Hyper	0.97617	(1500, 2000]
20241029_R1E309_Hyper_01_50mMSorbitol_018-1	200.312	1720.96	20241029	DIF_50mMSorbitol	11.6396	0.772116	Hyper	0.97617	(1500, 2000]
20241029_R1E309_Hyper_01_50mMSorbitol_018-2	304.969	2769.01	20241029	DIF_50mMSorbitol	11.0136	0.730593	Hyper	0.97617	(2500, 3000]
20241029_R1E309_Hyper_01_50mMSorbitol_018-3	224.453	1826.31	20241029	DIF_50mMSorbitol	12.29	0.815258	Hyper	0.97617	(1500, 2000]
20241029_R1E309_Hyper_01_50mMSorbitol_019-2	237.844	1779.84	20241029	DIF_50mMSorbitol	13.3632	0.886453	Hyper	0.97617	(1500, 2000]
20241029_R1E309_Hyper_01_50mMSorbitol_020-1	168.875	1870.94	20241029	DIF_50mMSorbitol	9.0262	0.598755	Hyper	0.97617	(1500, 2000]
20241029_R1E309_Hyper_01_50mMSorbitol_020-2	251.562	1980.92	20241029	DIF_50mMSorbitol	12.6993	0.84241	Hyper	0.97617	(1500, 2000]
20241029_R1E309_Hyper_01_50mMSorbitol_021-1	203.312	2459.18	20241029	DIF_50mMSorbitol	8.26751	0.548427	Hyper	0.97617	(2000, 2500]
20241029_R1E309_Hyper_01_50mMSorbitol_021-2	192.641	1873.04	20241029	DIF_50mMSorbitol	10.2849	0.682252	Hyper	0.97617	(1500, 2000]
20241029_R1E309_Hyper_01_50mMSorbitol_022-1	259.094	2002.45	20241029	DIF_50mMSorbitol	12.9388	0.8583	Hyper	0.97617	(2000, 2500]
20241029_R1E309_Hyper_01_50mMSorbitol_022-2	219.422	2233.55	20241029	DIF_50mMSorbitol	9.82392	0.651672	Hyper	0.97617	(2000, 2500]
20241029_R1E309_Hyper_01_Ctrl_000-1	180.688	1544.01	20241029	DIF_Iso	11.7025	0.77629	Hyper	0.9215	(1500, 2000]
20241029_R1E309_Hyper_01_Ctrl_000-2	134.391	1591.41	20241029	DIF_Iso	8.44475	0.560185	Hyper	0.9215	(1500, 2000]
20241029_R1E309_Hyper_01_Ctrl_000-3		1572.7	20241029	DIF_Iso			Hyper	0.9215	(1500, 2000]
20241029_R1E309_Hyper_01_Ctrl_000-3		1572.7	20241029	DIF_Iso			Hyper	0.9215	(1500, 2000]
20241029_R1E309_Hyper_01_Ctrl_000-3		1572.7	20241029	DIF_Iso			Hyper	0.9215	(1500, 2000]
20241029_R1E309_Hyper_01_Ctrl_000-3		1572.7	20241029	DIF_Iso			Hyper	0.9215	(1500, 2000]
20241029_R1E309_Hyper_01_Ctrl_000-4	293.219	2529.56	20241029	DIF_Iso	11.5917	0.768938	Hyper	0.9215	(2500, 3000]
20241029_R1E309_Hyper_01_Ctrl_001-1	246.922	1686.45	20241029	DIF_Iso	14.6415	0.971248	Hyper	0.9215	(1500, 2000]
20241029_R1E309_Hyper_01_Ctrl_001-2	162.641	1819.9	20241029	DIF_Iso	8.93676	0.592823	Hyper	0.9215	(1500, 2000]
20241029_R1E309_Hyper_01_Ctrl_001-3	223.828	1820.57	20241029	DIF_Iso	12.2944	0.815553	Hyper	0.9215	(1500, 2000]
20241029_R1E309_Hyper_01_Ctrl_002-1	355.281	1754.07	20241029	DIF_Iso	20.2547	1.3436	Hyper	0.9215	(1500, 2000]
20241029_R1E309_Hyper_01_Ctrl_002-2	216.812	1619.81	20241029	DIF_Iso	13.3851	0.887902	Hyper	0.9215	(1500, 2000]
20241029_R1E309_Hyper_01_Ctrl_003-1	282.469	1936.7	20241029	DIF_Iso	14.5851	0.967504	Hyper	0.9215	(1500, 2000]
20241029_R1E309_Hyper_01_Ctrl_003-2	260.875	1856.52	20241029	DIF_Iso	14.0518	0.932131	Hyper	0.9215	(1500, 2000]
20241029_R1E309_Hyper_01_Ctrl_004-1	199.031	1606.43	20241029	DIF_Iso	12.3897	0.821871	Hyper	0.9215	(1500, 2000]
20241029_R1E309_Hyper_01_Ctrl_004-3	297.047	1860.69	20241029	DIF_Iso	15.9643	1.059	Hyper	0.9215	(1500, 2000]
20241029_R1E309_Hyper_01_Ctrl_005-1	167.531	1666.24	20241029	DIF_Iso	10.0544	0.666964	Hyper	0.9215	(1500, 2000]
20241029_R1E309_Hyper_01_Ctrl_005-2	353.922	2615.63	20241029	DIF_Iso	13.531	0.897586	Hyper	0.9215	(2500, 3000]
20241029_R1E309_Hyper_01_Ctrl_006-1	196.5	1742.28	20241029	DIF_Iso	11.2783	0.748151	Hyper	0.9215	(1500, 2000]
20241029_R1E309_Hyper_01_Ctrl_006-2	242.344	1946.89	20241029	DIF_Iso	12.4477	0.825722	Hyper	0.9215	(1500, 2000]
20241029_R1E309_Hyper_01_Ctrl_006-3	266.359	1980.17	20241029	DIF_Iso	13.4513	0.892296	Hyper	0.9215	(1500, 2000]
20241029_R1E309_Hyper_01_Ctrl_006-4	277.938	2081.64	20241029	DIF_Iso	13.3518	0.885697	Hyper	0.9215	(2000, 2500]
20241029_R1E309_Hyper_01_Ctrl_007-1	280.594	1874.89	20241029	DIF_Iso	14.9659	0.992768	Hyper	0.9215	(1500, 2000]
20241029_R1E309_Hyper_01_Ctrl_007-2	300.219	2158.74	20241029	DIF_Iso	13.9072	0.922535	Hyper	0.9215	(2000, 2500]
20241029_R1E309_Hyper_01_Ctrl_008-1	134.422	1896.11	20241029	DIF_Iso	7.08935	0.470274	Hyper	0.9215	(1500, 2000]
20241029_R1E309_Hyper_01_Ctrl_009-1	288.891	1833.75	20241029	DIF_Iso	15.7541	1.04505	Hyper	0.9215	(1500, 2000]
20241029_R1E309_Hyper_01_Ctrl_009-2	177.203	1695.07	20241029	DIF_Iso	10.454	0.693471	Hyper	0.9215	(1500, 2000]
20241029_R1E309_Hyper_01_Ctrl_009-3	239.609	1871.17	20241029	DIF_Iso	12.8053	0.849445	Hyper	0.9215	(1500, 2000]
20241029_R1E309_Hyper_01_Ctrl_009-4	233.812	1979.45	20241029	DIF_Iso	11.812	0.78355	Hyper	0.9215	(1500, 2000]
20241029_R1E309_Hyper_01_Ctrl_010-1	217.359	1876.24	20241029	DIF_Iso	11.5848	0.768484	Hyper	0.9215	(1500, 2000]
20241029_R1E309_Hyper_01_Ctrl_010-2	284.719	1983.88	20241029	DIF_Iso	14.3516	0.952019	Hyper	0.9215	(1500, 2000]
20241029_R1E309_Hyper_01_Ctrl_010-3	400.875	1975.75	20241029	DIF_Iso	20.2898	1.34593	Hyper	0.9215	(1500, 2000]
20241029_R1E309_Hyper_01_Ctrl_010-4	241.328	1728.21	20241029	DIF_Iso	13.9641	0.92631	Hyper	0.9215	(1500, 2000]
20241029_R1E309_Hyper_01_Ctrl_011-1	291.078	2301.6	20241029	DIF_Iso	12.6468	0.838928	Hyper	0.9215	(2000, 2500]
20241029_R1E309_Hyper_01_Ctrl_011-2	235.281	2065.7	20241029	DIF_Iso	11.3899	0.755552	Hyper	0.9215	(2000, 2500]
20241029_R1E309_Hyper_01_Ctrl_012-1	245.984	1833.14	20241029	DIF_Iso	13.4187	0.890134	Hyper	0.9215	(1500, 2000]
20241029_R1E309_Hyper_01_Ctrl_012-2	146.797	1987.43	20241029	DIF_Iso	7.38628	0.489971	Hyper	0.9215	(1500, 2000]
20241029_R1E309_Hyper_01_Ctrl_012-3	189.938	1834.44	20241029	DIF_Iso	10.354	0.686834	Hyper	0.9215	(1500, 2000]
20241029_R1E309_Hyper_01_Ctrl_013-1	220.625	2317.79	20241029	DIF_Iso	9.51875	0.631429	Hyper	0.9215	(2000, 2500]
20241029_R1E309_Hyper_01_Ctrl_013-2	280.672	2334.74	20241029	DIF_Iso	12.0216	0.797454	Hyper	0.9215	(2000, 2500]
20241029_R1E309_Hyper_01_Ctrl_014-1	195.547	1817.27	20241029	DIF_Iso	10.7605	0.713798	Hyper	0.9215	(1500, 2000]
20241029_R1E309_Hyper_01_Ctrl_014-2	273.531	2272.74	20241029	DIF_Iso	12.0353	0.798365	Hyper	0.9215	(2000, 2500]
20241029_R1E309_Hyper_01_Ctrl_014-3	342.922	1698.39	20241029	DIF_Iso	20.1909	1.33937	Hyper	0.9215	(1500, 2000]
20241029_R1E309_Hyper_01_Ctrl_015-1	193.5	1948.33	20241029	DIF_Iso	9.93158	0.658814	Hyper	0.9215	(1500, 2000]
20241029_R1E309_Hyper_01_Ctrl_015-2	240.734	1750.5	20241029	DIF_Iso	13.7523	0.912263	Hyper	0.9215	(1500, 2000]
20241029_R1E309_Hyper_01_Ctrl_016-1	245.062	1422.4	20241029	DIF_Iso	17.2288	1.14287	Hyper	0.9215	(1000, 1500]
20241029_R1E309_Hyper_01_Ctrl_016-2	271.312	1673.62	20241029	DIF_Iso	16.2111	1.07537	Hyper	0.9215	(1500, 2000]
20241029_R1E309_Hyper_01_Ctrl_017-1	216.234	1852.04	20241029	DIF_Iso	11.6755	0.774494	Hyper	0.9215	(1500, 2000]
20241029_R1E309_Hyper_01_Ctrl_017-2	346.094	2504.2	20241029	DIF_Iso	13.8205	0.916789	Hyper	0.9215	(2500, 3000]
20241029_R1E309_Hyper_01_Ctrl_018-1	199.25	1616.39	20241029	DIF_Iso	12.3269	0.817706	Hyper	0.9215	(1500, 2000]
20241029_R1E309_Hyper_01_Ctrl_018-2	361.922	2206.58	20241029	DIF_Iso	16.402	1.08803	Hyper	0.9215	(2000, 2500]
20241029_R1E309_Hyper_01_Ctrl_019-1	240.156	1855.3	20241029	DIF_Iso	12.9444	0.858667	Hyper	0.9215	(1500, 2000]
20241029_R1E309_Hyper_01_Ctrl_019-2	150.281	1720.04	20241029	DIF_Iso	8.73708	0.579576	Hyper	0.9215	(1500, 2000]
20241029_R1E309_Hyper_01_Ctrl_020-1	189.406	1675.9	20241029	DIF_Iso	11.3017	0.749704	Hyper	0.9215	(1500, 2000]
20241029_R1E309_Hyper_01_Ctrl_021-1	152.859	1716.11	20241029	DIF_Iso	8.90731	0.590869	Hyper	0.9215	(1500, 2000]
20241029_R1E309_Hyper_01_Ctrl_021-2	218.844	1678.78	20241029	DIF_Iso	13.0359	0.864741	Hyper	0.9215	(1500, 2000]
20241029_R1E309_Hyper_01_Ctrl_022-1	188.422	1621.08	20241029	DIF_Iso	11.6233	0.771032	Hyper	0.9215	(1500, 2000]
20241029_R1E309_Hyper_01_Ctrl_022-2	167.828	1757.38	20241029	DIF_Iso	9.54993	0.633497	Hyper	0.9215	(1500, 2000]
20241029_R1E309_Hyper_01_FBS_001-1	225.328	2234.41	20241029	Hyper_ESCs_ctrl	10.0845	0.668956	Hyper	1	(2000, 2500]
20241029_R1E309_Hyper_01_FBS_001-2	294.734	2815.16	20241029	Hyper_ESCs_ctrl	10.4695	0.6945	Hyper	1	(2500, 3000]
20241029_R1E309_Hyper_01_FBS_001-3	414.328	1506.52	20241029	Hyper_ESCs_ctrl	27.5023	1.82437	Hyper	1	(1500, 2000]
20241029_R1E309_Hyper_01_FBS_001-4	244.641	1790.22	20241029	Hyper_ESCs_ctrl	13.6654	0.906499	Hyper	1	(1500, 2000]
20241029_R1E309_Hyper_01_FBS_001-5	306.5	1686.39	20241029	Hyper_ESCs_ctrl	18.1749	1.20563	Hyper	1	(1500, 2000]
20241029_R1E309_Hyper_01_FBS_001-6	266.453	1633.71	20241029	Hyper_ESCs_ctrl	16.3097	1.08191	Hyper	1	(1500, 2000]
20241029_R1E309_Hyper_01_FBS_002-1	299.031	1943.05	20241029	Hyper_ESCs_ctrl	15.3898	1.02089	Hyper	1	(1500, 2000]
20241029_R1E309_Hyper_01_FBS_002-2	293.016	1751.14	20241029	Hyper_ESCs_ctrl	16.7329	1.10998	Hyper	1	(1500, 2000]
20241029_R1E309_Hyper_01_FBS_002-3	351.547	1756.78	20241029	Hyper_ESCs_ctrl	20.0108	1.32742	Hyper	1	(1500, 2000]
20241029_R1E309_Hyper_01_FBS_003-1	324.453	2167.81	20241029	Hyper_ESCs_ctrl	14.9669	0.992833	Hyper	1	(2000, 2500]
20241029_R1E309_Hyper_01_FBS_003-2	255.516	1300.09	20241029	Hyper_ESCs_ctrl	19.6537	1.30373	Hyper	1	(1000, 1500]
20241029_R1E309_Hyper_01_FBS_004-1	296.656	1559.56	20241029	Hyper_ESCs_ctrl	19.0218	1.26181	Hyper	1	(1500, 2000]
20241029_R1E309_Hyper_01_FBS_004-2	254.844	1358.24	20241029	Hyper_ESCs_ctrl	18.7628	1.24464	Hyper	1	(1000, 1500]
20241029_R1E309_Hyper_01_FBS_004-3	286.891	1942.89	20241029	Hyper_ESCs_ctrl	14.7661	0.979516	Hyper	1	(1500, 2000]
20241029_R1E309_Hyper_01_FBS_004-4	208.094	1290.32	20241029	Hyper_ESCs_ctrl	16.1274	1.06981	Hyper	1	(1000, 1500]
20241029_R1E309_Hyper_01_FBS_004-5	265.156	2110.92	20241029	Hyper_ESCs_ctrl	12.5612	0.833247	Hyper	1	(2000, 2500]
20241029_R1E309_Hyper_01_FBS_005-2	362.109	1722.79	20241029	Hyper_ESCs_ctrl	21.0188	1.39429	Hyper	1	(1500, 2000]
20241029_R1E309_Hyper_01_FBS_005-3	248.656	1727.38	20241029	Hyper_ESCs_ctrl	14.395	0.954897	Hyper	1	(1500, 2000]
20241029_R1E309_Hyper_01_FBS_005-4	278.125	1678.26	20241029	Hyper_ESCs_ctrl	16.5723	1.09933	Hyper	1	(1500, 2000]
20241029_R1E309_Hyper_01_FBS_005-5	248.891	2377.97	20241029	Hyper_ESCs_ctrl	10.4665	0.694299	Hyper	1	(2000, 2500]
20241029_R1E309_Hyper_01_FBS_005-6	399.734	2063.03	20241029	Hyper_ESCs_ctrl	19.3761	1.28532	Hyper	1	(2000, 2500]
20241029_R1E309_Hyper_01_FBS_005-7	318.094	2181.42	20241029	Hyper_ESCs_ctrl	14.5819	0.967296	Hyper	1	(2000, 2500]
20241029_R1E309_Hyper_01_FBS_005-8	306.062	1663.93	20241029	Hyper_ESCs_ctrl	18.3939	1.22017	Hyper	1	(1500, 2000]
20241029_R1E309_Hyper_01_FBS_006-1		2031.23	20241029	Hyper_ESCs_ctrl			Hyper	1	(2000, 2500]
20241029_R1E309_Hyper_01_FBS_006-1		2031.23	20241029	Hyper_ESCs_ctrl			Hyper	1	(2000, 2500]
20241029_R1E309_Hyper_01_FBS_006-1		2031.23	20241029	Hyper_ESCs_ctrl			Hyper	1	(2000, 2500]
20241029_R1E309_Hyper_01_FBS_006-1		2031.23	20241029	Hyper_ESCs_ctrl			Hyper	1	(2000, 2500]
20241029_R1E309_Hyper_01_FBS_006-2	255.844	1987.57	20241029	Hyper_ESCs_ctrl	12.8722	0.853881	Hyper	1	(1500, 2000]
20241029_R1E309_Hyper_01_FBS_006-3	251.141	1910.79	20241029	Hyper_ESCs_ctrl	13.1433	0.871866	Hyper	1	(1500, 2000]
20241029_R1E309_Hyper_01_FBS_006-4	253.672	1957.48	20241029	Hyper_ESCs_ctrl	12.9591	0.859643	Hyper	1	(1500, 2000]
20241029_R1E309_Hyper_01_FBS_007-1		2331.97	20241029	Hyper_ESCs_ctrl			Hyper	1	(2000, 2500]
20241029_R1E309_Hyper_01_FBS_007-1		2331.97	20241029	Hyper_ESCs_ctrl			Hyper	1	(2000, 2500]
20241029_R1E309_Hyper_01_FBS_007-1		2331.97	20241029	Hyper_ESCs_ctrl			Hyper	1	(2000, 2500]
20241029_R1E309_Hyper_01_FBS_007-1		2331.97	20241029	Hyper_ESCs_ctrl			Hyper	1	(2000, 2500]
20241029_R1E309_Hyper_01_FBS_007-2	228.078	2331.97	20241029	Hyper_ESCs_ctrl	9.78047	0.64879	Hyper	1	(2000, 2500]
20241029_R1E309_Hyper_01_FBS_007-3	302.547	2295.47	20241029	Hyper_ESCs_ctrl	13.1802	0.87431	Hyper	1	(2000, 2500]
20241029_R1E309_Hyper_01_FBS_007-4	381.141	2431.97	20241029	Hyper_ESCs_ctrl	15.6721	1.03961	Hyper	1	(2000, 2500]
20241029_R1E309_Hyper_01_FBS_008-1	271	2311.62	20241029	Hyper_ESCs_ctrl	11.7234	0.777672	Hyper	1	(2000, 2500]
20241029_R1E309_Hyper_01_FBS_008-2	197.812	2710.83	20241029	Hyper_ESCs_ctrl	7.29712	0.484056	Hyper	1	(2500, 3000]
20241029_R1E309_Hyper_01_FBS_008-3	304.531	2307.44	20241029	Hyper_ESCs_ctrl	13.1978	0.875479	Hyper	1	(2000, 2500]
20241029_R1E309_Hyper_01_FBS_009-1	369.094	2244.26	20241029	Hyper_ESCs_ctrl	16.4461	1.09096	Hyper	1	(2000, 2500]
20241029_R1E309_Hyper_01_FBS_009-2	305.656	2244.49	20241029	Hyper_ESCs_ctrl	13.6181	0.903358	Hyper	1	(2000, 2500]
20241029_R1E309_Hyper_01_FBS_009-4	303.406	2167.93	20241029	Hyper_ESCs_ctrl	13.9952	0.928374	Hyper	1	(2000, 2500]
20241029_R1E309_Hyper_01_FBS_010-1	279.859	2227.2	20241029	Hyper_ESCs_ctrl	12.5656	0.833539	Hyper	1	(2000, 2500]
20241029_R1E309_Hyper_01_FBS_010-2	258.219	2105.47	20241029	Hyper_ESCs_ctrl	12.2642	0.813547	Hyper	1	(2000, 2500]
20241029_R1E309_Hyper_01_FBS_010-3	296.516	2184.65	20241029	Hyper_ESCs_ctrl	13.5727	0.900348	Hyper	1	(2000, 2500]
20241029_R1E309_Hyper_01_FBS_010-4	286.484	1722.59	20241029	Hyper_ESCs_ctrl	16.631	1.10322	Hyper	1	(1500, 2000]
20241030_R1E309_Hyper_02_50mMSorbitol_001-1	333.406	2095.36	20241030	DIF_50mMSorbitol	15.9116	1.10729	Hyper	0.97617	(2000, 2500]
20241030_R1E309_Hyper_02_50mMSorbitol_001-3	227.891	1542	20241030	DIF_50mMSorbitol	14.7789	1.02846	Hyper	0.97617	(1500, 2000]
20241030_R1E309_Hyper_02_50mMSorbitol_001-4	311.875	2052.72	20241030	DIF_50mMSorbitol	15.1933	1.0573	Hyper	0.97617	(2000, 2500]
20241030_R1E309_Hyper_02_50mMSorbitol_002-1	162.156	1518.46	20241030	DIF_50mMSorbitol	10.679	0.743145	Hyper	0.97617	(1500, 2000]
20241030_R1E309_Hyper_02_50mMSorbitol_002-2	145.359	1694.07	20241030	DIF_50mMSorbitol	8.58048	0.597113	Hyper	0.97617	(1500, 2000]
20241030_R1E309_Hyper_02_50mMSorbitol_002-3	405.078	2466.13	20241030	DIF_50mMSorbitol	16.4256	1.14306	Hyper	0.97617	(2000, 2500]
20241030_R1E309_Hyper_02_50mMSorbitol_003-1	221.938	1478.51	20241030	DIF_50mMSorbitol	15.0109	1.0446	Hyper	0.97617	(1000, 1500]
20241030_R1E309_Hyper_02_50mMSorbitol_003-2	150.266	1643.77	20241030	DIF_50mMSorbitol	9.14155	0.636158	Hyper	0.97617	(1500, 2000]
20241030_R1E309_Hyper_02_50mMSorbitol_004-1	223.078	1367.22	20241030	DIF_50mMSorbitol	16.3161	1.13543	Hyper	0.97617	(1000, 1500]
20241030_R1E309_Hyper_02_50mMSorbitol_004-2	222.969	1627.91	20241030	DIF_50mMSorbitol	13.6967	0.953146	Hyper	0.97617	(1500, 2000]
20241030_R1E309_Hyper_02_50mMSorbitol_005-1	330.594	2078.29	20241030	DIF_50mMSorbitol	15.907	1.10696	Hyper	0.97617	(2000, 2500]
20241030_R1E309_Hyper_02_50mMSorbitol_005-2	365.312	1796.98	20241030	DIF_50mMSorbitol	20.3293	1.41471	Hyper	0.97617	(1500, 2000]
20241030_R1E309_Hyper_02_50mMSorbitol_006-1	208.531	1423.5	20241030	DIF_50mMSorbitol	14.6492	1.01943	Hyper	0.97617	(1000, 1500]
20241030_R1E309_Hyper_02_50mMSorbitol_006-2	259.328	1592.42	20241030	DIF_50mMSorbitol	16.2852	1.13328	Hyper	0.97617	(1500, 2000]
20241030_R1E309_Hyper_02_50mMSorbitol_006-3		1391.32	20241030	DIF_50mMSorbitol			Hyper	0.97617	(1000, 1500]
20241030_R1E309_Hyper_02_50mMSorbitol_006-3		1391.32	20241030	DIF_50mMSorbitol		0.919248	Hyper	0.97617	(1000, 1500]
20241030_R1E309_Hyper_02_50mMSorbitol_006-3	183.787	1391.32	20241030	DIF_50mMSorbitol	13.2095		Hyper	0.97617	(1000, 1500]
20241030_R1E309_Hyper_02_50mMSorbitol_006-3	183.787	1391.32	20241030	DIF_50mMSorbitol	13.2095	0.919248	Hyper	0.97617	(1000, 1500]
20241030_R1E309_Hyper_02_50mMSorbitol_007-1	434.797	1770.18	20241030	DIF_50mMSorbitol	24.5623	1.70929	Hyper	0.97617	(1500, 2000]
20241030_R1E309_Hyper_02_50mMSorbitol_008-1	353.922	1882.42	20241030	DIF_50mMSorbitol	18.8014	1.30838	Hyper	0.97617	(1500, 2000]
20241030_R1E309_Hyper_02_50mMSorbitol_008-2	241.531	1552.86	20241030	DIF_50mMSorbitol	15.554	1.0824	Hyper	0.97617	(1500, 2000]
20241030_R1E309_Hyper_02_50mMSorbitol_008-3	202.109	1812.82	20241030	DIF_50mMSorbitol	11.1489	0.775848	Hyper	0.97617	(1500, 2000]
20241030_R1E309_Hyper_02_50mMSorbitol_008-4	293.344	1489.58	20241030	DIF_50mMSorbitol	19.6931	1.37043	Hyper	0.97617	(1000, 1500]
20241030_R1E309_Hyper_02_50mMSorbitol_009-1	260.125	1877.34	20241030	DIF_50mMSorbitol	13.8561	0.964239	Hyper	0.97617	(1500, 2000]
20241030_R1E309_Hyper_02_50mMSorbitol_009-2	247.922	1453.96	20241030	DIF_50mMSorbitol	17.0514	1.1866	Hyper	0.97617	(1000, 1500]
20241030_R1E309_Hyper_02_50mMSorbitol_009-3	213.609	1319.06	20241030	DIF_50mMSorbitol	16.1941	1.12694	Hyper	0.97617	(1000, 1500]
20241030_R1E309_Hyper_02_50mMSorbitol_009-5	231.781	1784.88	20241030	DIF_50mMSorbitol	12.9858	0.903679	Hyper	0.97617	(1500, 2000]
20241030_R1E309_Hyper_02_50mMSorbitol_010-1	245.547	1574.08	20241030	DIF_50mMSorbitol	15.5994	1.08556	Hyper	0.97617	(1500, 2000]
20241030_R1E309_Hyper_02_50mMSorbitol_010-2	218	1545.24	20241030	DIF_50mMSorbitol	14.1079	0.981761	Hyper	0.97617	(1500, 2000]
20241030_R1E309_Hyper_02_50mMSorbitol_011-1	227.375	1849.57	20241030	DIF_50mMSorbitol	12.2934	0.855496	Hyper	0.97617	(1500, 2000]
20241030_R1E309_Hyper_02_50mMSorbitol_011-2	221.688	1408.12	20241030	DIF_50mMSorbitol	15.7435	1.09558	Hyper	0.97617	(1000, 1500]
20241030_R1E309_Hyper_02_50mMSorbitol_011-3	154.828	1284.81	20241030	DIF_50mMSorbitol	12.0507	0.838603	Hyper	0.97617	(1000, 1500]
20241030_R1E309_Hyper_02_50mMSorbitol_012-1	158.516	1396.9	20241030	DIF_50mMSorbitol	11.3477	0.789682	Hyper	0.97617	(1000, 1500]
20241030_R1E309_Hyper_02_50mMSorbitol_012-2	453.062	1896.77	20241030	DIF_50mMSorbitol	23.886	1.66222	Hyper	0.97617	(1500, 2000]
20241030_R1E309_Hyper_02_50mMSorbitol_013-1	195.422	1629.36	20241030	DIF_50mMSorbitol	11.9938	0.834645	Hyper	0.97617	(1500, 2000]
20241030_R1E309_Hyper_02_50mMSorbitol_013-2	264.094	1795.57	20241030	DIF_50mMSorbitol	14.7081	1.02353	Hyper	0.97617	(1500, 2000]
20241030_R1E309_Hyper_02_50mMSorbitol_014-1	205.844	1361.39	20241030	DIF_50mMSorbitol	15.1201	1.0522	Hyper	0.97617	(1000, 1500]
20241030_R1E309_Hyper_02_50mMSorbitol_014-2	363.25	2754.05	20241030	DIF_50mMSorbitol	13.1897	0.917864	Hyper	0.97617	(2500, 3000]
20241030_R1E309_Hyper_02_50mMSorbitol_015-1	310.297	2038.62	20241030	DIF_50mMSorbitol	15.2209	1.05922	Hyper	0.97617	(2000, 2500]
20241030_R1E309_Hyper_02_50mMSorbitol_015-2	286.078	1926.57	20241030	DIF_50mMSorbitol	14.8491	1.03334	Hyper	0.97617	(1500, 2000]
20241030_R1E309_Hyper_02_50mMSorbitol_015-3	268.359	2166.81	20241030	DIF_50mMSorbitol	12.385	0.86187	Hyper	0.97617	(2000, 2500]
20241030_R1E309_Hyper_02_50mMSorbitol_015-4	252.906	1515.9	20241030	DIF_50mMSorbitol	16.6835	1.161	Hyper	0.97617	(1500, 2000]
20241030_R1E309_Hyper_02_50mMSorbitol_016-1	238.125	1592.54	20241030	DIF_50mMSorbitol	14.9525	1.04054	Hyper	0.97617	(1500, 2000]
20241030_R1E309_Hyper_02_50mMSorbitol_016-2	211.453	1462.24	20241030	DIF_50mMSorbitol	14.4609	1.00633	Hyper	0.97617	(1000, 1500]
20241030_R1E309_Hyper_02_50mMSorbitol_017-1	400.875	2544.53	20241030	DIF_50mMSorbitol	15.7544	1.09634	Hyper	0.97617	(2500, 3000]
20241030_R1E309_Hyper_02_50mMSorbitol_018-1	151.125	1602.5	20241030	DIF_50mMSorbitol	9.43057	0.65627	Hyper	0.97617	(1500, 2000]
20241030_R1E309_Hyper_02_50mMSorbitol_018-2	208	1487.65	20241030	DIF_50mMSorbitol	13.9818	0.972987	Hyper	0.97617	(1000, 1500]
20241030_R1E309_Hyper_02_50mMSorbitol_019-1	348.844	1807.64	20241030	DIF_50mMSorbitol	19.2983	1.34296	Hyper	0.97617	(1500, 2000]
20241030_R1E309_Hyper_02_50mMSorbitol_019-2	258.734	1528.49	20241030	DIF_50mMSorbitol	16.9274	1.17797	Hyper	0.97617	(1500, 2000]
20241030_R1E309_Hyper_02_50mMSorbitol_020-1	231.453	1814.6	20241030	DIF_50mMSorbitol	12.7551	0.887622	Hyper	0.97617	(1500, 2000]
20241030_R1E309_Hyper_02_Ctrl_001-1	239.531	1783.78	20241030	DIF_Iso	13.4283	0.93447	Hyper	0.9215	(1500, 2000]
20241030_R1E309_Hyper_02_Ctrl_001-2	246.234	2061.2	20241030	DIF_Iso	11.9462	0.831332	Hyper	0.9215	(2000, 2500]
20241030_R1E309_Hyper_02_Ctrl_002-1	157.266	1449.43	20241030	DIF_Iso	10.8502	0.75506	Hyper	0.9215	(1000, 1500]
20241030_R1E309_Hyper_02_Ctrl_002-3	199.219	1796.47	20241030	DIF_Iso	11.0895	0.771712	Hyper	0.9215	(1500, 2000]
20241030_R1E309_Hyper_02_Ctrl_002-4	160.969	1919.29	20241030	DIF_Iso	8.38689	0.583641	Hyper	0.9215	(1500, 2000]
20241030_R1E309_Hyper_02_Ctrl_003-1	289.344	2071	20241030	DIF_Iso	13.9712	0.972253	Hyper	0.9215	(2000, 2500]
20241030_R1E309_Hyper_02_Ctrl_003-2	238.828	1202.84	20241030	DIF_Iso	19.8553	1.38172	Hyper	0.9215	(1000, 1500]
20241030_R1E309_Hyper_02_Ctrl_003-3	190.672	1844.34	20241030	DIF_Iso	10.3382	0.719433	Hyper	0.9215	(1500, 2000]
20241030_R1E309_Hyper_02_Ctrl_004-1	261.219	2110.2	20241030	DIF_Iso	12.3788	0.861439	Hyper	0.9215	(2000, 2500]
20241030_R1E309_Hyper_02_Ctrl_004-2	227.969	2035.52	20241030	DIF_Iso	11.1995	0.779372	Hyper	0.9215	(2000, 2500]
20241030_R1E309_Hyper_02_Ctrl_005-1	264.422	1896.77	20241030	DIF_Iso	13.9406	0.970124	Hyper	0.9215	(1500, 2000]
20241030_R1E309_Hyper_02_Ctrl_005-2	278.156	2316.61	20241030	DIF_Iso	12.007	0.835566	Hyper	0.9215	(2000, 2500]
20241030_R1E309_Hyper_02_Ctrl_006-1	226	1903.84	20241030	DIF_Iso	11.8707	0.826081	Hyper	0.9215	(1500, 2000]
20241030_R1E309_Hyper_02_Ctrl_006-2	238.828	2012.41	20241030	DIF_Iso	11.8678	0.825874	Hyper	0.9215	(2000, 2500]
20241030_R1E309_Hyper_02_Ctrl_007-1	261.328	1928.36	20241030	DIF_Iso	13.5518	0.943067	Hyper	0.9215	(1500, 2000]
20241030_R1E309_Hyper_02_Ctrl_008-1	292.672	2080.22	20241030	DIF_Iso	14.0693	0.979075	Hyper	0.9215	(2000, 2500]
20241030_R1E309_Hyper_02_Ctrl_008-2	163.766	1895.62	20241030	DIF_Iso	8.63917	0.601197	Hyper	0.9215	(1500, 2000]
20241030_R1E309_Hyper_02_Ctrl_009-1	265.312	1848.82	20241030	DIF_Iso	14.3504	0.998639	Hyper	0.9215	(1500, 2000]
20241030_R1E309_Hyper_02_Ctrl_009-2	308.406	2127.74	20241030	DIF_Iso	14.4946	1.00867	Hyper	0.9215	(2000, 2500]
20241030_R1E309_Hyper_02_Ctrl_010-1	266.828	2170.69	20241030	DIF_Iso	12.2923	0.855417	Hyper	0.9215	(2000, 2500]
20241030_R1E309_Hyper_02_Ctrl_010-2	239.453	1918.09	20241030	DIF_Iso	12.4839	0.868751	Hyper	0.9215	(1500, 2000]
20241030_R1E309_Hyper_02_Ctrl_011-1	258.688	2141.95	20241030	DIF_Iso	12.0772	0.840449	Hyper	0.9215	(2000, 2500]
20241030_R1E309_Hyper_02_Ctrl_011-2	202.828	1902.14	20241030	DIF_Iso	10.6632	0.742046	Hyper	0.9215	(1500, 2000]
20241030_R1E309_Hyper_02_Ctrl_011-3	124.469	1794.32	20241030	DIF_Iso	6.93684	0.482732	Hyper	0.9215	(1500, 2000]
20241030_R1E309_Hyper_02_Ctrl_012-1	275.562	2091.11	20241030	DIF_Iso	13.1778	0.917041	Hyper	0.9215	(2000, 2500]
20241030_R1E309_Hyper_02_Ctrl_012-2	240.375	1969.22	20241030	DIF_Iso	12.2066	0.849455	Hyper	0.9215	(1500, 2000]
20241030_R1E309_Hyper_02_Ctrl_013-1	544.484	3148.18	20241030	DIF_Iso	17.2952	1.20357	Hyper	0.9215	(3000, 3500]
20241030_R1E309_Hyper_02_Ctrl_014-1	144.953	1793.4	20241030	DIF_Iso	8.08259	0.562465	Hyper	0.9215	(1500, 2000]
20241030_R1E309_Hyper_02_Ctrl_014-2	314.844	2148.37	20241030	DIF_Iso	14.655	1.01984	Hyper	0.9215	(2000, 2500]
20241030_R1E309_Hyper_02_Ctrl_016-1	234.547	2042.76	20241030	DIF_Iso	11.4819	0.799019	Hyper	0.9215	(2000, 2500]
20241030_R1E309_Hyper_02_Ctrl_017-1	245.531	2031.24	20241030	DIF_Iso	12.0878	0.841183	Hyper	0.9215	(2000, 2500]
20241030_R1E309_Hyper_02_Ctrl_017-2	160.109	2075.66	20241030	DIF_Iso	7.71366	0.536792	Hyper	0.9215	(2000, 2500]
20241030_R1E309_Hyper_02_Ctrl_018-1	260.219	2338.28	20241030	DIF_Iso	11.1286	0.774437	Hyper	0.9215	(2000, 2500]
20241030_R1E309_Hyper_02_Ctrl_019-1	190.75	1535.83	20241030	DIF_Iso	12.42	0.864304	Hyper	0.9215	(1500, 2000]
20241030_R1E309_Hyper_02_Ctrl_019-2	206.281	1859.17	20241030	DIF_Iso	11.0953	0.772122	Hyper	0.9215	(1500, 2000]
20241030_R1E309_Hyper_02_Ctrl_020-1	340.875	2043.45	20241030	DIF_Iso	16.6813	1.16085	Hyper	0.9215	(2000, 2500]
20241030_R1E309_Hyper_02_Ctrl_020-2	310.031	1742.8	20241030	DIF_Iso	17.7893	1.23795	Hyper	0.9215	(1500, 2000]
20241030_R1E309_Hyper_02_FBS_001-1	283.688	1692.75	20241030	Hyper_ESCs_ctrl	16.759	1.16625	Hyper	1	(1500, 2000]
20241030_R1E309_Hyper_02_FBS_001-2	357.703	2202.45	20241030	Hyper_ESCs_ctrl	16.2411	1.13022	Hyper	1	(2000, 2500]
20241030_R1E309_Hyper_02_FBS_002-1	350.141	1974.96	20241030	Hyper_ESCs_ctrl	17.729	1.23375	Hyper	1	(1500, 2000]
20241030_R1E309_Hyper_02_FBS_002-2	331.656	1841.95	20241030	Hyper_ESCs_ctrl	18.0058	1.25301	Hyper	1	(1500, 2000]
20241030_R1E309_Hyper_02_FBS_003-1	247.547	1524.22	20241030	Hyper_ESCs_ctrl	16.2408	1.13019	Hyper	1	(1500, 2000]
20241030_R1E309_Hyper_02_FBS_003-2	307.297	2094.36	20241030	Hyper_ESCs_ctrl	14.6726	1.02106	Hyper	1	(2000, 2500]
20241030_R1E309_Hyper_02_FBS_003-3	273.156	1339.71	20241030	Hyper_ESCs_ctrl	20.3893	1.41888	Hyper	1	(1000, 1500]
20241030_R1E309_Hyper_02_FBS_003-4	287.922	1924.46	20241030	Hyper_ESCs_ctrl	14.9612	1.04114	Hyper	1	(1500, 2000]
20241030_R1E309_Hyper_02_FBS_004-1	222.672	2064.29	20241030	Hyper_ESCs_ctrl	10.7868	0.750652	Hyper	1	(2000, 2500]
20241030_R1E309_Hyper_02_FBS_004-2	307.406	2675.88	20241030	Hyper_ESCs_ctrl	11.4881	0.799451	Hyper	1	(2500, 3000]
20241030_R1E309_Hyper_02_FBS_005-1	273.25	1976.47	20241030	Hyper_ESCs_ctrl	13.8252	0.962088	Hyper	1	(1500, 2000]
20241030_R1E309_Hyper_02_FBS_005-2	233	1793.09	20241030	Hyper_ESCs_ctrl	12.9943	0.904271	Hyper	1	(1500, 2000]
20241030_R1E309_Hyper_02_FBS_006-1	319.547	1949.37	20241030	Hyper_ESCs_ctrl	16.3923	1.14073	Hyper	1	(1500, 2000]
20241030_R1E309_Hyper_02_FBS_006-2	215.25	2164.86	20241030	Hyper_ESCs_ctrl	9.9429	0.691923	Hyper	1	(2000, 2500]
20241030_R1E309_Hyper_02_FBS_006-3	269.953	2853.3	20241030	Hyper_ESCs_ctrl	9.46109	0.658394	Hyper	1	(2500, 3000]
20241030_R1E309_Hyper_02_FBS_006-4	239.312	1908.47	20241030	Hyper_ESCs_ctrl	12.5395	0.872617	Hyper	1	(1500, 2000]
20241030_R1E309_Hyper_02_FBS_006-5	258.547	2176.28	20241030	Hyper_ESCs_ctrl	11.8802	0.826739	Hyper	1	(2000, 2500]
20241030_R1E309_Hyper_02_FBS_006-6	208.391	1605.35	20241030	Hyper_ESCs_ctrl	12.981	0.903347	Hyper	1	(1500, 2000]
20241030_R1E309_Hyper_02_FBS_006-7	304.469	1934.5	20241030	Hyper_ESCs_ctrl	15.7389	1.09526	Hyper	1	(1500, 2000]
Mitotic_Tif20230905_R1E309_Osm03_40x_Ctrl_001-1	372.422	2975.7	Tif20230905	ESCs_Iso	12.5154	0.943025	Hypo	1	(2500, 3000]
Mitotic_Tif20230905_R1E309_Osm03_40x_Ctrl_002-1	338.516	2362.13	Tif20230905	ESCs_Iso	14.3309	1.07982	Hypo	1	(2000, 2500]
Mitotic_Tif20230905_R1E309_Osm03_40x_Ctrl_003-1	354.281	2620.9	Tif20230905	ESCs_Iso	13.5176	1.01853	Hypo	1	(2500, 3000]
Mitotic_Tif20230905_R1E309_Osm03_40x_Ctrl_004-1		2962.12	Tif20230905	ESCs_Iso			Hypo	1	(2500, 3000]
Mitotic_Tif20230905_R1E309_Osm03_40x_Ctrl_005-1	380.734	3426.25	Tif20230905	ESCs_Iso	11.1123	0.837299	Hypo	1	(3000, 3500]
Mitotic_Tif20230905_R1E309_Osm03_40x_Ctrl_005-2	345.031	3287.21	Tif20230905	ESCs_Iso	10.4962	0.790876	Hypo	1	(3000, 3500]
Mitotic_Tif20230905_R1E309_Osm03_40x_Ctrl_006-1	253.906	2541.81	Tif20230905	ESCs_Iso	9.98919	0.752676	Hypo	1	(2500, 3000]
Mitotic_Tif20230905_R1E309_Osm03_40x_Ctrl_007-1	568.562	3081.19	Tif20230905	ESCs_Iso	18.4527	1.39039	Hypo	1	(3000, 3500]
Mitotic_Tif20230905_R1E309_Osm03_40x_Ctrl_007-2	570.625	3554.72	Tif20230905	ESCs_Iso	16.0526	1.20955	Hypo	1	(3500, 4000]
Mitotic_Tif20230905_R1E309_Osm03_40x_Ctrl_007-3	316.688	3264.82	Tif20230905	ESCs_Iso	9.69998	0.730884	Hypo	1	(3000, 3500]
Mitotic_Tif20230905_R1E309_Osm03_40x_Ctrl_008-1	331.953	3658.38	Tif20230905	ESCs_Iso	9.07378	0.6837	Hypo	1	(3500, 4000]
Mitotic_Tif20230905_R1E309_Osm03_40x_Ctrl_009-1	402.844	3180.54	Tif20230905	ESCs_Iso	12.6659	0.954362	Hypo	1	(3000, 3500]
Mitotic_Tif20230905_R1E309_Osm03_40x_Ctrl_010-1	416.391	3256.56	Tif20230905	ESCs_Iso	12.7862	0.963429	Hypo	1	(3000, 3500]
Mitotic_Tif20230905_R1E309_Osm03_40x_Ctrl_010-2	445.016	3114.8	Tif20230905	ESCs_Iso	14.2871	1.07652	Hypo	1	(3000, 3500]
Mitotic_Tif20230905_R1E309_Osm03_40x_Ctrl_011-1	401.562	3602.15	Tif20230905	ESCs_Iso	11.1479	0.839981	Hypo	1	(3500, 4000]
Mitotic_Tif20230905_R1E309_Osm03_40x_Ctrl_013-1	372.203	3105.41	Tif20230905	ESCs_Iso	11.9856	0.903106	Hypo	1	(3000, 3500]
Mitotic_Tif20230905_R1E309_Osm03_40x_Ctrl_013-2	382.781	4070.47	Tif20230905	ESCs_Iso	9.40385	0.70857	Hypo	1	(4000, 4500]
Mitotic_Tif20230905_R1E309_Osm03_40x_Ctrl_013-3	431.234	2964.66	Tif20230905	ESCs_Iso	14.5458	1.09601	Hypo	1	(2500, 3000]
Mitotic_Tif20230905_R1E309_Osm03_40x_Ctrl_014-1	388.766	2727.69	Tif20230905	ESCs_Iso	14.2526	1.07392	Hypo	1	(2500, 3000]
Mitotic_Tif20230905_R1E309_Osm03_40x_Ctrl_014-2	342.391	3936.1	Tif20230905	ESCs_Iso	8.69873	0.65544	Hypo	1	(3500, 4000]
Mitotic_Tif20230905_R1E309_Osm03_40x_Ctrl_016-1	534.141	2671.16	Tif20230905	ESCs_Iso	19.9966	1.50672	Hypo	1	(2500, 3000]
Mitotic_Tif20230905_R1E309_Osm03_40x_Ctrl_017-1	462.516	3442.43	Tif20230905	ESCs_Iso	13.4357	1.01237	Hypo	1	(3000, 3500]
Mitotic_Tif20230905_R1E309_Osm03_40x_Ctrl_018-1	413.578	3186.86	Tif20230905	ESCs_Iso	12.9776	0.97785	Hypo	1	(3000, 3500]
Mitotic_Tif20230905_R1E309_Osm03_40x_Ctrl_019-1	506.578	2409.03	Tif20230905	ESCs_Iso	21.0283	1.58446	Hypo	1	(2000, 2500]
Mitotic_Tif20230905_R1E309_Osm03_40x_Ctrl_021-1	402.656	3103.4	Tif20230905	ESCs_Iso	12.9747	0.977629	Hypo	1	(3000, 3500]
Mitotic_Tif20230905_R1E309_Osm03_40x_Ctrl_022-1	559.5	4307.68	Tif20230905	ESCs_Iso	12.9884	0.978665	Hypo	1	(4000, 4500]
Mitotic_Tif20230905_R1E309_Osm03_40x_Ctrl_023-1	410.062	3138.78	Tif20230905	ESCs_Iso	13.0644	0.984389	Hypo	1	(3000, 3500]
Mitotic_Tif20230905_R1E309_Osm03_40x_Ctrl_024-1	492.547	3570.78	Tif20230905	ESCs_Iso	13.7938	1.03935	Hypo	1	(3500, 4000]
Mitotic_Tif20230905_R1E309_Osm03_40x_Ctrl_025-1	534.547	3406.58	Tif20230905	ESCs_Iso	15.6916	1.18235	Hypo	1	(3000, 3500]
Mitotic_Tif20230905_R1E309_Osm03_40x_Ctrl_026-1	416.609	3277.82	Tif20230905	ESCs_Iso	12.71	0.957682	Hypo	1	(3000, 3500]
Mitotic_Tif20230905_R1E309_Osm03_40x_Ctrl_027-1	431.766	3458.85	Tif20230905	ESCs_Iso	12.4829	0.940575	Hypo	1	(3000, 3500]
Mitotic_Tif20230905_R1E309_Osm03_40x_Ctrl_028-1	418.734	2893.48	Tif20230905	ESCs_Iso	14.4716	1.09042	Hypo	1	(2500, 3000]
Mitotic_Tif20230905_R1E309_Osm03_40x_Ctrl_029-1	386.156	3309.6	Tif20230905	ESCs_Iso	11.6678	0.879155	Hypo	1	(3000, 3500]
Mitotic_Tif20230905_R1E309_Osm03_40x_Ctrl_030-1	493.688	3151.66	Tif20230905	ESCs_Iso	15.6644	1.1803	Hypo	1	(3000, 3500]
Mitotic_Tif20230905_R1E309_Osm02_40x_Hypo75_001-1	507.141	4197.05	Tif20230905	ESCs_Hypo75	12.0833	0.910462	Hypo	0.946936	(4000, 4500]
Mitotic_Tif20230905_R1E309_Osm02_40x_Hypo75_002-1	423.297	3076.82	Tif20230905	ESCs_Hypo75	13.7576	1.03662	Hypo	0.946936	(3000, 3500]
Mitotic_Tif20230905_R1E309_Osm02_40x_Hypo75_004-1		3669.36	Tif20230905	ESCs_Hypo75			Hypo	0.946936	(3500, 4000]
Mitotic_Tif20230905_R1E309_Osm02_40x_Hypo75_005-1	418.5	4059.55	Tif20230905	ESCs_Hypo75	10.309	0.776775	Hypo	0.946936	(4000, 4500]
Mitotic_Tif20230905_R1E309_Osm02_40x_Hypo75_006-1	356.547	3602.62	Tif20230905	ESCs_Hypo75	9.89688	0.74572	Hypo	0.946936	(3500, 4000]
Mitotic_Tif20230905_R1E309_Osm02_40x_Hypo75_008-1	368.516	3622.29	Tif20230905	ESCs_Hypo75	10.1736	0.766568	Hypo	0.946936	(3500, 4000]
Mitotic_Tif20230905_R1E309_Osm02_40x_Hypo75_009-1	244.625	2809.85	Tif20230905	ESCs_Hypo75	8.70599	0.655987	Hypo	0.946936	(2500, 3000]
Mitotic_Tif20230905_R1E309_Osm02_40x_Hypo75_010-1	370.297	2978.18	Tif20230905	ESCs_Hypo75	12.4337	0.936863	Hypo	0.946936	(2500, 3000]
Mitotic_Tif20230905_R1E309_Osm02_40x_Hypo75_010-2	412.375	4208.74	Tif20230905	ESCs_Hypo75	9.79805	0.738273	Hypo	0.946936	(4000, 4500]
Mitotic_Tif20230905_R1E309_Osm02_40x_Hypo75_011-1	378.078	3153.84	Tif20230905	ESCs_Hypo75	11.9879	0.903273	Hypo	0.946936	(3000, 3500]
Mitotic_Tif20230905_R1E309_Osm02_40x_Hypo75_012-1	354.969	3791.74	Tif20230905	ESCs_Hypo75	9.36162	0.705389	Hypo	0.946936	(3500, 4000]
Mitotic_Tif20230905_R1E309_Osm02_40x_Hypo75_013-1	343.469	3417.63	Tif20230905	ESCs_Hypo75	10.0499	0.757251	Hypo	0.946936	(3000, 3500]
Mitotic_Tif20230905_R1E309_Osm02_40x_Hypo75_014-1	390.156	2607.25	Tif20230905	ESCs_Hypo75	14.9643	1.12754	Hypo	0.946936	(2500, 3000]
Mitotic_Tif20230905_R1E309_Osm02_40x_Hypo75_015-1	377.438	3444.03	Tif20230905	ESCs_Hypo75	10.9592	0.825763	Hypo	0.946936	(3000, 3500]
Mitotic_Tif20230905_R1E309_Osm02_40x_Hypo75_016-1	328.906	3174.81	Tif20230905	ESCs_Hypo75	10.3599	0.780606	Hypo	0.946936	(3000, 3500]
Mitotic_Tif20230905_R1E309_Osm02_40x_Hypo75_017-1	432.344	3875.32	Tif20230905	ESCs_Hypo75	11.1563	0.840618	Hypo	0.946936	(3500, 4000]
Mitotic_Tif20230905_R1E309_Osm02_40x_Hypo75_019-1	420.625	3995.11	Tif20230905	ESCs_Hypo75	10.5285	0.793312	Hypo	0.946936	(3500, 4000]
Mitotic_Tif20230905_R1E309_Osm02_40x_Hypo75_020-1	395.406	2842.21	Tif20230905	ESCs_Hypo75	13.9119	1.04825	Hypo	0.946936	(2500, 3000]
Mitotic_Tif20230905_R1E309_Osm02_40x_Hypo75_021-1	380.188	3275.16	Tif20230905	ESCs_Hypo75	11.6082	0.874666	Hypo	0.946936	(3000, 3500]
Mitotic_Tif20230905_R1E309_Osm02_40x_Hypo75_022-1	356.844	3104.23	Tif20230905	ESCs_Hypo75	11.4954	0.866168	Hypo	0.946936	(3000, 3500]
Mitotic_Tif20230905_R1E309_Osm02_40x_Hypo75_023-1	374.531	3396.42	Tif20230905	ESCs_Hypo75	11.0272	0.830891	Hypo	0.946936	(3000, 3500]
Mitotic_Tif20230905_R1E309_Osm02_40x_Hypo75_024-1	379.766	3510.36	Tif20230905	ESCs_Hypo75	10.8184	0.815157	Hypo	0.946936	(3500, 4000]
Mitotic_Tif20230905_R1E309_Osm02_40x_Hypo75_025-1	386.812	3439.78	Tif20230905	ESCs_Hypo75	11.2453	0.847321	Hypo	0.946936	(3000, 3500]
Mitotic_Tif20230905_R1E309_Osm02_40x_Hypo75_026-1	479.406	3632.62	Tif20230905	ESCs_Hypo75	13.1972	0.994399	Hypo	0.946936	(3500, 4000]
Mitotic_Tif20230905_R1E309_Osm02_40x_Hypo75_027-1	372.922	3186.92	Tif20230905	ESCs_Hypo75	11.7016	0.881707	Hypo	0.946936	(3000, 3500]
Mitotic_Tif20230905_R1E309_Osm02_40x_Hypo75_028-1	333.078	3198.02	Tif20230905	ESCs_Hypo75	10.4151	0.784769	Hypo	0.946936	(3000, 3500]
Mitotic_Tif20230905_R1E309_Osm02_40x_Hypo75_029-1	403.094	2985.15	Tif20230905	ESCs_Hypo75	13.5033	1.01746	Hypo	0.946936	(2500, 3000]
Mitotic_Tif20230905_R1E309_Osm02_40x_Hypo75_030-1	247.703	3881.7	Tif20230905	ESCs_Hypo75	6.3813	0.480825	Hypo	0.946936	(3500, 4000]
Mitotic_Tif20230905_R1E309_Osm02_40x_Hypo75_031-1	460.203	2899.09	Tif20230905	ESCs_Hypo75	15.874	1.19609	Hypo	0.946936	(2500, 3000]
Mitotic_Tif20230905_R1E309_Osm02_40x_Hypo75_034-1	324.047	3521.23	Tif20230905	ESCs_Hypo75	9.20267	0.693412	Hypo	0.946936	(3500, 4000]
Mitotic_Tif20230905_R1E309_Osm02_40x_Hypo75_035-1	408.578	3457.67	Tif20230905	ESCs_Hypo75	11.8166	0.890366	Hypo	0.946936	(3000, 3500]
Mitotic_Tif20230905_R1E309_Osm02_40x_Hypo75_036-1	471.188	3587.09	Tif20230905	ESCs_Hypo75	13.1357	0.989759	Hypo	0.946936	(3500, 4000]
Mitotic_Tif20230905_R1E309_Osm02_40x_Hypo75_037-1	451.734	4301.18	Tif20230905	ESCs_Hypo75	10.5026	0.791357	Hypo	0.946936	(4000, 4500]
Mitotic_Tif20230905_R1E309_Osm02_40x_Hypo75_038-1	453.516	3824.7	Tif20230905	ESCs_Hypo75	11.8575	0.893453	Hypo	0.946936	(3500, 4000]
Mitotic_Tif20230905_R1E309_Osm02_40x_Hypo75_039-1	462.234	4069.65	Tif20230905	ESCs_Hypo75	11.3581	0.855821	Hypo	0.946936	(4000, 4500]
Mitotic_Tif20230905_R1E309_Osm02_40x_Hypo75_039-2	471.391	3443.08	Tif20230905	ESCs_Hypo75	13.6909	1.0316	Hypo	0.946936	(3000, 3500]
Mitotic_Tif20230905_R1E309_Osm02_40x_Hypo75_042-1	422.625	3404.45	Tif20230905	ESCs_Hypo75	12.4139	0.935373	Hypo	0.946936	(3000, 3500]
Mitotic_Tif20230905_R1E309_Osm02_40x_Hypo75_043-1	387	3670.01	Tif20230905	ESCs_Hypo75	10.5449	0.794549	Hypo	0.946936	(3500, 4000]
Mitotic_Tif20230905_R1E309_Osm02_40x_Hypo75_044-1	321.406	3413.61	Tif20230905	ESCs_Hypo75	9.41544	0.709443	Hypo	0.946936	(3000, 3500]
Mitotic_Tif20230905_R1E309_Osm02_40x_Hypo75_045-1	345.672	3313.49	Tif20230905	ESCs_Hypo75	10.4322	0.786059	Hypo	0.946936	(3000, 3500]
Mitotic_Tif20230905_R1E309_Osm02_40x_Hypo75_046-1	490.859	3879.75	Tif20230905	ESCs_Hypo75	12.6518	0.953302	Hypo	0.946936	(3500, 4000]
Mitotic_Tif20230905_R1E309_Osm02_40x_Hypo75_047-1	385.875	4008.75	Tif20230905	ESCs_Hypo75	9.62582	0.725295	Hypo	0.946936	(4000, 4500]
20220517_R1E309_FBS+LIF_Hoechst_48hrs_003-1		2566.4		ESCs			DIF	1	(2500, 3000]
20220517_R1E309_FBS+LIF_Hoechst_48hrs_004-1		2890.28		ESCs			DIF	1	(2500, 3000]
20220517_R1E309_FBS+LIF_Hoechst_48hrs_007-1		2424.54		ESCs			DIF	1	(2000, 2500]
20220517_R1E309_FBS+LIF_Hoechst_48hrs_007-2		2543.38		ESCs			DIF	1	(2500, 3000]
20220517_R1E309_FBS+LIF_Hoechst_48hrs_008-1		3600.73		ESCs			DIF	1	(3500, 4000]
20220517_R1E309_FBS+LIF_Hoechst_48hrs_009-1		2473.82		ESCs			DIF	1	(2000, 2500]
20220517_R1E309_FBS+LIF_Hoechst_48hrs_011-1		1947.6		ESCs			DIF	1	(1500, 2000]
20220517_R1E309_FBS+LIF_Hoechst_48hrs_012-1		3027.96		ESCs			DIF	1	(3000, 3500]
20220517_R1E309_FBS+LIF_Hoechst_48hrs_017-1		2837.31		ESCs			DIF	1	(2500, 3000]
20220517_R1E309_FBS+LIF_Hoechst_48hrs_018-1		1728.68		ESCs			DIF	1	(1500, 2000]
20220517_R1E309_FBS+LIF_Hoechst_48hrs_024-1		2225.7		ESCs			DIF	1	(2000, 2500]
20220624_R1E309_FBS+LIF_Hoechst_48hrs_003-1		2751.84		ESCs			DIF	1	(2500, 3000]
20220624_R1E309_FBS+LIF_Hoechst_48hrs_005-1		2140.69		ESCs			DIF	1	(2000, 2500]
20220624_R1E309_FBS+LIF_Hoechst_48hrs_008-1		3011.06		ESCs			DIF	1	(3000, 3500]
20220624_R1E309_FBS+LIF_Hoechst_48hrs_013-1		2646.11		ESCs			DIF	1	(2500, 3000]
20220624_R1E309_FBS+LIF_Hoechst_48hrs_021-1		2856.16		ESCs			DIF	1	(2500, 3000]
20220624_R1E309_FBS+LIF_Hoechst_48hrs_022-2		2621.06		ESCs			DIF	1	(2500, 3000]
20220927_R1E309_Full+LIF_SiRDNA_48hrs_004-2		2374.11		ESCs			DIF	1	(2000, 2500]
20220927_R1E309_Full+LIF_SiRDNA_48hrs_007-1		2807.15		ESCs			DIF	1	(2500, 3000]
20220927_R1E309_Full+LIF_SiRDNA_48hrs_028-2		2942.56		ESCs			DIF	1	(2500, 3000]
20221124_R1E309_Full+LIF_SiRDNA_48hrs_012-1		2838.64		ESCs			DIF	1	(2500, 3000]
20220721_R1E309_N2B27RA_Hoechst_48hrs_036-1		2388.82		DIF			DIF	0.901507	(2000, 2500]
20220721_R1E309_N2B27RA_Hoechst_48hrs_037-3		2377.7		DIF			DIF	0.901507	(2000, 2500]
20220927_R1E309_N2B27fromFBS_SiRDNA_48hrs_004-1		2332.39		DIF			DIF	0.901507	(2000, 2500]
20220927_R1E309_N2B27fromFBS_SiRDNA_48hrs_004-2		2451.18		DIF			DIF	0.901507	(2000, 2500]
20220927_R1E309_N2B27fromFBS_SiRDNA_48hrs_009-1		2996.47		DIF			DIF	0.901507	(2500, 3000]
20220927_R1E309_N2B27fromFBS_SiRDNA_48hrs_017-1		2209		DIF			DIF	0.901507	(2000, 2500]
20220927_R1E309_N2B27fromFBS_SiRDNA_48hrs_021-1		2702.73		DIF			DIF	0.901507	(2500, 3000]
20220927_R1E309_N2B27fromFBS_SiRDNA_48hrs_021-2		2191.32		DIF			DIF	0.901507	(2000, 2500]
20220927_R1E309_N2B27fromFBS_SiRDNA_48hrs_024-1		2477.97		DIF			DIF	0.901507	(2000, 2500]
20220927_R1E309_N2B27fromFBS_SiRDNA_48hrs_024-2		1665.95		DIF			DIF	0.901507	(1500, 2000]
20220927_R1E309_N2B27fromFBS_SiRDNA_48hrs_026-1		1800.14		DIF			DIF	0.901507	(1500, 2000]
20220927_R1E309_N2B27fromFBS_SiRDNA_48hrs_027-1		2193.38		DIF			DIF	0.901507	(2000, 2500]
20220927_R1E309_N2B27fromFBS_SiRDNA_48hrs_027-2		1943.54		DIF			DIF	0.901507	(1500, 2000]
20221124_R1E309_N2B27fromFBS_SiRDNA_48hrs_002-1		2437.95		DIF			DIF	0.901507	(2000, 2500]
20221124_R1E309_N2B27fromFBS_SiRDNA_48hrs_005-2		2652.57		DIF			DIF	0.901507	(2500, 3000]
20221124_R1E309_N2B27fromFBS_SiRDNA_48hrs_019-2		2113.99		DIF			DIF	0.901507	(2000, 2500]
20221124_R1E309_N2B27fromFBS_SiRDNA_48hrs_026-2		2342.17		DIF			DIF	0.901507	(2000, 2500]
20221124_R1E309_N2B27fromFBS_SiRDNA_48hrs_027-2		2292.03		DIF			DIF	0.901507	(2000, 2500]
20221124_R1E309_N2B27fromFBS_SiRDNA_48hrs_029-1		2133.77		DIF			DIF	0.901507	(2000, 2500]
20221124_R1E309_N2B27fromFBS_SiRDNA_48hrs_032-2		2302.6		DIF			DIF	0.901507	(2000, 2500]

## Sheet: ExtendedData 8d, e, f
Cell_ID	Spindle_Length_um	Spindle_Volume_um3	Spindle_Aspect_Ratio	Spindle_Width_Avg_um	Cell_Volume_um3	Cell_Volume_bin	Experiment	Condition
Mitotic_20230804_R1E309_Osm01_Full_LoopX+1_001-1	10.505950694725348	271.594	1.46505	7.171052631578948	1948.2		20230804	ESCs_Iso
Mitotic_20230804_R1E309_Osm01_Full_LoopX+1_001-2	8.838834764831844	209.234	1.29682	6.815789473684211	2159.07	(2000, 2500]	20230804	ESCs_Iso
Mitotic_20230804_R1E309_Osm01_Full_LoopX+1_002-1	11.360567767501763	438.938	1.34277	8.460526315789474	3500.02	(3500, 4000]	20230804	ESCs_Iso
Mitotic_20230804_R1E309_Osm01_Full_LoopX+1_002-2	8.533024082938006	333.406	1.0443	8.171052631578947	2906.54	(2500, 3000]	20230804	ESCs_Iso
Mitotic_20230804_R1E309_Osm01_Full_LoopX+1_003-1	10.57709790065309	320.531	1.38358	7.644736842105263	2919.94	(2500, 3000]	20230804	ESCs_Iso
Mitotic_20230804_R1E309_Osm01_Full_LoopX+1_003-2	10.27436129401726	382.188	1.23552	8.31579	2933.94	(2500, 3000]	20230804	ESCs_Iso
Mitotic_20230804_R1E309_Osm01_Full_LoopX+1_005-1	11.42912945066246	360.016	1.45986	7.828947368421052	2900.87	(2500, 3000]	20230804	ESCs_Iso
Mitotic_20230804_R1E309_Osm01_Full_LoopX+1_006-1	10.80219885023415	413.766	1.25915	8.578947368421053	2945.28	(2500, 3000]	20230804	ESCs_Iso
Mitotic_20230804_R1E309_Osm01_Full_LoopX+1_007-1	10.5741	444.297	1.15965	9.11842	2800.75	(2500, 3000]	20230804	ESCs_Iso
Mitotic_20230804_R1E309_Osm01_Full_LoopX+1_007-2	11.321991874224253	403.188	1.34659	8.407894736842104	2413.76	(2000, 2500]	20230804	ESCs_Iso
Mitotic_20230804_R1E309_Osm01_Full_LoopX+1_008-1	9.36416	302.594	1.21654	7.697368421052632	3135	(3000, 3500]	20230804	ESCs_Iso
Mitotic_20230804_R1E309_Osm01_Full_LoopX+1_009-1	7.508328708840604	352.953	0.847894	8.855263157894736	3378.23	(3000, 3500]	20230804	ESCs_Iso
Mitotic_20230804_R1E309_Osm01_Full_LoopX+1_010-1	8.299096336348915	281.578	1.04253	7.9605263157894735	2371.76	(2000, 2500]	20230804	ESCs_Iso
Mitotic_20230804_R1E309_Osm01_Full_LoopX+2_001-1	10.015612812005063	409.516	1.15682	8.657894736842104	3138.07	(3000, 3500]	20230804	ESCs_Iso
Mitotic_20230804_R1E309_Osm01_Full_LoopX+2_002-1	11.527141883398505	494.812	1.30173	8.855263157894736	4453.45	(4000, 4500]	20230804	ESCs_Iso
Mitotic_20230804_R1E309_Osm01_Full_LoopX+2_003-1			#DIV/0!		2766.38	(2500, 3000]	20230804	ESCs_Iso
Mitotic_20230804_R1E309_Osm01_Full_LoopX+2_004-1	10.03120132386944	378.062	1.1987	8.368421052631579	2868.2	(2500, 3000]	20230804	ESCs_Iso
Mitotic_20230804_R1E309_Osm01_Full_LoopX+2_004-2	11.818946653572814	383.688	1.48962	7.934210526315789	2946.76	(2500, 3000]	20230804	ESCs_Iso
Mitotic_20230804_R1E309_Osm01_Full_LoopX+2_005-1	12.002603884157804	361.75	1.54087	7.7894736842105265	2923.9	(2500, 3000]	20230804	ESCs_Iso
Mitotic_20230804_R1E309_Osm01_Full_LoopX+2_006-1	10.164275675128062	467.75	1.10513	9.197368421052632	3007.6	(3000, 3500]	20230804	ESCs_Iso
Mitotic_20230804_R1E309_Osm01_Full_LoopX+2_007-1	9.781998773256923	306.938	1.26219	7.75	2960.34	(2500, 3000]	20230804	ESCs_Iso
Mitotic_20230804_R1E309_Osm01_Full_LoopX+2_008-1	10.57709790065309	356.812	1.31565	8.039473684210526	2725.86	(2500, 3000]	20230804	ESCs_Iso
Mitotic_20230804_R1E309_Osm01_Full_LoopX+2_010-1	9.8298	335.359	1.26836	7.75	2884.56	(2500, 3000]	20230804	ESCs_Iso
Mitotic_20230804_R1E309_Osm01_Full_LoopX+3_001-1	13.007209539328564	365.734	1.74347	7.4605263157894735	2885.8	(2500, 3000]	20230804	ESCs_Iso
Mitotic_20230804_R1E309_Osm01_Full_LoopX+3_001-2	9.51643	329.828	1.22377	7.776315789473684	3129.8	(3000, 3500]	20230804	ESCs_Iso
Mitotic_20230804_R1E309_Osm01_Full_LoopX+3_002-1			#DIV/0!		3252.72	(3000, 3500]	20230804	ESCs_Iso
Mitotic_20230804_R1E309_Osm01_Full_LoopX+3_002-2	11.366067921669304	286.812	1.64225	6.921052631578948	2882.91	(2500, 3000]	20230804	ESCs_Iso
Mitotic_20230804_R1E309_Osm01_Full_LoopX+3_003-1	9.51643	338.359	1.19545	7.9605263157894735	2624.97	(2500, 3000]	20230804	ESCs_Iso
Mitotic_20230804_R1E309_Osm01_Full_LoopX+3_003-2	8.678277478854891	215.328	1.34602	6.447368421052632	2264.79	(2000, 2500]	20230804	ESCs_Iso
Mitotic_20230804_R1E309_Osm01_Full_LoopX+3_004-1	9.858372076565177	345.469	1.20845	8.157894736842104	3243.44	(3000, 3500]	20230804	ESCs_Iso
Mitotic_20230804_R1E309_Osm01_Full_LoopX+3_005-1	9.762812094883316	403.953	1.11743	8.736842105263158	3300.74	(3000, 3500]	20230804	ESCs_Iso
Mitotic_20230804_R1E309_Osm01_Full_LoopX+3_006-1			#DIV/0!		2152.51	(2000, 2500]	20230804	ESCs_Iso
Mitotic_20230804_R1E309_Osm01_Full_LoopX+3_007-1	12.96630247988994	432.969	1.55432	8.342105263157896	3003.05	(3000, 3500]	20230804	ESCs_Iso
Mitotic_20230804_R1E309_Osm01_Full_LoopX+3_008-1	11.81365735071066	403.797	1.45281	8.131578947368421	2921.95	(2500, 3000]	20230804	ESCs_Iso
Mitotic_20230804_R1E309_Osm01_Full_LoopX+3_009-1	12.36426301887824	412.297	1.51318	8.171052631578947	3293.24	(3000, 3500]	20230804	ESCs_Iso
Mitotic_20230804_R1E309_Osm01_Full_LoopX+3_010-1	10.902981243678262	409.469	1.3132	8.302631578947368	3109.31	(3000, 3500]	20230804	ESCs_Iso
Mitotic_20230804_R1E309_Osm01_Full_LoopX+4_001-1	10.077822185373186	342.422	1.25973	8	2811.26	(2500, 3000]	20230804	ESCs_Iso
Mitotic_20230804_R1E309_Osm01_Full_LoopX+4_002-1			#DIV/0!		2715.46	(2500, 3000]	20230804	ESCs_Iso
Mitotic_20230804_R1E309_Osm01_Full_LoopX+4_003-1	10.865656906050363	381.828	1.35154	8.039473684210526	2672.28	(2500, 3000]	20230804	ESCs_Iso
Mitotic_20230804_R1E309_Osm01_Full_LoopX+4_004-1	10.51189802081432	390.312	1.28235	8.197368421052632	2914.33	(2500, 3000]	20230804	ESCs_Iso
Mitotic_20230804_R1E309_Osm01_Full_LoopX+4_005-1	10.810874155219826	327.469	1.39259	7.763157894736842	3056.86	(3000, 3500]	20230804	ESCs_Iso
Mitotic_20230804_R1E309_Osm01_Full_LoopX+4_006-1	11.26388032606881	388.656	1.41263	7.973684210526316	2781.97	(2500, 3000]	20230804	ESCs_Iso
Mitotic_20230804_R1E309_Osm01_Full_LoopX+4_007-1	9.852030247619016	372.188	1.17729	8.368421052631579	2926.86	(2500, 3000]	20230804	ESCs_Iso
Mitotic_20230804_R1E309_Osm01_Full_LoopX+4_008-1	8.863548950617918	435.219	0.962328	9.210526315789474	3611.89	(3500, 4000]	20230804	ESCs_Iso
Mitotic_20230804_R1E309_Osm01_Full_LoopX+4_009-1	10.065411069598698	291.594	1.39848	7.197368421052632	2534.96	(2500, 3000]	20230804	ESCs_Iso
Mitotic_20230804_R1E309_Osm01_Full_LoopX+4_010-1	11.890121950594114	378.016	1.54734	7.684210526315789	3058.1	(3000, 3500]	20230804	ESCs_Iso
Mitotic_20230804_R1E309_Osm01_Full_LoopX+4_010-2			#DIV/0!		1609.7		20230804	ESCs_Iso
Mitotic_20230804_R1E309_Osm01_Full_LoopX+5_001-1	10.796411440844592	413.562	1.27808	8.447368421052632	2999.39	(2500, 3000]	20230804	ESCs_Iso
Mitotic_20230804_R1E309_Osm01_Full_LoopX+5_002-1	12.341495047197483	497.047	1.3753	8.973684210526315	3254.78	(3000, 3500]	20230804	ESCs_Iso
Mitotic_20230804_R1E309_Osm01_Full_LoopX+5_003-1	11.360567767501763	325.016	1.59006	7.144736842105263	2765.61	(2500, 3000]	20230804	ESCs_Iso
Mitotic_20230804_R1E309_Osm01_Full_LoopX+5_004-1	10.945889639494816	309.938	1.51528	7.223684210526316	2135.03	(2000, 2500]	20230804	ESCs_Iso
Mitotic_20230804_R1E309_Osm01_Full_LoopX+5_005-1	9.832980219648569	356.5	1.23115	7.986842105263157	3069.38	(3000, 3500]	20230804	ESCs_Iso
Mitotic_20230823_R1E309_Osm02_40x_Ctrl_001-1	11.321991874224253	403.422	1.36583	8.289473684210526	3389.28	(3000, 3500]	20230823	ESCs_Iso
Mitotic_20230823_R1E309_Osm02_40x_Ctrl_001-2	12.075284675733322	424.344	1.48499	8.131578947368421	3453.66	(3000, 3500]	20230823	ESCs_Iso
Mitotic_20230823_R1E309_Osm02_40x_Ctrl_001-3	11.205467415507483	369.172	1.42649	7.855263157894737	2561.77	(2500, 3000]	20230823	ESCs_Iso
Mitotic_20230823_R1E309_Osm02_40x_Ctrl_002-1	11.554220008291344	454.812	1.32247	8.736842105263158	3246.34	(3000, 3500]	20230823	ESCs_Iso
Mitotic_20230823_R1E309_Osm02_40x_Ctrl_002-2	10.51189802081432	396.109	1.27214	8.263157894736842	3238.3	(3000, 3500]	20230823	ESCs_Iso
Mitotic_20230823_R1E309_Osm02_40x_Ctrl_002-4	11.028372500056388	355.562	1.39229	7.921052631578948	2643.93	(2500, 3000]	20230823	ESCs_Iso
Mitotic_20230823_R1E309_Osm02_40x_Ctrl_003-1	10.265232583823904	371.078	1.27269	8.06579	2698.63	(2500, 3000]	20230823	ESCs_Iso
Mitotic_20230823_R1E309_Osm02_40x_Ctrl_003-2	10.362190888031352	444.469	1.17191	8.842105263157896	3088.87	(3000, 3500]	20230823	ESCs_Iso
Mitotic_20230823_R1E309_Osm02_40x_Ctrl_004-1	12.8282	447.938	1.5827	8.105263157894736	3188.75	(3000, 3500]	20230823	ESCs_Iso
Mitotic_20230823_R1E309_Osm02_40x_Ctrl_004-2	12.572290960680158	517.906	1.43468	8.763157894736842	3812.95	(3500, 4000]	20230823	ESCs_Iso
Mitotic_20230823_R1E309_Osm02_40x_Ctrl_005-1	13.261787209874845	474.469	1.53643	8.631578947368421	3221.47	(3000, 3500]	20230823	ESCs_Iso
Mitotic_20230823_R1E309_Osm02_40x_Ctrl_005-2	12.754901018824098	548.297	1.29078	9.88158	3363.64	(3000, 3500]	20230823	ESCs_Iso
Mitotic_20230823_R1E309_Osm02_40x_Ctrl_005-3	11.27497228377968	418.938	1.34945	8.355263157894736	2685.75	(2500, 3000]	20230823	ESCs_Iso
Mitotic_20230823_R1E309_Osm02_40x_Ctrl_005-4	11.002840542332692	373.469	1.34874	8.157894736842104	2227.82	(2000, 2500]	20230823	ESCs_Iso
Mitotic_20230823_R1E309_Osm02_40x_Ctrl_005-5	11.272200317595496	379.922	1.39299	8.092105263157896	2072.12	(2000, 2500]	20230823	ESCs_Iso
Mitotic_20230823_R1E309_Osm02_40x_Ctrl_005-6	9.003471552684553	292.094	1.21539	7.407894736842105	2134.14	(2000, 2500]	20230823	ESCs_Iso
Mitotic_20230823_R1E309_Osm02_40x_Ctrl_006-1	11.510864433221338	420.047	1.43886	8	2759.46	(2500, 3000]	20230823	ESCs_Iso
Mitotic_20230823_R1E309_Osm02_40x_Ctrl_006-2			#DIV/0!		2452.86	(2000, 2500]	20230823	ESCs_Iso
Mitotic_20230823_R1E309_Osm02_40x_Ctrl_006-4	11.00568035152757	476.969	1.21222	9.078947368421051	3815.61	(3500, 4000]	20230823	ESCs_Iso
Mitotic_20230823_R1E309_Osm02_40x_Ctrl_006-5	11.586630226256467	406.125	1.4203	8.157894736842104	2932.64	(2500, 3000]	20230823	ESCs_Iso
Mitotic_20230823_R1E309_Osm02_40x_Ctrl_007-1	12.252550754842844	365.484	1.60551	7.631578947368421	2378.85	(2000, 2500]	20230823	ESCs_Iso
Mitotic_20230823_R1E309_Osm02_40x_Ctrl_007-2	11.74201856581738	343.797	1.55199	7.565789473684211	2582.21	(2500, 3000]	20230823	ESCs_Iso
Mitotic_20230823_R1E309_Osm02_40x_Ctrl_008-1	10.80219885023415	416.203	1.27479	8.473684210526315	2773.82	(2500, 3000]	20230823	ESCs_Iso
Mitotic_20230823_R1E309_Osm02_40x_Ctrl_008-2	11.795126112085448	425.922	1.4229	8.289473684210526	2935.77	(2500, 3000]	20230823	ESCs_Iso
Mitotic_20230823_R1E309_Osm02_40x_Ctrl_009-1	13.75454470347892	451.703	1.66722	8.25	3413.55	(3000, 3500]	20230823	ESCs_Iso
Mitotic_20230823_R1E309_Osm02_40x_Ctrl_010-1	10.265232583823904	463.844	1.1177	9.18421	3340.43	(3000, 3500]	20230823	ESCs_Iso
Mitotic_20230823_R1E309_Osm02_40x_Ctrl_011-1	11.27497228377968	432.531	1.29637	8.697368421052632	2983.56	(2500, 3000]	20230823	ESCs_Iso
Mitotic_20230823_R1E309_Osm02_40x_Ctrl_011-2	11.27497228377968	418.797	1.3431	8.394736842105264	3383.25	(3000, 3500]	20230823	ESCs_Iso
Mitotic_20230823_R1E309_Osm02_40x_Ctrl_011-3	11.570436465406134	411.594	1.43451	8.06579	3049.77	(3000, 3500]	20230823	ESCs_Iso
Mitotic_20230823_R1E309_Osm02_40x_Ctrl_012-1	10.114964162071956	405.406	1.19184	8.486842105263158	3343.8	(3000, 3500]	20230823	ESCs_Iso
Mitotic_20230823_R1E309_Osm02_40x_Ctrl_012-2	10.529719844326344	448.453	1.20703	8.723684210526315	3051.07	(3000, 3500]	20230823	ESCs_Iso
Mitotic_20230823_R1E309_Osm02_40x_Ctrl_012-3	5.75	404.031	0.653214	8.802631578947368	3097.91	(3000, 3500]	20230823	ESCs_Iso
Mitotic_20230823_R1E309_Osm02_40x_Ctrl_013-2	10.407329148249325	402.328	1.20941	8.605263157894736	3795.88	(3500, 4000]	20230823	ESCs_Iso
Mitotic_20230823_R1E309_Osm02_40x_Ctrl_013-3	11.546103238755489	383.062	1.45282	7.947368421052632	2302.59	(2000, 2500]	20230823	ESCs_Iso
Mitotic_20230823_R1E309_Osm02_40x_Ctrl_014-1	13.52312833629852	514.438	1.55016	8.723684210526315	2946.23	(2500, 3000]	20230823	ESCs_Iso
Mitotic_20230823_R1E309_Osm02_40x_Ctrl_014-2	10.894379284750462	433.484	1.25832	8.657894736842104	2876.53	(2500, 3000]	20230823	ESCs_Iso
Mitotic_20230823_R1E309_Osm02_40x_Ctrl_015-1	10.256095748383007	377.891	1.24316	8.25	2854.97	(2500, 3000]	20230823	ESCs_Iso
Mitotic_20230823_R1E309_Osm02_40x_Ctrl_015-3	10.383279828647591	340.984	1.36292	7.618421052631579	2919.29	(2500, 3000]	20230823	ESCs_Iso
Mitotic_20230823_R1E309_Osm02_40x_Ctrl_015-5	10.600707523557094	319.703	1.42342	7.447368421052632	3449.58	(3000, 3500]	20230823	ESCs_Iso
Mitotic_20230912_R1E309_Osm04_40x_Ctrl_001-1	10.505950694725348	340.188	1.37902	7.618421052631579	2740.98	(2500, 3000]	20230912	ESCs_Iso
Mitotic_20230912_R1E309_Osm04_40x_Ctrl_001-2	10.505950694725348	321.844	1.3959	7.526315789473684	2484.87	(2000, 2500]	20230912	ESCs_Iso
Mitotic_20230912_R1E309_Osm04_40x_Ctrl_001-3	12.041594578792296	382.094	1.56974	7.671052631578948	2726.8	(2500, 3000]	20230912	ESCs_Iso
Mitotic_20230912_R1E309_Osm04_40x_Ctrl_001-4	11.546103238755489	481.844	1.19551	9.657894736842104	2949.89	(2500, 3000]	20230912	ESCs_Iso
Mitotic_20230912_R1E309_Osm04_40x_Ctrl_002-1	10.755812382149475	340.375	1.42909	7.526315789473684	2794.43	(2500, 3000]	20230912	ESCs_Iso
Mitotic_20230912_R1E309_Osm04_40x_Ctrl_002-2	11.86907747046922	478.062	1.37928	8.605263157894736	2844.28	(2500, 3000]	20230912	ESCs_Iso
Mitotic_20230912_R1E309_Osm04_40x_Ctrl_003-1			#DIV/0!		2762.59	(2500, 3000]	20230912	ESCs_Iso
Mitotic_20230912_R1E309_Osm04_40x_Ctrl_003-2	10.538619454178995	371.078	1.29183	8.157894736842104	2789.88	(2500, 3000]	20230912	ESCs_Iso
Mitotic_20230912_R1E309_Osm04_40x_Ctrl_003-3	11.073617295175053	411.219	1.31705	8.407894736842104	2580.5	(2500, 3000]	20230912	ESCs_Iso
Mitotic_20230912_R1E309_Osm04_40x_Ctrl_004-2	12.522479786368194	414.547	1.53998	8.131578947368421	2924.96	(2500, 3000]	20230912	ESCs_Iso
Mitotic_20230912_R1E309_Osm04_40x_Ctrl_004-3	9.775607398008576	357.141	1.18304	8.263157894736842	2421.26	(2000, 2500]	20230912	ESCs_Iso
Mitotic_20230912_R1E309_Osm04_40x_Ctrl_005-1			#DIV/0!		2858.69	(2500, 3000]	20230912	ESCs_Iso
Mitotic_20230912_R1E309_Osm04_40x_Ctrl_005-2	10.505950694725348	316.047	1.36721	7.684210526315789	2603.83	(2500, 3000]	20230912	ESCs_Iso
Mitotic_20230912_R1E309_Osm04_40x_Ctrl_005-3	10.105691465703869	368.188	1.24883	8.092105263157896	3156.97	(3000, 3500]	20230912	ESCs_Iso
Mitotic_20230912_R1E309_Osm04_40x_Ctrl_006-1	11.27774356863996	350.672	1.44052	7.828947368421052	2395.27	(2000, 2500]	20230912	ESCs_Iso
Mitotic_20230912_R1E309_Osm04_40x_Ctrl_006-2			#DIV/0!		3006.18	(3000, 3500]	20230912	ESCs_Iso
Mitotic_20230912_R1E309_Osm04_40x_Ctrl_006-3			#DIV/0!		2734.07	(2500, 3000]	20230912	ESCs_Iso
Mitotic_20230912_R1E309_Osm04_40x_Ctrl_007-1			#DIV/0!		2373.06	(2000, 2500]	20230912	ESCs_Iso
Mitotic_20230912_R1E309_Osm04_40x_Ctrl_007-2			#DIV/0!		2482.8	(2000, 2500]	20230912	ESCs_Iso
Mitotic_20230912_R1E309_Osm04_40x_Ctrl_008-1	10.638961415476606	480.359	1.1061	9.61842	2872.1	(2500, 3000]	20230912	ESCs_Iso
Mitotic_20230912_R1E309_Osm04_40x_Ctrl_008-2	11.527141883398505	447.016	1.30561	8.828947368421053	2470.16	(2000, 2500]	20230912	ESCs_Iso
Mitotic_20230912_R1E309_Osm04_40x_Ctrl_009-1	10.764525070805492	405.578	1.29038	8.342105263157896	2615.64	(2500, 3000]	20230912	ESCs_Iso
Mitotic_20230912_R1E309_Osm04_40x_Ctrl_009-2	11.505433499003852	518.688	1.19455	9.63158	2007.74	(2000, 2500]	20230912	ESCs_Iso
Mitotic_20230912_R1E309_Osm04_40x_Ctrl_009-3	12.992786460186284	626.516	1.32901	9.776315789473683	2210.63	(2000, 2500]	20230912	ESCs_Iso
Mitotic_20230912_R1E309_Osm04_40x_Ctrl_010-1	11.051018052650171	365.719	1.38365	7.986842105263157	2856.39	(2500, 3000]	20230912	ESCs_Iso
Mitotic_20230912_R1E309_Osm04_40x_Ctrl_011-1	11.521718621802911	458.75	1.34509	8.56579	2342.41	(2000, 2500]	20230912	ESCs_Iso
Mitotic_20230912_R1E309_Osm04_40x_Ctrl_011-2	9.069178573608529	377.047	1.0475	8.657894736842104	2949.89	(2500, 3000]	20230912	ESCs_Iso
Mitotic_20230912_R1E309_Osm04_40x_Ctrl_012-1	10.040542814011602	387.516	1.22485	8.197368421052632	2393.91	(2000, 2500]	20230912	ESCs_Iso
Mitotic_20230912_R1E309_Osm04_40x_Ctrl_012-2	10.776131031126154	391.516	1.32522	8.131578947368421	2670.69	(2500, 3000]	20230912	ESCs_Iso
Mitotic_20230912_R1E309_Osm04_40x_Ctrl_012-3	11.797775213996918	396.797	1.44385	8.171052631578947	2590.66	(2500, 3000]	20230912	ESCs_Iso
Mitotic_20230920_R1E309_Osm05_40x_Ctrl_001-1	11.272200317595496	440.516	1.35552	8.31579	3058.63	(3000, 3500]	20230920	ESCs_Iso
Mitotic_20230920_R1E309_Osm05_40x_Ctrl_001-2	10.755812382149475	452.234	1.21643	8.842105263157896	2918.47	(2500, 3000]	20230920	ESCs_Iso
Mitotic_20230920_R1E309_Osm05_40x_Ctrl_002-1	10.75	419.078	1.23976	8.671052631578947	3016.57	(3000, 3500]	20230920	ESCs_Iso
Mitotic_20230920_R1E309_Osm05_40x_Ctrl_003-1	9.880536422684752	317.969	1.30595	7.565789473684211	2246.9	(2000, 2500]	20230920	ESCs_Iso
Mitotic_20230920_R1E309_Osm05_40x_Ctrl_003-2	12.013013776733963	519.859	1.31555	9.13158	3772.84	(3500, 4000]	20230920	ESCs_Iso
Mitotic_20230920_R1E309_Osm05_40x_Ctrl_004-1	12.624381172952598	481.75	1.46481	8.618421052631579	2988.81	(2500, 3000]	20230920	ESCs_Iso
Mitotic_20230920_R1E309_Osm05_40x_Ctrl_004-2	11.26388032606881	464.078	1.2796	8.802631578947368	3103.46	(3000, 3500]	20230920	ESCs_Iso
Mitotic_20230920_R1E309_Osm05_40x_Ctrl_005-1	11.014195385955343	513.688	1.18399	9.302631578947368	3484.31	(3000, 3500]	20230920	ESCs_Iso
Mitotic_20230920_R1E309_Osm05_40x_Ctrl_006-1	10.265232583823904	365.406	1.26855	8.092105263157896	3227.38	(3000, 3500]	20230920	ESCs_Iso
Mitotic_20230920_R1E309_Osm05_40x_Ctrl_007-1	11.2528	326.609	1.4644	7.684210526315789	3272.45	(3000, 3500]	20230920	ESCs_Iso
Mitotic_20230920_R1E309_Osm05_40x_Ctrl_007-2	10.752906583803284	336.625	1.41388	7.605263157894737	2713.33	(2500, 3000]	20230920	ESCs_Iso
Mitotic_20230920_R1E309_Osm05_40x_Ctrl_008-1	10.764525070805492	481.578	1.18053	9.11842	2585.58	(2500, 3000]	20230920	ESCs_Iso
Mitotic_20230920_R1E309_Osm05_40x_Ctrl_009-1	10.253048327204938	387.906	1.1613	8.828947368421053	3232.04	(3000, 3500]	20230920	ESCs_Iso
Mitotic_20230920_R1E309_Osm05_40x_Ctrl_009-2	11.25	367.844	1.40625	8	3126.85	(3000, 3500]	20230920	ESCs_Iso
Mitotic_20230920_R1E309_Osm05_40x_Ctrl_010-1	9.766012492312305	394.953	1.08989	8.960526315789474	3753	(3500, 4000]	20230920	ESCs_Iso
Mitotic_20230920_R1E309_Osm05_40x_Ctrl_010-2	11.002840542332692	370.766	1.32733	8.289473684210526	3403.92	(3000, 3500]	20230920	ESCs_Iso
Mitotic_20230920_R1E309_Osm05_40x_Ctrl_011-1	10.262187875886896	377.234	1.24788	8.223684210526315	3094.48	(3000, 3500]	20230920	ESCs_Iso
Mitotic_20230920_R1E309_Osm05_40x_Ctrl_013-1	10.015612812005063	384	1.20441	8.31579	3100.09	(3000, 3500]	20230920	ESCs_Iso
Mitotic_20230920_R1E309_Osm05_40x_Ctrl_013-2	9.276987657639737	412.266	1.03837	8.93421	2074.37	(2000, 2500]	20230920	ESCs_Iso
Mitotic_20230920_R1E309_Osm05_40x_Ctrl_014-1	11.014195385955343	419.297	1.3059	8.43421	3881.76	(3500, 4000]	20230920	ESCs_Iso
Mitotic_20230920_R1E309_Osm05_40x_Ctrl_015-1	11.472793905583766	376.078	1.4224	8.06579	2497.04	(2000, 2500]	20230920	ESCs_Iso
Mitotic_20230920_R1E309_Osm05_40x_Ctrl_016-1	11.014195385955343	511.484	1.16423	9.460526315789474	3515.08	(3500, 4000]	20230920	ESCs_Iso
Mitotic_20230920_R1E309_Osm05_40x_Ctrl_017-1	9.467048114380743	385.984	1.09346	8.657894736842104	2744.99	(2500, 3000]	20230920	ESCs_Iso
Mitotic_20230920_R1E309_Osm05_40x_Ctrl_018-1	11.5	393	1.41653	8.118421052631579	2954.38	(2500, 3000]	20230920	ESCs_Iso
Mitotic_20230920_R1E309_Osm05_40x_Ctrl_018-2	12.206555615733702	513.391	1.39085	8.776315789473685	3869.24	(3500, 4000]	20230920	ESCs_Iso
Mitotic_20230920_R1E309_Osm05_40x_Ctrl_019-1	10.82243041095668	429.875	1.25765	8.605263157894736	3046.52	(3000, 3500]	20230920	ESCs_Iso
Mitotic_20230920_R1E309_Osm05_40x_Ctrl_020-1	9.766012492312305	387.625	1.1952	8.171052631578947	2888.05	(2500, 3000]	20230920	ESCs_Iso
Mitotic_20230920_R1E309_Osm05_40x_Ctrl_020-2	11.090536506409418	368.078	1.35294	8.197368421052632	2870.21	(2500, 3000]	20230920	ESCs_Iso
Mitotic_20230920_R1E309_Osm05_40x_Ctrl_020-3			#DIV/0!		2570.28	(2500, 3000]	20230920	ESCs_Iso
Mitotic_20230920_R1E309_Osm05_40x_Ctrl_021-1	10.277402395547233	478.922	1.12548	9.13158	3134.47	(3000, 3500]	20230920	ESCs_Iso
Mitotic_20230920_R1E309_Osm05_40x_Ctrl_022-1	11.27774356863996	431.188	1.30062	8.671052631578947	2793.66	(2500, 3000]	20230920	ESCs_Iso
Mitotic_20230920_R1E309_Osm05_40x_Ctrl_023-1	9.476945710512434	559.906	0.950195	9.973684210526317	4016.72	(4000, 4500]	20230920	ESCs_Iso
Mitotic_20230920_R1E309_Osm05_40x_Ctrl_024-1	11.784523749392676	676.078	1.15564	10.197368421052632	3255.49	(3000, 3500]	20230920	ESCs_Iso
Mitotic_20230920_R1E309_Osm05_40x_Ctrl_024-2	12.5125	648.594	1.24307	10.06578947368421	3137.36	(3000, 3500]	20230920	ESCs_Iso
Mitotic_20230920_R1E309_Osm05_40x_Ctrl_025-1	12.376893794486564	516.984	1.34378	9.210526315789474	2435.61	(2000, 2500]	20230920	ESCs_Iso
Mitotic_Tif20230905_R1E309_Osm03_40x_Ctrl_001-1	10.691702390171548	372.422	1.32556	8.06579	2975.7	(2500, 3000]	Tif20230905	ESCs_Iso
Mitotic_Tif20230905_R1E309_Osm03_40x_Ctrl_002-1	11.073617295175053	338.516	1.42643	7.763157894736842	2362.13	(2000, 2500]	Tif20230905	ESCs_Iso
Mitotic_Tif20230905_R1E309_Osm03_40x_Ctrl_003-1	9.52956	354.281	1.19908	7.947368421052632	2620.9	(2500, 3000]	Tif20230905	ESCs_Iso
Mitotic_Tif20230905_R1E309_Osm03_40x_Ctrl_004-1			#DIV/0!		2962.12	(2500, 3000]	Tif20230905	ESCs_Iso
Mitotic_Tif20230905_R1E309_Osm03_40x_Ctrl_005-1	10.201102881551584	380.734	1.24444	8.197368421052632	3426.25	(3000, 3500]	Tif20230905	ESCs_Iso
Mitotic_Tif20230905_R1E309_Osm03_40x_Ctrl_005-2	9.253377761660872	345.031	1.11984	8.263157894736842	3287.21	(3000, 3500]	Tif20230905	ESCs_Iso
Mitotic_Tif20230905_R1E309_Osm03_40x_Ctrl_006-1	8.035079339994098	253.906	1.09243	7.355263157894737	2541.81	(2500, 3000]	Tif20230905	ESCs_Iso
Mitotic_Tif20230905_R1E309_Osm03_40x_Ctrl_007-1	11.05667219374799	568.562	1.13709	9.723684210526317	3081.19	(3000, 3500]	Tif20230905	ESCs_Iso
Mitotic_Tif20230905_R1E309_Osm03_40x_Ctrl_007-2	11.141139977578597	570.625	1.14423	9.736842105263158	3554.72	(3500, 4000]	Tif20230905	ESCs_Iso
Mitotic_Tif20230905_R1E309_Osm03_40x_Ctrl_007-3	9.034655499796326	316.688	1.12748	8.013157894736842	3264.82	(3000, 3500]	Tif20230905	ESCs_Iso
Mitotic_Tif20230905_R1E309_Osm03_40x_Ctrl_008-1	9.38416	331.953	1.20676	7.776315789473684	3658.38	(3500, 4000]	Tif20230905	ESCs_Iso
Mitotic_Tif20230905_R1E309_Osm03_40x_Ctrl_009-1	9.698582370635412	402.844	1.10509	8.776315789473685	3180.54	(3000, 3500]	Tif20230905	ESCs_Iso
Mitotic_Tif20230905_R1E309_Osm03_40x_Ctrl_010-1	10.265232583823904	416.391	1.22666	8.368421052631579	3256.56	(3000, 3500]	Tif20230905	ESCs_Iso
Mitotic_Tif20230905_R1E309_Osm03_40x_Ctrl_010-2	10.77323071320762	445.016	1.23494	8.723684210526315	3114.8	(3000, 3500]	Tif20230905	ESCs_Iso
Mitotic_Tif20230905_R1E309_Osm03_40x_Ctrl_011-1	9.256754290786809	401.562	1.07571	8.605263157894736	3602.15	(3500, 4000]	Tif20230905	ESCs_Iso
Mitotic_Tif20230905_R1E309_Osm03_40x_Ctrl_013-1	11.535271995059327	372.203	1.43718	8.026315789473685	3105.41	(3000, 3500]	Tif20230905	ESCs_Iso
Mitotic_Tif20230905_R1E309_Osm03_40x_Ctrl_013-2	10.514870422406544	382.781	1.30151	8.078947368421053	4070.47	(4000, 4500]	Tif20230905	ESCs_Iso
Mitotic_Tif20230905_R1E309_Osm03_40x_Ctrl_013-3	12.046783803156758	431.234	1.46022	8.25	2964.66	(2500, 3000]	Tif20230905	ESCs_Iso
Mitotic_Tif20230905_R1E309_Osm03_40x_Ctrl_014-1	11.255554184490428	388.766	1.37749	8.171052631578947	2727.69	(2500, 3000]	Tif20230905	ESCs_Iso
Mitotic_Tif20230905_R1E309_Osm03_40x_Ctrl_014-2	10.793516572461453	342.391	1.40464	7.684210526315789	3936.1	(3500, 4000]	Tif20230905	ESCs_Iso
Mitotic_Tif20230905_R1E309_Osm03_40x_Ctrl_016-1	11.255554184490428	534.141	1.13451	9.921052631578949	2671.16	(2500, 3000]	Tif20230905	ESCs_Iso
Mitotic_Tif20230905_R1E309_Osm03_40x_Ctrl_017-1	11.453711188955308	462.516	1.35801	8.43421	3442.43	(3000, 3500]	Tif20230905	ESCs_Iso
Mitotic_Tif20230905_R1E309_Osm03_40x_Ctrl_018-1	10.280442597476044	413.578	1.22463	8.394736842105264	3186.86	(3000, 3500]	Tif20230905	ESCs_Iso
Mitotic_Tif20230905_R1E309_Osm03_40x_Ctrl_019-1	11.014195385955343	506.578	1.1691	9.421052631578949	2409.03	(2000, 2500]	Tif20230905	ESCs_Iso
Mitotic_Tif20230905_R1E309_Osm03_40x_Ctrl_021-1	10.015612812005063	402.656	1.17649	8.513157894736842	3103.4	(3000, 3500]	Tif20230905	ESCs_Iso
Mitotic_Tif20230905_R1E309_Osm03_40x_Ctrl_022-1	10.559356040971435	559.5	1.09483	9.644736842105264	4307.68	(4000, 4500]	Tif20230905	ESCs_Iso
Mitotic_Tif20230905_R1E309_Osm03_40x_Ctrl_023-1	1.837117307087384	410.062	0.226657	8.105263157894736	3138.78	(3000, 3500]	Tif20230905	ESCs_Iso
Mitotic_Tif20230905_R1E309_Osm03_40x_Ctrl_024-1	11.763290356018592	492.547	1.30895	8.986842105263158	3570.78	(3500, 4000]	Tif20230905	ESCs_Iso
Mitotic_Tif20230905_R1E309_Osm03_40x_Ctrl_025-1	10.529719844326344	534.547	1.11924	9.407894736842104	3406.58	(3000, 3500]	Tif20230905	ESCs_Iso
Mitotic_Tif20230905_R1E309_Osm03_40x_Ctrl_026-1	12.260199835239227	416.609	1.48372	8.263157894736842	3277.82	(3000, 3500]	Tif20230905	ESCs_Iso
Mitotic_Tif20230905_R1E309_Osm03_40x_Ctrl_027-1	10.313825672368134	431.766	1.21905	8.460526315789474	3458.85	(3000, 3500]	Tif20230905	ESCs_Iso
Mitotic_Tif20230905_R1E309_Osm03_40x_Ctrl_028-1	9.513148795220223	418.734	1.09545	8.68421	2893.48	(2500, 3000]	Tif20230905	ESCs_Iso
Mitotic_Tif20230905_R1E309_Osm03_40x_Ctrl_029-1	11.070794912742263	386.156	1.3681	8.092105263157896	3309.6	(3000, 3500]	Tif20230905	ESCs_Iso
Mitotic_Tif20230905_R1E309_Osm03_40x_Ctrl_030-1	11.776565713313875	493.688	1.3162	8.947368421052632	3151.66	(3000, 3500]	Tif20230905	ESCs_Iso
Mitotic_20230804_R1E309_Osm01_Hypo_LoopX+1_001-1	8.954747344286158	262.359	1.22183	7.328947368421052	3016.1	(3000, 3500]	20230804	ESCs_Hypo80
Mitotic_20230804_R1E309_Osm01_Hypo_LoopX+1_001-2	10.201102881551584	332.734	1.31182	7.776315789473684	2230.83	(2000, 2500]	20230804	ESCs_Hypo80
Mitotic_20230804_R1E309_Osm01_Hypo_LoopX+1_002-1	12.61199825562944	475.484	1.43705	8.776315789473685	2891.06	(2500, 3000]	20230804	ESCs_Hypo80
Mitotic_20230804_R1E309_Osm01_Hypo_LoopX+1_003-1	8.403868156985805	229.547	1.19159	7.052631578947368	2470.28	(2000, 2500]	20230804	ESCs_Hypo80
Mitotic_20230804_R1E309_Osm01_Hypo_LoopX+1_005-1			#DIV/0!		2634.84	(2500, 3000]	20230804	ESCs_Hypo80
Mitotic_20230804_R1E309_Osm01_Hypo_LoopX+1_005-2			#DIV/0!		3141.14	(3000, 3500]	20230804	ESCs_Hypo80
Mitotic_20230804_R1E309_Osm01_Hypo_LoopX+1_006-1			#DIV/0!		2540.86	(2500, 3000]	20230804	ESCs_Hypo80
Mitotic_20230804_R1E309_Osm01_Hypo_LoopX+1_007-1	10.105691465703869	332.719	1.33571	7.565789473684211	3145.28	(3000, 3500]	20230804	ESCs_Hypo80
Mitotic_20230804_R1E309_Osm01_Hypo_LoopX+1_007-2			#DIV/0!		3537.76	(3500, 4000]	20230804	ESCs_Hypo80
Mitotic_20230804_R1E309_Osm01_Hypo_LoopX+1_008-1	9.36416	354.125	1.11548	8.394736842105264	2362.37	(2000, 2500]	20230804	ESCs_Hypo80
Mitotic_20230804_R1E309_Osm01_Hypo_LoopX+1_009-1	10.25	326.281	1.32034	7.763157894736842	3203.75	(3000, 3500]	20230804	ESCs_Hypo80
Mitotic_20230804_R1E309_Osm01_Hypo_LoopX+1_010-1	9.310612224768036	333.828	1.18329	7.868421052631579	2861.47	(2500, 3000]	20230804	ESCs_Hypo80
Mitotic_20230804_R1E309_Osm01_Hypo_LoopX+2_001-1	10.799305533227589	326.641	1.38406	7.802631578947368	2988.81	(2500, 3000]	20230804	ESCs_Hypo80
Mitotic_20230804_R1E309_Osm01_Hypo_LoopX+2_002-1	8.253787009609589	238.219	1.12016	7.368421052631579	3017.93	(3000, 3500]	20230804	ESCs_Hypo80
Mitotic_20230804_R1E309_Osm01_Hypo_LoopX+2_003-1	9.069178573608529	353.172	1.08887	8.328947368421053	2853.32	(2500, 3000]	20230804	ESCs_Hypo80
Mitotic_20230804_R1E309_Osm01_Hypo_LoopX+2_004-1	11.163556780883054	410.719	1.33822	8.342105263157896	2861.35	(2500, 3000]	20230804	ESCs_Hypo80
Mitotic_20230804_R1E309_Osm01_Hypo_LoopX+2_005-1			#DIV/0!		2560.95	(2500, 3000]	20230804	ESCs_Hypo80
Mitotic_20230804_R1E309_Osm01_Hypo_LoopX+2_006-1	9.58188	394.016	1.09179	8.776315789473685	2699.1	(2500, 3000]	20230804	ESCs_Hypo80
Mitotic_20230804_R1E309_Osm01_Hypo_LoopX+2_007-1	10.155048005794953	410.109	1.1801	8.605263157894736	2635.84	(2500, 3000]	20230804	ESCs_Hypo80
Mitotic_20230804_R1E309_Osm01_Hypo_LoopX+2_008-1	8.735702604828074	300.625	1.14074	7.657894736842105	3121.77	(3000, 3500]	20230804	ESCs_Hypo80
Mitotic_20230804_R1E309_Osm01_Hypo_LoopX+2_008-2	11.9635	410.062	1.46886	8.144736842105264	3373.62	(3000, 3500]	20230804	ESCs_Hypo80
Mitotic_20230804_R1E309_Osm01_Hypo_LoopX+2_009-1	8.796306042879591	302.188	1.12735	7.802631578947368	3173.45	(3000, 3500]	20230804	ESCs_Hypo80
Mitotic_20230804_R1E309_Osm01_Hypo_LoopX+2_010-1	8.838834764831844	264.672	1.20386	7.342105263157895	3127.91	(3000, 3500]	20230804	ESCs_Hypo80
Mitotic_20230804_R1E309_Osm01_Hypo_LoopX+3_001-1	8.895223437328598	309.609	1.11927	7.947368421052632	2715.93	(2500, 3000]	20230804	ESCs_Hypo80
Mitotic_20230804_R1E309_Osm01_Hypo_LoopX+3_001-2	11.803071634112875	398.266	1.44917	8.144736842105264	2600.64	(2500, 3000]	20230804	ESCs_Hypo80
Mitotic_20230804_R1E309_Osm01_Hypo_LoopX+3_002-1	10.024968827881713	362.5	1.23085	8.144736842105264	3513.55	(3500, 4000]	20230804	ESCs_Hypo80
Mitotic_20230804_R1E309_Osm01_Hypo_LoopX+3_003-1	9.775607398008576	260.281	1.37583	7.105263157894737	2761.77	(2500, 3000]	20230804	ESCs_Hypo80
Mitotic_20230804_R1E309_Osm01_Hypo_LoopX+3_004-1			#DIV/0!		3211.02	(3000, 3500]	20230804	ESCs_Hypo80
Mitotic_20230804_R1E309_Osm01_Hypo_LoopX+3_005-1	9.555757426808196	316.656	1.24356	7.684210526315789	2994.37	(2500, 3000]	20230804	ESCs_Hypo80
Mitotic_20230804_R1E309_Osm01_Hypo_LoopX+3_006-1			#DIV/0!		2522.61	(2500, 3000]	20230804	ESCs_Hypo80
Mitotic_20230804_R1E309_Osm01_Hypo_LoopX+3_008-1	10.443299287102713	386.156	1.28846	8.105263157894736	3761.27	(3500, 4000]	20230804	ESCs_Hypo80
Mitotic_20230804_R1E309_Osm01_Hypo_LoopX+3_009-1	10.917302780449024	448.062	1.21659	8.973684210526315	2714.34	(2500, 3000]	20230804	ESCs_Hypo80
Mitotic_20230804_R1E309_Osm01_Hypo_LoopX+3_009-2	12.409673645990855	349.438	1.69324	7.328947368421052	3090.23	(3000, 3500]	20230804	ESCs_Hypo80
Mitotic_20230804_R1E309_Osm01_Hypo_LoopX+3_010-1	9.832980219648569	324.672	1.28183	7.671052631578948	2224.93	(2000, 2500]	20230804	ESCs_Hypo80
Mitotic_20230804_R1E309_Osm01_Hypo_LoopX+3_010-2	10.256095748383007	290.375	1.38695	7.394736842105263	2587.76	(2500, 3000]	20230804	ESCs_Hypo80
Mitotic_20230804_R1E309_Osm01_Hypo_LoopX+4_001-1	12.300914600142544	415.438	1.4934	8.236842105263158	2626.92	(2500, 3000]	20230804	ESCs_Hypo80
Mitotic_20230804_R1E309_Osm01_Hypo_LoopX+4_002-1	9.506576670915772	307.922	1.19028	7.986842105263157	2863.48	(2500, 3000]	20230804	ESCs_Hypo80
Mitotic_20230804_R1E309_Osm01_Hypo_LoopX+4_004-1	10.96300597464035	417.906	1.29983	8.43421	2973.34	(2500, 3000]	20230804	ESCs_Hypo80
Mitotic_20230804_R1E309_Osm01_Hypo_LoopX+4_005-1	10.562315087138805	282.109	1.48106	7.131578947368421	2650.31	(2500, 3000]	20230804	ESCs_Hypo80
Mitotic_20230804_R1E309_Osm01_Hypo_LoopX+4_006-1	10.638961415476606	298.891	1.49734	7.105263157894737	2953.55	(2500, 3000]	20230804	ESCs_Hypo80
Mitotic_20230804_R1E309_Osm01_Hypo_LoopX+4_008-1	10.443299287102713	405.703	1.20439	8.671052631578947	3264.47	(3000, 3500]	20230804	ESCs_Hypo80
Mitotic_20230804_R1E309_Osm01_Hypo_LoopX+4_008-2	9.39747	295	1.24644	7.5394736842105265	2089.61	(2000, 2500]	20230804	ESCs_Hypo80
Mitotic_20230804_R1E309_Osm01_Hypo_LoopX+4_009-1	10.93446386431452	356.078	1.40138	7.802631578947368	2621.31	(2500, 3000]	20230804	ESCs_Hypo80
Mitotic_20230804_R1E309_Osm01_Hypo_LoopX+4_010-1	11.26388032606881	403.062	1.35882	8.289473684210526	2800.45	(2500, 3000]	20230804	ESCs_Hypo80
Mitotic_20230804_R1E309_Osm01_Hypo_LoopX+5_001-2			#DIV/0!		2772.81	(2500, 3000]	20230804	ESCs_Hypo80
Mitotic_20230804_R1E309_Osm01_Hypo_LoopX+5_002-1	8.728545125048045	295.453	1.14374	7.631578947368421	2658.11	(2500, 3000]	20230804	ESCs_Hypo80
Mitotic_20230804_R1E309_Osm01_Hypo_LoopX+5_002-2	9.565563234854496	301.984	1.25776	7.605263157894737	2253.63	(2000, 2500]	20230804	ESCs_Hypo80
Mitotic_20230804_R1E309_Osm01_Hypo_LoopX+5_002-3	8.46685	211.547	1.22802	6.894736842105263	2516.35	(2500, 3000]	20230804	ESCs_Hypo80
Mitotic_20230804_R1E309_Osm01_Hypo_LoopX+5_003-1	11.942570912496189	394.484	1.46629	8.144736842105264	2808.43	(2500, 3000]	20230804	ESCs_Hypo80
Mitotic_20230804_R1E309_Osm01_Hypo_LoopX+5_004-1	10.256095748383007	425.875	1.12477	9.11842	2475.36	(2000, 2500]	20230804	ESCs_Hypo80
Mitotic_20230804_R1E309_Osm01_Hypo_LoopX+5_005-1	10.559356040971435	368.047	1.30702	8.078947368421053	2680.73	(2500, 3000]	20230804	ESCs_Hypo80
Mitotic_20230912_R1E309_Osm04_40x_Hypo80_001-1	10.505950694725348	442.328	1.19529	8.789473684210526	2870.8	(2500, 3000]	20230912	ESCs_Hypo80
Mitotic_20230912_R1E309_Osm04_40x_Hypo80_002-1	10.003124511871276	424.156	1.1066	9.039473684210526	2966.9	(2500, 3000]	20230912	ESCs_Hypo80
Mitotic_20230912_R1E309_Osm04_40x_Hypo80_002-2	10.807983160608645	430.297	1.2408	8.710526315789474	2875.7	(2500, 3000]	20230912	ESCs_Hypo80
Mitotic_20230912_R1E309_Osm04_40x_Hypo80_002-3	10.127314550264549	403.188	1.1933	8.486842105263158	2201.24	(2000, 2500]	20230912	ESCs_Hypo80
Mitotic_20230912_R1E309_Osm04_40x_Hypo80_004-1	10.538619454178995	401.812	1.21538	8.671052631578947	2653.91	(2500, 3000]	20230912	ESCs_Hypo80
Mitotic_20230912_R1E309_Osm04_40x_Hypo80_005-1			#DIV/0!		2890.41	(2500, 3000]	20230912	ESCs_Hypo80
Mitotic_20230912_R1E309_Osm04_40x_Hypo80_005-2	9.934158243152764	331.328	1.24382	7.986842105263157	2483.75	(2000, 2500]	20230912	ESCs_Hypo80
Mitotic_20230912_R1E309_Osm04_40x_Hypo80_006-1	11.286053340295712	430.938	1.30554	8.644736842105264	2698.33	(2500, 3000]	20230912	ESCs_Hypo80
Mitotic_20230912_R1E309_Osm04_40x_Hypo80_007-1	10.003124511871276	391.891	1.18233	8.460526315789474	3490.69	(3000, 3500]	20230912	ESCs_Hypo80
Mitotic_20230912_R1E309_Osm04_40x_Hypo80_008-1	13.290033860002012	468.625	1.58562	8.381578947368421	2660.77	(2500, 3000]	20230912	ESCs_Hypo80
Mitotic_20230912_R1E309_Osm04_40x_Hypo80_009-1	11.27774356863996	406.328	1.30062	8.671052631578947	3517.03	(3500, 4000]	20230912	ESCs_Hypo80
Mitotic_20230912_R1E309_Osm04_40x_Hypo80_009-2			#DIV/0!		4317.72	(4000, 4500]	20230912	ESCs_Hypo80
Mitotic_20230912_R1E309_Osm04_40x_Hypo80_010-1	11.297123527695003	426.766	1.28146	8.81579	2856.15	(2500, 3000]	20230912	ESCs_Hypo80
Mitotic_20230912_R1E309_Osm04_40x_Hypo80_010-2	13.038404810405298	399.922	1.61125	8.092105263157896	3603.27	(3500, 4000]	20230912	ESCs_Hypo80
Mitotic_20230912_R1E309_Osm04_40x_Hypo80_012-1	9.585144756340409	387.172	1.11217	8.618421052631579	3159.04	(3000, 3500]	20230912	ESCs_Hypo80
Mitotic_20230912_R1E309_Osm04_40x_Hypo80_012-2	11.535271995059327	404.469	1.37196	8.407894736842104	2540.33	(2500, 3000]	20230912	ESCs_Hypo80
Mitotic_20230912_R1E309_Osm04_40x_Hypo80_012-3			#DIV/0!		2847.77	(2500, 3000]	20230912	ESCs_Hypo80
Mitotic_20230912_R1E309_Osm04_40x_Hypo80_013-1	9.253377761660872	453.531	0.994705	9.302631578947368	3665.41	(3500, 4000]	20230912	ESCs_Hypo80
Mitotic_20230912_R1E309_Osm04_40x_Hypo80_013-2			#DIV/0!		2916.22	(2500, 3000]	20230912	ESCs_Hypo80
Mitotic_20230912_R1E309_Osm04_40x_Hypo80_014-1	10.752906583803284	409.406	1.24576	8.631578947368421	3261.58	(3000, 3500]	20230912	ESCs_Hypo80
Mitotic_20230912_R1E309_Osm04_40x_Hypo80_014-2	11.028372500056388	363.109	1.37628	8.013157894736842	2785.98	(2500, 3000]	20230912	ESCs_Hypo80
Mitotic_20230912_R1E309_Osm04_40x_Hypo80_015-1	10.799305533227589	400.484	1.30484	8.276315789473685	2462.01	(2000, 2500]	20230912	ESCs_Hypo80
Mitotic_20230912_R1E309_Osm04_40x_Hypo80_015-2	11.073617295175053	394.609	1.32953	8.328947368421053	2412.04	(2000, 2500]	20230912	ESCs_Hypo80
Mitotic_20230912_R1E309_Osm04_40x_Hypo80_016-1	9.5	349.719	1.16452	8.157894736842104	2142.59	(2000, 2500]	20230912	ESCs_Hypo80
Mitotic_20230912_R1E309_Osm04_40x_Hypo80_016-2	10.691702390171548	438.438	1.23303	8.671052631578947	2488.36	(2000, 2500]	20230912	ESCs_Hypo80
Mitotic_20230912_R1E309_Osm04_40x_Hypo80_017-1	9.013878188659971	351.672	1.09259	8.25	2903.94	(2500, 3000]	20230912	ESCs_Hypo80
Mitotic_20230912_R1E309_Osm04_40x_Hypo80_017-2			#DIV/0!		2866.02	(2500, 3000]	20230912	ESCs_Hypo80
Mitotic_20230912_R1E309_Osm04_40x_Hypo80_017-3	10.559356040971435	383.344	1.18891	8.881578947368421	3308.41	(3000, 3500]	20230912	ESCs_Hypo80
Mitotic_20230912_R1E309_Osm04_40x_Hypo80_018-1	9.766012492312305	336.219	1.22884	7.947368421052632	2453.98	(2000, 2500]	20230912	ESCs_Hypo80
Mitotic_20230920_R1E309_Osm05_40x_Hypo80_001-1	9.766012492312305	321.516	1.26013	7.75	2837.37	(2500, 3000]	20230920	ESCs_Hypo80
Mitotic_20230920_R1E309_Osm05_40x_Hypo80_002-1	9.034655499796326	330.594	1.14439	7.894736842105263	2958.34	(2500, 3000]	20230920	ESCs_Hypo80
Mitotic_20230920_R1E309_Osm05_40x_Hypo80_003-1	12.46495086231791	549.609	1.34565	9.263157894736842	3220.41	(3000, 3500]	20230920	ESCs_Hypo80
Mitotic_20230920_R1E309_Osm05_40x_Hypo80_004-1	10.514870422406544	448.797	1.19273	8.81579	3226.79	(3000, 3500]	20230920	ESCs_Hypo80
Mitotic_20230920_R1E309_Osm05_40x_Hypo80_005-1	9.663074045043844	368.125	1.15835	8.342105263157896	2969.62	(2500, 3000]	20230920	ESCs_Hypo80
Mitotic_20230920_R1E309_Osm05_40x_Hypo80_006-1	9.781998773256923	493.938	1.0184	9.605263157894736	3087.81	(3000, 3500]	20230920	ESCs_Hypo80
Mitotic_20230920_R1E309_Osm05_40x_Hypo80_007-1	8.681877677092668	335.781	1.04734	8.289473684210526	3253.19	(3000, 3500]	20230920	ESCs_Hypo80
Mitotic_20230920_R1E309_Osm05_40x_Hypo80_008-1	8.631338250816034	366.047	0.996933	8.657894736842104	3476.28	(3000, 3500]	20230920	ESCs_Hypo80
Mitotic_20230920_R1E309_Osm05_40x_Hypo80_009-1	8.253787009609589	314.734	1.03172	8	2601.76	(2500, 3000]	20230920	ESCs_Hypo80
Mitotic_20230920_R1E309_Osm05_40x_Hypo80_010-1	11.6082	441.625	1.37632	8.43421	4076.32	(4000, 4500]	20230920	ESCs_Hypo80
Mitotic_20230920_R1E309_Osm05_40x_Hypo80_011-1	10.040542814011602	481.094	1.02703	9.776315789473683	3200.44	(3000, 3500]	20230920	ESCs_Hypo80
Mitotic_20230920_R1E309_Osm05_40x_Hypo80_012-1	10.547511554864494	389.078	1.25252	8.421052631578947	2439.98	(2000, 2500]	20230920	ESCs_Hypo80
Mitotic_20230920_R1E309_Osm05_40x_Hypo80_013-1	9.017344398435716	358.109	1.06581	8.460526315789474	2791.59	(2500, 3000]	20230920	ESCs_Hypo80
Mitotic_20230920_R1E309_Osm05_40x_Hypo80_014-1	10.280442597476044	381.531	1.26018	8.157894736842104	3026.91	(3000, 3500]	20230920	ESCs_Hypo80
Mitotic_20230920_R1E309_Osm05_40x_Hypo80_014-2			#DIV/0!		2190.84	(2000, 2500]	20230920	ESCs_Hypo80
Mitotic_20230920_R1E309_Osm05_40x_Hypo80_016-1	11.05667219374799	428.328	1.31298	8.421052631578947	2975.88	(2500, 3000]	20230920	ESCs_Hypo80
Mitotic_20230920_R1E309_Osm05_40x_Hypo80_016-2	11.070794912742263	517.406	1.20197	9.210526315789474	3572.38	(3500, 4000]	20230920	ESCs_Hypo80
Mitotic_20230920_R1E309_Osm05_40x_Hypo80_017-1	10.077822185373186	338.094	1.26807	7.947368421052632	3075.34	(3000, 3500]	20230920	ESCs_Hypo80
Mitotic_20230920_R1E309_Osm05_40x_Hypo80_018-1	9.594920531197744	402.703	1.0708	8.960526315789474	2478.67	(2000, 2500]	20230920	ESCs_Hypo80
Mitotic_20230920_R1E309_Osm05_40x_Hypo80_019-1	9.017344398435716	361.828	1.04152	8.657894736842104	2683.33	(2500, 3000]	20230920	ESCs_Hypo80
Mitotic_20230920_R1E309_Osm05_40x_Hypo80_020-1	11.773911839316616	488.703	1.37453	8.56579	3006.41	(3000, 3500]	20230920	ESCs_Hypo80
Mitotic_20230920_R1E309_Osm05_40x_Hypo80_022-1	10.398317171542711	433.719	1.18659	8.763157894736842	2739.15	(2500, 3000]	20230920	ESCs_Hypo80
Mitotic_20230920_R1E309_Osm05_40x_Hypo80_022-2	10.700467279516348	370.109	1.34865	7.934210526315789	2980.9	(2500, 3000]	20230920	ESCs_Hypo80
Mitotic_20230920_R1E309_Osm05_40x_Hypo80_023-1	11.25	484.25	1.24273	9.052631578947368	2634.13	(2500, 3000]	20230920	ESCs_Hypo80
Mitotic_20230920_R1E309_Osm05_40x_Hypo80_025-1	9.017344398435716	341.469	1.11073	8.118421052631579	3126.32	(3000, 3500]	20230920	ESCs_Hypo80
Mitotic_20230920_R1E309_Osm05_40x_Hypo80_026-1	10.253048327204938	365.891	1.26911	8.078947368421053	2770.39	(2500, 3000]	20230920	ESCs_Hypo80
Mitotic_20230920_R1E309_Osm05_40x_Hypo80_027-1	11.18313462317252	385.094	1.35987	8.223684210526315	2794.73	(2500, 3000]	20230920	ESCs_Hypo80
Mitotic_20230920_R1E309_Osm05_40x_Hypo80_028-1	12.542427994610932	511.344	1.3755	9.11842	2897.44	(2500, 3000]	20230920	ESCs_Hypo80
Mitotic_20230920_R1E309_Osm05_40x_Hypo80_029-1	8.01951	277.5	1.0278	7.802631578947368	2432.6	(2000, 2500]	20230920	ESCs_Hypo80
Mitotic_20230920_R1E309_Osm05_40x_Hypo80_030-1	9.26688	390.531	1.07197	8.644736842105264	2742.28	(2500, 3000]	20230920	ESCs_Hypo80
Mitotic_20230920_R1E309_Osm05_40x_Hypo80_031-1	13.75	471.375	1.62773	8.447368421052632	2704.18	(2500, 3000]	20230920	ESCs_Hypo80
Mitotic_20230920_R1E309_Osm05_40x_Hypo80_033-1	10.353139620424328	398.953	1.22561	8.447368421052632	3306.7	(3000, 3500]	20230920	ESCs_Hypo80
Mitotic_20230920_R1E309_Osm05_40x_Hypo75_001-1	9.880536422684752	329.906	1.26845	7.7894736842105265	3574.09	(3500, 4000]	20230920	ESCs_Hypo75
Mitotic_20230920_R1E309_Osm05_40x_Hypo75_002-1	11.33026919362466	504.109	1.21111	9.355263157894736	3642.96	(3500, 4000]	20230920	ESCs_Hypo75
Mitotic_20230920_R1E309_Osm05_40x_Hypo75_005-1	9.027735042633894	374.594	1.04749	8.618421052631579	2995.66	(2500, 3000]	20230920	ESCs_Hypo75
Mitotic_20230920_R1E309_Osm05_40x_Hypo75_006-1	10.75	341.672	1.35489	7.934210526315789	3040.44	(3000, 3500]	20230920	ESCs_Hypo75
Mitotic_20230920_R1E309_Osm05_40x_Hypo75_007-1	11.048189896992175	491.281	1.22937	8.986842105263158	2709.97	(2500, 3000]	20230920	ESCs_Hypo75
Mitotic_20230920_R1E309_Osm05_40x_Hypo75_008-1	9.908960591303208	339.203	1.23254	8.039473684210526	3200.03	(3000, 3500]	20230920	ESCs_Hypo75
Mitotic_20230920_R1E309_Osm05_40x_Hypo75_009-1	8.78564	275.312	1.12598	7.802631578947368	2915.45	(2500, 3000]	20230920	ESCs_Hypo75
Mitotic_20230920_R1E309_Osm05_40x_Hypo75_010-1	9.555757426808196	440.797	1.068	8.947368421052632	3213.85	(3000, 3500]	20230920	ESCs_Hypo75
Mitotic_20230920_R1E309_Osm05_40x_Hypo75_012-2	8.54766	294.203	1.12978	7.565789473684211	2283.22	(2000, 2500]	20230920	ESCs_Hypo75
Mitotic_20230920_R1E309_Osm05_40x_Hypo75_013-1	9.17878	336.828	1.13799	8.06579	3276.05	(3000, 3500]	20230920	ESCs_Hypo75
Mitotic_20230920_R1E309_Osm05_40x_Hypo75_014-1	10.353139620424328	417.625	1.15882	8.93421	3024.14	(3000, 3500]	20230920	ESCs_Hypo75
Mitotic_20230920_R1E309_Osm05_40x_Hypo75_015-1	10.52675163571365	369.703	1.25791	8.368421052631579	2383.75	(2000, 2500]	20230920	ESCs_Hypo75
Mitotic_20230920_R1E309_Osm05_40x_Hypo75_015-2	8.26514	298.312	1.00989	8.18421	2775.47	(2500, 3000]	20230920	ESCs_Hypo75
Mitotic_20230920_R1E309_Osm05_40x_Hypo75_016-1	9.086390922693123	351.891	1.07901	8.421052631578947	3208.83	(3000, 3500]	20230920	ESCs_Hypo75
Mitotic_20230920_R1E309_Osm05_40x_Hypo75_017-1	9.00694	413.219	0.986351	9.13158	3449.17	(3000, 3500]	20230920	ESCs_Hypo75
Mitotic_20230920_R1E309_Osm05_40x_Hypo75_018-1	9.503288904374106	367.25	1.12852	8.421052631578947	2957.63	(2500, 3000]	20230920	ESCs_Hypo75
Mitotic_20230920_R1E309_Osm05_40x_Hypo75_021-1	9.672771061076553	354.672	1.16873	8.276315789473685	2848.36	(2500, 3000]	20230920	ESCs_Hypo75
Mitotic_20230920_R1E309_Osm05_40x_Hypo75_022-1	9.943590900675671	364.812	1.1901	8.355263157894736	2534.6	(2500, 3000]	20230920	ESCs_Hypo75
Mitotic_20230920_R1E309_Osm05_40x_Hypo75_022-2	12.432316759156356	296.188	1.80316	6.894736842105263	3217.81	(3000, 3500]	20230920	ESCs_Hypo75
Mitotic_20230920_R1E309_Osm05_40x_Hypo75_023-1	11.028372500056388	448.047	1.22537	9	3444.74	(3000, 3500]	20230920	ESCs_Hypo75
Mitotic_20230920_R1E309_Osm05_40x_Hypo75_024-1	11.760633486339076	430.938	1.37298	8.56579	2894.78	(2500, 3000]	20230920	ESCs_Hypo75
Mitotic_20230920_R1E309_Osm05_40x_Hypo75_026-1	7.3484692283495345	303.609	0.873996	8.407894736842104	3297.9	(3000, 3500]	20230920	ESCs_Hypo75
Mitotic_20230920_R1E309_Osm05_40x_Hypo75_027-1	11.610878519733122	535.109	1.19086	9.75	3695.7	(3500, 4000]	20230920	ESCs_Hypo75
Mitotic_20230920_R1E309_Osm05_40x_Hypo75_027-2	10.262187875886896	434.688	1.16407	8.81579	3233.64	(3000, 3500]	20230920	ESCs_Hypo75
Mitotic_20230920_R1E309_Osm05_40x_Hypo75_028-1	10.01873245475694	458.344	1.08465	9.236842105263158	3026.08	(3000, 3500]	20230920	ESCs_Hypo75
Mitotic_20230920_R1E309_Osm05_40x_Hypo75_029-1	11.00568035152757	490.234	1.17973	9.328947368421051	3081.61	(3000, 3500]	20230920	ESCs_Hypo75
Mitotic_20230920_R1E309_Osm05_40x_Hypo75_030-1	9.100137361600648	287.844	1.19863	7.592105263157895	3162.17	(3000, 3500]	20230920	ESCs_Hypo75
Mitotic_20230920_R1E309_Osm05_40x_Hypo75_031-1	11.238883396494511	435.109	1.29811	8.657894736842104	3146.93	(3000, 3500]	20230920	ESCs_Hypo75
Mitotic_20230920_R1E309_Osm05_40x_Hypo75_032-1	9.766012492312305	367.469	1.18	8.276315789473685	2772.46	(2500, 3000]	20230920	ESCs_Hypo75
Mitotic_20230920_R1E309_Osm05_40x_Hypo75_033-1	9.513148795220223	355.984	1.1699	8.131578947368421	3127.03	(3000, 3500]	20230920	ESCs_Hypo75
Mitotic_Tif20230905_R1E309_Osm02_40x_Hypo75_001-1	10.894379284750462	507.141	1.16616	9.342105263157896	4197.05	(4000, 4500]	Tif20230905	ESCs_Hypo75
Mitotic_Tif20230905_R1E309_Osm02_40x_Hypo75_002-1	9.908960591303208	423.297	1.15326	8.592105263157896	3076.82	(3000, 3500]	Tif20230905	ESCs_Hypo75
Mitotic_Tif20230905_R1E309_Osm02_40x_Hypo75_004-1			#DIV/0!		3669.36	(3500, 4000]	Tif20230905	ESCs_Hypo75
Mitotic_Tif20230905_R1E309_Osm02_40x_Hypo75_005-1	8.97566	418.5	0.940897	9.539473684210526	4059.55	(4000, 4500]	Tif20230905	ESCs_Hypo75
Mitotic_Tif20230905_R1E309_Osm02_40x_Hypo75_006-1	7.786205751198718	356.547	0.896593	8.68421	3602.62	(3500, 4000]	Tif20230905	ESCs_Hypo75
Mitotic_Tif20230905_R1E309_Osm02_40x_Hypo75_008-1	9.276987657639737	368.516	1.11382	8.328947368421053	3622.29	(3500, 4000]	Tif20230905	ESCs_Hypo75
Mitotic_Tif20230905_R1E309_Osm02_40x_Hypo75_009-1	6.59545	244.625	0.845286	7.802631578947368	2809.85	(2500, 3000]	Tif20230905	ESCs_Hypo75
Mitotic_Tif20230905_R1E309_Osm02_40x_Hypo75_010-1	8.810505093353047	370.297	0.984704	8.947368421052632	2978.18	(2500, 3000]	Tif20230905	ESCs_Hypo75
Mitotic_Tif20230905_R1E309_Osm02_40x_Hypo75_010-2	8.492643875731515	412.375	0.940876	9.026315789473683	4208.74	(4000, 4500]	Tif20230905	ESCs_Hypo75
Mitotic_Tif20230905_R1E309_Osm02_40x_Hypo75_011-1	10.068515282801132	378.078	1.26064	7.986842105263157	3153.84	(3000, 3500]	Tif20230905	ESCs_Hypo75
Mitotic_Tif20230905_R1E309_Osm02_40x_Hypo75_012-1	8.979142498033985	354.969	1.0155	8.842105263157896	3791.74	(3500, 4000]	Tif20230905	ESCs_Hypo75
Mitotic_Tif20230905_R1E309_Osm02_40x_Hypo75_013-1	8.26514	343.469	0.933359	8.855263157894736	3417.63	(3000, 3500]	Tif20230905	ESCs_Hypo75
Mitotic_Tif20230905_R1E309_Osm02_40x_Hypo75_014-1	10.752906583803284	390.156	1.25341	8.578947368421053	2607.25	(2500, 3000]	Tif20230905	ESCs_Hypo75
Mitotic_Tif20230905_R1E309_Osm02_40x_Hypo75_015-1	8.870597499605086	377.438	1.02301	8.671052631578947	3444.03	(3000, 3500]	Tif20230905	ESCs_Hypo75
Mitotic_Tif20230905_R1E309_Osm02_40x_Hypo75_016-1	8.760707733967616	328.906	1.08793	8.052631578947368	3174.81	(3000, 3500]	Tif20230905	ESCs_Hypo75
Mitotic_Tif20230905_R1E309_Osm02_40x_Hypo75_017-1	8.796306042879591	432.344	0.942904	9.328947368421051	3875.32	(3500, 4000]	Tif20230905	ESCs_Hypo75
Mitotic_Tif20230905_R1E309_Osm02_40x_Hypo75_019-1	12.064928512013656	420.625	1.41721	8.513157894736842	3995.11	(3500, 4000]	Tif20230905	ESCs_Hypo75
Mitotic_Tif20230905_R1E309_Osm02_40x_Hypo75_020-1	9.199184746487049	395.406	0.994506	9.25	2842.21	(2500, 3000]	Tif20230905	ESCs_Hypo75
Mitotic_Tif20230905_R1E309_Osm02_40x_Hypo75_021-1	10.179636535751166	380.188	1.21643	8.368421052631579	3275.16	(3000, 3500]	Tif20230905	ESCs_Hypo75
Mitotic_Tif20230905_R1E309_Osm02_40x_Hypo75_022-1	9.476945710512434	356.844	1.17304	8.078947368421053	3104.23	(3000, 3500]	Tif20230905	ESCs_Hypo75
Mitotic_Tif20230905_R1E309_Osm02_40x_Hypo75_023-1	10.077822185373186	374.531	1.18931	8.473684210526315	3396.42	(3000, 3500]	Tif20230905	ESCs_Hypo75
Mitotic_Tif20230905_R1E309_Osm02_40x_Hypo75_024-1	10.228636272739392	379.766	1.25586	8.144736842105264	3510.36	(3500, 4000]	Tif20230905	ESCs_Hypo75
Mitotic_Tif20230905_R1E309_Osm02_40x_Hypo75_025-1	9.943590900675671	386.812	1.17529	8.460526315789474	3439.78	(3000, 3500]	Tif20230905	ESCs_Hypo75
Mitotic_Tif20230905_R1E309_Osm02_40x_Hypo75_026-1	10.012492197250394	479.406	1.07631	9.302631578947368	3632.62	(3500, 4000]	Tif20230905	ESCs_Hypo75
Mitotic_Tif20230905_R1E309_Osm02_40x_Hypo75_027-1	9.756408150543928	372.922	1.15138	8.473684210526315	3186.92	(3000, 3500]	Tif20230905	ESCs_Hypo75
Mitotic_Tif20230905_R1E309_Osm02_40x_Hypo75_028-1	9.733961166965893	333.078	1.21276	8.026315789473685	3198.02	(3000, 3500]	Tif20230905	ESCs_Hypo75
Mitotic_Tif20230905_R1E309_Osm02_40x_Hypo75_029-1	9.53284	403.094	1.10273	8.644736842105264	2985.15	(2500, 3000]	Tif20230905	ESCs_Hypo75
Mitotic_Tif20230905_R1E309_Osm02_40x_Hypo75_030-1	6.523994175349944	247.703	0.831919	7.842105263157895	3881.7	(3500, 4000]	Tif20230905	ESCs_Hypo75
Mitotic_Tif20230905_R1E309_Osm02_40x_Hypo75_031-1	11.341296222213757	460.203	1.28265	8.842105263157896	2899.09	(2500, 3000]	Tif20230905	ESCs_Hypo75
Mitotic_Tif20230905_R1E309_Osm02_40x_Hypo75_034-1	7.335700375560605	324.047	0.830869	8.828947368421053	3521.23	(3500, 4000]	Tif20230905	ESCs_Hypo75
Mitotic_Tif20230905_R1E309_Osm02_40x_Hypo75_035-1	10.805091392487157	408.578	1.3118	8.236842105263158	3457.67	(3000, 3500]	Tif20230905	ESCs_Hypo75
Mitotic_Tif20230905_R1E309_Osm02_40x_Hypo75_036-1	10.304731922762477	471.188	1.1046	9.328947368421051	3587.09	(3500, 4000]	Tif20230905	ESCs_Hypo75
Mitotic_Tif20230905_R1E309_Osm02_40x_Hypo75_037-1	10.479145957567344	451.734	1.16095	9.026315789473683	4301.18	(4000, 4500]	Tif20230905	ESCs_Hypo75
Mitotic_Tif20230905_R1E309_Osm02_40x_Hypo75_038-1	10.077822185373186	453.516	1.11002	9.078947368421051	3824.7	(3500, 4000]	Tif20230905	ESCs_Hypo75
Mitotic_Tif20230905_R1E309_Osm02_40x_Hypo75_039-1	11.171951485752166	462.234	1.25602	8.894736842105264	4069.65	(4000, 4500]	Tif20230905	ESCs_Hypo75
Mitotic_Tif20230905_R1E309_Osm02_40x_Hypo75_039-2	9.79158	471.391	1.06309	9.210526315789474	3443.08	(3000, 3500]	Tif20230905	ESCs_Hypo75
Mitotic_Tif20230905_R1E309_Osm02_40x_Hypo75_042-1	10.799305533227589	422.625	1.26854	8.513157894736842	3404.45	(3000, 3500]	Tif20230905	ESCs_Hypo75
Mitotic_Tif20230905_R1E309_Osm02_40x_Hypo75_043-1	9.400797838481584	387	1.0958	8.578947368421053	3670.01	(3500, 4000]	Tif20230905	ESCs_Hypo75
Mitotic_Tif20230905_R1E309_Osm02_40x_Hypo75_044-1	9.182183836103478	321.406	1.17482	7.815789473684211	3413.61	(3000, 3500]	Tif20230905	ESCs_Hypo75
Mitotic_Tif20230905_R1E309_Osm02_40x_Hypo75_045-1	9.45384	345.672	1.1297	8.368421052631579	3313.49	(3000, 3500]	Tif20230905	ESCs_Hypo75
Mitotic_Tif20230905_R1E309_Osm02_40x_Hypo75_046-1	11.272200317595496	490.859	1.25064	9.013157894736842	3879.75	(3500, 4000]	Tif20230905	ESCs_Hypo75
Mitotic_Tif20230905_R1E309_Osm02_40x_Hypo75_047-1	10.600707523557094	385.875	1.30788	8.105263157894736	4008.75	(4000, 4500]	Tif20230905	ESCs_Hypo75
Mitotic_20230823_R1E309_Osm02_40x_Hypo50_001-1	9.100137361600648	376.047	1.06895	8.513157894736842	3114.92	(3000, 3500]	20230823	ESCs_Hypo50
Mitotic_20230823_R1E309_Osm02_40x_Hypo50_002-1	9.00694	342.625	1.11305	8.092105263157896	3273.51	(3000, 3500]	20230823	ESCs_Hypo50
Mitotic_20230823_R1E309_Osm02_40x_Hypo50_003-1	9.283722313813572	334.484	1.11994	8.289473684210526	3333.46	(3000, 3500]	20230823	ESCs_Hypo50
Mitotic_20230823_R1E309_Osm02_40x_Hypo50_003-2	9.36416	363.031	1.0932	8.56579	3609.47	(3500, 4000]	20230823	ESCs_Hypo50
Mitotic_20230823_R1E309_Osm02_40x_Hypo50_003-4	9.344115795515378	352.156	1.13624	8.223684210526315	3670.01	(3500, 4000]	20230823	ESCs_Hypo50
Mitotic_20230823_R1E309_Osm02_40x_Hypo50_005-1	10.03120132386944	413.062	1.10649	9.06579	4067.82	(4000, 4500]	20230823	ESCs_Hypo50
Mitotic_20230823_R1E309_Osm02_40x_Hypo50_005-2	11.404494727957044	403.25	1.41393	8.06579	3533.63	(3500, 4000]	20230823	ESCs_Hypo50
Mitotic_20230823_R1E309_Osm02_40x_Hypo50_006-2	7.271519786124493	248.766	0.887055	8.197368421052632	3210.9	(3000, 3500]	20230823	ESCs_Hypo50
Mitotic_20230823_R1E309_Osm02_40x_Hypo50_007-1	9.424038412485382	332.25	1.08355	8.697368421052632	2990.53	(2500, 3000]	20230823	ESCs_Hypo50
Mitotic_20230823_R1E309_Osm02_40x_Hypo50_007-2			#DIV/0!		2180.74	(2000, 2500]	20230823	ESCs_Hypo50
Mitotic_20230823_R1E309_Osm02_40x_Hypo50_007-4	9.506576670915772	367.094	1.08647	8.75	2391.02	(2000, 2500]	20230823	ESCs_Hypo50
Mitotic_20230823_R1E309_Osm02_40x_Hypo50_008-1			#DIV/0!		2460.89	(2000, 2500]	20230823	ESCs_Hypo50
Mitotic_20230823_R1E309_Osm02_40x_Hypo50_008-2			#DIV/0!		2888.34	(2500, 3000]	20230823	ESCs_Hypo50
Mitotic_20230823_R1E309_Osm02_40x_Hypo50_009-1	9.45384	351.141	1.08862	8.68421	2897.56	(2500, 3000]	20230823	ESCs_Hypo50
Mitotic_20230823_R1E309_Osm02_40x_Hypo50_009-2	7.541551564499178	259.094	0.981435	7.684210526315789	2631.59	(2500, 3000]	20230823	ESCs_Hypo50
Mitotic_20230823_R1E309_Osm02_40x_Hypo50_010-1	9.394147114027968	338.891	1.18205	7.947368421052632	4138.93	(4000, 4500]	20230823	ESCs_Hypo50
Mitotic_20230823_R1E309_Osm02_40x_Hypo50_010-2	10.37123425634577	358.766	1.17644	8.81579	2978.95	(2500, 3000]	20230823	ESCs_Hypo50
Mitotic_20230823_R1E309_Osm02_40x_Hypo50_010-3	8.12404	271.312	1.03944	7.815789473684211	3771.37	(3500, 4000]	20230823	ESCs_Hypo50
Mitotic_20230823_R1E309_Osm02_40x_Hypo50_011-1	9.7532	432.844	1.07271	9.092105263157896	3501.97	(3500, 4000]	20230823	ESCs_Hypo50
Mitotic_20230823_R1E309_Osm02_40x_Hypo50_011-3	8.649421946003097	315.844	1.07587	8.039473684210526	3213.32	(3000, 3500]	20230823	ESCs_Hypo50
Mitotic_20230823_R1E309_Osm02_40x_Hypo50_012-1	7.754031209635412	300.578	0.939883	8.25	3258.21	(3000, 3500]	20230823	ESCs_Hypo50
Mitotic_20230823_R1E309_Osm02_40x_Hypo50_013-1	7.814249804043892	253	1.0419	7.5	3117.58	(3000, 3500]	20230823	ESCs_Hypo50
Mitotic_20230823_R1E309_Osm02_40x_Hypo50_014-1	8.78564	318.109	1.08925	8.06579	3443.14	(3000, 3500]	20230823	ESCs_Hypo50
Mitotic_20230823_R1E309_Osm02_40x_Hypo50_015-1	8.314144574157945	290.891	1.07097	7.763157894736842	2955.56	(2500, 3000]	20230823	ESCs_Hypo50
Mitotic_20230823_R1E309_Osm02_40x_Hypo50_015-2	8.3778	262.781	1.12493	7.447368421052632	3424.01	(3000, 3500]	20230823	ESCs_Hypo50
Mitotic_20230823_R1E309_Osm02_40x_Hypo50_016-1	7.619875327064085	244.188	1.01777	7.486842105263157	3146.81	(3000, 3500]	20230823	ESCs_Hypo50
Mitotic_20230823_R1E309_Osm02_40x_Hypo50_017-1	8.038967595406763	340.594	0.901123	8.921052631578947	3252.18	(3000, 3500]	20230823	ESCs_Hypo50
Mitotic_20230823_R1E309_Osm02_40x_Hypo50_018-1	8.62409	340.844	0.997612	8.644736842105264	3321.23	(3000, 3500]	20230823	ESCs_Hypo50
Mitotic_20230823_R1E309_Osm02_40x_Hypo50_018-2	9.34746	321.016	1.15326	8.105263157894736	3432.81	(3000, 3500]	20230823	ESCs_Hypo50
Mitotic_20230823_R1E309_Osm02_40x_Hypo50_019-1	9.233092656309694	383.125	1.03804	8.894736842105264	3465.71	(3000, 3500]	20230823	ESCs_Hypo50
Mitotic_20230823_R1E309_Osm02_40x_Hypo50_020-1	8.51836	311.172	1.01952	8.355263157894736	3567.12	(3500, 4000]	20230823	ESCs_Hypo50
Mitotic_20230823_R1E309_Osm02_40x_Hypo50_022-1			#DIV/0!		3192.41	(3000, 3500]	20230823	ESCs_Hypo50
Mitotic_20230823_R1E309_Osm02_40x_Hypo50_022-2	7.850159234053791	332.031	0.901227	8.710526315789474	3456.73	(3000, 3500]	20230823	ESCs_Hypo50
Mitotic_20230823_R1E309_Osm02_40x_Hypo50_023-1	11.028372500056388	494.344	1.14502	9.63158	3859.61	(3500, 4000]	20230823	ESCs_Hypo50
Mitotic_20230823_R1E309_Osm02_40x_Hypo50_024-1	8.01561	281.578	1.00195	8	2673.17	(2500, 3000]	20230823	ESCs_Hypo50
Mitotic_20230823_R1E309_Osm02_40x_Hypo50_025-1	9.36416	353.469	1.12964	8.289473684210526	3280.77	(3000, 3500]	20230823	ESCs_Hypo50
Mitotic_20230823_R1E309_Osm02_40x_Hypo50_026-1	7.802243267163617	315.094	0.92363	8.447368421052632	3100.68	(3000, 3500]	20230823	ESCs_Hypo50
Mitotic_20230823_R1E309_Osm02_40x_Hypo50_027-1	9.672771061076553	329.734	1.15951	8.342105263157896	3125.25	(3000, 3500]	20230823	ESCs_Hypo50
Mitotic_20230823_R1E309_Osm02_40x_Hypo50_028-1	9.918417212438689	371.719	1.1705	8.473684210526315	3453.07	(3000, 3500]	20230823	ESCs_Hypo50
Mitotic_20230823_R1E309_Osm02_40x_Hypo50_029-1			#DIV/0!		2314.05	(2000, 2500]	20230823	ESCs_Hypo50
Mitotic_20230823_R1E309_Osm02_40x_Hypo50_030-1	7.603453162872775	293.297	0.926062	8.210526315789474	3849.16	(3500, 4000]	20230823	ESCs_Hypo50
Mitotic_20230823_R1E309_Osm02_40x_Hypo50_031-1	10.383279828647591	446.453	1.14201	9.092105263157896	3087.34	(3000, 3500]	20230823	ESCs_Hypo50
Mitotic_20230823_R1E309_Osm02_40x_Hypo50_032-1			#DIV/0!		3169.32	(3000, 3500]	20230823	ESCs_Hypo50
Mitotic_20230823_R1E309_Osm02_40x_Hypo50_033-1	8.877640452282352	395.125	1.01003	8.789473684210526	2947.47	(2500, 3000]	20230823	ESCs_Hypo50

## Sheet: ExtendedData 8h
Condition	Experiment	Volume	Cell mass density (mg/ml)	Cell mass density (mg/ml)_norm
Hyper_ESCs_ctrl	20241105	2044.22	115.27947368421088	0.9382194273173837
Hyper_ESCs_ctrl	20241105	2527.51	110.55684210526414	0.8997835761304844
Hyper_ESCs_ctrl	20241105	1934.94	129.4873684210522	1.0538525269262577
Hyper_ESCs_ctrl	20241105	1507.94	125.72000000000052	1.0231912293896712
Hyper_ESCs_ctrl	20241105	1880.15	116.1926315789468	0.9456513009169838
Hyper_ESCs_ctrl	20241105	1640.99	119.84578947368496	0.9753830788160588
Hyper_ESCs_ctrl	20241105	1721.35	124.25	1.0112274121195204
Hyper_ESCs_ctrl	20241105	1741.13	126.16578947368438	1.0268193544264796
Hyper_ESCs_ctrl	20241105	1902.84	133.9373684210525	1.0900695247848666
Hyper_ESCs_ctrl	20241105	1970.28	117.68947368421092	0.9578335767194609
Hyper_ESCs_ctrl	20241105	2429.79	125.52368421052672	1.0215934836532703
Hyper_ESCs_ctrl	20241105	1899.13	129.79736842105322	1.0563755087995623
DIF_Iso	20241104	2514.44	116.57052631578982
DIF_Iso	20241105	1819.9	101.60368421052723	0.826917
DIF_Iso	20241104	2167.34	119.84315789473725
DIF_Iso	20241105	1882.82	110.14947368421088	0.8964681466399338
DIF_Iso	20241104	1471.09	121.07947368421053
DIF_Iso	20241105	2166.79	100.99736842105249	0.8219823541191362
DIF_Iso	20241104	2420.84	101.13052631578876
DIF_Iso	20241105	1741.08	117.0210526315794	0.9523935309145611
DIF_Iso	20241104	2673.71	115.34789473684266
DIF_Iso	20241105	1796.73	109.87842105263148	0.8942621438135337
DIF_Iso	20241104	1871.03	112.82263157894718
DIF_Iso	20241105	1880.24	118.16578947368455	0.96171
DIF_Iso	20241104	2791.08	106.20894736842176
DIF_Iso	20241105	1418.69	120.41947368421084	0.980052
DIF_Iso	20241104	4132.45	123.53210526315716
DIF_Iso	20241105	1814.3	112.63789473684274	0.9167205376364461
DIF_Iso	20241104	1815.26	115.65157894736863
DIF_Iso	20241105	1958.13	114.6242105263157	0.9328864690283244
DIF_Iso	20241104	2104.6	119.95000000000084
DIF_Iso	20241105	1904.14	110.0757894736848	0.8958684565512066
DIF_Iso	20241104	1927.06	115.43263157894717
DIF_Iso	20241105	1725.42	108.75473684210584	0.8851168699604197
DIF_Iso	20241104	2312.88	115.17736842105296
DIF_Iso	20241105	1956.15	116.66421052631593	0.9494893174848561
DIF_Iso	20241104	2762.04	105.9731578947366
DIF_Iso	20241105	1765.07	121.82578947368404	0.9914976082003302
DIF_Iso	20241104	2074.72	114.66999999999976
DIF_Iso	20241104	1838.45	125.51263157894718
DIF_100mMSorbitol	20241104	1595.68	136.51736842105248
DIF_100mMSorbitol	20241104	1474.95	131.26736842105137
DIF_100mMSorbitol	20241104	1148.24	138.573
DIF_100mMSorbitol	20241104	3901.44	134.0431578947365
DIF_100mMSorbitol	20241104	1474.08	133.85473684210478
DIF_100mMSorbitol	20241104	1418.22	137.56736842105198
DIF_100mMSorbitol	20241104	1727.8	125.95263157894698
DIF_100mMSorbitol	20241104	4016.92	130.54473684210515
DIF_100mMSorbitol	20241104	1587.78	122.4094736842099
DIF_100mMSorbitol	20241104	1662.27	121.83631578947266
DIF_100mMSorbitol	20241104	1583.5	135.58105263157788
DIF_100mMSorbitol	20241104	1494.97	133.18473684210508
DIF_100mMSorbitol	20241104	1432.04	120.38526315789376
DIF_100mMSorbitol	20241104	2041.86	120.36684210526312
DIF_100mMSorbitol	20241104	1586.06	136.19315789473671
DIF_50mMSorbitol	20241105	2672.34	125.97526315789467	1.0252687271970495
DIF_50mMSorbitol	20241105	1228.46	139.08210526315816	1.1319407434800657
DIF_50mMSorbitol	20241105	2792.2	117.56473684210528	0.9568183870692519
DIF_50mMSorbitol	20241105	1378.18	122.61578947368488	0.9979271426516402
DIF_50mMSorbitol	20241105	1574.26	120.38052631579042	0.9797351154599805
DIF_50mMSorbitol	20241105	1558.79	124.16842105263189	1.010563469521287
DIF_50mMSorbitol	20241105	1620.38	142.10578947368523	1.1565494546211357
DIF_50mMSorbitol	20241105	1573.24	125.18368421052688	1.01883
DIF_50mMSorbitol	20241105	1164.71	121.8800000000011	0.9919388087656198
DIF_50mMSorbitol	20241105	1459.53	121.58684210526371	0.9895528989126001
DIF_50mMSorbitol	20241105	2853.59	137.87157894736893	1.1220886920223745
DIF_50mMSorbitol	20241105	1735.72	121.09789473684232	0.9855735268238162
DIF_50mMSorbitol	20241105	1441.36	126.06263157894809	1.0259797883022632

## Sheet: ExtendedData 8i, j
	Cell_ID	Spindle_Volume_um3	Cell_Volume_um3	Experiment	Condition	Spindle_Occupancy	Spindle_Occupancy_norm	Origin	Mass_density_norm	Cell_Volume_bin
0	Mitotic_20230804_R1E309_Osm01_Full_LoopX+1_001-1	271.594	1948.2	20230804	Hypo_1_Ctrl	13.9407	1.11335	Hypo	1	(1500, 2000]
1	Mitotic_20230804_R1E309_Osm01_Full_LoopX+1_001-2	209.234	2159.07	20230804	Hypo_1_Ctrl	9.69096	0.773949	Hypo	1	(2000, 2500]
2	Mitotic_20230804_R1E309_Osm01_Full_LoopX+1_002-1	438.938	3500.02	20230804	Hypo_1_Ctrl	12.541	1.00156	Hypo	1	(3500, 4000]
3	Mitotic_20230804_R1E309_Osm01_Full_LoopX+1_002-2	333.406	2906.54	20230804	Hypo_1_Ctrl	11.4709	0.916101	Hypo	1	(2500, 3000]
4	Mitotic_20230804_R1E309_Osm01_Full_LoopX+1_003-1	320.531	2919.94	20230804	Hypo_1_Ctrl	10.9773	0.87668	Hypo	1	(2500, 3000]
5	Mitotic_20230804_R1E309_Osm01_Full_LoopX+1_003-2	382.188	2933.94	20230804	Hypo_1_Ctrl	13.0264	1.04033	Hypo	1	(2500, 3000]
6	Mitotic_20230804_R1E309_Osm01_Full_LoopX+1_005-1	360.016	2900.87	20230804	Hypo_1_Ctrl	12.4106	0.991149	Hypo	1	(2500, 3000]
7	Mitotic_20230804_R1E309_Osm01_Full_LoopX+1_006-1	413.766	2945.28	20230804	Hypo_1_Ctrl	14.0484	1.12195	Hypo	1	(2500, 3000]
8	Mitotic_20230804_R1E309_Osm01_Full_LoopX+1_007-1	444.297	2800.75	20230804	Hypo_1_Ctrl	15.8635	1.26691	Hypo	1	(2500, 3000]
9	Mitotic_20230804_R1E309_Osm01_Full_LoopX+1_007-2	403.188	2413.76	20230804	Hypo_1_Ctrl	16.7037	1.33401	Hypo	1	(2000, 2500]
10	Mitotic_20230804_R1E309_Osm01_Full_LoopX+1_008-1	302.594	3135	20230804	Hypo_1_Ctrl	9.65211	0.770846	Hypo	1	(3000, 3500]
11	Mitotic_20230804_R1E309_Osm01_Full_LoopX+1_009-1	352.953	3378.23	20230804	Hypo_1_Ctrl	10.4479	0.834398	Hypo	1	(3000, 3500]
12	Mitotic_20230804_R1E309_Osm01_Full_LoopX+1_010-1	281.578	2371.76	20230804	Hypo_1_Ctrl	11.8721	0.948142	Hypo	1	(2000, 2500]
13	Mitotic_20230804_R1E309_Osm01_Full_LoopX+2_001-1	409.516	3138.07	20230804	Hypo_1_Ctrl	13.0499	1.0422	Hypo	1	(3000, 3500]
14	Mitotic_20230804_R1E309_Osm01_Full_LoopX+2_002-1	494.812	4453.45	20230804	Hypo_1_Ctrl	11.1108	0.887338	Hypo	1	(4000, 4500]
15	Mitotic_20230804_R1E309_Osm01_Full_LoopX+2_003-1		2766.38	20230804	Hypo_1_Ctrl			Hypo	1	(2500, 3000]
16	Mitotic_20230804_R1E309_Osm01_Full_LoopX+2_004-1	378.062	2868.2	20230804	Hypo_1_Ctrl	13.1812	1.05269	Hypo	1	(2500, 3000]
17	Mitotic_20230804_R1E309_Osm01_Full_LoopX+2_004-2	383.688	2946.76	20230804	Hypo_1_Ctrl	13.0207	1.03987	Hypo	1	(2500, 3000]
18	Mitotic_20230804_R1E309_Osm01_Full_LoopX+2_005-1	361.75	2923.9	20230804	Hypo_1_Ctrl	12.3722	0.988078	Hypo	1	(2500, 3000]
19	Mitotic_20230804_R1E309_Osm01_Full_LoopX+2_006-1	467.75	3007.6	20230804	Hypo_1_Ctrl	15.5523	1.24205	Hypo	1	(3000, 3500]
20	Mitotic_20230804_R1E309_Osm01_Full_LoopX+2_007-1	306.938	2960.34	20230804	Hypo_1_Ctrl	10.3683	0.828043	Hypo	1	(2500, 3000]
21	Mitotic_20230804_R1E309_Osm01_Full_LoopX+2_008-1	356.812	2725.86	20230804	Hypo_1_Ctrl	13.0899	1.0454	Hypo	1	(2500, 3000]
22	Mitotic_20230804_R1E309_Osm01_Full_LoopX+2_010-1	335.359	2884.56	20230804	Hypo_1_Ctrl	11.626	0.928487	Hypo	1	(2500, 3000]
23	Mitotic_20230804_R1E309_Osm01_Full_LoopX+3_001-1	365.734	2885.8	20230804	Hypo_1_Ctrl	12.6736	1.01215	Hypo	1	(2500, 3000]
24	Mitotic_20230804_R1E309_Osm01_Full_LoopX+3_001-2	329.828	3129.8	20230804	Hypo_1_Ctrl	10.5383	0.84162	Hypo	1	(3000, 3500]
25	Mitotic_20230804_R1E309_Osm01_Full_LoopX+3_002-1		3252.72	20230804	Hypo_1_Ctrl			Hypo	1	(3000, 3500]
26	Mitotic_20230804_R1E309_Osm01_Full_LoopX+3_002-2	286.812	2882.91	20230804	Hypo_1_Ctrl	9.94872	0.794534	Hypo	1	(2500, 3000]
27	Mitotic_20230804_R1E309_Osm01_Full_LoopX+3_003-1	338.359	2624.97	20230804	Hypo_1_Ctrl	12.89	1.02943	Hypo	1	(2500, 3000]
28	Mitotic_20230804_R1E309_Osm01_Full_LoopX+3_003-2	215.328	2264.79	20230804	Hypo_1_Ctrl	9.50763	0.759307	Hypo	1	(2000, 2500]
29	Mitotic_20230804_R1E309_Osm01_Full_LoopX+3_004-1	345.469	3243.44	20230804	Hypo_1_Ctrl	10.6513	0.850644	Hypo	1	(3000, 3500]
30	Mitotic_20230804_R1E309_Osm01_Full_LoopX+3_005-1	403.953	3300.74	20230804	Hypo_1_Ctrl	12.2383	0.977384	Hypo	1	(3000, 3500]
31	Mitotic_20230804_R1E309_Osm01_Full_LoopX+3_006-1		2152.51	20230804	Hypo_1_Ctrl			Hypo	1	(2000, 2500]
32	Mitotic_20230804_R1E309_Osm01_Full_LoopX+3_007-1	432.969	3003.05	20230804	Hypo_1_Ctrl	14.4176	1.15144	Hypo	1	(3000, 3500]
33	Mitotic_20230804_R1E309_Osm01_Full_LoopX+3_008-1	403.797	2921.95	20230804	Hypo_1_Ctrl	13.8194	1.10366	Hypo	1	(2500, 3000]
34	Mitotic_20230804_R1E309_Osm01_Full_LoopX+3_009-1	412.297	3293.24	20230804	Hypo_1_Ctrl	12.5195	0.999845	Hypo	1	(3000, 3500]
35	Mitotic_20230804_R1E309_Osm01_Full_LoopX+3_010-1	409.469	3109.31	20230804	Hypo_1_Ctrl	13.1691	1.05173	Hypo	1	(3000, 3500]
36	Mitotic_20230804_R1E309_Osm01_Full_LoopX+4_001-1	342.422	2811.26	20230804	Hypo_1_Ctrl	12.1804	0.972759	Hypo	1	(2500, 3000]
37	Mitotic_20230804_R1E309_Osm01_Full_LoopX+4_002-1		2715.46	20230804	Hypo_1_Ctrl			Hypo	1	(2500, 3000]
38	Mitotic_20230804_R1E309_Osm01_Full_LoopX+4_003-1	381.828	2672.28	20230804	Hypo_1_Ctrl	14.2885	1.14112	Hypo	1	(2500, 3000]
39	Mitotic_20230804_R1E309_Osm01_Full_LoopX+4_004-1	390.312	2914.33	20230804	Hypo_1_Ctrl	13.3929	1.06959	Hypo	1	(2500, 3000]
40	Mitotic_20230804_R1E309_Osm01_Full_LoopX+4_005-1	327.469	3056.86	20230804	Hypo_1_Ctrl	10.7126	0.85554	Hypo	1	(3000, 3500]
41	Mitotic_20230804_R1E309_Osm01_Full_LoopX+4_006-1	388.656	2781.97	20230804	Hypo_1_Ctrl	13.9706	1.11573	Hypo	1	(2500, 3000]
42	Mitotic_20230804_R1E309_Osm01_Full_LoopX+4_007-1	372.188	2926.86	20230804	Hypo_1_Ctrl	12.7163	1.01556	Hypo	1	(2500, 3000]
43	Mitotic_20230804_R1E309_Osm01_Full_LoopX+4_008-1	435.219	3611.89	20230804	Hypo_1_Ctrl	12.0496	0.962317	Hypo	1	(3500, 4000]
44	Mitotic_20230804_R1E309_Osm01_Full_LoopX+4_009-1	291.594	2534.96	20230804	Hypo_1_Ctrl	11.5029	0.918656	Hypo	1	(2500, 3000]
45	Mitotic_20230804_R1E309_Osm01_Full_LoopX+4_010-1	378.016	3058.1	20230804	Hypo_1_Ctrl	12.3611	0.987197	Hypo	1	(3000, 3500]
46	Mitotic_20230804_R1E309_Osm01_Full_LoopX+4_010-2		1609.7	20230804	Hypo_1_Ctrl			Hypo	1	(1500, 2000]
47	Mitotic_20230804_R1E309_Osm01_Full_LoopX+5_001-1	413.562	2999.39	20230804	Hypo_1_Ctrl	13.7882	1.10117	Hypo	1	(2500, 3000]
48	Mitotic_20230804_R1E309_Osm01_Full_LoopX+5_002-1	497.047	3254.78	20230804	Hypo_1_Ctrl	15.2713	1.21961	Hypo	1	(3000, 3500]
49	Mitotic_20230804_R1E309_Osm01_Full_LoopX+5_003-1	325.016	2765.61	20230804	Hypo_1_Ctrl	11.7521	0.938554	Hypo	1	(2500, 3000]
50	Mitotic_20230804_R1E309_Osm01_Full_LoopX+5_004-1	309.938	2135.03	20230804	Hypo_1_Ctrl	14.5168	1.15935	Hypo	1	(2000, 2500]
51	Mitotic_20230804_R1E309_Osm01_Full_LoopX+5_005-1	356.5	3069.38	20230804	Hypo_1_Ctrl	11.6147	0.927586	Hypo	1	(3000, 3500]
52	Mitotic_20230804_R1E309_Osm01_Hypo_LoopX+1_001-1	262.359	3016.1	20230804	Hypo_2_Hypo80	8.69862	0.694698	Hypo	0.971498	(3000, 3500]
53	Mitotic_20230804_R1E309_Osm01_Hypo_LoopX+1_001-2	332.734	2230.83	20230804	Hypo_2_Hypo80	14.9153	1.19118	Hypo	0.971498	(2000, 2500]
54	Mitotic_20230804_R1E309_Osm01_Hypo_LoopX+1_002-1	475.484	2891.06	20230804	Hypo_2_Hypo80	16.4467	1.31348	Hypo	0.971498	(2500, 3000]
55	Mitotic_20230804_R1E309_Osm01_Hypo_LoopX+1_003-1	229.547	2470.28	20230804	Hypo_2_Hypo80	9.29234	0.742114	Hypo	0.971498	(2000, 2500]
56	Mitotic_20230804_R1E309_Osm01_Hypo_LoopX+1_005-1		2634.84	20230804	Hypo_2_Hypo80			Hypo	0.971498	(2500, 3000]
57	Mitotic_20230804_R1E309_Osm01_Hypo_LoopX+1_005-2		3141.14	20230804	Hypo_2_Hypo80			Hypo	0.971498	(3000, 3500]
58	Mitotic_20230804_R1E309_Osm01_Hypo_LoopX+1_006-1		2540.86	20230804	Hypo_2_Hypo80			Hypo	0.971498	(2500, 3000]
59	Mitotic_20230804_R1E309_Osm01_Hypo_LoopX+1_007-1	332.719	3145.28	20230804	Hypo_2_Hypo80	10.5784	0.844819	Hypo	0.971498	(3000, 3500]
60	Mitotic_20230804_R1E309_Osm01_Hypo_LoopX+1_007-2		3537.76	20230804	Hypo_2_Hypo80			Hypo	0.971498	(3500, 4000]
61	Mitotic_20230804_R1E309_Osm01_Hypo_LoopX+1_008-1	354.125	2362.37	20230804	Hypo_2_Hypo80	14.9902	1.19717	Hypo	0.971498	(2000, 2500]
62	Mitotic_20230804_R1E309_Osm01_Hypo_LoopX+1_009-1	326.281	3203.75	20230804	Hypo_2_Hypo80	10.1843	0.813352	Hypo	0.971498	(3000, 3500]
63	Mitotic_20230804_R1E309_Osm01_Hypo_LoopX+1_010-1	333.828	2861.47	20230804	Hypo_2_Hypo80	11.6663	0.931707	Hypo	0.971498	(2500, 3000]
64	Mitotic_20230804_R1E309_Osm01_Hypo_LoopX+2_001-1	326.641	2988.81	20230804	Hypo_2_Hypo80	10.9288	0.872804	Hypo	0.971498	(2500, 3000]
65	Mitotic_20230804_R1E309_Osm01_Hypo_LoopX+2_002-1	238.219	3017.93	20230804	Hypo_2_Hypo80	7.89344	0.630393	Hypo	0.971498	(3000, 3500]
66	Mitotic_20230804_R1E309_Osm01_Hypo_LoopX+2_003-1	353.172	2853.32	20230804	Hypo_2_Hypo80	12.3776	0.98851	Hypo	0.971498	(2500, 3000]
67	Mitotic_20230804_R1E309_Osm01_Hypo_LoopX+2_004-1	410.719	2861.35	20230804	Hypo_2_Hypo80	14.354	1.14635	Hypo	0.971498	(2500, 3000]
68	Mitotic_20230804_R1E309_Osm01_Hypo_LoopX+2_005-1		2560.95	20230804	Hypo_2_Hypo80			Hypo	0.971498	(2500, 3000]
69	Mitotic_20230804_R1E309_Osm01_Hypo_LoopX+2_006-1	394.016	2699.1	20230804	Hypo_2_Hypo80	14.598	1.16584	Hypo	0.971498	(2500, 3000]
70	Mitotic_20230804_R1E309_Osm01_Hypo_LoopX+2_007-1	410.109	2635.84	20230804	Hypo_2_Hypo80	15.559	1.24258	Hypo	0.971498	(2500, 3000]
71	Mitotic_20230804_R1E309_Osm01_Hypo_LoopX+2_008-1	300.625	3121.77	20230804	Hypo_2_Hypo80	9.62995	0.769076	Hypo	0.971498	(3000, 3500]
72	Mitotic_20230804_R1E309_Osm01_Hypo_LoopX+2_008-2	410.062	3373.62	20230804	Hypo_2_Hypo80	12.155	0.970731	Hypo	0.971498	(3000, 3500]
73	Mitotic_20230804_R1E309_Osm01_Hypo_LoopX+2_009-1	302.188	3173.45	20230804	Hypo_2_Hypo80	9.52236	0.760484	Hypo	0.971498	(3000, 3500]
74	Mitotic_20230804_R1E309_Osm01_Hypo_LoopX+2_010-1	264.672	3127.91	20230804	Hypo_2_Hypo80	8.46162	0.67577	Hypo	0.971498	(3000, 3500]
75	Mitotic_20230804_R1E309_Osm01_Hypo_LoopX+3_001-1	309.609	2715.93	20230804	Hypo_2_Hypo80	11.3997	0.910417	Hypo	0.971498	(2500, 3000]
76	Mitotic_20230804_R1E309_Osm01_Hypo_LoopX+3_001-2	398.266	2600.64	20230804	Hypo_2_Hypo80	15.3142	1.22303	Hypo	0.971498	(2500, 3000]
77	Mitotic_20230804_R1E309_Osm01_Hypo_LoopX+3_002-1	362.5	3513.55	20230804	Hypo_2_Hypo80	10.3172	0.823962	Hypo	0.971498	(3500, 4000]
78	Mitotic_20230804_R1E309_Osm01_Hypo_LoopX+3_003-1	260.281	2761.77	20230804	Hypo_2_Hypo80	9.42444	0.752664	Hypo	0.971498	(2500, 3000]
79	Mitotic_20230804_R1E309_Osm01_Hypo_LoopX+3_004-1		3211.02	20230804	Hypo_2_Hypo80			Hypo	0.971498	(3000, 3500]
80	Mitotic_20230804_R1E309_Osm01_Hypo_LoopX+3_005-1	316.656	2994.37	20230804	Hypo_2_Hypo80	10.5751	0.844556	Hypo	0.971498	(2500, 3000]
81	Mitotic_20230804_R1E309_Osm01_Hypo_LoopX+3_006-1		2522.61	20230804	Hypo_2_Hypo80			Hypo	0.971498	(2500, 3000]
82	Mitotic_20230804_R1E309_Osm01_Hypo_LoopX+3_008-1	386.156	3761.27	20230804	Hypo_2_Hypo80	10.2667	0.819925	Hypo	0.971498	(3500, 4000]
83	Mitotic_20230804_R1E309_Osm01_Hypo_LoopX+3_009-1	448.062	2714.34	20230804	Hypo_2_Hypo80	16.5072	1.31832	Hypo	0.971498	(2500, 3000]
84	Mitotic_20230804_R1E309_Osm01_Hypo_LoopX+3_009-2	349.438	3090.23	20230804	Hypo_2_Hypo80	11.3078	0.903076	Hypo	0.971498	(3000, 3500]
85	Mitotic_20230804_R1E309_Osm01_Hypo_LoopX+3_010-1	324.672	2224.93	20230804	Hypo_2_Hypo80	14.5925	1.1654	Hypo	0.971498	(2000, 2500]
86	Mitotic_20230804_R1E309_Osm01_Hypo_LoopX+3_010-2	290.375	2587.76	20230804	Hypo_2_Hypo80	11.2211	0.896149	Hypo	0.971498	(2500, 3000]
87	Mitotic_20230804_R1E309_Osm01_Hypo_LoopX+4_001-1	415.438	2626.92	20230804	Hypo_2_Hypo80	15.8146	1.263	Hypo	0.971498	(2500, 3000]
88	Mitotic_20230804_R1E309_Osm01_Hypo_LoopX+4_002-1	307.922	2863.48	20230804	Hypo_2_Hypo80	10.7534	0.8588	Hypo	0.971498	(2500, 3000]
89	Mitotic_20230804_R1E309_Osm01_Hypo_LoopX+4_004-1	417.906	2973.34	20230804	Hypo_2_Hypo80	14.0551	1.12248	Hypo	0.971498	(2500, 3000]
90	Mitotic_20230804_R1E309_Osm01_Hypo_LoopX+4_005-1	282.109	2650.31	20230804	Hypo_2_Hypo80	10.6444	0.850092	Hypo	0.971498	(2500, 3000]
91	Mitotic_20230804_R1E309_Osm01_Hypo_LoopX+4_006-1	298.891	2953.55	20230804	Hypo_2_Hypo80	10.1197	0.808189	Hypo	0.971498	(2500, 3000]
92	Mitotic_20230804_R1E309_Osm01_Hypo_LoopX+4_008-1	405.703	3264.47	20230804	Hypo_2_Hypo80	12.4278	0.992524	Hypo	0.971498	(3000, 3500]
93	Mitotic_20230804_R1E309_Osm01_Hypo_LoopX+4_008-2	295	2089.61	20230804	Hypo_2_Hypo80	14.1175	1.12746	Hypo	0.971498	(2000, 2500]
94	Mitotic_20230804_R1E309_Osm01_Hypo_LoopX+4_009-1	356.078	2621.31	20230804	Hypo_2_Hypo80	13.584	1.08486	Hypo	0.971498	(2500, 3000]
95	Mitotic_20230804_R1E309_Osm01_Hypo_LoopX+4_010-1	403.062	2800.45	20230804	Hypo_2_Hypo80	14.3928	1.14945	Hypo	0.971498	(2500, 3000]
96	Mitotic_20230804_R1E309_Osm01_Hypo_LoopX+5_001-2		2772.81	20230804	Hypo_2_Hypo80			Hypo	0.971498	(2500, 3000]
97	Mitotic_20230804_R1E309_Osm01_Hypo_LoopX+5_002-1	295.453	2658.11	20230804	Hypo_2_Hypo80	11.1152	0.88769	Hypo	0.971498	(2500, 3000]
98	Mitotic_20230804_R1E309_Osm01_Hypo_LoopX+5_002-2	301.984	2253.63	20230804	Hypo_2_Hypo80	13.3999	1.07016	Hypo	0.971498	(2000, 2500]
99	Mitotic_20230804_R1E309_Osm01_Hypo_LoopX+5_002-3	211.547	2516.35	20230804	Hypo_2_Hypo80	8.40689	0.671399	Hypo	0.971498	(2500, 3000]
100	Mitotic_20230804_R1E309_Osm01_Hypo_LoopX+5_003-1	394.484	2808.43	20230804	Hypo_2_Hypo80	14.0464	1.12179	Hypo	0.971498	(2500, 3000]
101	Mitotic_20230804_R1E309_Osm01_Hypo_LoopX+5_004-1	425.875	2475.36	20230804	Hypo_2_Hypo80	17.2046	1.37401	Hypo	0.971498	(2000, 2500]
102	Mitotic_20230804_R1E309_Osm01_Hypo_LoopX+5_005-1	368.047	2680.73	20230804	Hypo_2_Hypo80	13.7294	1.09647	Hypo	0.971498	(2500, 3000]
103	Mitotic_20230823_R1E309_Osm02_40x_Ctrl_001-1	403.422	3389.28	20230823	Hypo_1_Ctrl	11.9029	0.852546	Hypo	1	(3000, 3500]
104	Mitotic_20230823_R1E309_Osm02_40x_Ctrl_001-2	424.344	3453.66	20230823	Hypo_1_Ctrl	12.2868	0.880043	Hypo	1	(3000, 3500]
105	Mitotic_20230823_R1E309_Osm02_40x_Ctrl_001-3	369.172	2561.77	20230823	Hypo_1_Ctrl	14.4108	1.03217	Hypo	1	(2500, 3000]
106	Mitotic_20230823_R1E309_Osm02_40x_Ctrl_002-1	454.812	3246.34	20230823	Hypo_1_Ctrl	14.01	1.00347	Hypo	1	(3000, 3500]
107	Mitotic_20230823_R1E309_Osm02_40x_Ctrl_002-2	396.109	3238.3	20230823	Hypo_1_Ctrl	12.232	0.876118	Hypo	1	(3000, 3500]
108	Mitotic_20230823_R1E309_Osm02_40x_Ctrl_002-4	355.562	2643.93	20230823	Hypo_1_Ctrl	13.4482	0.963232	Hypo	1	(2500, 3000]
109	Mitotic_20230823_R1E309_Osm02_40x_Ctrl_003-1	371.078	2698.63	20230823	Hypo_1_Ctrl	13.7506	0.98489	Hypo	1	(2500, 3000]
110	Mitotic_20230823_R1E309_Osm02_40x_Ctrl_003-2	444.469	3088.87	20230823	Hypo_1_Ctrl	14.3894	1.03064	Hypo	1	(3000, 3500]
111	Mitotic_20230823_R1E309_Osm02_40x_Ctrl_004-1	447.938	3188.75	20230823	Hypo_1_Ctrl	14.0474	1.00615	Hypo	1	(3000, 3500]
112	Mitotic_20230823_R1E309_Osm02_40x_Ctrl_004-2	517.906	3812.95	20230823	Hypo_1_Ctrl	13.5828	0.972871	Hypo	1	(3500, 4000]
113	Mitotic_20230823_R1E309_Osm02_40x_Ctrl_005-1	474.469	3221.47	20230823	Hypo_1_Ctrl	14.7283	1.05492	Hypo	1	(3000, 3500]
114	Mitotic_20230823_R1E309_Osm02_40x_Ctrl_005-2	548.297	3363.64	20230823	Hypo_1_Ctrl	16.3007	1.16754	Hypo	1	(3000, 3500]
115	Mitotic_20230823_R1E309_Osm02_40x_Ctrl_005-3	418.938	2685.75	20230823	Hypo_1_Ctrl	15.5985	1.11725	Hypo	1	(2500, 3000]
116	Mitotic_20230823_R1E309_Osm02_40x_Ctrl_005-4	373.469	2227.82	20230823	Hypo_1_Ctrl	16.7639	1.20071	Hypo	1	(2000, 2500]
117	Mitotic_20230823_R1E309_Osm02_40x_Ctrl_005-5	379.922	2072.12	20230823	Hypo_1_Ctrl	18.3349	1.31324	Hypo	1	(2000, 2500]
118	Mitotic_20230823_R1E309_Osm02_40x_Ctrl_005-6	292.094	2134.14	20230823	Hypo_1_Ctrl	13.6867	0.980312	Hypo	1	(2000, 2500]
119	Mitotic_20230823_R1E309_Osm02_40x_Ctrl_006-1	420.047	2759.46	20230823	Hypo_1_Ctrl	15.222	1.09028	Hypo	1	(2500, 3000]
120	Mitotic_20230823_R1E309_Osm02_40x_Ctrl_006-2		2452.86	20230823	Hypo_1_Ctrl			Hypo	1	(2000, 2500]
121	Mitotic_20230823_R1E309_Osm02_40x_Ctrl_006-4	476.969	3815.61	20230823	Hypo_1_Ctrl	12.5005	0.895347	Hypo	1	(3500, 4000]
122	Mitotic_20230823_R1E309_Osm02_40x_Ctrl_006-5	406.125	2932.64	20230823	Hypo_1_Ctrl	13.8484	0.991895	Hypo	1	(2500, 3000]
123	Mitotic_20230823_R1E309_Osm02_40x_Ctrl_007-1	365.484	2378.85	20230823	Hypo_1_Ctrl	15.3639	1.10044	Hypo	1	(2000, 2500]
124	Mitotic_20230823_R1E309_Osm02_40x_Ctrl_007-2	343.797	2582.21	20230823	Hypo_1_Ctrl	13.3141	0.95362	Hypo	1	(2500, 3000]
125	Mitotic_20230823_R1E309_Osm02_40x_Ctrl_008-1	416.203	2773.82	20230823	Hypo_1_Ctrl	15.0047	1.07471	Hypo	1	(2500, 3000]
126	Mitotic_20230823_R1E309_Osm02_40x_Ctrl_008-2	425.922	2935.77	20230823	Hypo_1_Ctrl	14.508	1.03914	Hypo	1	(2500, 3000]
127	Mitotic_20230823_R1E309_Osm02_40x_Ctrl_009-1	451.703	3413.55	20230823	Hypo_1_Ctrl	13.2326	0.947789	Hypo	1	(3000, 3500]
128	Mitotic_20230823_R1E309_Osm02_40x_Ctrl_010-1	463.844	3340.43	20230823	Hypo_1_Ctrl	13.8858	0.994568	Hypo	1	(3000, 3500]
129	Mitotic_20230823_R1E309_Osm02_40x_Ctrl_011-1	432.531	2983.56	20230823	Hypo_1_Ctrl	14.4972	1.03836	Hypo	1	(2500, 3000]
130	Mitotic_20230823_R1E309_Osm02_40x_Ctrl_011-2	418.797	3383.25	20230823	Hypo_1_Ctrl	12.3785	0.886614	Hypo	1	(3000, 3500]
131	Mitotic_20230823_R1E309_Osm02_40x_Ctrl_011-3	411.594	3049.77	20230823	Hypo_1_Ctrl	13.4959	0.966645	Hypo	1	(3000, 3500]
132	Mitotic_20230823_R1E309_Osm02_40x_Ctrl_012-1	405.406	3343.8	20230823	Hypo_1_Ctrl	12.1241	0.868392	Hypo	1	(3000, 3500]
133	Mitotic_20230823_R1E309_Osm02_40x_Ctrl_012-2	448.453	3051.07	20230823	Hypo_1_Ctrl	14.6982	1.05276	Hypo	1	(3000, 3500]
134	Mitotic_20230823_R1E309_Osm02_40x_Ctrl_012-3	404.031	3097.91	20230823	Hypo_1_Ctrl	13.0421	0.93414	Hypo	1	(3000, 3500]
135	Mitotic_20230823_R1E309_Osm02_40x_Ctrl_013-2	402.328	3795.88	20230823	Hypo_1_Ctrl	10.5991	0.75916	Hypo	1	(3500, 4000]
136	Mitotic_20230823_R1E309_Osm02_40x_Ctrl_013-3	383.062	2302.59	20230823	Hypo_1_Ctrl	16.6361	1.19156	Hypo	1	(2000, 2500]
137	Mitotic_20230823_R1E309_Osm02_40x_Ctrl_014-1	514.438	2946.23	20230823	Hypo_1_Ctrl	17.4609	1.25064	Hypo	1	(2500, 3000]
138	Mitotic_20230823_R1E309_Osm02_40x_Ctrl_014-2	433.484	2876.53	20230823	Hypo_1_Ctrl	15.0697	1.07937	Hypo	1	(2500, 3000]
139	Mitotic_20230823_R1E309_Osm02_40x_Ctrl_015-1	377.891	2854.97	20230823	Hypo_1_Ctrl	13.2362	0.948046	Hypo	1	(2500, 3000]
140	Mitotic_20230823_R1E309_Osm02_40x_Ctrl_015-3	340.984	2919.29	20230823	Hypo_1_Ctrl	11.6804	0.836608	Hypo	1	(2500, 3000]
141	Mitotic_20230823_R1E309_Osm02_40x_Ctrl_015-5	319.703	3449.58	20230823	Hypo_1_Ctrl	9.26788	0.663813	Hypo	1	(3000, 3500]
186	Mitotic_20230912_R1E309_Osm04_40x_Ctrl_001-1	340.188	2740.98	20230912	Hypo_1_Ctrl	12.4112	0.789819	Hypo	1	(2500, 3000]
187	Mitotic_20230912_R1E309_Osm04_40x_Ctrl_001-2	321.844	2484.87	20230912	Hypo_1_Ctrl	12.9521	0.824244	Hypo	1	(2000, 2500]
188	Mitotic_20230912_R1E309_Osm04_40x_Ctrl_001-3	382.094	2726.8	20230912	Hypo_1_Ctrl	14.0125	0.891725	Hypo	1	(2500, 3000]
189	Mitotic_20230912_R1E309_Osm04_40x_Ctrl_001-4	481.844	2949.89	20230912	Hypo_1_Ctrl	16.3343	1.03948	Hypo	1	(2500, 3000]
190	Mitotic_20230912_R1E309_Osm04_40x_Ctrl_002-1	340.375	2794.43	20230912	Hypo_1_Ctrl	12.1805	0.775137	Hypo	1	(2500, 3000]
191	Mitotic_20230912_R1E309_Osm04_40x_Ctrl_002-2	478.062	2844.28	20230912	Hypo_1_Ctrl	16.8078	1.06961	Hypo	1	(2500, 3000]
192	Mitotic_20230912_R1E309_Osm04_40x_Ctrl_003-1		2762.59	20230912	Hypo_1_Ctrl			Hypo	1	(2500, 3000]
193	Mitotic_20230912_R1E309_Osm04_40x_Ctrl_003-2	371.078	2789.88	20230912	Hypo_1_Ctrl	13.3008	0.846435	Hypo	1	(2500, 3000]
194	Mitotic_20230912_R1E309_Osm04_40x_Ctrl_003-3	411.219	2580.5	20230912	Hypo_1_Ctrl	15.9356	1.01411	Hypo	1	(2500, 3000]
195	Mitotic_20230912_R1E309_Osm04_40x_Ctrl_004-2	414.547	2924.96	20230912	Hypo_1_Ctrl	14.1727	0.901919	Hypo	1	(2500, 3000]
196	Mitotic_20230912_R1E309_Osm04_40x_Ctrl_004-3	357.141	2421.26	20230912	Hypo_1_Ctrl	14.7502	0.93867	Hypo	1	(2000, 2500]
197	Mitotic_20230912_R1E309_Osm04_40x_Ctrl_005-1		2858.69	20230912	Hypo_1_Ctrl			Hypo	1	(2500, 3000]
198	Mitotic_20230912_R1E309_Osm04_40x_Ctrl_005-2	316.047	2603.83	20230912	Hypo_1_Ctrl	12.1378	0.77242	Hypo	1	(2500, 3000]
199	Mitotic_20230912_R1E309_Osm04_40x_Ctrl_005-3	368.188	3156.97	20230912	Hypo_1_Ctrl	11.6627	0.742186	Hypo	1	(3000, 3500]
200	Mitotic_20230912_R1E309_Osm04_40x_Ctrl_006-1	350.672	2395.27	20230912	Hypo_1_Ctrl	14.6402	0.931668	Hypo	1	(2000, 2500]
201	Mitotic_20230912_R1E309_Osm04_40x_Ctrl_006-2		3006.18	20230912	Hypo_1_Ctrl			Hypo	1	(3000, 3500]
202	Mitotic_20230912_R1E309_Osm04_40x_Ctrl_006-3		2734.07	20230912	Hypo_1_Ctrl			Hypo	1	(2500, 3000]
203	Mitotic_20230912_R1E309_Osm04_40x_Ctrl_007-1		2373.06	20230912	Hypo_1_Ctrl			Hypo	1	(2000, 2500]
204	Mitotic_20230912_R1E309_Osm04_40x_Ctrl_007-2		2482.8	20230912	Hypo_1_Ctrl			Hypo	1	(2000, 2500]
205	Mitotic_20230912_R1E309_Osm04_40x_Ctrl_008-1	480.359	2872.1	20230912	Hypo_1_Ctrl	16.725	1.06434	Hypo	1	(2500, 3000]
206	Mitotic_20230912_R1E309_Osm04_40x_Ctrl_008-2	447.016	2470.16	20230912	Hypo_1_Ctrl	18.0966	1.15163	Hypo	1	(2000, 2500]
207	Mitotic_20230912_R1E309_Osm04_40x_Ctrl_009-1	405.578	2615.64	20230912	Hypo_1_Ctrl	15.5059	0.986759	Hypo	1	(2500, 3000]
208	Mitotic_20230912_R1E309_Osm04_40x_Ctrl_009-2	518.688	2007.74	20230912	Hypo_1_Ctrl	25.8344	1.64404	Hypo	1	(2000, 2500]
209	Mitotic_20230912_R1E309_Osm04_40x_Ctrl_009-3	626.516	2210.63	20230912	Hypo_1_Ctrl	28.341	1.80356	Hypo	1	(2000, 2500]
210	Mitotic_20230912_R1E309_Osm04_40x_Ctrl_010-1	365.719	2856.39	20230912	Hypo_1_Ctrl	12.8035	0.814787	Hypo	1	(2500, 3000]
211	Mitotic_20230912_R1E309_Osm04_40x_Ctrl_011-1	458.75	2342.41	20230912	Hypo_1_Ctrl	19.5846	1.24632	Hypo	1	(2000, 2500]
212	Mitotic_20230912_R1E309_Osm04_40x_Ctrl_011-2	377.047	2949.89	20230912	Hypo_1_Ctrl	12.7817	0.8134	Hypo	1	(2500, 3000]
213	Mitotic_20230912_R1E309_Osm04_40x_Ctrl_012-1	387.516	2393.91	20230912	Hypo_1_Ctrl	16.1876	1.03014	Hypo	1	(2000, 2500]
214	Mitotic_20230912_R1E309_Osm04_40x_Ctrl_012-2	391.516	2670.69	20230912	Hypo_1_Ctrl	14.6597	0.932911	Hypo	1	(2500, 3000]
215	Mitotic_20230912_R1E309_Osm04_40x_Ctrl_012-3	396.797	2590.66	20230912	Hypo_1_Ctrl	15.3165	0.974704	Hypo	1	(2500, 3000]
216	Mitotic_20230912_R1E309_Osm04_40x_Hypo80_001-1	442.328	2870.8	20230912	Hypo_2_Hypo80	15.4078	0.980518	Hypo	0.971498	(2500, 3000]
217	Mitotic_20230912_R1E309_Osm04_40x_Hypo80_002-1	424.156	2966.9	20230912	Hypo_2_Hypo80	14.2963	0.909782	Hypo	0.971498	(2500, 3000]
218	Mitotic_20230912_R1E309_Osm04_40x_Hypo80_002-2	430.297	2875.7	20230912	Hypo_2_Hypo80	14.9632	0.952222	Hypo	0.971498	(2500, 3000]
219	Mitotic_20230912_R1E309_Osm04_40x_Hypo80_002-3	403.188	2201.24	20230912	Hypo_2_Hypo80	18.3164	1.16561	Hypo	0.971498	(2000, 2500]
220	Mitotic_20230912_R1E309_Osm04_40x_Hypo80_004-1	401.812	2653.91	20230912	Hypo_2_Hypo80	15.1404	0.963498	Hypo	0.971498	(2500, 3000]
221	Mitotic_20230912_R1E309_Osm04_40x_Hypo80_005-1		2890.41	20230912	Hypo_2_Hypo80			Hypo	0.971498	(2500, 3000]
222	Mitotic_20230912_R1E309_Osm04_40x_Hypo80_005-2	331.328	2483.75	20230912	Hypo_2_Hypo80	13.3398	0.848917	Hypo	0.971498	(2000, 2500]
223	Mitotic_20230912_R1E309_Osm04_40x_Hypo80_006-1	430.938	2698.33	20230912	Hypo_2_Hypo80	15.9705	1.01633	Hypo	0.971498	(2500, 3000]
224	Mitotic_20230912_R1E309_Osm04_40x_Hypo80_007-1	391.891	3490.69	20230912	Hypo_2_Hypo80	11.2267	0.714444	Hypo	0.971498	(3000, 3500]
225	Mitotic_20230912_R1E309_Osm04_40x_Hypo80_008-1	468.625	2660.77	20230912	Hypo_2_Hypo80	17.6124	1.12081	Hypo	0.971498	(2500, 3000]
226	Mitotic_20230912_R1E309_Osm04_40x_Hypo80_009-1	406.328	3517.03	20230912	Hypo_2_Hypo80	11.5532	0.735216	Hypo	0.971498	(3500, 4000]
227	Mitotic_20230912_R1E309_Osm04_40x_Hypo80_009-2		4317.72	20230912	Hypo_2_Hypo80			Hypo	0.971498	(4000, 4500]
228	Mitotic_20230912_R1E309_Osm04_40x_Hypo80_010-1	426.766	2856.15	20230912	Hypo_2_Hypo80	14.942	0.950872	Hypo	0.971498	(2500, 3000]
229	Mitotic_20230912_R1E309_Osm04_40x_Hypo80_010-2	399.922	3603.27	20230912	Hypo_2_Hypo80	11.0989	0.706306	Hypo	0.971498	(3500, 4000]
230	Mitotic_20230912_R1E309_Osm04_40x_Hypo80_012-1	387.172	3159.04	20230912	Hypo_2_Hypo80	12.256	0.779943	Hypo	0.971498	(3000, 3500]
231	Mitotic_20230912_R1E309_Osm04_40x_Hypo80_012-2	404.469	2540.33	20230912	Hypo_2_Hypo80	15.9219	1.01323	Hypo	0.971498	(2500, 3000]
232	Mitotic_20230912_R1E309_Osm04_40x_Hypo80_012-3		2847.77	20230912	Hypo_2_Hypo80			Hypo	0.971498	(2500, 3000]
233	Mitotic_20230912_R1E309_Osm04_40x_Hypo80_013-1	453.531	3665.41	20230912	Hypo_2_Hypo80	12.3733	0.787408	Hypo	0.971498	(3500, 4000]
234	Mitotic_20230912_R1E309_Osm04_40x_Hypo80_013-2		2916.22	20230912	Hypo_2_Hypo80			Hypo	0.971498	(2500, 3000]
235	Mitotic_20230912_R1E309_Osm04_40x_Hypo80_014-1	409.406	3261.58	20230912	Hypo_2_Hypo80	12.5524	0.798806	Hypo	0.971498	(3000, 3500]
236	Mitotic_20230912_R1E309_Osm04_40x_Hypo80_014-2	363.109	2785.98	20230912	Hypo_2_Hypo80	13.0334	0.829418	Hypo	0.971498	(2500, 3000]
237	Mitotic_20230912_R1E309_Osm04_40x_Hypo80_015-1	400.484	2462.01	20230912	Hypo_2_Hypo80	16.2665	1.03517	Hypo	0.971498	(2000, 2500]
238	Mitotic_20230912_R1E309_Osm04_40x_Hypo80_015-2	394.609	2412.04	20230912	Hypo_2_Hypo80	16.36	1.04111	Hypo	0.971498	(2000, 2500]
239	Mitotic_20230912_R1E309_Osm04_40x_Hypo80_016-1	349.719	2142.59	20230912	Hypo_2_Hypo80	16.3223	1.03871	Hypo	0.971498	(2000, 2500]
240	Mitotic_20230912_R1E309_Osm04_40x_Hypo80_016-2	438.438	2488.36	20230912	Hypo_2_Hypo80	17.6196	1.12127	Hypo	0.971498	(2000, 2500]
241	Mitotic_20230912_R1E309_Osm04_40x_Hypo80_017-1	351.672	2903.94	20230912	Hypo_2_Hypo80	12.1102	0.770664	Hypo	0.971498	(2500, 3000]
242	Mitotic_20230912_R1E309_Osm04_40x_Hypo80_017-2		2866.02	20230912	Hypo_2_Hypo80			Hypo	0.971498	(2500, 3000]
243	Mitotic_20230912_R1E309_Osm04_40x_Hypo80_017-3	383.344	3308.41	20230912	Hypo_2_Hypo80	11.5869	0.737365	Hypo	0.971498	(3000, 3500]
244	Mitotic_20230912_R1E309_Osm04_40x_Hypo80_018-1	336.219	2453.98	20230912	Hypo_2_Hypo80	13.701	0.871898	Hypo	0.971498	(2000, 2500]
245	Mitotic_20230920_R1E309_Osm05_40x_Ctrl_001-1	440.516	3058.63	20230920	Hypo_1_Ctrl	14.4024	1.00298	Hypo	1	(3000, 3500]
246	Mitotic_20230920_R1E309_Osm05_40x_Ctrl_001-2	452.234	2918.47	20230920	Hypo_1_Ctrl	15.4956	1.07911	Hypo	1	(2500, 3000]
247	Mitotic_20230920_R1E309_Osm05_40x_Ctrl_002-1	419.078	3016.57	20230920	Hypo_1_Ctrl	13.8925	0.967474	Hypo	1	(3000, 3500]
248	Mitotic_20230920_R1E309_Osm05_40x_Ctrl_003-1	317.969	2246.9	20230920	Hypo_1_Ctrl	14.1515	0.985507	Hypo	1	(2000, 2500]
249	Mitotic_20230920_R1E309_Osm05_40x_Ctrl_003-2	519.859	3772.84	20230920	Hypo_1_Ctrl	13.779	0.959567	Hypo	1	(3500, 4000]
250	Mitotic_20230920_R1E309_Osm05_40x_Ctrl_004-1	481.75	2988.81	20230920	Hypo_1_Ctrl	16.1184	1.12249	Hypo	1	(2500, 3000]
251	Mitotic_20230920_R1E309_Osm05_40x_Ctrl_004-2	464.078	3103.46	20230920	Hypo_1_Ctrl	14.9536	1.04137	Hypo	1	(3000, 3500]
252	Mitotic_20230920_R1E309_Osm05_40x_Ctrl_005-1	513.688	3484.31	20230920	Hypo_1_Ctrl	14.7429	1.02669	Hypo	1	(3000, 3500]
253	Mitotic_20230920_R1E309_Osm05_40x_Ctrl_006-1	365.406	3227.38	20230920	Hypo_1_Ctrl	11.3221	0.788469	Hypo	1	(3000, 3500]
254	Mitotic_20230920_R1E309_Osm05_40x_Ctrl_007-1	326.609	3272.45	20230920	Hypo_1_Ctrl	9.98059	0.695048	Hypo	1	(3000, 3500]
255	Mitotic_20230920_R1E309_Osm05_40x_Ctrl_007-2	336.625	2713.33	20230920	Hypo_1_Ctrl	12.4063	0.863976	Hypo	1	(2500, 3000]
256	Mitotic_20230920_R1E309_Osm05_40x_Ctrl_008-1	481.578	2585.58	20230920	Hypo_1_Ctrl	18.6256	1.29708	Hypo	1	(2500, 3000]
257	Mitotic_20230920_R1E309_Osm05_40x_Ctrl_009-1	387.906	3232.04	20230920	Hypo_1_Ctrl	12.0019	0.835811	Hypo	1	(3000, 3500]
258	Mitotic_20230920_R1E309_Osm05_40x_Ctrl_009-2	367.844	3126.85	20230920	Hypo_1_Ctrl	11.764	0.819247	Hypo	1	(3000, 3500]
259	Mitotic_20230920_R1E309_Osm05_40x_Ctrl_010-1	394.953	3753	20230920	Hypo_1_Ctrl	10.5237	0.732867	Hypo	1	(3500, 4000]
260	Mitotic_20230920_R1E309_Osm05_40x_Ctrl_010-2	370.766	3403.92	20230920	Hypo_1_Ctrl	10.8923	0.758539	Hypo	1	(3000, 3500]
261	Mitotic_20230920_R1E309_Osm05_40x_Ctrl_011-1	377.234	3094.48	20230920	Hypo_1_Ctrl	12.1906	0.848949	Hypo	1	(3000, 3500]
262	Mitotic_20230920_R1E309_Osm05_40x_Ctrl_013-1	384	3100.09	20230920	Hypo_1_Ctrl	12.3867	0.862611	Hypo	1	(3000, 3500]
263	Mitotic_20230920_R1E309_Osm05_40x_Ctrl_013-2	412.266	2074.37	20230920	Hypo_1_Ctrl	19.8743	1.38404	Hypo	1	(2000, 2500]
264	Mitotic_20230920_R1E309_Osm05_40x_Ctrl_014-1	419.297	3881.76	20230920	Hypo_1_Ctrl	10.8017	0.752231	Hypo	1	(3500, 4000]
265	Mitotic_20230920_R1E309_Osm05_40x_Ctrl_015-1	376.078	2497.04	20230920	Hypo_1_Ctrl	15.061	1.04884	Hypo	1	(2000, 2500]
266	Mitotic_20230920_R1E309_Osm05_40x_Ctrl_016-1	511.484	3515.08	20230920	Hypo_1_Ctrl	14.5511	1.01334	Hypo	1	(3500, 4000]
267	Mitotic_20230920_R1E309_Osm05_40x_Ctrl_017-1	385.984	2744.99	20230920	Hypo_1_Ctrl	14.0614	0.979235	Hypo	1	(2500, 3000]
268	Mitotic_20230920_R1E309_Osm05_40x_Ctrl_018-1	393	2954.38	20230920	Hypo_1_Ctrl	13.3023	0.92637	Hypo	1	(2500, 3000]
269	Mitotic_20230920_R1E309_Osm05_40x_Ctrl_018-2	513.391	3869.24	20230920	Hypo_1_Ctrl	13.2685	0.924019	Hypo	1	(3500, 4000]
270	Mitotic_20230920_R1E309_Osm05_40x_Ctrl_019-1	429.875	3046.52	20230920	Hypo_1_Ctrl	14.1104	0.982644	Hypo	1	(3000, 3500]
271	Mitotic_20230920_R1E309_Osm05_40x_Ctrl_020-1	387.625	2888.05	20230920	Hypo_1_Ctrl	13.4217	0.934686	Hypo	1	(2500, 3000]
272	Mitotic_20230920_R1E309_Osm05_40x_Ctrl_020-2	368.078	2870.21	20230920	Hypo_1_Ctrl	12.8241	0.893068	Hypo	1	(2500, 3000]
273	Mitotic_20230920_R1E309_Osm05_40x_Ctrl_020-3		2570.28	20230920	Hypo_1_Ctrl			Hypo	1	(2500, 3000]
274	Mitotic_20230920_R1E309_Osm05_40x_Ctrl_021-1	478.922	3134.47	20230920	Hypo_1_Ctrl	15.2792	1.06404	Hypo	1	(3000, 3500]
275	Mitotic_20230920_R1E309_Osm05_40x_Ctrl_022-1	431.188	2793.66	20230920	Hypo_1_Ctrl	15.4345	1.07486	Hypo	1	(2500, 3000]
276	Mitotic_20230920_R1E309_Osm05_40x_Ctrl_023-1	559.906	4016.72	20230920	Hypo_1_Ctrl	13.9394	0.970737	Hypo	1	(4000, 4500]
277	Mitotic_20230920_R1E309_Osm05_40x_Ctrl_024-1	676.078	3255.49	20230920	Hypo_1_Ctrl	20.7673	1.44623	Hypo	1	(3000, 3500]
278	Mitotic_20230920_R1E309_Osm05_40x_Ctrl_024-2	648.594	3137.36	20230920	Hypo_1_Ctrl	20.6732	1.43968	Hypo	1	(3000, 3500]
279	Mitotic_20230920_R1E309_Osm05_40x_Ctrl_025-1	516.984	2435.61	20230920	Hypo_1_Ctrl	21.2261	1.47818	Hypo	1	(2000, 2500]
280	Mitotic_20230920_R1E309_Osm05_40x_Hypo75_001-1	329.906	3574.09	20230920	Hypo_3_Hypo75	9.2305	0.642811	Hypo	0.946936	(3500, 4000]
281	Mitotic_20230920_R1E309_Osm05_40x_Hypo75_002-1	504.109	3642.96	20230920	Hypo_3_Hypo75	13.8379	0.963671	Hypo	0.946936	(3500, 4000]
282	Mitotic_20230920_R1E309_Osm05_40x_Hypo75_005-1	374.594	2995.66	20230920	Hypo_3_Hypo75	12.5045	0.870814	Hypo	0.946936	(2500, 3000]
283	Mitotic_20230920_R1E309_Osm05_40x_Hypo75_006-1	341.672	3040.44	20230920	Hypo_3_Hypo75	11.2376	0.782585	Hypo	0.946936	(3000, 3500]
284	Mitotic_20230920_R1E309_Osm05_40x_Hypo75_007-1	491.281	2709.97	20230920	Hypo_3_Hypo75	18.1287	1.26248	Hypo	0.946936	(2500, 3000]
285	Mitotic_20230920_R1E309_Osm05_40x_Hypo75_008-1	339.203	3200.03	20230920	Hypo_3_Hypo75	10.6	0.738183	Hypo	0.946936	(3000, 3500]
286	Mitotic_20230920_R1E309_Osm05_40x_Hypo75_009-1	275.312	2915.45	20230920	Hypo_3_Hypo75	9.44321	0.657624	Hypo	0.946936	(2500, 3000]
287	Mitotic_20230920_R1E309_Osm05_40x_Hypo75_010-1	440.797	3213.85	20230920	Hypo_3_Hypo75	13.7155	0.955149	Hypo	0.946936	(3000, 3500]
288	Mitotic_20230920_R1E309_Osm05_40x_Hypo75_012-2	294.203	2283.22	20230920	Hypo_3_Hypo75	12.8854	0.897341	Hypo	0.946936	(2000, 2500]
289	Mitotic_20230920_R1E309_Osm05_40x_Hypo75_013-1	336.828	3276.05	20230920	Hypo_3_Hypo75	10.2815	0.716006	Hypo	0.946936	(3000, 3500]
290	Mitotic_20230920_R1E309_Osm05_40x_Hypo75_014-1	417.625	3024.14	20230920	Hypo_3_Hypo75	13.8097	0.961709	Hypo	0.946936	(3000, 3500]
291	Mitotic_20230920_R1E309_Osm05_40x_Hypo75_015-1	369.703	2383.75	20230920	Hypo_3_Hypo75	15.5093	1.08007	Hypo	0.946936	(2000, 2500]
292	Mitotic_20230920_R1E309_Osm05_40x_Hypo75_015-2	298.312	2775.47	20230920	Hypo_3_Hypo75	10.7482	0.748502	Hypo	0.946936	(2500, 3000]
293	Mitotic_20230920_R1E309_Osm05_40x_Hypo75_016-1	351.891	3208.83	20230920	Hypo_3_Hypo75	10.9663	0.763693	Hypo	0.946936	(3000, 3500]
294	Mitotic_20230920_R1E309_Osm05_40x_Hypo75_017-1	413.219	3449.17	20230920	Hypo_3_Hypo75	11.9802	0.834303	Hypo	0.946936	(3000, 3500]
295	Mitotic_20230920_R1E309_Osm05_40x_Hypo75_018-1	367.25	2957.63	20230920	Hypo_3_Hypo75	12.417	0.864722	Hypo	0.946936	(2500, 3000]
296	Mitotic_20230920_R1E309_Osm05_40x_Hypo75_021-1	354.672	2848.36	20230920	Hypo_3_Hypo75	12.4518	0.867143	Hypo	0.946936	(2500, 3000]
297	Mitotic_20230920_R1E309_Osm05_40x_Hypo75_022-1	364.812	2534.6	20230920	Hypo_3_Hypo75	14.3933	1.00235	Hypo	0.946936	(2500, 3000]
298	Mitotic_20230920_R1E309_Osm05_40x_Hypo75_022-2	296.188	3217.81	20230920	Hypo_3_Hypo75	9.20463	0.64101	Hypo	0.946936	(3000, 3500]
299	Mitotic_20230920_R1E309_Osm05_40x_Hypo75_023-1	448.047	3444.74	20230920	Hypo_3_Hypo75	13.0067	0.905786	Hypo	0.946936	(3000, 3500]
300	Mitotic_20230920_R1E309_Osm05_40x_Hypo75_024-1	430.938	2894.78	20230920	Hypo_3_Hypo75	14.8867	1.03671	Hypo	0.946936	(2500, 3000]
301	Mitotic_20230920_R1E309_Osm05_40x_Hypo75_026-1	303.609	3297.9	20230920	Hypo_3_Hypo75	9.20614	0.641115	Hypo	0.946936	(3000, 3500]
302	Mitotic_20230920_R1E309_Osm05_40x_Hypo75_027-1	535.109	3695.7	20230920	Hypo_3_Hypo75	14.4792	1.00833	Hypo	0.946936	(3500, 4000]
303	Mitotic_20230920_R1E309_Osm05_40x_Hypo75_027-2	434.688	3233.64	20230920	Hypo_3_Hypo75	13.4427	0.936147	Hypo	0.946936	(3000, 3500]
304	Mitotic_20230920_R1E309_Osm05_40x_Hypo75_028-1	458.344	3026.08	20230920	Hypo_3_Hypo75	15.1464	1.0548	Hypo	0.946936	(3000, 3500]
305	Mitotic_20230920_R1E309_Osm05_40x_Hypo75_029-1	490.234	3081.61	20230920	Hypo_3_Hypo75	15.9084	1.10786	Hypo	0.946936	(3000, 3500]
306	Mitotic_20230920_R1E309_Osm05_40x_Hypo75_030-1	287.844	3162.17	20230920	Hypo_3_Hypo75	9.10273	0.633913	Hypo	0.946936	(3000, 3500]
307	Mitotic_20230920_R1E309_Osm05_40x_Hypo75_031-1	435.109	3146.93	20230920	Hypo_3_Hypo75	13.8265	0.962874	Hypo	0.946936	(3000, 3500]
308	Mitotic_20230920_R1E309_Osm05_40x_Hypo75_032-1	367.469	2772.46	20230920	Hypo_3_Hypo75	13.2543	0.923026	Hypo	0.946936	(2500, 3000]
309	Mitotic_20230920_R1E309_Osm05_40x_Hypo75_033-1	355.984	3127.03	20230920	Hypo_3_Hypo75	11.3841	0.792789	Hypo	0.946936	(3000, 3500]
310	Mitotic_20230920_R1E309_Osm05_40x_Hypo80_001-1	321.516	2837.37	20230920	Hypo_2_Hypo80	11.3315	0.789122	Hypo	0.971498	(2500, 3000]
311	Mitotic_20230920_R1E309_Osm05_40x_Hypo80_002-1	330.594	2958.34	20230920	Hypo_2_Hypo80	11.175	0.778226	Hypo	0.971498	(2500, 3000]
312	Mitotic_20230920_R1E309_Osm05_40x_Hypo80_003-1	549.609	3220.41	20230920	Hypo_2_Hypo80	17.0665	1.18851	Hypo	0.971498	(3000, 3500]
313	Mitotic_20230920_R1E309_Osm05_40x_Hypo80_004-1	448.797	3226.79	20230920	Hypo_2_Hypo80	13.9085	0.968585	Hypo	0.971498	(3000, 3500]
314	Mitotic_20230920_R1E309_Osm05_40x_Hypo80_005-1	368.125	2969.62	20230920	Hypo_2_Hypo80	12.3964	0.863283	Hypo	0.971498	(2500, 3000]
315	Mitotic_20230920_R1E309_Osm05_40x_Hypo80_006-1	493.938	3087.81	20230920	Hypo_2_Hypo80	15.9964	1.11399	Hypo	0.971498	(3000, 3500]
316	Mitotic_20230920_R1E309_Osm05_40x_Hypo80_007-1	335.781	3253.19	20230920	Hypo_2_Hypo80	10.3216	0.718796	Hypo	0.971498	(3000, 3500]
317	Mitotic_20230920_R1E309_Osm05_40x_Hypo80_008-1	366.047	3476.28	20230920	Hypo_2_Hypo80	10.5299	0.733298	Hypo	0.971498	(3000, 3500]
318	Mitotic_20230920_R1E309_Osm05_40x_Hypo80_009-1	314.734	2601.76	20230920	Hypo_2_Hypo80	12.097	0.842433	Hypo	0.971498	(2500, 3000]
319	Mitotic_20230920_R1E309_Osm05_40x_Hypo80_010-1	441.625	4076.32	20230920	Hypo_2_Hypo80	10.8339	0.754473	Hypo	0.971498	(4000, 4500]
320	Mitotic_20230920_R1E309_Osm05_40x_Hypo80_011-1	481.094	3200.44	20230920	Hypo_2_Hypo80	15.0321	1.04683	Hypo	0.971498	(3000, 3500]
321	Mitotic_20230920_R1E309_Osm05_40x_Hypo80_012-1	389.078	2439.98	20230920	Hypo_2_Hypo80	15.9459	1.11047	Hypo	0.971498	(2000, 2500]
322	Mitotic_20230920_R1E309_Osm05_40x_Hypo80_013-1	358.109	2791.59	20230920	Hypo_2_Hypo80	12.8281	0.89335	Hypo	0.971498	(2500, 3000]
323	Mitotic_20230920_R1E309_Osm05_40x_Hypo80_014-1	381.531	3026.91	20230920	Hypo_2_Hypo80	12.6046	0.877786	Hypo	0.971498	(3000, 3500]
324	Mitotic_20230920_R1E309_Osm05_40x_Hypo80_014-2		2190.84	20230920	Hypo_2_Hypo80			Hypo	0.971498	(2000, 2500]
325	Mitotic_20230920_R1E309_Osm05_40x_Hypo80_016-1	428.328	2975.88	20230920	Hypo_2_Hypo80	14.3933	1.00235	Hypo	0.971498	(2500, 3000]
326	Mitotic_20230920_R1E309_Osm05_40x_Hypo80_016-2	517.406	3572.38	20230920	Hypo_2_Hypo80	14.4835	1.00863	Hypo	0.971498	(3500, 4000]
327	Mitotic_20230920_R1E309_Osm05_40x_Hypo80_017-1	338.094	3075.34	20230920	Hypo_2_Hypo80	10.9937	0.7656	Hypo	0.971498	(3000, 3500]
328	Mitotic_20230920_R1E309_Osm05_40x_Hypo80_018-1	402.703	2478.67	20230920	Hypo_2_Hypo80	16.2468	1.13142	Hypo	0.971498	(2000, 2500]
329	Mitotic_20230920_R1E309_Osm05_40x_Hypo80_019-1	361.828	2683.33	20230920	Hypo_2_Hypo80	13.4843	0.939046	Hypo	0.971498	(2500, 3000]
330	Mitotic_20230920_R1E309_Osm05_40x_Hypo80_020-1	488.703	3006.41	20230920	Hypo_2_Hypo80	16.2553	1.13202	Hypo	0.971498	(3000, 3500]
331	Mitotic_20230920_R1E309_Osm05_40x_Hypo80_022-1	433.719	2739.15	20230920	Hypo_2_Hypo80	15.8341	1.10268	Hypo	0.971498	(2500, 3000]
332	Mitotic_20230920_R1E309_Osm05_40x_Hypo80_022-2	370.109	2980.9	20230920	Hypo_2_Hypo80	12.416	0.864652	Hypo	0.971498	(2500, 3000]
333	Mitotic_20230920_R1E309_Osm05_40x_Hypo80_023-1	484.25	2634.13	20230920	Hypo_2_Hypo80	18.3837	1.28024	Hypo	0.971498	(2500, 3000]
334	Mitotic_20230920_R1E309_Osm05_40x_Hypo80_025-1	341.469	3126.32	20230920	Hypo_2_Hypo80	10.9224	0.760635	Hypo	0.971498	(3000, 3500]
335	Mitotic_20230920_R1E309_Osm05_40x_Hypo80_026-1	365.891	2770.39	20230920	Hypo_2_Hypo80	13.2072	0.919747	Hypo	0.971498	(2500, 3000]
336	Mitotic_20230920_R1E309_Osm05_40x_Hypo80_027-1	385.094	2794.73	20230920	Hypo_2_Hypo80	13.7793	0.95959	Hypo	0.971498	(2500, 3000]
337	Mitotic_20230920_R1E309_Osm05_40x_Hypo80_028-1	511.344	2897.44	20230920	Hypo_2_Hypo80	17.6481	1.22901	Hypo	0.971498	(2500, 3000]
338	Mitotic_20230920_R1E309_Osm05_40x_Hypo80_029-1	277.5	2432.6	20230920	Hypo_2_Hypo80	11.4076	0.794421	Hypo	0.971498	(2000, 2500]
339	Mitotic_20230920_R1E309_Osm05_40x_Hypo80_030-1	390.531	2742.28	20230920	Hypo_2_Hypo80	14.2411	0.991752	Hypo	0.971498	(2500, 3000]
340	Mitotic_20230920_R1E309_Osm05_40x_Hypo80_031-1	471.375	2704.18	20230920	Hypo_2_Hypo80	17.4314	1.21392	Hypo	0.971498	(2500, 3000]
341	Mitotic_20230920_R1E309_Osm05_40x_Hypo80_033-1	398.953	3306.7	20230920	Hypo_2_Hypo80	12.065	0.840205	Hypo	0.971498	(3000, 3500]
342	Mitotic_Tif20230905_R1E309_Osm02_40x_Hypo75_001-1	507.141	4197.05	Tif20230905	Hypo_3_Hypo75	12.0833	0.910462	Hypo	0.946936	(4000, 4500]
343	Mitotic_Tif20230905_R1E309_Osm02_40x_Hypo75_002-1	423.297	3076.82	Tif20230905	Hypo_3_Hypo75	13.7576	1.03662	Hypo	0.946936	(3000, 3500]
344	Mitotic_Tif20230905_R1E309_Osm02_40x_Hypo75_004-1		3669.36	Tif20230905	Hypo_3_Hypo75			Hypo	0.946936	(3500, 4000]
345	Mitotic_Tif20230905_R1E309_Osm02_40x_Hypo75_005-1	418.5	4059.55	Tif20230905	Hypo_3_Hypo75	10.309	0.776775	Hypo	0.946936	(4000, 4500]
346	Mitotic_Tif20230905_R1E309_Osm02_40x_Hypo75_006-1	356.547	3602.62	Tif20230905	Hypo_3_Hypo75	9.89688	0.74572	Hypo	0.946936	(3500, 4000]
347	Mitotic_Tif20230905_R1E309_Osm02_40x_Hypo75_008-1	368.516	3622.29	Tif20230905	Hypo_3_Hypo75	10.1736	0.766568	Hypo	0.946936	(3500, 4000]
348	Mitotic_Tif20230905_R1E309_Osm02_40x_Hypo75_009-1	244.625	2809.85	Tif20230905	Hypo_3_Hypo75	8.70599	0.655987	Hypo	0.946936	(2500, 3000]
349	Mitotic_Tif20230905_R1E309_Osm02_40x_Hypo75_010-1	370.297	2978.18	Tif20230905	Hypo_3_Hypo75	12.4337	0.936863	Hypo	0.946936	(2500, 3000]
350	Mitotic_Tif20230905_R1E309_Osm02_40x_Hypo75_010-2	412.375	4208.74	Tif20230905	Hypo_3_Hypo75	9.79805	0.738273	Hypo	0.946936	(4000, 4500]
351	Mitotic_Tif20230905_R1E309_Osm02_40x_Hypo75_011-1	378.078	3153.84	Tif20230905	Hypo_3_Hypo75	11.9879	0.903273	Hypo	0.946936	(3000, 3500]
352	Mitotic_Tif20230905_R1E309_Osm02_40x_Hypo75_012-1	354.969	3791.74	Tif20230905	Hypo_3_Hypo75	9.36162	0.705389	Hypo	0.946936	(3500, 4000]
353	Mitotic_Tif20230905_R1E309_Osm02_40x_Hypo75_013-1	343.469	3417.63	Tif20230905	Hypo_3_Hypo75	10.0499	0.757251	Hypo	0.946936	(3000, 3500]
354	Mitotic_Tif20230905_R1E309_Osm02_40x_Hypo75_014-1	390.156	2607.25	Tif20230905	Hypo_3_Hypo75	14.9643	1.12754	Hypo	0.946936	(2500, 3000]
355	Mitotic_Tif20230905_R1E309_Osm02_40x_Hypo75_015-1	377.438	3444.03	Tif20230905	Hypo_3_Hypo75	10.9592	0.825763	Hypo	0.946936	(3000, 3500]
356	Mitotic_Tif20230905_R1E309_Osm02_40x_Hypo75_016-1	328.906	3174.81	Tif20230905	Hypo_3_Hypo75	10.3599	0.780606	Hypo	0.946936	(3000, 3500]
357	Mitotic_Tif20230905_R1E309_Osm02_40x_Hypo75_017-1	432.344	3875.32	Tif20230905	Hypo_3_Hypo75	11.1563	0.840618	Hypo	0.946936	(3500, 4000]
358	Mitotic_Tif20230905_R1E309_Osm02_40x_Hypo75_019-1	420.625	3995.11	Tif20230905	Hypo_3_Hypo75	10.5285	0.793312	Hypo	0.946936	(3500, 4000]
359	Mitotic_Tif20230905_R1E309_Osm02_40x_Hypo75_020-1	395.406	2842.21	Tif20230905	Hypo_3_Hypo75	13.9119	1.04825	Hypo	0.946936	(2500, 3000]
360	Mitotic_Tif20230905_R1E309_Osm02_40x_Hypo75_021-1	380.188	3275.16	Tif20230905	Hypo_3_Hypo75	11.6082	0.874666	Hypo	0.946936	(3000, 3500]
361	Mitotic_Tif20230905_R1E309_Osm02_40x_Hypo75_022-1	356.844	3104.23	Tif20230905	Hypo_3_Hypo75	11.4954	0.866168	Hypo	0.946936	(3000, 3500]
362	Mitotic_Tif20230905_R1E309_Osm02_40x_Hypo75_023-1	374.531	3396.42	Tif20230905	Hypo_3_Hypo75	11.0272	0.83089	Hypo	0.946936	(3000, 3500]
363	Mitotic_Tif20230905_R1E309_Osm02_40x_Hypo75_024-1	379.766	3510.36	Tif20230905	Hypo_3_Hypo75	10.8184	0.815157	Hypo	0.946936	(3500, 4000]
364	Mitotic_Tif20230905_R1E309_Osm02_40x_Hypo75_025-1	386.812	3439.78	Tif20230905	Hypo_3_Hypo75	11.2453	0.847321	Hypo	0.946936	(3000, 3500]
365	Mitotic_Tif20230905_R1E309_Osm02_40x_Hypo75_026-1	479.406	3632.62	Tif20230905	Hypo_3_Hypo75	13.1972	0.994399	Hypo	0.946936	(3500, 4000]
366	Mitotic_Tif20230905_R1E309_Osm02_40x_Hypo75_027-1	372.922	3186.92	Tif20230905	Hypo_3_Hypo75	11.7016	0.881707	Hypo	0.946936	(3000, 3500]
367	Mitotic_Tif20230905_R1E309_Osm02_40x_Hypo75_028-1	333.078	3198.02	Tif20230905	Hypo_3_Hypo75	10.4151	0.784769	Hypo	0.946936	(3000, 3500]
368	Mitotic_Tif20230905_R1E309_Osm02_40x_Hypo75_029-1	403.094	2985.15	Tif20230905	Hypo_3_Hypo75	13.5033	1.01746	Hypo	0.946936	(2500, 3000]
369	Mitotic_Tif20230905_R1E309_Osm02_40x_Hypo75_030-1	247.703	3881.7	Tif20230905	Hypo_3_Hypo75	6.3813	0.480825	Hypo	0.946936	(3500, 4000]
370	Mitotic_Tif20230905_R1E309_Osm02_40x_Hypo75_031-1	460.203	2899.09	Tif20230905	Hypo_3_Hypo75	15.874	1.19609	Hypo	0.946936	(2500, 3000]
371	Mitotic_Tif20230905_R1E309_Osm02_40x_Hypo75_034-1	324.047	3521.23	Tif20230905	Hypo_3_Hypo75	9.20267	0.693412	Hypo	0.946936	(3500, 4000]
372	Mitotic_Tif20230905_R1E309_Osm02_40x_Hypo75_035-1	408.578	3457.67	Tif20230905	Hypo_3_Hypo75	11.8166	0.890366	Hypo	0.946936	(3000, 3500]
373	Mitotic_Tif20230905_R1E309_Osm02_40x_Hypo75_036-1	471.188	3587.09	Tif20230905	Hypo_3_Hypo75	13.1357	0.989759	Hypo	0.946936	(3500, 4000]
374	Mitotic_Tif20230905_R1E309_Osm02_40x_Hypo75_037-1	451.734	4301.18	Tif20230905	Hypo_3_Hypo75	10.5026	0.791357	Hypo	0.946936	(4000, 4500]
375	Mitotic_Tif20230905_R1E309_Osm02_40x_Hypo75_038-1	453.516	3824.7	Tif20230905	Hypo_3_Hypo75	11.8575	0.893453	Hypo	0.946936	(3500, 4000]
376	Mitotic_Tif20230905_R1E309_Osm02_40x_Hypo75_039-1	462.234	4069.65	Tif20230905	Hypo_3_Hypo75	11.3581	0.855821	Hypo	0.946936	(4000, 4500]
377	Mitotic_Tif20230905_R1E309_Osm02_40x_Hypo75_039-2	471.391	3443.08	Tif20230905	Hypo_3_Hypo75	13.6909	1.0316	Hypo	0.946936	(3000, 3500]
378	Mitotic_Tif20230905_R1E309_Osm02_40x_Hypo75_042-1	422.625	3404.45	Tif20230905	Hypo_3_Hypo75	12.4139	0.935373	Hypo	0.946936	(3000, 3500]
379	Mitotic_Tif20230905_R1E309_Osm02_40x_Hypo75_043-1	387	3670.01	Tif20230905	Hypo_3_Hypo75	10.5449	0.794549	Hypo	0.946936	(3500, 4000]
380	Mitotic_Tif20230905_R1E309_Osm02_40x_Hypo75_044-1	321.406	3413.61	Tif20230905	Hypo_3_Hypo75	9.41544	0.709443	Hypo	0.946936	(3000, 3500]
381	Mitotic_Tif20230905_R1E309_Osm02_40x_Hypo75_045-1	345.672	3313.49	Tif20230905	Hypo_3_Hypo75	10.4322	0.786059	Hypo	0.946936	(3000, 3500]
382	Mitotic_Tif20230905_R1E309_Osm02_40x_Hypo75_046-1	490.859	3879.75	Tif20230905	Hypo_3_Hypo75	12.6518	0.953302	Hypo	0.946936	(3500, 4000]
383	Mitotic_Tif20230905_R1E309_Osm02_40x_Hypo75_047-1	385.875	4008.75	Tif20230905	Hypo_3_Hypo75	9.62582	0.725295	Hypo	0.946936	(4000, 4500]
384	Mitotic_Tif20230905_R1E309_Osm03_40x_Ctrl_001-1	372.422	2975.7	Tif20230905	Hypo_1_Ctrl	12.5154	0.943025	Hypo	1	(2500, 3000]
385	Mitotic_Tif20230905_R1E309_Osm03_40x_Ctrl_002-1	338.516	2362.13	Tif20230905	Hypo_1_Ctrl	14.3309	1.07982	Hypo	1	(2000, 2500]
386	Mitotic_Tif20230905_R1E309_Osm03_40x_Ctrl_003-1	354.281	2620.9	Tif20230905	Hypo_1_Ctrl	13.5176	1.01853	Hypo	1	(2500, 3000]
387	Mitotic_Tif20230905_R1E309_Osm03_40x_Ctrl_004-1		2962.12	Tif20230905	Hypo_1_Ctrl			Hypo	1	(2500, 3000]
388	Mitotic_Tif20230905_R1E309_Osm03_40x_Ctrl_005-1	380.734	3426.25	Tif20230905	Hypo_1_Ctrl	11.1123	0.837299	Hypo	1	(3000, 3500]
389	Mitotic_Tif20230905_R1E309_Osm03_40x_Ctrl_005-2	345.031	3287.21	Tif20230905	Hypo_1_Ctrl	10.4962	0.790876	Hypo	1	(3000, 3500]
390	Mitotic_Tif20230905_R1E309_Osm03_40x_Ctrl_006-1	253.906	2541.81	Tif20230905	Hypo_1_Ctrl	9.98919	0.752676	Hypo	1	(2500, 3000]
391	Mitotic_Tif20230905_R1E309_Osm03_40x_Ctrl_007-1	568.562	3081.19	Tif20230905	Hypo_1_Ctrl	18.4527	1.39039	Hypo	1	(3000, 3500]
392	Mitotic_Tif20230905_R1E309_Osm03_40x_Ctrl_007-2	570.625	3554.72	Tif20230905	Hypo_1_Ctrl	16.0526	1.20955	Hypo	1	(3500, 4000]
393	Mitotic_Tif20230905_R1E309_Osm03_40x_Ctrl_007-3	316.688	3264.82	Tif20230905	Hypo_1_Ctrl	9.69998	0.730884	Hypo	1	(3000, 3500]
394	Mitotic_Tif20230905_R1E309_Osm03_40x_Ctrl_008-1	331.953	3658.38	Tif20230905	Hypo_1_Ctrl	9.07378	0.6837	Hypo	1	(3500, 4000]
395	Mitotic_Tif20230905_R1E309_Osm03_40x_Ctrl_009-1	402.844	3180.54	Tif20230905	Hypo_1_Ctrl	12.6659	0.954362	Hypo	1	(3000, 3500]
396	Mitotic_Tif20230905_R1E309_Osm03_40x_Ctrl_010-1	416.391	3256.56	Tif20230905	Hypo_1_Ctrl	12.7862	0.963429	Hypo	1	(3000, 3500]
397	Mitotic_Tif20230905_R1E309_Osm03_40x_Ctrl_010-2	445.016	3114.8	Tif20230905	Hypo_1_Ctrl	14.2871	1.07652	Hypo	1	(3000, 3500]
398	Mitotic_Tif20230905_R1E309_Osm03_40x_Ctrl_011-1	401.562	3602.15	Tif20230905	Hypo_1_Ctrl	11.1479	0.839981	Hypo	1	(3500, 4000]
399	Mitotic_Tif20230905_R1E309_Osm03_40x_Ctrl_013-1	372.203	3105.41	Tif20230905	Hypo_1_Ctrl	11.9856	0.903106	Hypo	1	(3000, 3500]
400	Mitotic_Tif20230905_R1E309_Osm03_40x_Ctrl_013-2	382.781	4070.47	Tif20230905	Hypo_1_Ctrl	9.40385	0.70857	Hypo	1	(4000, 4500]
401	Mitotic_Tif20230905_R1E309_Osm03_40x_Ctrl_013-3	431.234	2964.66	Tif20230905	Hypo_1_Ctrl	14.5458	1.09601	Hypo	1	(2500, 3000]
402	Mitotic_Tif20230905_R1E309_Osm03_40x_Ctrl_014-1	388.766	2727.69	Tif20230905	Hypo_1_Ctrl	14.2526	1.07392	Hypo	1	(2500, 3000]
403	Mitotic_Tif20230905_R1E309_Osm03_40x_Ctrl_014-2	342.391	3936.1	Tif20230905	Hypo_1_Ctrl	8.69873	0.65544	Hypo	1	(3500, 4000]
404	Mitotic_Tif20230905_R1E309_Osm03_40x_Ctrl_016-1	534.141	2671.16	Tif20230905	Hypo_1_Ctrl	19.9966	1.50672	Hypo	1	(2500, 3000]
405	Mitotic_Tif20230905_R1E309_Osm03_40x_Ctrl_017-1	462.516	3442.43	Tif20230905	Hypo_1_Ctrl	13.4357	1.01237	Hypo	1	(3000, 3500]
406	Mitotic_Tif20230905_R1E309_Osm03_40x_Ctrl_018-1	413.578	3186.86	Tif20230905	Hypo_1_Ctrl	12.9776	0.97785	Hypo	1	(3000, 3500]
407	Mitotic_Tif20230905_R1E309_Osm03_40x_Ctrl_019-1	506.578	2409.03	Tif20230905	Hypo_1_Ctrl	21.0283	1.58446	Hypo	1	(2000, 2500]
408	Mitotic_Tif20230905_R1E309_Osm03_40x_Ctrl_021-1	402.656	3103.4	Tif20230905	Hypo_1_Ctrl	12.9747	0.977629	Hypo	1	(3000, 3500]
409	Mitotic_Tif20230905_R1E309_Osm03_40x_Ctrl_022-1	559.5	4307.68	Tif20230905	Hypo_1_Ctrl	12.9884	0.978665	Hypo	1	(4000, 4500]
410	Mitotic_Tif20230905_R1E309_Osm03_40x_Ctrl_023-1	410.062	3138.78	Tif20230905	Hypo_1_Ctrl	13.0644	0.984389	Hypo	1	(3000, 3500]
411	Mitotic_Tif20230905_R1E309_Osm03_40x_Ctrl_024-1	492.547	3570.78	Tif20230905	Hypo_1_Ctrl	13.7938	1.03935	Hypo	1	(3500, 4000]
412	Mitotic_Tif20230905_R1E309_Osm03_40x_Ctrl_025-1	534.547	3406.58	Tif20230905	Hypo_1_Ctrl	15.6916	1.18235	Hypo	1	(3000, 3500]
413	Mitotic_Tif20230905_R1E309_Osm03_40x_Ctrl_026-1	416.609	3277.82	Tif20230905	Hypo_1_Ctrl	12.71	0.957682	Hypo	1	(3000, 3500]
414	Mitotic_Tif20230905_R1E309_Osm03_40x_Ctrl_027-1	431.766	3458.85	Tif20230905	Hypo_1_Ctrl	12.4829	0.940575	Hypo	1	(3000, 3500]
415	Mitotic_Tif20230905_R1E309_Osm03_40x_Ctrl_028-1	418.734	2893.48	Tif20230905	Hypo_1_Ctrl	14.4716	1.09042	Hypo	1	(2500, 3000]
416	Mitotic_Tif20230905_R1E309_Osm03_40x_Ctrl_029-1	386.156	3309.6	Tif20230905	Hypo_1_Ctrl	11.6678	0.879155	Hypo	1	(3000, 3500]
417	Mitotic_Tif20230905_R1E309_Osm03_40x_Ctrl_030-1	493.688	3151.66	Tif20230905	Hypo_1_Ctrl	15.6644	1.1803	Hypo	1	(3000, 3500]
0	20241029_R1E309_Hyper_01_100mMSorbitol_001-1	204.141	1584.5	20241029	Hyper_100mMSorbitol	12.8836	0.854636	Hyper	1.05	(1500, 2000]
1	20241029_R1E309_Hyper_01_100mMSorbitol_001-2	296.188	2141.51	20241029	Hyper_100mMSorbitol	13.8308	0.917467	Hyper	1.05	(2000, 2500]
2	20241029_R1E309_Hyper_01_100mMSorbitol_002-1	182.828	1236.6	20241029	Hyper_100mMSorbitol	14.7847	0.980749	Hyper	1.05	(1000, 1500]
3	20241029_R1E309_Hyper_01_100mMSorbitol_002-2	223.453	1193.48	20241029	Hyper_100mMSorbitol	18.7229	1.24199	Hyper	1.05	(1000, 1500]
4	20241029_R1E309_Hyper_01_100mMSorbitol_003-1	386.562	2194.17	20241029	Hyper_100mMSorbitol	17.6177	1.16868	Hyper	1.05	(2000, 2500]
5	20241029_R1E309_Hyper_01_100mMSorbitol_003-2	144.453	1633.78	20241029	Hyper_100mMSorbitol	8.84165	0.586513	Hyper	1.05	(1500, 2000]
6	20241029_R1E309_Hyper_01_100mMSorbitol_003-3	188.047	1336.78	20241029	Hyper_100mMSorbitol	14.0672	0.933151	Hyper	1.05	(1000, 1500]
7	20241029_R1E309_Hyper_01_100mMSorbitol_004-1	376.422	1432.63	20241029	Hyper_100mMSorbitol	26.2749	1.74295	Hyper	1.05	(1000, 1500]
8	20241029_R1E309_Hyper_01_100mMSorbitol_004-2	198.297	1367.79	20241029	Hyper_100mMSorbitol	14.4976	0.961704	Hyper	1.05	(1000, 1500]
9	20241029_R1E309_Hyper_01_100mMSorbitol_004-3	201.562	1666.59	20241029	Hyper_100mMSorbitol	12.0943	0.802277	Hyper	1.05	(1500, 2000]
10	20241029_R1E309_Hyper_01_100mMSorbitol_005-1	198.406	2060.15	20241029	Hyper_100mMSorbitol	9.63066	0.638852	Hyper	1.05	(2000, 2500]
11	20241029_R1E309_Hyper_01_100mMSorbitol_005-2	224.875	1504.9	20241029	Hyper_100mMSorbitol	14.9428	0.991236	Hyper	1.05	(1500, 2000]
12	20241029_R1E309_Hyper_01_100mMSorbitol_006-1	238.953	1311.1	20241029	Hyper_100mMSorbitol	18.2254	1.20898	Hyper	1.05	(1000, 1500]
13	20241029_R1E309_Hyper_01_100mMSorbitol_006-2	453.297	3015.05	20241029	Hyper_100mMSorbitol	15.0345	0.997317	Hyper	1.05	(3000, 3500]
14	20241029_R1E309_Hyper_01_100mMSorbitol_007-1	209.109	2092.94	20241029	Hyper_100mMSorbitol	9.99118	0.662768	Hyper	1.05	(2000, 2500]
15	20241029_R1E309_Hyper_01_100mMSorbitol_007-2	270.547	1308.02	20241029	Hyper_100mMSorbitol	20.6837	1.37206	Hyper	1.05	(1000, 1500]
16	20241029_R1E309_Hyper_01_100mMSorbitol_008-1	311.047	1620.39	20241029	Hyper_100mMSorbitol	19.1958	1.27336	Hyper	1.05	(1500, 2000]
17	20241029_R1E309_Hyper_01_100mMSorbitol_008-2	503.016	3314.72	20241029	Hyper_100mMSorbitol	15.1752	1.00665	Hyper	1.05	(3000, 3500]
18	20241029_R1E309_Hyper_01_100mMSorbitol_009-1	335.719	1774.11	20241029	Hyper_100mMSorbitol	18.9233	1.25528	Hyper	1.05	(1500, 2000]
19	20241029_R1E309_Hyper_01_100mMSorbitol_009-2	239.172	1493.51	20241029	Hyper_100mMSorbitol	16.0141	1.0623	Hyper	1.05	(1000, 1500]
20	20241029_R1E309_Hyper_01_100mMSorbitol_009-3	276.469	1491.44	20241029	Hyper_100mMSorbitol	18.537	1.22966	Hyper	1.05	(1000, 1500]
21	20241029_R1E309_Hyper_01_100mMSorbitol_009-4	246.875	1482.48	20241029	Hyper_100mMSorbitol	16.6528	1.10467	Hyper	1.05	(1000, 1500]
22	20241029_R1E309_Hyper_01_50mMSorbitol_001-1	362.891	1669.31	20241029	Hyper_50mMSorbitol	21.7389	1.44206	Hyper	0.97617	(1500, 2000]
23	20241029_R1E309_Hyper_01_50mMSorbitol_001-2	273.688	1456.47	20241029	Hyper_50mMSorbitol	18.7911	1.24652	Hyper	0.97617	(1000, 1500]
24	20241029_R1E309_Hyper_01_50mMSorbitol_002-1	288.859	1613.95	20241029	Hyper_50mMSorbitol	17.8977	1.18725	Hyper	0.97617	(1500, 2000]
25	20241029_R1E309_Hyper_01_50mMSorbitol_003-1	331.469	1615.08	20241029	Hyper_50mMSorbitol	20.5234	1.36143	Hyper	0.97617	(1500, 2000]
26	20241029_R1E309_Hyper_01_50mMSorbitol_004-1	325	1626.6	20241029	Hyper_50mMSorbitol	19.9804	1.3254	Hyper	0.97617	(1500, 2000]
27	20241029_R1E309_Hyper_01_50mMSorbitol_004-2	381.859	2616.92	20241029	Hyper_50mMSorbitol	14.5919	0.967959	Hyper	0.97617	(2500, 3000]
28	20241029_R1E309_Hyper_01_50mMSorbitol_004-3	189.422	1922.02	20241029	Hyper_50mMSorbitol	9.85534	0.653756	Hyper	0.97617	(1500, 2000]
29	20241029_R1E309_Hyper_01_50mMSorbitol_005-1	328.703	1578.42	20241029	Hyper_50mMSorbitol	20.8248	1.38142	Hyper	0.97617	(1500, 2000]
30	20241029_R1E309_Hyper_01_50mMSorbitol_005-2	312.578	2166.69	20241029	Hyper_50mMSorbitol	14.4265	0.956986	Hyper	0.97617	(2000, 2500]
31	20241029_R1E309_Hyper_01_50mMSorbitol_005-3	270.219	1579.55	20241029	Hyper_50mMSorbitol	17.1074	1.13482	Hyper	0.97617	(1500, 2000]
32	20241029_R1E309_Hyper_01_50mMSorbitol_006-1	344.625	1648.05	20241029	Hyper_50mMSorbitol	20.9111	1.38715	Hyper	0.97617	(1500, 2000]
33	20241029_R1E309_Hyper_01_50mMSorbitol_007-2	178.344	1415.14	20241029	Hyper_50mMSorbitol	12.6026	0.835996	Hyper	0.97617	(1000, 1500]
34	20241029_R1E309_Hyper_01_50mMSorbitol_007-3	189.203	1695.39	20241029	Hyper_50mMSorbitol	11.1598	0.74029	Hyper	0.97617	(1500, 2000]
35	20241029_R1E309_Hyper_01_50mMSorbitol_008-1	312.438	1695.62	20241029	Hyper_50mMSorbitol	18.4262	1.2223	Hyper	0.97617	(1500, 2000]
36	20241029_R1E309_Hyper_01_50mMSorbitol_008-2	214.594	1710.93	20241029	Hyper_50mMSorbitol	12.5425	0.832012	Hyper	0.97617	(1500, 2000]
37	20241029_R1E309_Hyper_01_50mMSorbitol_009-1	214.703	1366.62	20241029	Hyper_50mMSorbitol	15.7105	1.04216	Hyper	0.97617	(1000, 1500]
38	20241029_R1E309_Hyper_01_50mMSorbitol_009-2	286.25	1672.26	20241029	Hyper_50mMSorbitol	17.1176	1.1355	Hyper	0.97617	(1500, 2000]
39	20241029_R1E309_Hyper_01_50mMSorbitol_009-3	237.984	2056.22	20241029	Hyper_50mMSorbitol	11.5739	0.767755	Hyper	0.97617	(2000, 2500]
40	20241029_R1E309_Hyper_01_50mMSorbitol_010-1	190.094	1377.98	20241029	Hyper_50mMSorbitol	13.7951	0.915099	Hyper	0.97617	(1000, 1500]
41	20241029_R1E309_Hyper_01_50mMSorbitol_010-2	273.969	1605.44	20241029	Hyper_50mMSorbitol	17.065	1.13201	Hyper	0.97617	(1500, 2000]
42	20241029_R1E309_Hyper_01_50mMSorbitol_010-3	258.422	1401.02	20241029	Hyper_50mMSorbitol	18.4452	1.22357	Hyper	0.97617	(1000, 1500]
43	20241029_R1E309_Hyper_01_50mMSorbitol_010-4	262.594	1553.73	20241029	Hyper_50mMSorbitol	16.9009	1.12112	Hyper	0.97617	(1500, 2000]
44	20241029_R1E309_Hyper_01_50mMSorbitol_011-1	292.781	1446.57	20241029	Hyper_50mMSorbitol	20.2397	1.3426	Hyper	0.97617	(1000, 1500]
45	20241029_R1E309_Hyper_01_50mMSorbitol_011-2	286.547	1646.53	20241029	Hyper_50mMSorbitol	17.4031	1.15444	Hyper	0.97617	(1500, 2000]
46	20241029_R1E309_Hyper_01_50mMSorbitol_011-3	408.609	2875.52	20241029	Hyper_50mMSorbitol	14.2099	0.942619	Hyper	0.97617	(2500, 3000]
47	20241029_R1E309_Hyper_01_50mMSorbitol_011-4	308.406	1772.19	20241029	Hyper_50mMSorbitol	17.4025	1.1544	Hyper	0.97617	(1500, 2000]
48	20241029_R1E309_Hyper_01_50mMSorbitol_012-1	205.359	1865.62	20241029	Hyper_50mMSorbitol	11.0076	0.73019	Hyper	0.97617	(1500, 2000]
49	20241029_R1E309_Hyper_01_50mMSorbitol_012-2	255.984	2251.5	20241029	Hyper_50mMSorbitol	11.3695	0.754198	Hyper	0.97617	(2000, 2500]
50	20241029_R1E309_Hyper_01_50mMSorbitol_013-1	245.781	1729.9	20241029	Hyper_50mMSorbitol	14.2078	0.942481	Hyper	0.97617	(1500, 2000]
51	20241029_R1E309_Hyper_01_50mMSorbitol_013-2	279.203	1880.7	20241029	Hyper_50mMSorbitol	14.8457	0.984792	Hyper	0.97617	(1500, 2000]
52	20241029_R1E309_Hyper_01_50mMSorbitol_013-3	361.984	1932.81	20241029	Hyper_50mMSorbitol	18.7284	1.24235	Hyper	0.97617	(1500, 2000]
53	20241029_R1E309_Hyper_01_50mMSorbitol_014-1	258.438	1953.54	20241029	Hyper_50mMSorbitol	13.2292	0.877561	Hyper	0.97617	(1500, 2000]
54	20241029_R1E309_Hyper_01_50mMSorbitol_015-1	333.938	2391.84	20241029	Hyper_50mMSorbitol	13.9615	0.92614	Hyper	0.97617	(2000, 2500]
55	20241029_R1E309_Hyper_01_50mMSorbitol_015-2	229.453	1821.69	20241029	Hyper_50mMSorbitol	12.5956	0.835532	Hyper	0.97617	(1500, 2000]
56	20241029_R1E309_Hyper_01_50mMSorbitol_015-3	190.016	1778.82	20241029	Hyper_50mMSorbitol	10.6821	0.708599	Hyper	0.97617	(1500, 2000]
57	20241029_R1E309_Hyper_01_50mMSorbitol_016-1	290.141	1617.81	20241029	Hyper_50mMSorbitol	17.9342	1.18967	Hyper	0.97617	(1500, 2000]
58	20241029_R1E309_Hyper_01_50mMSorbitol_016-2	209.891	1698.21	20241029	Hyper_50mMSorbitol	12.3595	0.819872	Hyper	0.97617	(1500, 2000]
59	20241029_R1E309_Hyper_01_50mMSorbitol_016-3	247.516	1609.81	20241029	Hyper_50mMSorbitol	15.3755	1.01993	Hyper	0.97617	(1500, 2000]
60	20241029_R1E309_Hyper_01_50mMSorbitol_017-1	292.156	2054.91	20241029	Hyper_50mMSorbitol	14.2174	0.943118	Hyper	0.97617	(2000, 2500]
61	20241029_R1E309_Hyper_01_50mMSorbitol_017-2	325.328	1456.27	20241029	Hyper_50mMSorbitol	22.3398	1.48191	Hyper	0.97617	(1000, 1500]
62	20241029_R1E309_Hyper_01_50mMSorbitol_017-3	329.203	2658.44	20241029	Hyper_50mMSorbitol	12.3833	0.82145	Hyper	0.97617	(2500, 3000]
63	20241029_R1E309_Hyper_01_50mMSorbitol_017-4	237.594	1785.02	20241029	Hyper_50mMSorbitol	13.3104	0.88295	Hyper	0.97617	(1500, 2000]
64	20241029_R1E309_Hyper_01_50mMSorbitol_018-1	200.312	1720.96	20241029	Hyper_50mMSorbitol	11.6396	0.772116	Hyper	0.97617	(1500, 2000]
65	20241029_R1E309_Hyper_01_50mMSorbitol_018-2	304.969	2769.01	20241029	Hyper_50mMSorbitol	11.0136	0.730593	Hyper	0.97617	(2500, 3000]
66	20241029_R1E309_Hyper_01_50mMSorbitol_018-3	224.453	1826.31	20241029	Hyper_50mMSorbitol	12.29	0.815258	Hyper	0.97617	(1500, 2000]
67	20241029_R1E309_Hyper_01_50mMSorbitol_019-2	237.844	1779.84	20241029	Hyper_50mMSorbitol	13.3632	0.886453	Hyper	0.97617	(1500, 2000]
68	20241029_R1E309_Hyper_01_50mMSorbitol_020-1	168.875	1870.94	20241029	Hyper_50mMSorbitol	9.0262	0.598755	Hyper	0.97617	(1500, 2000]
69	20241029_R1E309_Hyper_01_50mMSorbitol_020-2	251.562	1980.92	20241029	Hyper_50mMSorbitol	12.6993	0.84241	Hyper	0.97617	(1500, 2000]
70	20241029_R1E309_Hyper_01_50mMSorbitol_021-1	203.312	2459.18	20241029	Hyper_50mMSorbitol	8.26751	0.548427	Hyper	0.97617	(2000, 2500]
71	20241029_R1E309_Hyper_01_50mMSorbitol_021-2	192.641	1873.04	20241029	Hyper_50mMSorbitol	10.2849	0.682252	Hyper	0.97617	(1500, 2000]
72	20241029_R1E309_Hyper_01_50mMSorbitol_022-1	259.094	2002.45	20241029	Hyper_50mMSorbitol	12.9388	0.8583	Hyper	0.97617	(2000, 2500]
73	20241029_R1E309_Hyper_01_50mMSorbitol_022-2	219.422	2233.55	20241029	Hyper_50mMSorbitol	9.82392	0.651672	Hyper	0.97617	(2000, 2500]
74	20241029_R1E309_Hyper_01_Ctrl_000-1	180.688	1544.01	20241029	Hyper_Ctrl	11.7025	0.77629	Hyper	0.9215	(1500, 2000]
75	20241029_R1E309_Hyper_01_Ctrl_000-2	134.391	1591.41	20241029	Hyper_Ctrl	8.44475	0.560185	Hyper	0.9215	(1500, 2000]
76	20241029_R1E309_Hyper_01_Ctrl_000-3		1572.7	20241029	Hyper_Ctrl			Hyper	0.9215	(1500, 2000]
77	20241029_R1E309_Hyper_01_Ctrl_000-3		1572.7	20241029	Hyper_Ctrl			Hyper	0.9215	(1500, 2000]
78	20241029_R1E309_Hyper_01_Ctrl_000-3		1572.7	20241029	Hyper_Ctrl			Hyper	0.9215	(1500, 2000]
79	20241029_R1E309_Hyper_01_Ctrl_000-3		1572.7	20241029	Hyper_Ctrl			Hyper	0.9215	(1500, 2000]
80	20241029_R1E309_Hyper_01_Ctrl_000-4	293.219	2529.56	20241029	Hyper_Ctrl	11.5917	0.768938	Hyper	0.9215	(2500, 3000]
81	20241029_R1E309_Hyper_01_Ctrl_001-1	246.922	1686.45	20241029	Hyper_Ctrl	14.6415	0.971248	Hyper	0.9215	(1500, 2000]
82	20241029_R1E309_Hyper_01_Ctrl_001-2	162.641	1819.9	20241029	Hyper_Ctrl	8.93676	0.592823	Hyper	0.9215	(1500, 2000]
83	20241029_R1E309_Hyper_01_Ctrl_001-3	223.828	1820.57	20241029	Hyper_Ctrl	12.2944	0.815553	Hyper	0.9215	(1500, 2000]
84	20241029_R1E309_Hyper_01_Ctrl_002-1	355.281	1754.07	20241029	Hyper_Ctrl	20.2547	1.3436	Hyper	0.9215	(1500, 2000]
85	20241029_R1E309_Hyper_01_Ctrl_002-2	216.812	1619.81	20241029	Hyper_Ctrl	13.3851	0.887902	Hyper	0.9215	(1500, 2000]
86	20241029_R1E309_Hyper_01_Ctrl_003-1	282.469	1936.7	20241029	Hyper_Ctrl	14.5851	0.967504	Hyper	0.9215	(1500, 2000]
87	20241029_R1E309_Hyper_01_Ctrl_003-2	260.875	1856.52	20241029	Hyper_Ctrl	14.0518	0.932131	Hyper	0.9215	(1500, 2000]
88	20241029_R1E309_Hyper_01_Ctrl_004-1	199.031	1606.43	20241029	Hyper_Ctrl	12.3897	0.821871	Hyper	0.9215	(1500, 2000]
89	20241029_R1E309_Hyper_01_Ctrl_004-3	297.047	1860.69	20241029	Hyper_Ctrl	15.9643	1.059	Hyper	0.9215	(1500, 2000]
90	20241029_R1E309_Hyper_01_Ctrl_005-1	167.531	1666.24	20241029	Hyper_Ctrl	10.0544	0.666964	Hyper	0.9215	(1500, 2000]
91	20241029_R1E309_Hyper_01_Ctrl_005-2	353.922	2615.63	20241029	Hyper_Ctrl	13.531	0.897586	Hyper	0.9215	(2500, 3000]
92	20241029_R1E309_Hyper_01_Ctrl_006-1	196.5	1742.28	20241029	Hyper_Ctrl	11.2783	0.748151	Hyper	0.9215	(1500, 2000]
93	20241029_R1E309_Hyper_01_Ctrl_006-2	242.344	1946.89	20241029	Hyper_Ctrl	12.4477	0.825722	Hyper	0.9215	(1500, 2000]
94	20241029_R1E309_Hyper_01_Ctrl_006-3	266.359	1980.17	20241029	Hyper_Ctrl	13.4513	0.892296	Hyper	0.9215	(1500, 2000]
95	20241029_R1E309_Hyper_01_Ctrl_006-4	277.938	2081.64	20241029	Hyper_Ctrl	13.3518	0.885697	Hyper	0.9215	(2000, 2500]
96	20241029_R1E309_Hyper_01_Ctrl_007-1	280.594	1874.89	20241029	Hyper_Ctrl	14.9659	0.992768	Hyper	0.9215	(1500, 2000]
97	20241029_R1E309_Hyper_01_Ctrl_007-2	300.219	2158.74	20241029	Hyper_Ctrl	13.9072	0.922535	Hyper	0.9215	(2000, 2500]
98	20241029_R1E309_Hyper_01_Ctrl_008-1	134.422	1896.11	20241029	Hyper_Ctrl	7.08935	0.470274	Hyper	0.9215	(1500, 2000]
99	20241029_R1E309_Hyper_01_Ctrl_009-1	288.891	1833.75	20241029	Hyper_Ctrl	15.7541	1.04505	Hyper	0.9215	(1500, 2000]
100	20241029_R1E309_Hyper_01_Ctrl_009-2	177.203	1695.07	20241029	Hyper_Ctrl	10.454	0.693471	Hyper	0.9215	(1500, 2000]
101	20241029_R1E309_Hyper_01_Ctrl_009-3	239.609	1871.17	20241029	Hyper_Ctrl	12.8053	0.849445	Hyper	0.9215	(1500, 2000]
102	20241029_R1E309_Hyper_01_Ctrl_009-4	233.812	1979.45	20241029	Hyper_Ctrl	11.812	0.78355	Hyper	0.9215	(1500, 2000]
103	20241029_R1E309_Hyper_01_Ctrl_010-1	217.359	1876.24	20241029	Hyper_Ctrl	11.5848	0.768484	Hyper	0.9215	(1500, 2000]
104	20241029_R1E309_Hyper_01_Ctrl_010-2	284.719	1983.88	20241029	Hyper_Ctrl	14.3516	0.952019	Hyper	0.9215	(1500, 2000]
105	20241029_R1E309_Hyper_01_Ctrl_010-3	400.875	1975.75	20241029	Hyper_Ctrl	20.2898	1.34593	Hyper	0.9215	(1500, 2000]
106	20241029_R1E309_Hyper_01_Ctrl_010-4	241.328	1728.21	20241029	Hyper_Ctrl	13.9641	0.92631	Hyper	0.9215	(1500, 2000]
107	20241029_R1E309_Hyper_01_Ctrl_011-1	291.078	2301.6	20241029	Hyper_Ctrl	12.6468	0.838928	Hyper	0.9215	(2000, 2500]
108	20241029_R1E309_Hyper_01_Ctrl_011-2	235.281	2065.7	20241029	Hyper_Ctrl	11.3899	0.755552	Hyper	0.9215	(2000, 2500]
109	20241029_R1E309_Hyper_01_Ctrl_012-1	245.984	1833.14	20241029	Hyper_Ctrl	13.4187	0.890134	Hyper	0.9215	(1500, 2000]
110	20241029_R1E309_Hyper_01_Ctrl_012-2	146.797	1987.43	20241029	Hyper_Ctrl	7.38628	0.489971	Hyper	0.9215	(1500, 2000]
111	20241029_R1E309_Hyper_01_Ctrl_012-3	189.938	1834.44	20241029	Hyper_Ctrl	10.354	0.686834	Hyper	0.9215	(1500, 2000]
112	20241029_R1E309_Hyper_01_Ctrl_013-1	220.625	2317.79	20241029	Hyper_Ctrl	9.51875	0.631429	Hyper	0.9215	(2000, 2500]
113	20241029_R1E309_Hyper_01_Ctrl_013-2	280.672	2334.74	20241029	Hyper_Ctrl	12.0216	0.797454	Hyper	0.9215	(2000, 2500]
114	20241029_R1E309_Hyper_01_Ctrl_014-1	195.547	1817.27	20241029	Hyper_Ctrl	10.7605	0.713798	Hyper	0.9215	(1500, 2000]
115	20241029_R1E309_Hyper_01_Ctrl_014-2	273.531	2272.74	20241029	Hyper_Ctrl	12.0353	0.798365	Hyper	0.9215	(2000, 2500]
116	20241029_R1E309_Hyper_01_Ctrl_014-3	342.922	1698.39	20241029	Hyper_Ctrl	20.1909	1.33937	Hyper	0.9215	(1500, 2000]
117	20241029_R1E309_Hyper_01_Ctrl_015-1	193.5	1948.33	20241029	Hyper_Ctrl	9.93158	0.658814	Hyper	0.9215	(1500, 2000]
118	20241029_R1E309_Hyper_01_Ctrl_015-2	240.734	1750.5	20241029	Hyper_Ctrl	13.7523	0.912263	Hyper	0.9215	(1500, 2000]
119	20241029_R1E309_Hyper_01_Ctrl_016-1	245.062	1422.4	20241029	Hyper_Ctrl	17.2288	1.14287	Hyper	0.9215	(1000, 1500]
120	20241029_R1E309_Hyper_01_Ctrl_016-2	271.312	1673.62	20241029	Hyper_Ctrl	16.2111	1.07537	Hyper	0.9215	(1500, 2000]
121	20241029_R1E309_Hyper_01_Ctrl_017-1	216.234	1852.04	20241029	Hyper_Ctrl	11.6755	0.774494	Hyper	0.9215	(1500, 2000]
122	20241029_R1E309_Hyper_01_Ctrl_017-2	346.094	2504.2	20241029	Hyper_Ctrl	13.8205	0.916789	Hyper	0.9215	(2500, 3000]
123	20241029_R1E309_Hyper_01_Ctrl_018-1	199.25	1616.39	20241029	Hyper_Ctrl	12.3269	0.817706	Hyper	0.9215	(1500, 2000]
124	20241029_R1E309_Hyper_01_Ctrl_018-2	361.922	2206.58	20241029	Hyper_Ctrl	16.402	1.08803	Hyper	0.9215	(2000, 2500]
125	20241029_R1E309_Hyper_01_Ctrl_019-1	240.156	1855.3	20241029	Hyper_Ctrl	12.9444	0.858667	Hyper	0.9215	(1500, 2000]
126	20241029_R1E309_Hyper_01_Ctrl_019-2	150.281	1720.04	20241029	Hyper_Ctrl	8.73708	0.579576	Hyper	0.9215	(1500, 2000]
127	20241029_R1E309_Hyper_01_Ctrl_020-1	189.406	1675.9	20241029	Hyper_Ctrl	11.3017	0.749704	Hyper	0.9215	(1500, 2000]
128	20241029_R1E309_Hyper_01_Ctrl_021-1	152.859	1716.11	20241029	Hyper_Ctrl	8.90731	0.590869	Hyper	0.9215	(1500, 2000]
129	20241029_R1E309_Hyper_01_Ctrl_021-2	218.844	1678.78	20241029	Hyper_Ctrl	13.0359	0.864741	Hyper	0.9215	(1500, 2000]
130	20241029_R1E309_Hyper_01_Ctrl_022-1	188.422	1621.08	20241029	Hyper_Ctrl	11.6233	0.771031	Hyper	0.9215	(1500, 2000]
131	20241029_R1E309_Hyper_01_Ctrl_022-2	167.828	1757.38	20241029	Hyper_Ctrl	9.54993	0.633497	Hyper	0.9215	(1500, 2000]
132	20241029_R1E309_Hyper_01_FBS_001-1	225.328	2234.41	20241029	Hyper_FBS	10.0845	0.668956	Hyper	1	(2000, 2500]
133	20241029_R1E309_Hyper_01_FBS_001-2	294.734	2815.16	20241029	Hyper_FBS	10.4695	0.6945	Hyper	1	(2500, 3000]
134	20241029_R1E309_Hyper_01_FBS_001-3	414.328	1506.52	20241029	Hyper_FBS	27.5023	1.82437	Hyper	1	(1500, 2000]
135	20241029_R1E309_Hyper_01_FBS_001-4	244.641	1790.22	20241029	Hyper_FBS	13.6654	0.906499	Hyper	1	(1500, 2000]
136	20241029_R1E309_Hyper_01_FBS_001-5	306.5	1686.39	20241029	Hyper_FBS	18.1749	1.20563	Hyper	1	(1500, 2000]
137	20241029_R1E309_Hyper_01_FBS_001-6	266.453	1633.71	20241029	Hyper_FBS	16.3097	1.08191	Hyper	1	(1500, 2000]
138	20241029_R1E309_Hyper_01_FBS_002-1	299.031	1943.05	20241029	Hyper_FBS	15.3898	1.02089	Hyper	1	(1500, 2000]
139	20241029_R1E309_Hyper_01_FBS_002-2	293.016	1751.14	20241029	Hyper_FBS	16.7329	1.10998	Hyper	1	(1500, 2000]
140	20241029_R1E309_Hyper_01_FBS_002-3	351.547	1756.78	20241029	Hyper_FBS	20.0108	1.32742	Hyper	1	(1500, 2000]
141	20241029_R1E309_Hyper_01_FBS_003-1	324.453	2167.81	20241029	Hyper_FBS	14.9669	0.992833	Hyper	1	(2000, 2500]
142	20241029_R1E309_Hyper_01_FBS_003-2	255.516	1300.09	20241029	Hyper_FBS	19.6537	1.30373	Hyper	1	(1000, 1500]
143	20241029_R1E309_Hyper_01_FBS_004-1	296.656	1559.56	20241029	Hyper_FBS	19.0218	1.26181	Hyper	1	(1500, 2000]
144	20241029_R1E309_Hyper_01_FBS_004-2	254.844	1358.24	20241029	Hyper_FBS	18.7628	1.24464	Hyper	1	(1000, 1500]
145	20241029_R1E309_Hyper_01_FBS_004-3	286.891	1942.89	20241029	Hyper_FBS	14.7661	0.979516	Hyper	1	(1500, 2000]
146	20241029_R1E309_Hyper_01_FBS_004-4	208.094	1290.32	20241029	Hyper_FBS	16.1274	1.06981	Hyper	1	(1000, 1500]
147	20241029_R1E309_Hyper_01_FBS_004-5	265.156	2110.92	20241029	Hyper_FBS	12.5612	0.833247	Hyper	1	(2000, 2500]
148	20241029_R1E309_Hyper_01_FBS_005-2	362.109	1722.79	20241029	Hyper_FBS	21.0188	1.39429	Hyper	1	(1500, 2000]
149	20241029_R1E309_Hyper_01_FBS_005-3	248.656	1727.38	20241029	Hyper_FBS	14.395	0.954897	Hyper	1	(1500, 2000]
150	20241029_R1E309_Hyper_01_FBS_005-4	278.125	1678.26	20241029	Hyper_FBS	16.5723	1.09933	Hyper	1	(1500, 2000]
151	20241029_R1E309_Hyper_01_FBS_005-5	248.891	2377.97	20241029	Hyper_FBS	10.4665	0.694299	Hyper	1	(2000, 2500]
152	20241029_R1E309_Hyper_01_FBS_005-6	399.734	2063.03	20241029	Hyper_FBS	19.3761	1.28532	Hyper	1	(2000, 2500]
153	20241029_R1E309_Hyper_01_FBS_005-7	318.094	2181.42	20241029	Hyper_FBS	14.5819	0.967296	Hyper	1	(2000, 2500]
154	20241029_R1E309_Hyper_01_FBS_005-8	306.062	1663.93	20241029	Hyper_FBS	18.3939	1.22017	Hyper	1	(1500, 2000]
155	20241029_R1E309_Hyper_01_FBS_006-1		2031.23	20241029	Hyper_FBS			Hyper	1	(2000, 2500]
156	20241029_R1E309_Hyper_01_FBS_006-1		2031.23	20241029	Hyper_FBS			Hyper	1	(2000, 2500]
157	20241029_R1E309_Hyper_01_FBS_006-1		2031.23	20241029	Hyper_FBS			Hyper	1	(2000, 2500]
158	20241029_R1E309_Hyper_01_FBS_006-1		2031.23	20241029	Hyper_FBS			Hyper	1	(2000, 2500]
159	20241029_R1E309_Hyper_01_FBS_006-2	255.844	1987.57	20241029	Hyper_FBS	12.8722	0.853881	Hyper	1	(1500, 2000]
160	20241029_R1E309_Hyper_01_FBS_006-3	251.141	1910.79	20241029	Hyper_FBS	13.1433	0.871866	Hyper	1	(1500, 2000]
161	20241029_R1E309_Hyper_01_FBS_006-4	253.672	1957.48	20241029	Hyper_FBS	12.9591	0.859643	Hyper	1	(1500, 2000]
162	20241029_R1E309_Hyper_01_FBS_007-1		2331.97	20241029	Hyper_FBS			Hyper	1	(2000, 2500]
163	20241029_R1E309_Hyper_01_FBS_007-1		2331.97	20241029	Hyper_FBS			Hyper	1	(2000, 2500]
164	20241029_R1E309_Hyper_01_FBS_007-1		2331.97	20241029	Hyper_FBS			Hyper	1	(2000, 2500]
165	20241029_R1E309_Hyper_01_FBS_007-1		2331.97	20241029	Hyper_FBS			Hyper	1	(2000, 2500]
166	20241029_R1E309_Hyper_01_FBS_007-2	228.078	2331.97	20241029	Hyper_FBS	9.78047	0.64879	Hyper	1	(2000, 2500]
167	20241029_R1E309_Hyper_01_FBS_007-3	302.547	2295.47	20241029	Hyper_FBS	13.1802	0.87431	Hyper	1	(2000, 2500]
168	20241029_R1E309_Hyper_01_FBS_007-4	381.141	2431.97	20241029	Hyper_FBS	15.6721	1.03961	Hyper	1	(2000, 2500]
169	20241029_R1E309_Hyper_01_FBS_008-1	271	2311.62	20241029	Hyper_FBS	11.7234	0.777672	Hyper	1	(2000, 2500]
170	20241029_R1E309_Hyper_01_FBS_008-2	197.812	2710.83	20241029	Hyper_FBS	7.29712	0.484056	Hyper	1	(2500, 3000]
171	20241029_R1E309_Hyper_01_FBS_008-3	304.531	2307.44	20241029	Hyper_FBS	13.1978	0.875479	Hyper	1	(2000, 2500]
172	20241029_R1E309_Hyper_01_FBS_009-1	369.094	2244.26	20241029	Hyper_FBS	16.4461	1.09096	Hyper	1	(2000, 2500]
173	20241029_R1E309_Hyper_01_FBS_009-2	305.656	2244.49	20241029	Hyper_FBS	13.6181	0.903358	Hyper	1	(2000, 2500]
174	20241029_R1E309_Hyper_01_FBS_009-4	303.406	2167.93	20241029	Hyper_FBS	13.9952	0.928374	Hyper	1	(2000, 2500]
175	20241029_R1E309_Hyper_01_FBS_010-1	279.859	2227.2	20241029	Hyper_FBS	12.5656	0.833539	Hyper	1	(2000, 2500]
176	20241029_R1E309_Hyper_01_FBS_010-2	258.219	2105.47	20241029	Hyper_FBS	12.2642	0.813547	Hyper	1	(2000, 2500]
177	20241029_R1E309_Hyper_01_FBS_010-3	296.516	2184.65	20241029	Hyper_FBS	13.5727	0.900348	Hyper	1	(2000, 2500]
178	20241029_R1E309_Hyper_01_FBS_010-4	286.484	1722.59	20241029	Hyper_FBS	16.631	1.10322	Hyper	1	(1500, 2000]
179	20241030_R1E309_Hyper_02_50mMSorbitol_001-1	333.406	2095.36	20241030	Hyper_50mMSorbitol	15.9116	1.10729	Hyper	0.97617	(2000, 2500]
180	20241030_R1E309_Hyper_02_50mMSorbitol_001-3	227.891	1542	20241030	Hyper_50mMSorbitol	14.7789	1.02846	Hyper	0.97617	(1500, 2000]
181	20241030_R1E309_Hyper_02_50mMSorbitol_001-4	311.875	2052.72	20241030	Hyper_50mMSorbitol	15.1933	1.0573	Hyper	0.97617	(2000, 2500]
182	20241030_R1E309_Hyper_02_50mMSorbitol_002-1	162.156	1518.46	20241030	Hyper_50mMSorbitol	10.679	0.743145	Hyper	0.97617	(1500, 2000]
183	20241030_R1E309_Hyper_02_50mMSorbitol_002-2	145.359	1694.07	20241030	Hyper_50mMSorbitol	8.58048	0.597113	Hyper	0.97617	(1500, 2000]
184	20241030_R1E309_Hyper_02_50mMSorbitol_002-3	405.078	2466.13	20241030	Hyper_50mMSorbitol	16.4256	1.14306	Hyper	0.97617	(2000, 2500]
185	20241030_R1E309_Hyper_02_50mMSorbitol_003-1	221.938	1478.51	20241030	Hyper_50mMSorbitol	15.0109	1.0446	Hyper	0.97617	(1000, 1500]
186	20241030_R1E309_Hyper_02_50mMSorbitol_003-2	150.266	1643.77	20241030	Hyper_50mMSorbitol	9.14155	0.636158	Hyper	0.97617	(1500, 2000]
187	20241030_R1E309_Hyper_02_50mMSorbitol_004-1	223.078	1367.22	20241030	Hyper_50mMSorbitol	16.3161	1.13543	Hyper	0.97617	(1000, 1500]
188	20241030_R1E309_Hyper_02_50mMSorbitol_004-2	222.969	1627.91	20241030	Hyper_50mMSorbitol	13.6967	0.953146	Hyper	0.97617	(1500, 2000]
189	20241030_R1E309_Hyper_02_50mMSorbitol_005-1	330.594	2078.29	20241030	Hyper_50mMSorbitol	15.907	1.10696	Hyper	0.97617	(2000, 2500]
190	20241030_R1E309_Hyper_02_50mMSorbitol_005-2	365.312	1796.98	20241030	Hyper_50mMSorbitol	20.3293	1.41471	Hyper	0.97617	(1500, 2000]
191	20241030_R1E309_Hyper_02_50mMSorbitol_006-1	208.531	1423.5	20241030	Hyper_50mMSorbitol	14.6492	1.01943	Hyper	0.97617	(1000, 1500]
192	20241030_R1E309_Hyper_02_50mMSorbitol_006-2	259.328	1592.42	20241030	Hyper_50mMSorbitol	16.2852	1.13328	Hyper	0.97617	(1500, 2000]
193	20241030_R1E309_Hyper_02_50mMSorbitol_006-3		1391.32	20241030	Hyper_50mMSorbitol			Hyper	0.97617	(1000, 1500]
194	20241030_R1E309_Hyper_02_50mMSorbitol_006-3		1391.32	20241030	Hyper_50mMSorbitol		0.919248	Hyper	0.97617	(1000, 1500]
195	20241030_R1E309_Hyper_02_50mMSorbitol_006-3	183.787	1391.32	20241030	Hyper_50mMSorbitol	13.2095		Hyper	0.97617	(1000, 1500]
196	20241030_R1E309_Hyper_02_50mMSorbitol_006-3	183.787	1391.32	20241030	Hyper_50mMSorbitol	13.2095	0.919248	Hyper	0.97617	(1000, 1500]
197	20241030_R1E309_Hyper_02_50mMSorbitol_007-1	434.797	1770.18	20241030	Hyper_50mMSorbitol	24.5623	1.70929	Hyper	0.97617	(1500, 2000]
198	20241030_R1E309_Hyper_02_50mMSorbitol_008-1	353.922	1882.42	20241030	Hyper_50mMSorbitol	18.8014	1.30838	Hyper	0.97617	(1500, 2000]
199	20241030_R1E309_Hyper_02_50mMSorbitol_008-2	241.531	1552.86	20241030	Hyper_50mMSorbitol	15.554	1.0824	Hyper	0.97617	(1500, 2000]
200	20241030_R1E309_Hyper_02_50mMSorbitol_008-3	202.109	1812.82	20241030	Hyper_50mMSorbitol	11.1489	0.775848	Hyper	0.97617	(1500, 2000]
201	20241030_R1E309_Hyper_02_50mMSorbitol_008-4	293.344	1489.58	20241030	Hyper_50mMSorbitol	19.6931	1.37043	Hyper	0.97617	(1000, 1500]
202	20241030_R1E309_Hyper_02_50mMSorbitol_009-1	260.125	1877.34	20241030	Hyper_50mMSorbitol	13.8561	0.964239	Hyper	0.97617	(1500, 2000]
203	20241030_R1E309_Hyper_02_50mMSorbitol_009-2	247.922	1453.96	20241030	Hyper_50mMSorbitol	17.0514	1.1866	Hyper	0.97617	(1000, 1500]
204	20241030_R1E309_Hyper_02_50mMSorbitol_009-3	213.609	1319.06	20241030	Hyper_50mMSorbitol	16.1941	1.12694	Hyper	0.97617	(1000, 1500]
205	20241030_R1E309_Hyper_02_50mMSorbitol_009-5	231.781	1784.88	20241030	Hyper_50mMSorbitol	12.9858	0.903679	Hyper	0.97617	(1500, 2000]
206	20241030_R1E309_Hyper_02_50mMSorbitol_010-1	245.547	1574.08	20241030	Hyper_50mMSorbitol	15.5994	1.08556	Hyper	0.97617	(1500, 2000]
207	20241030_R1E309_Hyper_02_50mMSorbitol_010-2	218	1545.24	20241030	Hyper_50mMSorbitol	14.1079	0.981761	Hyper	0.97617	(1500, 2000]
208	20241030_R1E309_Hyper_02_50mMSorbitol_011-1	227.375	1849.57	20241030	Hyper_50mMSorbitol	12.2934	0.855496	Hyper	0.97617	(1500, 2000]
209	20241030_R1E309_Hyper_02_50mMSorbitol_011-2	221.688	1408.12	20241030	Hyper_50mMSorbitol	15.7435	1.09558	Hyper	0.97617	(1000, 1500]
210	20241030_R1E309_Hyper_02_50mMSorbitol_011-3	154.828	1284.81	20241030	Hyper_50mMSorbitol	12.0507	0.838603	Hyper	0.97617	(1000, 1500]
211	20241030_R1E309_Hyper_02_50mMSorbitol_012-1	158.516	1396.9	20241030	Hyper_50mMSorbitol	11.3477	0.789682	Hyper	0.97617	(1000, 1500]
212	20241030_R1E309_Hyper_02_50mMSorbitol_012-2	453.062	1896.77	20241030	Hyper_50mMSorbitol	23.886	1.66222	Hyper	0.97617	(1500, 2000]
213	20241030_R1E309_Hyper_02_50mMSorbitol_013-1	195.422	1629.36	20241030	Hyper_50mMSorbitol	11.9938	0.834645	Hyper	0.97617	(1500, 2000]
214	20241030_R1E309_Hyper_02_50mMSorbitol_013-2	264.094	1795.57	20241030	Hyper_50mMSorbitol	14.7081	1.02353	Hyper	0.97617	(1500, 2000]
215	20241030_R1E309_Hyper_02_50mMSorbitol_014-1	205.844	1361.39	20241030	Hyper_50mMSorbitol	15.1201	1.0522	Hyper	0.97617	(1000, 1500]
216	20241030_R1E309_Hyper_02_50mMSorbitol_014-2	363.25	2754.05	20241030	Hyper_50mMSorbitol	13.1897	0.917864	Hyper	0.97617	(2500, 3000]
217	20241030_R1E309_Hyper_02_50mMSorbitol_015-1	310.297	2038.62	20241030	Hyper_50mMSorbitol	15.2209	1.05922	Hyper	0.97617	(2000, 2500]
218	20241030_R1E309_Hyper_02_50mMSorbitol_015-2	286.078	1926.57	20241030	Hyper_50mMSorbitol	14.8491	1.03334	Hyper	0.97617	(1500, 2000]
219	20241030_R1E309_Hyper_02_50mMSorbitol_015-3	268.359	2166.81	20241030	Hyper_50mMSorbitol	12.385	0.86187	Hyper	0.97617	(2000, 2500]
220	20241030_R1E309_Hyper_02_50mMSorbitol_015-4	252.906	1515.9	20241030	Hyper_50mMSorbitol	16.6835	1.161	Hyper	0.97617	(1500, 2000]
221	20241030_R1E309_Hyper_02_50mMSorbitol_016-1	238.125	1592.54	20241030	Hyper_50mMSorbitol	14.9525	1.04054	Hyper	0.97617	(1500, 2000]
222	20241030_R1E309_Hyper_02_50mMSorbitol_016-2	211.453	1462.24	20241030	Hyper_50mMSorbitol	14.4609	1.00633	Hyper	0.97617	(1000, 1500]
223	20241030_R1E309_Hyper_02_50mMSorbitol_017-1	400.875	2544.53	20241030	Hyper_50mMSorbitol	15.7544	1.09634	Hyper	0.97617	(2500, 3000]
224	20241030_R1E309_Hyper_02_50mMSorbitol_018-1	151.125	1602.5	20241030	Hyper_50mMSorbitol	9.43057	0.65627	Hyper	0.97617	(1500, 2000]
225	20241030_R1E309_Hyper_02_50mMSorbitol_018-2	208	1487.65	20241030	Hyper_50mMSorbitol	13.9818	0.972987	Hyper	0.97617	(1000, 1500]
226	20241030_R1E309_Hyper_02_50mMSorbitol_019-1	348.844	1807.64	20241030	Hyper_50mMSorbitol	19.2983	1.34296	Hyper	0.97617	(1500, 2000]
227	20241030_R1E309_Hyper_02_50mMSorbitol_019-2	258.734	1528.49	20241030	Hyper_50mMSorbitol	16.9274	1.17797	Hyper	0.97617	(1500, 2000]
228	20241030_R1E309_Hyper_02_50mMSorbitol_020-1	231.453	1814.6	20241030	Hyper_50mMSorbitol	12.7551	0.887622	Hyper	0.97617	(1500, 2000]
229	20241030_R1E309_Hyper_02_Ctrl_001-1	239.531	1783.78	20241030	Hyper_Ctrl	13.4283	0.93447	Hyper	0.9215	(1500, 2000]
230	20241030_R1E309_Hyper_02_Ctrl_001-2	246.234	2061.2	20241030	Hyper_Ctrl	11.9462	0.831332	Hyper	0.9215	(2000, 2500]
231	20241030_R1E309_Hyper_02_Ctrl_002-1	157.266	1449.43	20241030	Hyper_Ctrl	10.8502	0.75506	Hyper	0.9215	(1000, 1500]
232	20241030_R1E309_Hyper_02_Ctrl_002-3	199.219	1796.47	20241030	Hyper_Ctrl	11.0895	0.771712	Hyper	0.9215	(1500, 2000]
233	20241030_R1E309_Hyper_02_Ctrl_002-4	160.969	1919.29	20241030	Hyper_Ctrl	8.38689	0.583641	Hyper	0.9215	(1500, 2000]
234	20241030_R1E309_Hyper_02_Ctrl_003-1	289.344	2071	20241030	Hyper_Ctrl	13.9712	0.972253	Hyper	0.9215	(2000, 2500]
235	20241030_R1E309_Hyper_02_Ctrl_003-2	238.828	1202.84	20241030	Hyper_Ctrl	19.8553	1.38172	Hyper	0.9215	(1000, 1500]
236	20241030_R1E309_Hyper_02_Ctrl_003-3	190.672	1844.34	20241030	Hyper_Ctrl	10.3382	0.719433	Hyper	0.9215	(1500, 2000]
237	20241030_R1E309_Hyper_02_Ctrl_004-1	261.219	2110.2	20241030	Hyper_Ctrl	12.3788	0.861439	Hyper	0.9215	(2000, 2500]
238	20241030_R1E309_Hyper_02_Ctrl_004-2	227.969	2035.52	20241030	Hyper_Ctrl	11.1995	0.779372	Hyper	0.9215	(2000, 2500]
239	20241030_R1E309_Hyper_02_Ctrl_005-1	264.422	1896.77	20241030	Hyper_Ctrl	13.9406	0.970124	Hyper	0.9215	(1500, 2000]
240	20241030_R1E309_Hyper_02_Ctrl_005-2	278.156	2316.61	20241030	Hyper_Ctrl	12.007	0.835566	Hyper	0.9215	(2000, 2500]
241	20241030_R1E309_Hyper_02_Ctrl_006-1	226	1903.84	20241030	Hyper_Ctrl	11.8707	0.826081	Hyper	0.9215	(1500, 2000]
242	20241030_R1E309_Hyper_02_Ctrl_006-2	238.828	2012.41	20241030	Hyper_Ctrl	11.8678	0.825874	Hyper	0.9215	(2000, 2500]
243	20241030_R1E309_Hyper_02_Ctrl_007-1	261.328	1928.36	20241030	Hyper_Ctrl	13.5518	0.943067	Hyper	0.9215	(1500, 2000]
244	20241030_R1E309_Hyper_02_Ctrl_008-1	292.672	2080.22	20241030	Hyper_Ctrl	14.0693	0.979075	Hyper	0.9215	(2000, 2500]
245	20241030_R1E309_Hyper_02_Ctrl_008-2	163.766	1895.62	20241030	Hyper_Ctrl	8.63917	0.601197	Hyper	0.9215	(1500, 2000]
246	20241030_R1E309_Hyper_02_Ctrl_009-1	265.312	1848.82	20241030	Hyper_Ctrl	14.3504	0.998639	Hyper	0.9215	(1500, 2000]
247	20241030_R1E309_Hyper_02_Ctrl_009-2	308.406	2127.74	20241030	Hyper_Ctrl	14.4946	1.00867	Hyper	0.9215	(2000, 2500]
248	20241030_R1E309_Hyper_02_Ctrl_010-1	266.828	2170.69	20241030	Hyper_Ctrl	12.2923	0.855417	Hyper	0.9215	(2000, 2500]
249	20241030_R1E309_Hyper_02_Ctrl_010-2	239.453	1918.09	20241030	Hyper_Ctrl	12.4839	0.868751	Hyper	0.9215	(1500, 2000]
250	20241030_R1E309_Hyper_02_Ctrl_011-1	258.688	2141.95	20241030	Hyper_Ctrl	12.0772	0.840449	Hyper	0.9215	(2000, 2500]
251	20241030_R1E309_Hyper_02_Ctrl_011-2	202.828	1902.14	20241030	Hyper_Ctrl	10.6632	0.742046	Hyper	0.9215	(1500, 2000]
252	20241030_R1E309_Hyper_02_Ctrl_011-3	124.469	1794.32	20241030	Hyper_Ctrl	6.93684	0.482732	Hyper	0.9215	(1500, 2000]
253	20241030_R1E309_Hyper_02_Ctrl_012-1	275.562	2091.11	20241030	Hyper_Ctrl	13.1778	0.917041	Hyper	0.9215	(2000, 2500]
254	20241030_R1E309_Hyper_02_Ctrl_012-2	240.375	1969.22	20241030	Hyper_Ctrl	12.2066	0.849455	Hyper	0.9215	(1500, 2000]
255	20241030_R1E309_Hyper_02_Ctrl_013-1	544.484	3148.18	20241030	Hyper_Ctrl	17.2952	1.20357	Hyper	0.9215	(3000, 3500]
256	20241030_R1E309_Hyper_02_Ctrl_014-1	144.953	1793.4	20241030	Hyper_Ctrl	8.08259	0.562465	Hyper	0.9215	(1500, 2000]
257	20241030_R1E309_Hyper_02_Ctrl_014-2	314.844	2148.37	20241030	Hyper_Ctrl	14.655	1.01984	Hyper	0.9215	(2000, 2500]
258	20241030_R1E309_Hyper_02_Ctrl_016-1	234.547	2042.76	20241030	Hyper_Ctrl	11.4819	0.799019	Hyper	0.9215	(2000, 2500]
259	20241030_R1E309_Hyper_02_Ctrl_017-1	245.531	2031.24	20241030	Hyper_Ctrl	12.0878	0.841183	Hyper	0.9215	(2000, 2500]
260	20241030_R1E309_Hyper_02_Ctrl_017-2	160.109	2075.66	20241030	Hyper_Ctrl	7.71366	0.536791	Hyper	0.9215	(2000, 2500]
261	20241030_R1E309_Hyper_02_Ctrl_018-1	260.219	2338.28	20241030	Hyper_Ctrl	11.1286	0.774437	Hyper	0.9215	(2000, 2500]
262	20241030_R1E309_Hyper_02_Ctrl_019-1	190.75	1535.83	20241030	Hyper_Ctrl	12.42	0.864304	Hyper	0.9215	(1500, 2000]
263	20241030_R1E309_Hyper_02_Ctrl_019-2	206.281	1859.17	20241030	Hyper_Ctrl	11.0953	0.772122	Hyper	0.9215	(1500, 2000]
264	20241030_R1E309_Hyper_02_Ctrl_020-1	340.875	2043.45	20241030	Hyper_Ctrl	16.6813	1.16085	Hyper	0.9215	(2000, 2500]
265	20241030_R1E309_Hyper_02_Ctrl_020-2	310.031	1742.8	20241030	Hyper_Ctrl	17.7893	1.23795	Hyper	0.9215	(1500, 2000]
266	20241030_R1E309_Hyper_02_FBS_001-1	283.688	1692.75	20241030	Hyper_FBS	16.759	1.16625	Hyper	1	(1500, 2000]
267	20241030_R1E309_Hyper_02_FBS_001-2	357.703	2202.45	20241030	Hyper_FBS	16.2411	1.13022	Hyper	1	(2000, 2500]
268	20241030_R1E309_Hyper_02_FBS_002-1	350.141	1974.96	20241030	Hyper_FBS	17.729	1.23375	Hyper	1	(1500, 2000]
269	20241030_R1E309_Hyper_02_FBS_002-2	331.656	1841.95	20241030	Hyper_FBS	18.0058	1.25301	Hyper	1	(1500, 2000]
270	20241030_R1E309_Hyper_02_FBS_003-1	247.547	1524.22	20241030	Hyper_FBS	16.2408	1.13019	Hyper	1	(1500, 2000]
271	20241030_R1E309_Hyper_02_FBS_003-2	307.297	2094.36	20241030	Hyper_FBS	14.6726	1.02106	Hyper	1	(2000, 2500]
272	20241030_R1E309_Hyper_02_FBS_003-3	273.156	1339.71	20241030	Hyper_FBS	20.3893	1.41888	Hyper	1	(1000, 1500]
273	20241030_R1E309_Hyper_02_FBS_003-4	287.922	1924.46	20241030	Hyper_FBS	14.9612	1.04114	Hyper	1	(1500, 2000]
274	20241030_R1E309_Hyper_02_FBS_004-1	222.672	2064.29	20241030	Hyper_FBS	10.7868	0.750652	Hyper	1	(2000, 2500]
275	20241030_R1E309_Hyper_02_FBS_004-2	307.406	2675.88	20241030	Hyper_FBS	11.4881	0.799451	Hyper	1	(2500, 3000]
276	20241030_R1E309_Hyper_02_FBS_005-1	273.25	1976.47	20241030	Hyper_FBS	13.8252	0.962088	Hyper	1	(1500, 2000]
277	20241030_R1E309_Hyper_02_FBS_005-2	233	1793.09	20241030	Hyper_FBS	12.9943	0.904271	Hyper	1	(1500, 2000]
278	20241030_R1E309_Hyper_02_FBS_006-1	319.547	1949.37	20241030	Hyper_FBS	16.3923	1.14073	Hyper	1	(1500, 2000]
279	20241030_R1E309_Hyper_02_FBS_006-2	215.25	2164.86	20241030	Hyper_FBS	9.9429	0.691923	Hyper	1	(2000, 2500]
280	20241030_R1E309_Hyper_02_FBS_006-3	269.953	2853.3	20241030	Hyper_FBS	9.46109	0.658394	Hyper	1	(2500, 3000]
281	20241030_R1E309_Hyper_02_FBS_006-4	239.312	1908.47	20241030	Hyper_FBS	12.5395	0.872617	Hyper	1	(1500, 2000]
282	20241030_R1E309_Hyper_02_FBS_006-5	258.547	2176.28	20241030	Hyper_FBS	11.8802	0.826739	Hyper	1	(2000, 2500]
283	20241030_R1E309_Hyper_02_FBS_006-6	208.391	1605.35	20241030	Hyper_FBS	12.981	0.903347	Hyper	1	(1500, 2000]
284	20241030_R1E309_Hyper_02_FBS_006-7	304.469	1934.5	20241030	Hyper_FBS	15.7389	1.09526	Hyper	1	(1500, 2000]
0	20220517_R1E309_FBS+LIF_Hoechst_48hrs_001-1	307.25	2605.96	20220517	DIF_FBS+LIF	11.7903	1.01056	DIF	1	(2500, 3000]
1	20220517_R1E309_FBS+LIF_Hoechst_48hrs_002-1	364.047	2838.96	20220517	DIF_FBS+LIF	12.8233	1.09909	DIF	1	(2500, 3000]
2	20220517_R1E309_FBS+LIF_Hoechst_48hrs_003-1		2566.4		DIF_FBS+LIF			DIF	1	(2500, 3000]
3	20220517_R1E309_FBS+LIF_Hoechst_48hrs_004-1		2890.28		DIF_FBS+LIF			DIF	1	(2500, 3000]
4	20220517_R1E309_FBS+LIF_Hoechst_48hrs_005-1	318.312	3400.55	20220517	DIF_FBS+LIF	9.36063	0.802308	DIF	1	(3000, 3500]
5	20220517_R1E309_FBS+LIF_Hoechst_48hrs_006-1	227.062	2252.75	20220517	DIF_FBS+LIF	10.0793	0.86391	DIF	1	(2000, 2500]
6	20220517_R1E309_FBS+LIF_Hoechst_48hrs_007-1		2424.54		DIF_FBS+LIF			DIF	1	(2000, 2500]
7	20220517_R1E309_FBS+LIF_Hoechst_48hrs_007-2		2543.38		DIF_FBS+LIF			DIF	1	(2500, 3000]
8	20220517_R1E309_FBS+LIF_Hoechst_48hrs_008-1		3600.73		DIF_FBS+LIF			DIF	1	(3500, 4000]
9	20220517_R1E309_FBS+LIF_Hoechst_48hrs_009-1		2473.82		DIF_FBS+LIF			DIF	1	(2000, 2500]
10	20220517_R1E309_FBS+LIF_Hoechst_48hrs_010-1	295.188	2809.53	20220517	DIF_FBS+LIF	10.5067	0.900535	DIF	1	(2500, 3000]
11	20220517_R1E309_FBS+LIF_Hoechst_48hrs_011-1		1947.6		DIF_FBS+LIF			DIF	1	(1500, 2000]
12	20220517_R1E309_FBS+LIF_Hoechst_48hrs_012-1		3027.96		DIF_FBS+LIF			DIF	1	(3000, 3500]
13	20220517_R1E309_FBS+LIF_Hoechst_48hrs_013-1	358.922	2712.4	20220517	DIF_FBS+LIF	13.2326	1.13418	DIF	1	(2500, 3000]
14	20220517_R1E309_FBS+LIF_Hoechst_48hrs_014-1	242.953	2780.88	20220517	DIF_FBS+LIF	8.73656	0.748819	DIF	1	(2500, 3000]
15	20220517_R1E309_FBS+LIF_Hoechst_48hrs_015-1	298.562	2501.02	20220517	DIF_FBS+LIF	11.9376	1.02319	DIF	1	(2500, 3000]
16	20220517_R1E309_FBS+LIF_Hoechst_48hrs_016-1	192.516	2504.55	20220517	DIF_FBS+LIF	7.68663	0.658828	DIF	1	(2500, 3000]
17	20220517_R1E309_FBS+LIF_Hoechst_48hrs_017-1		2837.31		DIF_FBS+LIF			DIF	1	(2500, 3000]
18	20220517_R1E309_FBS+LIF_Hoechst_48hrs_017-2	275.266	2277.28	20220517	DIF_FBS+LIF	12.0875	1.03603	DIF	1	(2000, 2500]
19	20220517_R1E309_FBS+LIF_Hoechst_48hrs_017-3	291.453	2152.76	20220517	DIF_FBS+LIF	13.5386	1.1604	DIF	1	(2000, 2500]
20	20220517_R1E309_FBS+LIF_Hoechst_48hrs_018-1		1728.68		DIF_FBS+LIF			DIF	1	(1500, 2000]
21	20220517_R1E309_FBS+LIF_Hoechst_48hrs_019-1	237.969	2402.85	20220517	DIF_FBS+LIF	9.9036	0.848847	DIF	1	(2000, 2500]
22	20220517_R1E309_FBS+LIF_Hoechst_48hrs_020-1	312.469	2323.37	20220517	DIF_FBS+LIF	13.4489	1.15272	DIF	1	(2000, 2500]
23	20220517_R1E309_FBS+LIF_Hoechst_48hrs_021-1	243.312	2054.2	20220517	DIF_FBS+LIF	11.8446	1.01521	DIF	1	(2000, 2500]
24	20220517_R1E309_FBS+LIF_Hoechst_48hrs_022-1	346.391	2916.29	20220517	DIF_FBS+LIF	11.8778	1.01806	DIF	1	(2500, 3000]
25	20220517_R1E309_FBS+LIF_Hoechst_48hrs_023-1	281.219	2617.02	20220517	DIF_FBS+LIF	10.7458	0.921029	DIF	1	(2500, 3000]
26	20220517_R1E309_FBS+LIF_Hoechst_48hrs_024-1		2225.7		DIF_FBS+LIF			DIF	1	(2000, 2500]
27	20220517_R1E309_FBS+LIF_Hoechst_48hrs_024-2	351.828	3206.89	20220517	DIF_FBS+LIF	10.971	0.940336	DIF	1	(3000, 3500]
28	20220517_R1E309_FBS+LIF_Hoechst_48hrs_025-1	279.625	2047.98	20220517	DIF_FBS+LIF	13.6537	1.17027	DIF	1	(2000, 2500]
29	20220517_R1E309_FBS+LIF_Hoechst_48hrs_025-2	313.203	2219.99	20220517	DIF_FBS+LIF	14.1083	1.20924	DIF	1	(2000, 2500]
30	20220517_R1E309_FBS+LIF_Hoechst_48hrs_026-1	368.5	2804.49	20220517	DIF_FBS+LIF	13.1397	1.12621	DIF	1	(2500, 3000]
31	20220517_R1E309_FBS+LIF_Hoechst_48hrs_027-1	200.391	2062.19	20220517	DIF_FBS+LIF	9.71738	0.832886	DIF	1	(2000, 2500]
32	20220517_R1E309_FBS+LIF_Hoechst_48hrs_028-1	373.156	2409.6	20220517	DIF_FBS+LIF	15.4862	1.32734	DIF	1	(2000, 2500]
33	20220624_R1E309_FBS+LIF_Hoechst_48hrs_001-1	274.938	1945.86	20220624	DIF_FBS+LIF	14.1294	1.09356	DIF	1	(1500, 2000]
34	20220624_R1E309_FBS+LIF_Hoechst_48hrs_001-2	282.438	2697.69	20220624	DIF_FBS+LIF	10.4696	0.810312	DIF	1	(2500, 3000]
35	20220624_R1E309_FBS+LIF_Hoechst_48hrs_002-1	277.234	2550.25	20220624	DIF_FBS+LIF	10.8709	0.841368	DIF	1	(2500, 3000]
36	20220624_R1E309_FBS+LIF_Hoechst_48hrs_002-2	341.422	2386.03	20220624	DIF_FBS+LIF	14.3092	1.10748	DIF	1	(2000, 2500]
37	20220624_R1E309_FBS+LIF_Hoechst_48hrs_003-1		2751.84		DIF_FBS+LIF			DIF	1	(2500, 3000]
38	20220624_R1E309_FBS+LIF_Hoechst_48hrs_004-1	260.844	2466.14	20220624	DIF_FBS+LIF	10.577	0.818624	DIF	1	(2000, 2500]
39	20220624_R1E309_FBS+LIF_Hoechst_48hrs_005-1		2140.69		DIF_FBS+LIF			DIF	1	(2000, 2500]
40	20220624_R1E309_FBS+LIF_Hoechst_48hrs_005-2	344.734	2373.12	20220624	DIF_FBS+LIF	14.5266	1.12431	DIF	1	(2000, 2500]
41	20220624_R1E309_FBS+LIF_Hoechst_48hrs_006-1	392.75	3076.61	20220624	DIF_FBS+LIF	12.7657	0.98802	DIF	1	(3000, 3500]
42	20220624_R1E309_FBS+LIF_Hoechst_48hrs_007-1	407.625	2688.11	20220624	DIF_FBS+LIF	15.164	1.17364	DIF	1	(2500, 3000]
43	20220624_R1E309_FBS+LIF_Hoechst_48hrs_008-1		3011.06		DIF_FBS+LIF			DIF	1	(3000, 3500]
44	20220624_R1E309_FBS+LIF_Hoechst_48hrs_009-1	367.328	2809.66	20220624	DIF_FBS+LIF	13.0738	1.01187	DIF	1	(2500, 3000]
45	20220624_R1E309_FBS+LIF_Hoechst_48hrs_010-1	371.609	2811.02	20220624	DIF_FBS+LIF	13.2198	1.02316	DIF	1	(2500, 3000]
46	20220624_R1E309_FBS+LIF_Hoechst_48hrs_011-1	286.922	2930.17	20220624	DIF_FBS+LIF	9.79198	0.757866	DIF	1	(2500, 3000]
47	20220624_R1E309_FBS+LIF_Hoechst_48hrs_011-2	366.5	2885.77	20220624	DIF_FBS+LIF	12.7003	0.982958	DIF	1	(2500, 3000]
48	20220624_R1E309_FBS+LIF_Hoechst_48hrs_012-1	488.859	3287.56	20220624	DIF_FBS+LIF	14.87	1.15088	DIF	1	(3000, 3500]
49	20220624_R1E309_FBS+LIF_Hoechst_48hrs_012-2	353.453	2839.14	20220624	DIF_FBS+LIF	12.4493	0.963533	DIF	1	(2500, 3000]
50	20220624_R1E309_FBS+LIF_Hoechst_48hrs_013-1		2646.11		DIF_FBS+LIF			DIF	1	(2500, 3000]
51	20220624_R1E309_FBS+LIF_Hoechst_48hrs_013-2	415.203	2556.64	20220624	DIF_FBS+LIF	16.2402	1.25693	DIF	1	(2500, 3000]
52	20220624_R1E309_FBS+LIF_Hoechst_48hrs_014-1	344.562	3281.66	20220624	DIF_FBS+LIF	10.4997	0.812638	DIF	1	(3000, 3500]
53	20220624_R1E309_FBS+LIF_Hoechst_48hrs_014-2	327.312	2159.36	20220624	DIF_FBS+LIF	15.1579	1.17317	DIF	1	(2000, 2500]
54	20220624_R1E309_FBS+LIF_Hoechst_48hrs_015-1	324.391	2407.41	20220624	DIF_FBS+LIF	13.4747	1.0429	DIF	1	(2000, 2500]
55	20220624_R1E309_FBS+LIF_Hoechst_48hrs_015-2	339.375	2570.91	20220624	DIF_FBS+LIF	13.2006	1.02168	DIF	1	(2500, 3000]
56	20220624_R1E309_FBS+LIF_Hoechst_48hrs_016-1	322.734	3224.28	20220624	DIF_FBS+LIF	10.0095	0.774701	DIF	1	(3000, 3500]
57	20220624_R1E309_FBS+LIF_Hoechst_48hrs_017-1	278.469	2548.23	20220624	DIF_FBS+LIF	10.9279	0.845783	DIF	1	(2500, 3000]
58	20220624_R1E309_FBS+LIF_Hoechst_48hrs_018-1	286.391	2336.45	20220624	DIF_FBS+LIF	12.2575	0.948689	DIF	1	(2000, 2500]
59	20220624_R1E309_FBS+LIF_Hoechst_48hrs_019-1	334.031	2747.41	20220624	DIF_FBS+LIF	12.1581	0.940992	DIF	1	(2500, 3000]
60	20220624_R1E309_FBS+LIF_Hoechst_48hrs_021-1		2856.16		DIF_FBS+LIF			DIF	1	(2500, 3000]
61	20220624_R1E309_FBS+LIF_Hoechst_48hrs_022-1	317.719	2907.02	20220624	DIF_FBS+LIF	10.9294	0.845897	DIF	1	(2500, 3000]
62	20220624_R1E309_FBS+LIF_Hoechst_48hrs_022-2		2621.06		DIF_FBS+LIF			DIF	1	(2500, 3000]
63	20220624_R1E309_FBS+LIF_Hoechst_48hrs_023-1	351.938	2376.94	20220624	DIF_FBS+LIF	14.8063	1.14596	DIF	1	(2000, 2500]
64	20220624_R1E309_FBS+LIF_Hoechst_48hrs_023-2	445.375	3217.11	20220624	DIF_FBS+LIF	13.844	1.07147	DIF	1	(3000, 3500]
65	20220624_R1E309_FBS+LIF_Hoechst_48hrs_025-1	321.453	2272.55	20220624	DIF_FBS+LIF	14.1451	1.09478	DIF	1	(2000, 2500]
66	20220624_R1E309_FBS+LIF_Hoechst_48hrs_026-1	360.531	2518.62	20220624	DIF_FBS+LIF	14.3146	1.1079	DIF	1	(2500, 3000]
67	20220624_R1E309_FBS+LIF_Hoechst_48hrs_026-2	364.828	2510.3	20220624	DIF_FBS+LIF	14.5333	1.12483	DIF	1	(2500, 3000]
68	20220624_R1E309_FBS+LIF_Hoechst_48hrs_027-1	340.906	2550.22	20220624	DIF_FBS+LIF	13.3677	1.03462	DIF	1	(2500, 3000]
69	20220624_R1E309_FBS+LIF_Hoechst_48hrs_027-2	265.016	2255.31	20220624	DIF_FBS+LIF	11.7507	0.909467	DIF	1	(2000, 2500]
70	20220721_R1E309_FBS+LIF_Hoechst_48hrs_001-1	273.688	2417.09	20220721	DIF_FBS+LIF	11.323	0.903033	DIF	1	(2000, 2500]
71	20220721_R1E309_FBS+LIF_Hoechst_48hrs_001-2	366.859	2234.37	20220721	DIF_FBS+LIF	16.4189	1.30944	DIF	1	(2000, 2500]
72	20220721_R1E309_FBS+LIF_Hoechst_48hrs_003-1	342.406	2476.46	20220721	DIF_FBS+LIF	13.8265	1.10269	DIF	1	(2000, 2500]
73	20220721_R1E309_FBS+LIF_Hoechst_48hrs_004-1	409.031	2795.3	20220721	DIF_FBS+LIF	14.6328	1.167	DIF	1	(2500, 3000]
74	20220721_R1E309_FBS+LIF_Hoechst_48hrs_005-1	269.719	2302.28	20220721	DIF_FBS+LIF	11.7153	0.934315	DIF	1	(2000, 2500]
75	20220721_R1E309_FBS+LIF_Hoechst_48hrs_006-1	374.891	2688.89	20220721	DIF_FBS+LIF	13.9422	1.11192	DIF	1	(2500, 3000]
76	20220721_R1E309_FBS+LIF_Hoechst_48hrs_006-2	278.016	2277.51	20220721	DIF_FBS+LIF	12.207	0.97353	DIF	1	(2000, 2500]
77	20220721_R1E309_FBS+LIF_Hoechst_48hrs_007-1	336.75	2582.28	20220721	DIF_FBS+LIF	13.0408	1.04003	DIF	1	(2500, 3000]
78	20220721_R1E309_FBS+LIF_Hoechst_48hrs_008-1	482.734	3063.44	20220721	DIF_FBS+LIF	15.7579	1.25672	DIF	1	(3000, 3500]
79	20220721_R1E309_FBS+LIF_Hoechst_48hrs_009-1	264.328	2451.98	20220721	DIF_FBS+LIF	10.7802	0.85974	DIF	1	(2000, 2500]
80	20220721_R1E309_FBS+LIF_Hoechst_48hrs_010-1	271.375	2522.74	20220721	DIF_FBS+LIF	10.7572	0.857904	DIF	1	(2500, 3000]
81	20220721_R1E309_FBS+LIF_Hoechst_48hrs_011-1	330.625	2663.14	20220721	DIF_FBS+LIF	12.4149	0.99011	DIF	1	(2500, 3000]
82	20220721_R1E309_FBS+LIF_Hoechst_48hrs_012-1	229.531	2688.49	20220721	DIF_FBS+LIF	8.53757	0.680887	DIF	1	(2500, 3000]
83	20220721_R1E309_FBS+LIF_Hoechst_48hrs_012-2	265.547	2652.74	20220721	DIF_FBS+LIF	10.0103	0.798339	DIF	1	(2500, 3000]
84	20220721_R1E309_FBS+LIF_Hoechst_48hrs_013-1	346.203	2291.86	20220721	DIF_FBS+LIF	15.1058	1.20472	DIF	1	(2000, 2500]
85	20220721_R1E309_FBS+LIF_Hoechst_48hrs_013-2	323.359	2372.57	20220721	DIF_FBS+LIF	13.6291	1.08695	DIF	1	(2000, 2500]
86	20220721_R1E309_FBS+LIF_Hoechst_48hrs_014-1	302.812	2028.13	20220721	DIF_FBS+LIF	14.9307	1.19075	DIF	1	(2000, 2500]
87	20220721_R1E309_FBS+LIF_Hoechst_48hrs_015-1	337.266	2586.93	20220721	DIF_FBS+LIF	13.0373	1.03975	DIF	1	(2500, 3000]
88	20220721_R1E309_FBS+LIF_Hoechst_48hrs_015-2	363.156	2522.53	20220721	DIF_FBS+LIF	14.3965	1.14815	DIF	1	(2500, 3000]
89	20220721_R1E309_FBS+LIF_Hoechst_48hrs_017-1	350.156	2687.8	20220721	DIF_FBS+LIF	13.0276	1.03898	DIF	1	(2500, 3000]
90	20220721_R1E309_FBS+LIF_Hoechst_48hrs_018-1	232.734	2266.16	20220721	DIF_FBS+LIF	10.27	0.81905	DIF	1	(2000, 2500]
91	20220721_R1E309_FBS+LIF_Hoechst_48hrs_018-2	491.641	3764.01	20220721	DIF_FBS+LIF	13.0616	1.04169	DIF	1	(3500, 4000]
92	20220721_R1E309_FBS+LIF_Hoechst_48hrs_019-1	395.25	3036.62	20220721	DIF_FBS+LIF	13.0161	1.03806	DIF	1	(3000, 3500]
93	20220721_R1E309_FBS+LIF_Hoechst_48hrs_020-1	468.844	3125.71	20220721	DIF_FBS+LIF	14.9996	1.19625	DIF	1	(3000, 3500]
94	20220721_R1E309_FBS+LIF_Hoechst_48hrs_020-2	299.109	1929.36	20220721	DIF_FBS+LIF	15.503	1.2364	DIF	1	(1500, 2000]
95	20220721_R1E309_FBS+LIF_Hoechst_48hrs_021-1	336.688	2732	20220721	DIF_FBS+LIF	12.3239	0.982852	DIF	1	(2500, 3000]
96	20220721_R1E309_FBS+LIF_Hoechst_48hrs_021-2	316.891	2472.59	20220721	DIF_FBS+LIF	12.8162	1.02211	DIF	1	(2000, 2500]
97	20220721_R1E309_FBS+LIF_Hoechst_48hrs_022-1	294.703	2413.06	20220721	DIF_FBS+LIF	12.2128	0.973998	DIF	1	(2000, 2500]
98	20220721_R1E309_FBS+LIF_Hoechst_48hrs_023-1	341.25	2454.39	20220721	DIF_FBS+LIF	13.9036	1.10884	DIF	1	(2000, 2500]
99	20220721_R1E309_FBS+LIF_Hoechst_48hrs_023-2	275.594	2366.9	20220721	DIF_FBS+LIF	11.6437	0.928604	DIF	1	(2000, 2500]
100	20220721_R1E309_FBS+LIF_Hoechst_48hrs_024-1	329.312	3255.01	20220721	DIF_FBS+LIF	10.1171	0.806858	DIF	1	(3000, 3500]
101	20220721_R1E309_FBS+LIF_Hoechst_48hrs_025-1	381.766	2532.8	20220721	DIF_FBS+LIF	15.0728	1.20209	DIF	1	(2500, 3000]
102	20220721_R1E309_FBS+LIF_Hoechst_48hrs_026-1	417.562	2618.92	20220721	DIF_FBS+LIF	15.9441	1.27157	DIF	1	(2500, 3000]
103	20220721_R1E309_FBS+LIF_Hoechst_48hrs_028-1	484.312	3062.07	20220721	DIF_FBS+LIF	15.8165	1.2614	DIF	1	(3000, 3500]
104	20220721_R1E309_FBS+LIF_Hoechst_48hrs_029-1	287.312	2733.95	20220721	DIF_FBS+LIF	10.509	0.838117	DIF	1	(2500, 3000]
105	20220721_R1E309_FBS+LIF_Hoechst_48hrs_030-1	388.922	2397.51	20220721	DIF_FBS+LIF	16.2219	1.29373	DIF	1	(2000, 2500]
106	20220721_R1E309_FBS+LIF_Hoechst_48hrs_032-1	228.203	3035.68	20220721	DIF_FBS+LIF	7.51735	0.599523	DIF	1	(3000, 3500]
107	20220721_R1E309_FBS+LIF_Hoechst_48hrs_033-1	174.734	2435.07	20220721	DIF_FBS+LIF	7.17573	0.572279	DIF	1	(2000, 2500]
108	20220721_R1E309_FBS+LIF_Hoechst_48hrs_033-2	300.344	2870.89	20220721	DIF_FBS+LIF	10.4617	0.83434	DIF	1	(2500, 3000]
109	20220721_R1E309_FBS+LIF_Hoechst_48hrs_036-1	277.516	2574.86	20220721	DIF_FBS+LIF	10.7779	0.859557	DIF	1	(2500, 3000]
110	20220721_R1E309_FBS+LIF_Hoechst_48hrs_037-1	310.688	2520.3	20220721	DIF_FBS+LIF	12.3274	0.983136	DIF	1	(2500, 3000]
111	20220721_R1E309_FBS+LIF_Hoechst_48hrs_038-1	328.672	2853.92	20220721	DIF_FBS+LIF	11.5165	0.918464	DIF	1	(2500, 3000]
112	20220721_R1E309_FBS+LIF_Hoechst_48hrs_038-2	262.609	2290.71	20220721	DIF_FBS+LIF	11.4641	0.914283	DIF	1	(2000, 2500]
113	20220721_R1E309_FBS+LIF_Hoechst_48hrs_038-3	246.703	2684.63	20220721	DIF_FBS+LIF	9.18945	0.732877	DIF	1	(2500, 3000]
114	20220721_R1E309_FBS+LIF_Hoechst_48hrs_038-4	242.734	2197.29	20220721	DIF_FBS+LIF	11.047	0.88102	DIF	1	(2000, 2500]
115	20220721_R1E309_FBS+LIF_Hoechst_48hrs_039-1	292.812	2363.63	20220721	DIF_FBS+LIF	12.3883	0.987987	DIF	1	(2000, 2500]
116	20220721_R1E309_N2B27RA_Hoechst_48hrs_001-1	265.047	2727.17	20220721	DIF_N2B27fromFBS	9.71874	0.775088	DIF	0.901507	(2500, 3000]
117	20220721_R1E309_N2B27RA_Hoechst_48hrs_005-1	223.516	2102.75	20220721	DIF_N2B27fromFBS	10.6297	0.847738	DIF	0.901507	(2000, 2500]
118	20220721_R1E309_N2B27RA_Hoechst_48hrs_006-1	245.188	2312.02	20220721	DIF_N2B27fromFBS	10.6049	0.84576	DIF	0.901507	(2000, 2500]
119	20220721_R1E309_N2B27RA_Hoechst_48hrs_007-2	252.734	1933.29	20220721	DIF_N2B27fromFBS	13.0728	1.04258	DIF	0.901507	(1500, 2000]
120	20220721_R1E309_N2B27RA_Hoechst_48hrs_008-1	308.031	2152.93	20220721	DIF_N2B27fromFBS	14.3075	1.14105	DIF	0.901507	(2000, 2500]
121	20220721_R1E309_N2B27RA_Hoechst_48hrs_011-2	302.172	2673.75	20220721	DIF_N2B27fromFBS	11.3014	0.90131	DIF	0.901507	(2500, 3000]
122	20220721_R1E309_N2B27RA_Hoechst_48hrs_012-2	317.781	2737.34	20220721	DIF_N2B27fromFBS	11.6091	0.925851	DIF	0.901507	(2500, 3000]
123	20220721_R1E309_N2B27RA_Hoechst_48hrs_012-3	306.797	2739.76	20220721	DIF_N2B27fromFBS	11.1979	0.893057	DIF	0.901507	(2500, 3000]
124	20220721_R1E309_N2B27RA_Hoechst_48hrs_013-1	268.422	2254.51	20220721	DIF_N2B27fromFBS	11.906	0.949524	DIF	0.901507	(2000, 2500]
125	20220721_R1E309_N2B27RA_Hoechst_48hrs_013-2	236.219	2273.08	20220721	DIF_N2B27fromFBS	10.392	0.828782	DIF	0.901507	(2000, 2500]
126	20220721_R1E309_N2B27RA_Hoechst_48hrs_014-1	266.375	1972.86	20220721	DIF_N2B27fromFBS	13.502	1.07681	DIF	0.901507	(1500, 2000]
127	20220721_R1E309_N2B27RA_Hoechst_48hrs_015-1	328.188	2985.39	20220721	DIF_N2B27fromFBS	10.9931	0.876721	DIF	0.901507	(2500, 3000]
128	20220721_R1E309_N2B27RA_Hoechst_48hrs_016-1	275.656	2749.06	20220721	DIF_N2B27fromFBS	10.0273	0.799695	DIF	0.901507	(2500, 3000]
129	20220721_R1E309_N2B27RA_Hoechst_48hrs_016-2	295.016	2477.46	20220721	DIF_N2B27fromFBS	11.908	0.949686	DIF	0.901507	(2000, 2500]
130	20220721_R1E309_N2B27RA_Hoechst_48hrs_017-1	141.938	2306.65	20220721	DIF_N2B27fromFBS	6.1534	0.490745	DIF	0.901507	(2000, 2500]
131	20220721_R1E309_N2B27RA_Hoechst_48hrs_019-1	325.734	2511.7	20220721	DIF_N2B27fromFBS	12.9687	1.03428	DIF	0.901507	(2500, 3000]
132	20220721_R1E309_N2B27RA_Hoechst_48hrs_021-1	244.156	2598.3	20220721	DIF_N2B27fromFBS	9.39677	0.749411	DIF	0.901507	(2500, 3000]
133	20220721_R1E309_N2B27RA_Hoechst_48hrs_022-1	211.781	1977.43	20220721	DIF_N2B27fromFBS	10.7099	0.854138	DIF	0.901507	(1500, 2000]
134	20220721_R1E309_N2B27RA_Hoechst_48hrs_023-1	297.25	2890.35	20220721	DIF_N2B27fromFBS	10.2842	0.820185	DIF	0.901507	(2500, 3000]
135	20220721_R1E309_N2B27RA_Hoechst_48hrs_023-2	330.891	2671.64	20220721	DIF_N2B27fromFBS	12.3853	0.987752	DIF	0.901507	(2500, 3000]
136	20220721_R1E309_N2B27RA_Hoechst_48hrs_023-3	230.328	2690.66	20220721	DIF_N2B27fromFBS	8.56028	0.682699	DIF	0.901507	(2500, 3000]
137	20220721_R1E309_N2B27RA_Hoechst_48hrs_024-1	357.328	2750.25	20220721	DIF_N2B27fromFBS	12.9926	1.03618	DIF	0.901507	(2500, 3000]
138	20220721_R1E309_N2B27RA_Hoechst_48hrs_025-1	332.156	2289.62	20220721	DIF_N2B27fromFBS	14.5071	1.15697	DIF	0.901507	(2000, 2500]
139	20220721_R1E309_N2B27RA_Hoechst_48hrs_025-2	296.359	2739.61	20220721	DIF_N2B27fromFBS	10.8176	0.862724	DIF	0.901507	(2500, 3000]
140	20220721_R1E309_N2B27RA_Hoechst_48hrs_026-1	230.953	2575.33	20220721	DIF_N2B27fromFBS	8.9679	0.715207	DIF	0.901507	(2500, 3000]
141	20220721_R1E309_N2B27RA_Hoechst_48hrs_026-2	229.953	2666.74	20220721	DIF_N2B27fromFBS	8.62301	0.687702	DIF	0.901507	(2500, 3000]
142	20220721_R1E309_N2B27RA_Hoechst_48hrs_027-1	264.844	2203.64	20220721	DIF_N2B27fromFBS	12.0184	0.958494	DIF	0.901507	(2000, 2500]
143	20220721_R1E309_N2B27RA_Hoechst_48hrs_029-1	308.953	2398.31	20220721	DIF_N2B27fromFBS	12.8821	1.02737	DIF	0.901507	(2000, 2500]
144	20220721_R1E309_N2B27RA_Hoechst_48hrs_030-1	281.156	2241.97	20220721	DIF_N2B27fromFBS	12.5406	1.00014	DIF	0.901507	(2000, 2500]
145	20220721_R1E309_N2B27RA_Hoechst_48hrs_031-1	307.578	1479.98	20220721	DIF_N2B27fromFBS	20.7825	1.65745	DIF	0.901507	(1000, 1500]
146	20220721_R1E309_N2B27RA_Hoechst_48hrs_031-2	268.859	2426.24	20220721	DIF_N2B27fromFBS	11.0813	0.883756	DIF	0.901507	(2000, 2500]
147	20220721_R1E309_N2B27RA_Hoechst_48hrs_032-1	282.5	2259.63	20220721	DIF_N2B27fromFBS	12.502	0.99706	DIF	0.901507	(2000, 2500]
148	20220721_R1E309_N2B27RA_Hoechst_48hrs_033-1	212.469	2159.26	20220721	DIF_N2B27fromFBS	9.83991	0.784752	DIF	0.901507	(2000, 2500]
149	20220721_R1E309_N2B27RA_Hoechst_48hrs_035-1	329.297	2787.91	20220721	DIF_N2B27fromFBS	11.8116	0.941999	DIF	0.901507	(2500, 3000]
150	20220721_R1E309_N2B27RA_Hoechst_48hrs_035-2	359.078	2174.11	20220721	DIF_N2B27fromFBS	16.5161	1.31719	DIF	0.901507	(2000, 2500]
151	20220721_R1E309_N2B27RA_Hoechst_48hrs_036-1		2388.82		DIF_N2B27fromFBS			DIF	0.901507	(2000, 2500]
152	20220721_R1E309_N2B27RA_Hoechst_48hrs_037-2	280.734	2356.9	20220721	DIF_N2B27fromFBS	11.9112	0.94994	DIF	0.901507	(2000, 2500]
153	20220721_R1E309_N2B27RA_Hoechst_48hrs_037-3		2377.7		DIF_N2B27fromFBS			DIF	0.901507	(2000, 2500]
154	20220721_R1E309_N2B27RA_Hoechst_48hrs_038-3	271.641	2634.05	20220721	DIF_N2B27fromFBS	10.3127	0.822456	DIF	0.901507	(2500, 3000]
155	20220721_R1E309_N2B27RA_Hoechst_48hrs_039-1	208.078	2327.38	20220721	DIF_N2B27fromFBS	8.94043	0.713017	DIF	0.901507	(2000, 2500]
156	20220927_R1E309_Full+LIF_SiRDNA_48hrs_001-1	334.125	2949.53	20220927	DIF_FBS+LIF	11.3281	0.767087	DIF	1	(2500, 3000]
157	20220927_R1E309_Full+LIF_SiRDNA_48hrs_001-2	328.328	3155.19	20220927	DIF_FBS+LIF	10.406	0.704646	DIF	1	(3000, 3500]
158	20220927_R1E309_Full+LIF_SiRDNA_48hrs_002-1	586.922	3317.7	20220927	DIF_FBS+LIF	17.6907	1.19793	DIF	1	(3000, 3500]
159	20220927_R1E309_Full+LIF_SiRDNA_48hrs_003-1	354.391	2799.79	20220927	DIF_FBS+LIF	12.6578	0.857127	DIF	1	(2500, 3000]
160	20220927_R1E309_Full+LIF_SiRDNA_48hrs_004-1	373.578	2783.74	20220927	DIF_FBS+LIF	13.42	0.908741	DIF	1	(2500, 3000]
161	20220927_R1E309_Full+LIF_SiRDNA_48hrs_004-2		2374.11		DIF_FBS+LIF			DIF	1	(2000, 2500]
162	20220927_R1E309_Full+LIF_SiRDNA_48hrs_005-1	432.516	3239.29	20220927	DIF_FBS+LIF	13.3522	0.904148	DIF	1	(3000, 3500]
163	20220927_R1E309_Full+LIF_SiRDNA_48hrs_006-1	398.031	2747.54	20220927	DIF_FBS+LIF	14.4868	0.980981	DIF	1	(2500, 3000]
164	20220927_R1E309_Full+LIF_SiRDNA_48hrs_007-1		2807.15		DIF_FBS+LIF			DIF	1	(2500, 3000]
165	20220927_R1E309_Full+LIF_SiRDNA_48hrs_008-1	425.906	2754.31	20220927	DIF_FBS+LIF	15.4632	1.0471	DIF	1	(2500, 3000]
166	20220927_R1E309_Full+LIF_SiRDNA_48hrs_009-1	283.812	2725.86	20220927	DIF_FBS+LIF	10.4119	0.705045	DIF	1	(2500, 3000]
167	20220927_R1E309_Full+LIF_SiRDNA_48hrs_010-1	313	2502.87	20220927	DIF_FBS+LIF	12.5057	0.846827	DIF	1	(2500, 3000]
168	20220927_R1E309_Full+LIF_SiRDNA_48hrs_012-1	437.609	2615.61	20220927	DIF_FBS+LIF	16.7307	1.13293	DIF	1	(2500, 3000]
169	20220927_R1E309_Full+LIF_SiRDNA_48hrs_013-1	374.5	2606.12	20220927	DIF_FBS+LIF	14.37	0.973073	DIF	1	(2500, 3000]
170	20220927_R1E309_Full+LIF_SiRDNA_48hrs_014-1	444.422	2845.93	20220927	DIF_FBS+LIF	15.616	1.05745	DIF	1	(2500, 3000]
171	20220927_R1E309_Full+LIF_SiRDNA_48hrs_015-1	385.062	2558.1	20220927	DIF_FBS+LIF	15.0527	1.0193	DIF	1	(2500, 3000]
172	20220927_R1E309_Full+LIF_SiRDNA_48hrs_015-2	471.266	2675.25	20220927	DIF_FBS+LIF	17.6158	1.19286	DIF	1	(2500, 3000]
173	20220927_R1E309_Full+LIF_SiRDNA_48hrs_016-1	409.688	2746.8	20220927	DIF_FBS+LIF	14.9151	1.00998	DIF	1	(2500, 3000]
174	20220927_R1E309_Full+LIF_SiRDNA_48hrs_017-1	431.203	3004.53	20220927	DIF_FBS+LIF	14.3518	0.971839	DIF	1	(3000, 3500]
175	20220927_R1E309_Full+LIF_SiRDNA_48hrs_017-2	583.641	2953.86	20220927	DIF_FBS+LIF	19.7586	1.33796	DIF	1	(2500, 3000]
176	20220927_R1E309_Full+LIF_SiRDNA_48hrs_018-1	361.281	2568.25	20220927	DIF_FBS+LIF	14.0672	0.952568	DIF	1	(2500, 3000]
177	20220927_R1E309_Full+LIF_SiRDNA_48hrs_018-2	355.984	2384.08	20220927	DIF_FBS+LIF	14.9318	1.01111	DIF	1	(2000, 2500]
178	20220927_R1E309_Full+LIF_SiRDNA_48hrs_019-1	352.328	2785.38	20220927	DIF_FBS+LIF	12.6492	0.856546	DIF	1	(2500, 3000]
179	20220927_R1E309_Full+LIF_SiRDNA_48hrs_019-2	354.172	3197.31	20220927	DIF_FBS+LIF	11.0772	0.750097	DIF	1	(3000, 3500]
180	20220927_R1E309_Full+LIF_SiRDNA_48hrs_020-1	550.172	2348.68	20220927	DIF_FBS+LIF	23.4247	1.58622	DIF	1	(2000, 2500]
181	20220927_R1E309_Full+LIF_SiRDNA_48hrs_021-1	360.906	2978.66	20220927	DIF_FBS+LIF	12.1164	0.820467	DIF	1	(2500, 3000]
182	20220927_R1E309_Full+LIF_SiRDNA_48hrs_022-1	401.266	3159.49	20220927	DIF_FBS+LIF	12.7003	0.86001	DIF	1	(3000, 3500]
183	20220927_R1E309_Full+LIF_SiRDNA_48hrs_023-1	407.875	2912.83	20220927	DIF_FBS+LIF	14.0027	0.9482	DIF	1	(2500, 3000]
184	20220927_R1E309_Full+LIF_SiRDNA_48hrs_024-1	398.688	2147.58	20220927	DIF_FBS+LIF	18.5645	1.25711	DIF	1	(2000, 2500]
185	20220927_R1E309_Full+LIF_SiRDNA_48hrs_024-2	466.312	2051.24	20220927	DIF_FBS+LIF	22.7332	1.53939	DIF	1	(2000, 2500]
186	20220927_R1E309_Full+LIF_SiRDNA_48hrs_025-1	497.656	2772.46	20220927	DIF_FBS+LIF	17.95	1.21549	DIF	1	(2500, 3000]
187	20220927_R1E309_Full+LIF_SiRDNA_48hrs_026-1	386.328	2166.26	20220927	DIF_FBS+LIF	17.8338	1.20763	DIF	1	(2000, 2500]
188	20220927_R1E309_Full+LIF_SiRDNA_48hrs_027-1	401.297	3063.67	20220927	DIF_FBS+LIF	13.0986	0.886978	DIF	1	(3000, 3500]
189	20220927_R1E309_Full+LIF_SiRDNA_48hrs_027-2	328.641	2665.76	20220927	DIF_FBS+LIF	12.3282	0.834812	DIF	1	(2500, 3000]
190	20220927_R1E309_Full+LIF_SiRDNA_48hrs_027-3	392.219	2912.23	20220927	DIF_FBS+LIF	13.468	0.911993	DIF	1	(2500, 3000]
191	20220927_R1E309_Full+LIF_SiRDNA_48hrs_028-1	348.266	2873.32	20220927	DIF_FBS+LIF	12.1207	0.820757	DIF	1	(2500, 3000]
192	20220927_R1E309_Full+LIF_SiRDNA_48hrs_028-2		2942.56		DIF_FBS+LIF			DIF	1	(2500, 3000]
193	20220927_R1E309_Full+LIF_SiRDNA_48hrs_028-3	410.859	3005.81	20220927	DIF_FBS+LIF	13.6688	0.925593	DIF	1	(3000, 3500]
194	20220927_R1E309_N2B27fromFBS_SiRDNA_48hrs_001-1	159.703	1578.28	20220927	DIF_N2B27fromFBS	10.1188	0.685203	DIF	0.901507	(1500, 2000]
195	20220927_R1E309_N2B27fromFBS_SiRDNA_48hrs_002-1	255.328	1878.09	20220927	DIF_N2B27fromFBS	13.5951	0.9206	DIF	0.901507	(1500, 2000]
196	20220927_R1E309_N2B27fromFBS_SiRDNA_48hrs_003-1	217.406	1992.46	20220927	DIF_N2B27fromFBS	10.9115	0.738875	DIF	0.901507	(1500, 2000]
197	20220927_R1E309_N2B27fromFBS_SiRDNA_48hrs_003-2	386.562	2172.76	20220927	DIF_N2B27fromFBS	17.7913	1.20475	DIF	0.901507	(2000, 2500]
198	20220927_R1E309_N2B27fromFBS_SiRDNA_48hrs_003-3	253.281	2219.24	20220927	DIF_N2B27fromFBS	11.413	0.772837	DIF	0.901507	(2000, 2500]
199	20220927_R1E309_N2B27fromFBS_SiRDNA_48hrs_004-1		2332.39		DIF_N2B27fromFBS			DIF	0.901507	(2000, 2500]
200	20220927_R1E309_N2B27fromFBS_SiRDNA_48hrs_004-2		2451.18		DIF_N2B27fromFBS			DIF	0.901507	(2000, 2500]
201	20220927_R1E309_N2B27fromFBS_SiRDNA_48hrs_005-1	297.984	2309.09	20220927	DIF_N2B27fromFBS	12.9048	0.873858	DIF	0.901507	(2000, 2500]
202	20220927_R1E309_N2B27fromFBS_SiRDNA_48hrs_006-1	287.25	2935.29	20220927	DIF_N2B27fromFBS	9.78608	0.66267	DIF	0.901507	(2500, 3000]
203	20220927_R1E309_N2B27fromFBS_SiRDNA_48hrs_006-2	277.578	2359.85	20220927	DIF_N2B27fromFBS	11.7625	0.796505	DIF	0.901507	(2000, 2500]
204	20220927_R1E309_N2B27fromFBS_SiRDNA_48hrs_007-1	245.578	2105.35	20220927	DIF_N2B27fromFBS	11.6645	0.789868	DIF	0.901507	(2000, 2500]
205	20220927_R1E309_N2B27fromFBS_SiRDNA_48hrs_008-1	308.641	2404.36	20220927	DIF_N2B27fromFBS	12.8367	0.869246	DIF	0.901507	(2000, 2500]
206	20220927_R1E309_N2B27fromFBS_SiRDNA_48hrs_009-1		2996.47		DIF_N2B27fromFBS			DIF	0.901507	(2500, 3000]
207	20220927_R1E309_N2B27fromFBS_SiRDNA_48hrs_009-2	353.219	2060.18	20220927	DIF_N2B27fromFBS	17.1451	1.16099	DIF	0.901507	(2000, 2500]
208	20220927_R1E309_N2B27fromFBS_SiRDNA_48hrs_010-1	290.672	2723.12	20220927	DIF_N2B27fromFBS	10.6742	0.72281	DIF	0.901507	(2500, 3000]
209	20220927_R1E309_N2B27fromFBS_SiRDNA_48hrs_011-1	356.672	1897.6	20220927	DIF_N2B27fromFBS	18.796	1.27278	DIF	0.901507	(1500, 2000]
210	20220927_R1E309_N2B27fromFBS_SiRDNA_48hrs_012-1	283.391	2652.68	20220927	DIF_N2B27fromFBS	10.6832	0.723417	DIF	0.901507	(2500, 3000]
211	20220927_R1E309_N2B27fromFBS_SiRDNA_48hrs_013-1	321.594	2528.73	20220927	DIF_N2B27fromFBS	12.7176	0.86118	DIF	0.901507	(2500, 3000]
212	20220927_R1E309_N2B27fromFBS_SiRDNA_48hrs_014-1	312.703	2591.56	20220927	DIF_N2B27fromFBS	12.0662	0.817069	DIF	0.901507	(2500, 3000]
213	20220927_R1E309_N2B27fromFBS_SiRDNA_48hrs_015-1	364.312	2618.81	20220927	DIF_N2B27fromFBS	13.9114	0.942015	DIF	0.901507	(2500, 3000]
214	20220927_R1E309_N2B27fromFBS_SiRDNA_48hrs_016-1	239.594	1748.83	20220927	DIF_N2B27fromFBS	13.7002	0.927717	DIF	0.901507	(1500, 2000]
215	20220927_R1E309_N2B27fromFBS_SiRDNA_48hrs_017-1		2209		DIF_N2B27fromFBS			DIF	0.901507	(2000, 2500]
216	20220927_R1E309_N2B27fromFBS_SiRDNA_48hrs_017-2	233.344	2429.32	20220927	DIF_N2B27fromFBS	9.60531	0.650429	DIF	0.901507	(2000, 2500]
217	20220927_R1E309_N2B27fromFBS_SiRDNA_48hrs_018-1	373.781	1992.23	20220927	DIF_N2B27fromFBS	18.762	1.27048	DIF	0.901507	(1500, 2000]
218	20220927_R1E309_N2B27fromFBS_SiRDNA_48hrs_019-1	199.859	1762.96	20220927	DIF_N2B27fromFBS	11.3366	0.767662	DIF	0.901507	(1500, 2000]
219	20220927_R1E309_N2B27fromFBS_SiRDNA_48hrs_021-1		2702.73		DIF_N2B27fromFBS			DIF	0.901507	(2500, 3000]
220	20220927_R1E309_N2B27fromFBS_SiRDNA_48hrs_021-2		2191.32		DIF_N2B27fromFBS			DIF	0.901507	(2000, 2500]
221	20220927_R1E309_N2B27fromFBS_SiRDNA_48hrs_022-1	177.516	1887.19	20220927	DIF_N2B27fromFBS	9.40633	0.636954	DIF	0.901507	(1500, 2000]
222	20220927_R1E309_N2B27fromFBS_SiRDNA_48hrs_023-1	428.125	2755.15	20220927	DIF_N2B27fromFBS	15.5391	1.05224	DIF	0.901507	(2500, 3000]
223	20220927_R1E309_N2B27fromFBS_SiRDNA_48hrs_024-1		2477.97		DIF_N2B27fromFBS			DIF	0.901507	(2000, 2500]
224	20220927_R1E309_N2B27fromFBS_SiRDNA_48hrs_024-2		1665.95		DIF_N2B27fromFBS			DIF	0.901507	(1500, 2000]
225	20220927_R1E309_N2B27fromFBS_SiRDNA_48hrs_025-1	306.766	2268.16	20220927	DIF_N2B27fromFBS	13.5249	0.915844	DIF	0.901507	(2000, 2500]
226	20220927_R1E309_N2B27fromFBS_SiRDNA_48hrs_025-2	289.219	2049.74	20220927	DIF_N2B27fromFBS	14.11	0.955465	DIF	0.901507	(2000, 2500]
227	20220927_R1E309_N2B27fromFBS_SiRDNA_48hrs_026-1		1800.14		DIF_N2B27fromFBS			DIF	0.901507	(1500, 2000]
228	20220927_R1E309_N2B27fromFBS_SiRDNA_48hrs_027-1		2193.38		DIF_N2B27fromFBS			DIF	0.901507	(2000, 2500]
229	20220927_R1E309_N2B27fromFBS_SiRDNA_48hrs_027-2		1943.54		DIF_N2B27fromFBS			DIF	0.901507	(1500, 2000]
230	20220927_R1E309_N2B27fromFBS_SiRDNA_48hrs_028-1	311.172	2362.73	20220927	DIF_N2B27fromFBS	13.17	0.891815	DIF	0.901507	(2000, 2500]
231	20220927_R1E309_N2B27fromFBS_SiRDNA_48hrs_028-2	250.766	1856.66	20220927	DIF_N2B27fromFBS	13.5062	0.914582	DIF	0.901507	(1500, 2000]
232	20220927_R1E309_N2B27fromFBS_SiRDNA_48hrs_029-1	351.531	2666.05	20220927	DIF_N2B27fromFBS	13.1855	0.892861	DIF	0.901507	(2500, 3000]
233	20220927_R1E309_N2B27fromFBS_SiRDNA_48hrs_029-2	222.609	2336.7	20220927	DIF_N2B27fromFBS	9.52666	0.645103	DIF	0.901507	(2000, 2500]
234	20220927_R1E309_N2B27fromFBS_SiRDNA_48hrs_029-3	293.469	2056.33	20220927	DIF_N2B27fromFBS	14.2715	0.966401	DIF	0.901507	(2000, 2500]
235	20220927_R1E309_N2B27fromFBS_SiRDNA_48hrs_029-4	363.766	2495.34	20220927	DIF_N2B27fromFBS	14.5778	0.987144	DIF	0.901507	(2000, 2500]
236	20220927_R1E309_N2B27fromFBS_SiRDNA_48hrs_030-1	232.641	1852.62	20220927	DIF_N2B27fromFBS	12.5574	0.850332	DIF	0.901507	(1500, 2000]
237	20220927_R1E309_N2B27fromFBS_SiRDNA_48hrs_032-1	310.891	3056.99	20220927	DIF_N2B27fromFBS	10.1698	0.688656	DIF	0.901507	(3000, 3500]
238	20220927_R1E309_N2B27fromFBS_SiRDNA_48hrs_032-2	182.047	1728.07	20220927	DIF_N2B27fromFBS	10.5347	0.713361	DIF	0.901507	(1500, 2000]
239	20220927_R1E309_N2B27fromFBS_SiRDNA_48hrs_034-1	292.688	2116.23	20220927	DIF_N2B27fromFBS	13.8306	0.936548	DIF	0.901507	(2000, 2500]
240	20221124_R1E309_Full+LIF_SiRDNA_48hrs_002-1	373.453	2953.41	20221124	DIF_FBS+LIF	12.6448	0.933493	DIF	1	(2500, 3000]
241	20221124_R1E309_Full+LIF_SiRDNA_48hrs_002-2	400.719	2550.66	20221124	DIF_FBS+LIF	15.7104	1.15981	DIF	1	(2500, 3000]
242	20221124_R1E309_Full+LIF_SiRDNA_48hrs_003-1	420.641	3617.99	20221124	DIF_FBS+LIF	11.6264	0.858307	DIF	1	(3500, 4000]
243	20221124_R1E309_Full+LIF_SiRDNA_48hrs_003-2	339.625	2588.8	20221124	DIF_FBS+LIF	13.119	0.968502	DIF	1	(2500, 3000]
244	20221124_R1E309_Full+LIF_SiRDNA_48hrs_004-1	362.266	2722.49	20221124	DIF_FBS+LIF	13.3064	0.982335	DIF	1	(2500, 3000]
245	20221124_R1E309_Full+LIF_SiRDNA_48hrs_004-2	273.406	3290.13	20221124	DIF_FBS+LIF	8.30988	0.61347	DIF	1	(3000, 3500]
246	20221124_R1E309_Full+LIF_SiRDNA_48hrs_005-1	425.797	3031.78	20221124	DIF_FBS+LIF	14.0445	1.03682	DIF	1	(3000, 3500]
247	20221124_R1E309_Full+LIF_SiRDNA_48hrs_006-1	387.25	2925.35	20221124	DIF_FBS+LIF	13.2377	0.977263	DIF	1	(2500, 3000]
248	20221124_R1E309_Full+LIF_SiRDNA_48hrs_006-2	321.438	2877.06	20221124	DIF_FBS+LIF	11.1724	0.824794	DIF	1	(2500, 3000]
249	20221124_R1E309_Full+LIF_SiRDNA_48hrs_008-1	480.391	3472.01	20221124	DIF_FBS+LIF	13.8361	1.02144	DIF	1	(3000, 3500]
250	20221124_R1E309_Full+LIF_SiRDNA_48hrs_009-1	319.766	2777.02	20221124	DIF_FBS+LIF	11.5147	0.850063	DIF	1	(2500, 3000]
251	20221124_R1E309_Full+LIF_SiRDNA_48hrs_009-2	263.719	2440.88	20221124	DIF_FBS+LIF	10.8042	0.797614	DIF	1	(2000, 2500]
252	20221124_R1E309_Full+LIF_SiRDNA_48hrs_010-1	493.219	3427.58	20221124	DIF_FBS+LIF	14.3897	1.06231	DIF	1	(3000, 3500]
253	20221124_R1E309_Full+LIF_SiRDNA_48hrs_010-2	344.469	2603.53	20221124	DIF_FBS+LIF	13.2309	0.976756	DIF	1	(2500, 3000]
254	20221124_R1E309_Full+LIF_SiRDNA_48hrs_011-1	383.703	3029.43	20221124	DIF_FBS+LIF	12.6659	0.935046	DIF	1	(3000, 3500]
255	20221124_R1E309_Full+LIF_SiRDNA_48hrs_012-1		2838.64		DIF_FBS+LIF			DIF	1	(2500, 3000]
256	20221124_R1E309_Full+LIF_SiRDNA_48hrs_012-2	308.234	2563.03	20221124	DIF_FBS+LIF	12.0262	0.887823	DIF	1	(2500, 3000]
257	20221124_R1E309_Full+LIF_SiRDNA_48hrs_013-1	396	2209.11	20221124	DIF_FBS+LIF	17.9258	1.32335	DIF	1	(2000, 2500]
258	20221124_R1E309_Full+LIF_SiRDNA_48hrs_014-1	449.547	3416.2	20221124	DIF_FBS+LIF	13.1592	0.97147	DIF	1	(3000, 3500]
259	20221124_R1E309_Full+LIF_SiRDNA_48hrs_015-1	432.875	2452.68	20221124	DIF_FBS+LIF	17.6491	1.30293	DIF	1	(2000, 2500]
260	20221124_R1E309_Full+LIF_SiRDNA_48hrs_015-2	459.672	2454.24	20221124	DIF_FBS+LIF	18.7297	1.38271	DIF	1	(2000, 2500]
261	20221124_R1E309_Full+LIF_SiRDNA_48hrs_015-3	346.266	2852.89	20221124	DIF_FBS+LIF	12.1374	0.896031	DIF	1	(2500, 3000]
262	20221124_R1E309_Full+LIF_SiRDNA_48hrs_016-1	425.047	2746.82	20221124	DIF_FBS+LIF	15.4742	1.14237	DIF	1	(2500, 3000]
263	20221124_R1E309_Full+LIF_SiRDNA_48hrs_016-2	387.875	2478.94	20221124	DIF_FBS+LIF	15.6468	1.15511	DIF	1	(2000, 2500]
264	20221124_R1E309_Full+LIF_SiRDNA_48hrs_017-1	247.906	2676.19	20221124	DIF_FBS+LIF	9.2634	0.683862	DIF	1	(2500, 3000]
265	20221124_R1E309_Full+LIF_SiRDNA_48hrs_017-2	320.688	2607.28	20221124	DIF_FBS+LIF	12.2997	0.908014	DIF	1	(2500, 3000]
266	20221124_R1E309_Full+LIF_SiRDNA_48hrs_018-1	400.062	2470.7	20221124	DIF_FBS+LIF	16.1923	1.19538	DIF	1	(2000, 2500]
267	20221124_R1E309_Full+LIF_SiRDNA_48hrs_018-2	296.703	2561.17	20221124	DIF_FBS+LIF	11.5847	0.855227	DIF	1	(2500, 3000]
268	20221124_R1E309_Full+LIF_SiRDNA_48hrs_019-1	533.062	3589.33	20221124	DIF_FBS+LIF	14.8513	1.09638	DIF	1	(3500, 4000]
269	20221124_R1E309_Full+LIF_SiRDNA_48hrs_020-1	402.625	2607.14	20221124	DIF_FBS+LIF	15.4431	1.14008	DIF	1	(2500, 3000]
270	20221124_R1E309_Full+LIF_SiRDNA_48hrs_021-1	390.078	2565.58	20221124	DIF_FBS+LIF	15.2043	1.12244	DIF	1	(2500, 3000]
271	20221124_R1E309_Full+LIF_SiRDNA_48hrs_022-1	383.453	3571.07	20221124	DIF_FBS+LIF	10.7378	0.792705	DIF	1	(3500, 4000]
272	20221124_R1E309_Full+LIF_SiRDNA_48hrs_022-2	331.781	3090.33	20221124	DIF_FBS+LIF	10.7361	0.792584	DIF	1	(3000, 3500]
273	20221124_R1E309_Full+LIF_SiRDNA_48hrs_023-1	425.047	3262.84	20221124	DIF_FBS+LIF	13.0269	0.961701	DIF	1	(3000, 3500]
274	20221124_R1E309_Full+LIF_SiRDNA_48hrs_024-1	447.172	2769.18	20221124	DIF_FBS+LIF	16.1481	1.19212	DIF	1	(2500, 3000]
275	20221124_R1E309_Full+LIF_SiRDNA_48hrs_024-2	368.203	2829.59	20221124	DIF_FBS+LIF	13.0126	0.960643	DIF	1	(2500, 3000]
276	20221124_R1E309_Full+LIF_SiRDNA_48hrs_025-1	207.938	2526.64	20221124	DIF_FBS+LIF	8.2298	0.607558	DIF	1	(2500, 3000]
277	20221124_R1E309_Full+LIF_SiRDNA_48hrs_025-2	411.875	3118.54	20221124	DIF_FBS+LIF	13.2073	0.975018	DIF	1	(3000, 3500]
278	20221124_R1E309_Full+LIF_SiRDNA_48hrs_026-1	457.953	2755.57	20221124	DIF_FBS+LIF	16.6192	1.2269	DIF	1	(2500, 3000]
279	20221124_R1E309_Full+LIF_SiRDNA_48hrs_026-2	454.734	3122.09	20221124	DIF_FBS+LIF	14.565	1.07525	DIF	1	(3000, 3500]
280	20221124_R1E309_Full+LIF_SiRDNA_48hrs_026-3	398.094	3033.79	20221124	DIF_FBS+LIF	13.122	0.968721	DIF	1	(3000, 3500]
281	20221124_R1E309_Full+LIF_SiRDNA_48hrs_027-1	381.828	2684.74	20221124	DIF_FBS+LIF	14.2222	1.04994	DIF	1	(2500, 3000]
282	20221124_R1E309_Full+LIF_SiRDNA_48hrs_028-1	405.109	3028.99	20221124	DIF_FBS+LIF	13.3744	0.987352	DIF	1	(3000, 3500]
283	20221124_R1E309_Full+LIF_SiRDNA_48hrs_028-2	476.719	2974.04	20221124	DIF_FBS+LIF	16.0293	1.18335	DIF	1	(2500, 3000]
284	20221124_R1E309_Full+LIF_SiRDNA_48hrs_029-1	409.969	2657.4	20221124	DIF_FBS+LIF	15.4275	1.13892	DIF	1	(2500, 3000]
285	20221124_R1E309_Full+LIF_SiRDNA_48hrs_029-2	407.516	2968.17	20221124	DIF_FBS+LIF	13.7295	1.01357	DIF	1	(2500, 3000]
286	20221124_R1E309_Full+LIF_SiRDNA_48hrs_030-1	316.641	2362.54	20221124	DIF_FBS+LIF	13.4025	0.98943	DIF	1	(2000, 2500]
287	20221124_R1E309_Full+LIF_SiRDNA_48hrs_030-2	305.25	2202.73	20221124	DIF_FBS+LIF	13.8578	1.02304	DIF	1	(2000, 2500]
288	20221124_R1E309_N2B27fromFBS_SiRDNA_48hrs_001-1	243.609	2849.95	20221124	DIF_N2B27fromFBS	8.54785	0.631037	DIF	0.901507	(2500, 3000]
289	20221124_R1E309_N2B27fromFBS_SiRDNA_48hrs_001-2	303.984	3258.46	20221124	DIF_N2B27fromFBS	9.32908	0.688711	DIF	0.901507	(3000, 3500]
290	20221124_R1E309_N2B27fromFBS_SiRDNA_48hrs_002-1		2437.95		DIF_N2B27fromFBS			DIF	0.901507	(2000, 2500]
291	20221124_R1E309_N2B27fromFBS_SiRDNA_48hrs_003-1	313	2316.31	20221124	DIF_N2B27fromFBS	13.5129	0.997576	DIF	0.901507	(2000, 2500]
292	20221124_R1E309_N2B27fromFBS_SiRDNA_48hrs_003-2	259.703	2112.22	20221124	DIF_N2B27fromFBS	12.2952	0.907686	DIF	0.901507	(2000, 2500]
293	20221124_R1E309_N2B27fromFBS_SiRDNA_48hrs_004-1	287.016	2448.16	20221124	DIF_N2B27fromFBS	11.7237	0.865493	DIF	0.901507	(2000, 2500]
294	20221124_R1E309_N2B27fromFBS_SiRDNA_48hrs_005-1	269.578	2793.33	20221124	DIF_N2B27fromFBS	9.65078	0.712461	DIF	0.901507	(2500, 3000]
295	20221124_R1E309_N2B27fromFBS_SiRDNA_48hrs_005-2		2652.57		DIF_N2B27fromFBS			DIF	0.901507	(2500, 3000]
296	20221124_R1E309_N2B27fromFBS_SiRDNA_48hrs_007-1	212.156	2466.03	20221124	DIF_N2B27fromFBS	8.60315	0.63512	DIF	0.901507	(2000, 2500]
297	20221124_R1E309_N2B27fromFBS_SiRDNA_48hrs_008-1	216.25	2999.84	20221124	DIF_N2B27fromFBS	7.20871	0.532177	DIF	0.901507	(2500, 3000]
298	20221124_R1E309_N2B27fromFBS_SiRDNA_48hrs_009-1	295.828	2647.15	20221124	DIF_N2B27fromFBS	11.1754	0.825011	DIF	0.901507	(2500, 3000]
299	20221124_R1E309_N2B27fromFBS_SiRDNA_48hrs_009-2	313.922	2496.76	20221124	DIF_N2B27fromFBS	12.5732	0.928203	DIF	0.901507	(2000, 2500]
300	20221124_R1E309_N2B27fromFBS_SiRDNA_48hrs_009-3	247.906	2827.17	20221124	DIF_N2B27fromFBS	8.76872	0.647343	DIF	0.901507	(2500, 3000]
301	20221124_R1E309_N2B27fromFBS_SiRDNA_48hrs_010-1	355.109	3078.8	20221124	DIF_N2B27fromFBS	11.534	0.851489	DIF	0.901507	(3000, 3500]
302	20221124_R1E309_N2B27fromFBS_SiRDNA_48hrs_010-2	309.891	2113.45	20221124	DIF_N2B27fromFBS	14.6628	1.08247	DIF	0.901507	(2000, 2500]
303	20221124_R1E309_N2B27fromFBS_SiRDNA_48hrs_011-1	312.391	3049.51	20221124	DIF_N2B27fromFBS	10.244	0.756252	DIF	0.901507	(3000, 3500]
304	20221124_R1E309_N2B27fromFBS_SiRDNA_48hrs_011-2	266.469	2691.34	20221124	DIF_N2B27fromFBS	9.90097	0.73093	DIF	0.901507	(2500, 3000]
305	20221124_R1E309_N2B27fromFBS_SiRDNA_48hrs_012-1	339.422	2441.79	20221124	DIF_N2B27fromFBS	13.9005	1.02619	DIF	0.901507	(2000, 2500]
306	20221124_R1E309_N2B27fromFBS_SiRDNA_48hrs_013-1	341.953	2397.23	20221124	DIF_N2B27fromFBS	14.2645	1.05307	DIF	0.901507	(2000, 2500]
307	20221124_R1E309_N2B27fromFBS_SiRDNA_48hrs_014-1	312.938	2384.62	20221124	DIF_N2B27fromFBS	13.1232	0.968807	DIF	0.901507	(2000, 2500]
308	20221124_R1E309_N2B27fromFBS_SiRDNA_48hrs_015-1	339.609	2549.01	20221124	DIF_N2B27fromFBS	13.3232	0.983574	DIF	0.901507	(2500, 3000]
309	20221124_R1E309_N2B27fromFBS_SiRDNA_48hrs_015-2	255.828	2136	20221124	DIF_N2B27fromFBS	11.977	0.88419	DIF	0.901507	(2000, 2500]
310	20221124_R1E309_N2B27fromFBS_SiRDNA_48hrs_017-1	291.891	1931.06	20221124	DIF_N2B27fromFBS	15.1155	1.11589	DIF	0.901507	(1500, 2000]
311	20221124_R1E309_N2B27fromFBS_SiRDNA_48hrs_017-2	248.734	1991.01	20221124	DIF_N2B27fromFBS	12.4929	0.922277	DIF	0.901507	(1500, 2000]
312	20221124_R1E309_N2B27fromFBS_SiRDNA_48hrs_018-1	282.172	2625.91	20221124	DIF_N2B27fromFBS	10.7457	0.793291	DIF	0.901507	(2500, 3000]
313	20221124_R1E309_N2B27fromFBS_SiRDNA_48hrs_019-1	280.312	2254.7	20221124	DIF_N2B27fromFBS	12.4324	0.91781	DIF	0.901507	(2000, 2500]
314	20221124_R1E309_N2B27fromFBS_SiRDNA_48hrs_019-2		2113.99		DIF_N2B27fromFBS			DIF	0.901507	(2000, 2500]
315	20221124_R1E309_N2B27fromFBS_SiRDNA_48hrs_020-1	251.266	2435.38	20221124	DIF_N2B27fromFBS	10.3173	0.761667	DIF	0.901507	(2000, 2500]
316	20221124_R1E309_N2B27fromFBS_SiRDNA_48hrs_020-2	288.797	2523.53	20221124	DIF_N2B27fromFBS	11.4441	0.844854	DIF	0.901507	(2500, 3000]
317	20221124_R1E309_N2B27fromFBS_SiRDNA_48hrs_020-3	271.297	2543.98	20221124	DIF_N2B27fromFBS	10.6643	0.787279	DIF	0.901507	(2500, 3000]
318	20221124_R1E309_N2B27fromFBS_SiRDNA_48hrs_021-1	236.953	2924.08	20221124	DIF_N2B27fromFBS	8.1035	0.598234	DIF	0.901507	(2500, 3000]
319	20221124_R1E309_N2B27fromFBS_SiRDNA_48hrs_021-2	232.375	2816.93	20221124	DIF_N2B27fromFBS	8.24922	0.608991	DIF	0.901507	(2500, 3000]
320	20221124_R1E309_N2B27fromFBS_SiRDNA_48hrs_022-1	286.578	2449.04	20221124	DIF_N2B27fromFBS	11.7016	0.863863	DIF	0.901507	(2000, 2500]
321	20221124_R1E309_N2B27fromFBS_SiRDNA_48hrs_023-1	240.297	2398.28	20221124	DIF_N2B27fromFBS	10.0195	0.739684	DIF	0.901507	(2000, 2500]
322	20221124_R1E309_N2B27fromFBS_SiRDNA_48hrs_024-1	283.188	2744.98	20221124	DIF_N2B27fromFBS	10.3166	0.761612	DIF	0.901507	(2500, 3000]
323	20221124_R1E309_N2B27fromFBS_SiRDNA_48hrs_026-1	276.109	3060.43	20221124	DIF_N2B27fromFBS	9.0219	0.666034	DIF	0.901507	(3000, 3500]
324	20221124_R1E309_N2B27fromFBS_SiRDNA_48hrs_026-2		2342.17		DIF_N2B27fromFBS			DIF	0.901507	(2000, 2500]
325	20221124_R1E309_N2B27fromFBS_SiRDNA_48hrs_026-3	304.234	2525.78	20221124	DIF_N2B27fromFBS	12.0452	0.889226	DIF	0.901507	(2500, 3000]
326	20221124_R1E309_N2B27fromFBS_SiRDNA_48hrs_027-1	293.719	2679.28	20221124	DIF_N2B27fromFBS	10.9626	0.809303	DIF	0.901507	(2500, 3000]
327	20221124_R1E309_N2B27fromFBS_SiRDNA_48hrs_027-2		2292.03		DIF_N2B27fromFBS			DIF	0.901507	(2000, 2500]
328	20221124_R1E309_N2B27fromFBS_SiRDNA_48hrs_027-3	287.797	2258.02	20221124	DIF_N2B27fromFBS	12.7455	0.940928	DIF	0.901507	(2000, 2500]
329	20221124_R1E309_N2B27fromFBS_SiRDNA_48hrs_028-1	213.797	2522.16	20221124	DIF_N2B27fromFBS	8.47674	0.625788	DIF	0.901507	(2500, 3000]
330	20221124_R1E309_N2B27fromFBS_SiRDNA_48hrs_029-1		2133.77		DIF_N2B27fromFBS			DIF	0.901507	(2000, 2500]
331	20221124_R1E309_N2B27fromFBS_SiRDNA_48hrs_030-1	285.031	2219.13	20221124	DIF_N2B27fromFBS	12.8443	0.948219	DIF	0.901507	(2000, 2500]
332	20221124_R1E309_N2B27fromFBS_SiRDNA_48hrs_030-2	354.594	3587.27	20221124	DIF_N2B27fromFBS	9.88477	0.729734	DIF	0.901507	(3500, 4000]
333	20221124_R1E309_N2B27fromFBS_SiRDNA_48hrs_030-3	250.859	2187.63	20221124	DIF_N2B27fromFBS	11.4672	0.846556	DIF	0.901507	(2000, 2500]
334	20221124_R1E309_N2B27fromFBS_SiRDNA_48hrs_030-4	188.469	2014.19	20221124	DIF_N2B27fromFBS	9.35704	0.690775	DIF	0.901507	(2000, 2500]
335	20221124_R1E309_N2B27fromFBS_SiRDNA_48hrs_031-1	232.812	1991.05	20221124	DIF_N2B27fromFBS	11.6929	0.863221	DIF	0.901507	(1500, 2000]
336	20221124_R1E309_N2B27fromFBS_SiRDNA_48hrs_032-1	272.312	1791.5	20221124	DIF_N2B27fromFBS	15.2003	1.12215	DIF	0.901507	(1500, 2000]
337	20221124_R1E309_N2B27fromFBS_SiRDNA_48hrs_032-2		2302.6		DIF_N2B27fromFBS			DIF	0.901507	(2000, 2500]
338	20221124_R1E309_N2B27fromFBS_SiRDNA_48hrs_033-1	256.469	2239.72	20221124	DIF_N2B27fromFBS	11.4509	0.845356	DIF	0.901507	(2000, 2500]
339	20221124_R1E309_N2B27fromFBS_SiRDNA_48hrs_033-2	266.844	2217.06	20221124	DIF_N2B27fromFBS	12.0359	0.888543	DIF	0.901507	(2000, 2500]
340	20221124_R1E309_N2B27fromFBS_SiRDNA_48hrs_033-3	234.969	2279.74	20221124	DIF_N2B27fromFBS	10.3068	0.760893	DIF	0.901507	(2000, 2500]
